# Supplementary material for: Adaptive Machine Learning for Electronic Nose‐Based Forensic VOC Classification
Source: Adv Sci (Weinh). 2025 Jun 24;12(36):e04657. doi: 10.1002/advs.202504657 (PMC12463043; doi:10.1002/advs.202504657)
Supplement: Supplementary file 2 — Supporting Information [file ADVS-12-e04657-s003.zip]

Archive with 6 entries (6 files):
- CASEIClassifierSelection.xlsx
- CASEIIClassifierSelection.xlsx
- CASEIII_CA1_ClassifierSelection.xlsx
- CASEIII_CA2_ClassifierSelection.xlsx
- CASEIII_CA3_ClassifierSelection.xlsx
- CASEIII_CA4_ClassifierSelection.xlsx
