# Supplementary material for: Adaptive Machine Learning for Electronic Nose‐Based Forensic VOC Classification
Source: Adv Sci (Weinh). 2025 Jun 24;12(36):e04657. doi: 10.1002/advs.202504657 (PMC12463043; doi:10.1002/advs.202504657)
Supplement: Supplementary file 2 — Supporting Information [file ADVS-12-e04657-s003.zip › CASEIClassifierSelection.xlsx]

## Sheet: Sheet1
Favorite	Model Number	Model Type	Status	Accuracy % (Validation)	Total Cost (Validation)	Accuracy % (Test)	Total Cost (Test)	Preset	Error Rate % (Validation)	Error Rate % (Test)	Prediction Speed (obs/sec)	Training Time (sec)	Model Size (bytes)	Hyperparameters	Selected Features	Feature Ranking Algorithm	PCA	Costs	Optimizer Options	Validation confusion matrix	Test confusion matrix	Validation AUC for Class 1	Validation AUC for Class 2	Test AUC for Class1	Test AUC for Class 2
FALSE	10	Ensemble	Tested	98.1045	107	98.2456	11	Custom Ensemble	1.89548	1.75439	3452	2457.25	21501780	Learner type: Decision tree Optimized Hyperparameters Ensemble method: GentleBoost Maximum number of splits: 72 Number of learners: 495 Learning rate: 0.035702 Hyperparameter Search Range Ensemble method: Bag, GentleBoost, LogitBoost, AdaBoost, RUSBoost Number of learners: 10-500 Learning rate: 0.001-1 Maximum number of splits: 1-5644 Number of predictors to sample: 1-85	85/85	None	Disabled	Default	Optimizer: Bayesian optimization Acquisition function: Expected improvement per second plus Iterations: 30 Training time limit: false	2780 42; 65 2758	310 4; 7 306	0.9983	0.9983	0.9986	0.9986
FALSE	6	SVM	Tested	96.085	221	95.8533	26	Custom SVM	3.91497	4.14673	42793.8	3227.66	755182	Multiclass coding: One-vs-One Optimized Hyperparameters Kernel function: Gaussian Kernel scale: 9.4783 Box constraint level: 18.2094 Standardize data: Yes Hyperparameter Search Range Box constraint level: 0.001-1000 Kernel scale: 0.001-1000 Kernel function: Gaussian, Linear, Quadratic, Cubic Standardize data: true, false	85/85	None	Disabled	Default	Optimizer: Bayesian optimization Acquisition function: Expected improvement per second plus Iterations: 30 Training time limit: false	2718 104; 117 2706	300 14; 12 301	0.9928	0.9928	0.9943	0.9943
FALSE	2.13	SVM	Tested	95.5713	250	95.6938	27	Cubic SVM	4.4287	4.30622	43722	15.1318	528986	Kernel function: Cubic Kernel scale: Automatic Box constraint level: 1 Multiclass coding: One-vs-One Standardize data: Yes	85/85	None	Disabled	Default	Not applicable	2717 105; 145 2678	300 14; 13 300	0.9867	0.9867	0.9902	0.9902
FALSE	2.30	Neural Network	Tested	95.5713	250	96.4912	22	Wide Neural Network	4.4287	3.50877	73238.7	181.039	87501	Number of fully connected layers: 1 First layer size: 100 Activation: ReLU Iteration limit: 1000 Regularization strength (Lambda): 0 Standardize data: Yes	85/85	None	Disabled	Default	Not applicable	2701 121; 129 2694	302 12; 10 303	0.9888	0.9894	0.9899	0.9899
FALSE	11	Neural Network	Tested	95.5004	254	96.8102	20	Custom Neural Network	4.49956	3.18979	85154.5	880.695	346229	Iteration limit: 1000 Optimized Hyperparameters Number of fully connected layers: 3 Activation: Tanh Regularization strength (Lambda): 1.8986e-09 Standardize data: Yes First layer size: 288 Second layer size: 51 Third layer size: 26 Hyperparameter Search Range Number of fully connected layers: 1-3 Activation: ReLU, Tanh, Sigmoid, None Standardize data: Yes, No Regularization strength (Lambda): 1.…	85/85	None	Disabled	Default	Optimizer: Bayesian optimization Acquisition function: Expected improvement per second plus Iterations: 30 Training time limit: false	2694 128; 126 2697	302 12; 8 305	0.99	0.99	0.9945	0.9945
FALSE	2.29	Neural Network	Tested	95.1639	273	95.6938	27	Medium Neural Network	4.83614	4.30622	58411.9	170.503	34701	Number of fully connected layers: 1 First layer size: 25 Activation: ReLU Iteration limit: 1000 Regularization strength (Lambda): 0 Standardize data: Yes	85/85	None	Disabled	Default	Not applicable	2692 130; 143 2680	298 16; 11 302	0.9865	0.9865	0.987	0.987
FALSE	2.12	SVM	Tested	95.0044	282	95.3748	29	Quadratic SVM	4.99557	4.6252	43348	17.5339	705074	Kernel function: Quadratic Kernel scale: Automatic Box constraint level: 1 Multiclass coding: One-vs-One Standardize data: Yes	85/85	None	Disabled	Default	Not applicable	2685 137; 145 2678	303 11; 18 295	0.9878	0.9878	0.9898	0.9898
FALSE	2.28	Neural Network	Tested	94.8096	293	94.2584	36	Narrow Neural Network	5.19043	5.74163	73800.8	157.099	24141	Number of fully connected layers: 1 First layer size: 10 Activation: ReLU Iteration limit: 1000 Regularization strength (Lambda): 0 Standardize data: Yes	85/85	None	Disabled	Default	Not applicable	2677 145; 148 2675	299 15; 21 292	0.9796	0.9796	0.9724	0.9724
FALSE	2.31	Neural Network	Tested	94.2073	327	93.4609	41	Bilayered Neural Network	5.79274	6.53907	48560.6	231.571	25941	Number of fully connected layers: 2 First layer size: 10 Second layer size: 10 Activation: ReLU Iteration limit: 1000 Regularization strength (Lambda): 0 Standardize data: Yes	85/85	None	Disabled	Default	Not applicable	2678 144; 183 2640	291 23; 18 295	0.9706	0.9705	0.9767	0.9767
FALSE	2.24	Ensemble	Tested	94.101	333	95.2153	30	Bagged Trees	5.89903	4.78469	17418.9	118.286	2079126	Ensemble method: Bag Learner type: Decision tree Maximum number of splits: 5644 Number of learners: 30 Number of predictors to sample: Select All	85/85	None	Disabled	Default	Not applicable	2691 131; 202 2621	302 12; 18 295	0.9846	0.9846	0.9902	0.9902
FALSE	2.26	Ensemble	Tested	93.9947	339	93.7799	39	Subspace KNN	6.00531	6.2201	430.848	140.258	62596618	Ensemble method: Subspace Learner type: Nearest neighbors Number of learners: 30 Subspace dimension: 43	85/85	None	Disabled	Default	Not applicable	2692 130; 209 2614	299 15; 24 289	0.9847	0.9847	0.9824	0.9824
FALSE	2.32	Neural Network	Tested	93.4455	370	95.3748	29	Trilayered Neural Network	6.55447	4.6252	47305.9	268.725	27741	Number of fully connected layers: 3 First layer size: 10 Second layer size: 10 Third layer size: 10 Activation: ReLU Iteration limit: 1000 Regularization strength (Lambda): 0 Standardize data: Yes	85/85	None	Disabled	Default	Not applicable	2630 192; 178 2645	301 13; 16 297	0.9649	0.9648	0.9723	0.9724
FALSE	2.23	Ensemble	Tested	92.7901	407	93.9394	38	Boosted Trees	7.20992	6.06061	20624.8	77.9359	590610	Ensemble method: AdaBoost Learner type: Decision tree Maximum number of splits: 20 Number of learners: 30 Learning rate: 0.1 Number of predictors to sample: Select All	85/85	None	Disabled	Default	Not applicable	2654 168; 239 2584	297 17; 21 292	0.9792	0.9792	0.9841	0.9841
FALSE	2.17	KNN	Tested	92.6661	414	93.3014	42	Fine KNN	7.33392	6.69856	5522.15	25.0885	3989358	Number of neighbors: 1 Distance metric: Euclidean Distance weight: Equal Standardize data: Yes	85/85	None	Disabled	Default	Not applicable	2615 207; 207 2616	289 25; 17 296	0.9315	0.9315	0.937	0.937
FALSE	9	Kernel	Tested	92.6306	416	93.7799	39	Custom Kernel	7.36935	6.2201	14100	1199.17	58586	Multiclass coding: One-vs-One Iteration limit: 1000 Optimized Hyperparameters Learner: SVM Number of expansion dimensions: 125 Regularization strength (Lambda): 0.075898 Kernel scale: 0.0010035 Standardize data: Yes Hyperparameter Search Range Learner: SVM, Logistic Regression Kernel scale: 0.001 - 1000 Regularization strength (Lambda): 1.7715e-07 - 0.17715 Number of expansion dimensions: 100 - 1…	85/85	None	Disabled	Default	Optimizer: Bayesian optimization Acquisition function: Expected improvement per second plus Iterations: 30 Training time limit: false	2633 189; 227 2596	296 18; 21 292	0.9802	0.9802	0.9822	0.9822
FALSE	2.33	Kernel	Tested	92.5066	423	94.4179	35	SVM Kernel	7.49336	5.58214	5661.13	314.245	58586	Learner: SVM Number of expansion dimensions: Auto Regularization strength (Lambda): Auto Kernel scale: Auto Multiclass coding: One-vs-One Standardize data: Yes Iteration limit: 1000	85/85	None	Disabled	Default	Not applicable	2627 195; 228 2595	295 19; 16 297	0.9806	0.9806	0.9839	0.9839
FALSE	8	KNN	Tested	92.4358	427	93.3014	42	Custom KNN	7.56422	6.69856	4480.92	418.478	3989384	Optimized Hyperparameters Number of neighbors: 3 Distance metric: Correlation Distance weight: Squared inverse Standardize data: Yes Hyperparameter Search Range Number of neighbors: 1-2823 Distance metric: City block, Chebyshev, Correlation, Cosine, Euclidean, Hamming, Jaccard, Mahalanobis, Minkowski (cubic), Spearman Distance weight: Equal, Inverse, Squared inverse Standardize data: true, false	85/85	None	Disabled	Default	Optimizer: Bayesian optimization Acquisition function: Expected improvement per second plus Iterations: 30 Training time limit: false	2621 201; 226 2597	290 24; 18 295	0.9655	0.9655	0.9725	0.9725
FALSE	2.15	SVM	Tested	92.0461	449	92.823	45	Medium Gaussian SVM	7.95394	7.17703	25736.8	21.4687	1387846	Kernel function: Gaussian Kernel scale: 9.2 Box constraint level: 1 Multiclass coding: One-vs-One Standardize data: Yes	85/85	None	Disabled	Default	Not applicable	2600 222; 227 2596	288 26; 19 294	0.9809	0.9809	0.9845	0.9845
FALSE	2.22	KNN	Tested	91.2843	492	91.547	53	Weighted KNN	8.71568	8.45295	3721.28	37.6561	3989376	Number of neighbors: 10 Distance metric: Euclidean Distance weight: Squared inverse Standardize data: Yes	85/85	None	Disabled	Default	Not applicable	2585 237; 255 2568	286 28; 25 288	0.9735	0.9735	0.9755	0.9755
FALSE	3	Tree	Tested	90.8237	518	92.6635	46	Custom Tree	9.17626	7.33652	75469.3	323.022	64613	Surrogate decision splits: Off Optimized Hyperparameters Maximum number of splits: 260 Split criterion: Maximum deviance reduction Hyperparameter Search Range Maximum number of splits: 1-5644 Split criterion: Gini's diversity index, Maximum deviance reduction	85/85	None	Disabled	Default	Optimizer: Bayesian optimization Acquisition function: Expected improvement per second plus Iterations: 30 Training time limit: false	2568 254; 264 2559	291 23; 23 290	0.9171	0.9171	0.9361	0.9361
FALSE	2.14	SVM	Tested	90.4163	541	90.2711	61	Fine Gaussian SVM	9.5837	9.72887	12468.3	24.4617	2591230	Kernel function: Gaussian Kernel scale: 2.3 Box constraint level: 1 Multiclass coding: One-vs-One Standardize data: Yes	85/85	None	Disabled	Default	Not applicable	2730 92; 449 2374	303 11; 50 263	0.9823	0.9823	0.986	0.986
FALSE	2.1	Tree	Tested	90.3277	546	91.547	53	Fine Tree	9.67228	8.45295	32314.8	9.11858	41493	Maximum number of splits: 100 Split criterion: Gini's diversity index Surrogate decision splits: Off	85/85	None	Disabled	Default	Not applicable	2577 245; 301 2522	289 25; 28 285	0.9265	0.9265	0.943	0.943
FALSE	2.6	Binary GLM Logistic Regression	Tested	89.9557	567	89.6332	65	Binary GLM Logistic Regression	10.0443	10.3668	29600.7	11.8335	8207593	None	85/85	None	Disabled	Default	Not applicable	2535 287; 280 2543	282 32; 33 280	0.9567	0.9567	0.9571	0.9571
FALSE	2.34	Kernel	Tested	89.7609	578	90.1116	62	Logistic Regression Kernel	10.2391	9.88836	6989.7	268.078	58628	Learner: Logistic Regression Number of expansion dimensions: Auto Regularization strength (Lambda): Auto Kernel scale: Auto Multiclass coding: One-vs-One Standardize data: Yes Iteration limit: 1000	85/85	None	Disabled	Default	Not applicable	2590 232; 346 2477	282 32; 30 283	0.9691	0.9691	0.9728	0.9728
FALSE	2.20	KNN	Tested	89.2648	606	90.7496	58	Cosine KNN	10.7352	9.2504	1840.58	32.6859	3989346	Number of neighbors: 10 Distance metric: Cosine Distance weight: Equal Standardize data: Yes	85/85	None	Disabled	Default	Not applicable	2528 294; 312 2511	279 35; 23 290	0.9659	0.9659	0.972	0.972
FALSE	2.18	KNN	Tested	88.9814	622	89.6332	65	Medium KNN	11.0186	10.3668	3208.97	27.3905	3989358	Number of neighbors: 10 Distance metric: Euclidean Distance weight: Equal Standardize data: Yes	85/85	None	Disabled	Default	Not applicable	2516 306; 316 2507	279 35; 30 283	0.9646	0.9646	0.9683	0.9683
FALSE	2.11	SVM	Tested	88.4854	650	88.0383	75	Linear SVM	11.5146	11.9617	33629.9	14.1981	1350938	Kernel function: Linear Kernel scale: Automatic Box constraint level: 1 Multiclass coding: One-vs-One Standardize data: Yes	85/85	None	Disabled	Default	Not applicable	2526 296; 354 2469	278 36; 39 274	0.9458	0.9458	0.9426	0.9426
FALSE	2.21	KNN	Tested	87.8831	684	90.5901	59	Cubic KNN	12.1169	9.40989	182.379	154.76	3989374	Number of neighbors: 10 Distance metric: Minkowski (cubic) Distance weight: Equal Standardize data: Yes	85/85	None	Disabled	Default	Not applicable	2497 325; 359 2464	282 32; 27 286	0.9563	0.9563	0.9677	0.9677
FALSE	2.2	Tree	Tested	86.0407	788	84.689	96	Medium Tree	13.9593	15.311	30534.6	7.12124	19477	Maximum number of splits: 20 Split criterion: Gini's diversity index Surrogate decision splits: Off	85/85	None	Disabled	Default	Not applicable	2488 334; 454 2369	268 46; 50 263	0.9148	0.9148	0.9246	0.9246
FALSE	2.27	Ensemble	Tested	86.0407	788	84.689	96	RUSBoosted Trees	13.9593	15.311	31461.1	159.764	590546	Ensemble method: RUSBoost Learner type: Decision tree Maximum number of splits: 20 Number of learners: 30 Learning rate: 0.1 Number of predictors to sample: Select All	85/85	None	Disabled	Default	Not applicable	2488 334; 454 2369	268 46; 50 263	0.9189	0.9189	0.9284	0.9284
FALSE	2.25	Ensemble	Tested	85.6333	811	84.051	100	Subspace Discriminant	14.3667	15.949	9760.6	87.2898	1263976	Ensemble method: Subspace Learner type: Discriminant Number of learners: 30 Subspace dimension: 43	85/85	None	Disabled	Default	Not applicable	2350 472; 339 2484	257 57; 43 270	0.9325	0.9325	0.9312	0.9312
FALSE	2.16	SVM	Tested	83.2064	948	83.7321	102	Coarse Gaussian SVM	16.7936	16.2679	15052	26.9574	2353894	Kernel function: Gaussian Kernel scale: 37 Box constraint level: 1 Multiclass coding: One-vs-One Standardize data: Yes	85/85	None	Disabled	Default	Not applicable	2266 556; 392 2431	262 52; 50 263	0.9194	0.9194	0.9163	0.9163
FALSE	2.19	KNN	Tested	80.5314	1099	79.5853	128	Coarse KNN	19.4686	20.4147	3337.58	28.7142	3989358	Number of neighbors: 100 Distance metric: Euclidean Distance weight: Equal Standardize data: Yes	85/85	None	Disabled	Default	Not applicable	2258 564; 535 2288	249 65; 63 250	0.8952	0.8952	0.9012	0.9012
FALSE	2.3	Tree	Tested	78.1222	1235	78.6284	134	Coarse Tree	21.8778	21.3716	89373.2	1.79273	14973	Maximum number of splits: 4 Split criterion: Gini's diversity index Surrogate decision splits: Off	85/85	None	Disabled	Default	Not applicable	2483 339; 896 1927	289 25; 109 204	0.8217	0.8217	0.8114	0.8114
FALSE	2.10	Naive Bayes	Tested	77.0771	1294	79.2663	130	Kernel Naive Bayes	22.9229	20.7337	112.252	211.363	15742260	Distribution name for numeric predictors: Kernel Distribution name for categorical predictors: Not Applicable Kernel type: Gaussian Support: Unbounded Standardize data: Yes	85/85	None	Disabled	Default	Not applicable	1864 958; 336 2487	217 97; 33 280	0.8587	0.8587	0.8414	0.8417
FALSE	5	Naive Bayes	Tested	77.0771	1294	79.2663	130	Custom Naive Bayes	22.9229	20.7337	143.585	2871.04	15740900	Support: Unbounded Optimized Hyperparameters Distribution names: Kernel Kernel type: Gaussian Standardize data: No Hyperparameter Search Range Distribution names: Gaussian, Kernel Kernel type: Gaussian, Box, Epanechnikov, Triangle Standardize data: true, false	85/85	None	Disabled	Default	Optimizer: Bayesian optimization Acquisition function: Expected improvement per second plus Iterations: 30 Training time limit: false	1864 958; 336 2487	217 97; 33 280	0.8587	0.8587	0.8414	0.8417
FALSE	7	Efficient Linear	Tested	76.5102	1326	78.6284	134	Custom Efficient Linear	23.4898	21.3716	101511	401.06	22999	Solver: Auto Relative coefficient tolerance (Beta tolerance): 0.0001 Multiclass coding: One-vs-One Optimized Hyperparameters Learner: Logistic regression Regularization: Ridge Regularization strength (Lambda): 0.046116 Hyperparameter Search Range Regularization strength (Lambda): 1.7715e-09 - 17.7148 Learner: SVM, Logistic regression Regularization: Ridge, Lasso	85/85	None	Disabled	Default	Optimizer: Bayesian optimization Acquisition function: Expected improvement per second plus Iterations: 30 Training time limit: false	2100 722; 604 2219	245 69; 65 248	0.8392	0.8392	0.8611	0.8611
FALSE	2.7	Efficient Logistic Regression	Tested	75.589	1378	75.4386	154	Efficient Logistic Regression	24.411	24.5614	58285.4	6.86817	22987	Learner: Logistic regression Solver: Auto Regularization: Auto Regularization strength (Lambda): Auto Relative coefficient tolerance (Beta tolerance): 0.0001 Multiclass coding: One-vs-One	85/85	None	Disabled	Default	Not applicable	2095 727; 651 2172	241 73; 81 232	0.8273	0.8273	0.8087	0.8087
FALSE	2.8	Efficient Linear SVM	Tested	72.4535	1555	74.8006	158	Efficient Linear SVM	27.5465	25.1994	90928.9	4.62037	22945	Learner: SVM Solver: Auto Regularization: Auto Regularization strength (Lambda): Auto Relative coefficient tolerance (Beta tolerance): 0.0001 Multiclass coding: One-vs-One	85/85	None	Disabled	Default	Not applicable	2045 777; 778 2045	243 71; 87 226	0.7831	0.7831	0.7988	0.7988
FALSE	2.9	Naive Bayes	Tested	67.9362	1810	58.5327	260	Gaussian Naive Bayes	32.0638	41.4673	25010.8	7.81295	44714	Distribution name for numeric predictors: Gaussian Distribution name for categorical predictors: Not Applicable	85/85	None	Disabled	Default	Not applicable	1609 1213; 597 2226	67 247; 13 300	0.7249	0.725	0.6337	0.6351
FALSE	4	Discriminant	Tested	66.271	1904	66.1882	212	Custom Discriminant	33.729	33.8118	64670.2	255.53	78426	Optimized Hyperparameters Discriminant type: Diagonal Linear Hyperparameter Search Range Discriminant type: Linear, Quadratic, Diagonal Linear, Diagonal Quadratic	85/85	None	Disabled	Default	Optimizer: Bayesian optimization Acquisition function: Expected improvement per second plus Iterations: 30 Training time limit: false	1376 1446; 458 2365	161 153; 59 254	0.7803	0.7803	0.7598	0.7598
FALSE	2.4	Discriminant	Failed					Linear Discriminant				2.94319		Covariance structure: Full	85/85	None	Disabled	Default	Not applicable
FALSE	2.5	Discriminant	Failed					Quadratic Discriminant				1.32051		Covariance structure: Full	85/85	None	Disabled	Default	Not applicable
