# Supplementary material for: Adaptive Machine Learning for Electronic Nose‐Based Forensic VOC Classification
Source: Adv Sci (Weinh). 2025 Jun 24;12(36):e04657. doi: 10.1002/advs.202504657 (PMC12463043; doi:10.1002/advs.202504657)
Supplement: Supplementary file 2 — Supporting Information [file ADVS-12-e04657-s003.zip › CASEIIClassifierSelection.xlsx]

## Sheet: Sheet1
Favorite	Model Number	Model Type	Status	Accuracy % (Validation)	Total Cost (Validation)	Accuracy % (Test)	Total Cost (Test)	Preset	Error Rate % (Validation)	Error Rate % (Test)	Prediction Speed (obs/sec)	Training Time (sec)	Model Size (bytes)	Hyperparameters	Selected Features	Feature Ranking Algorithm	PCA	Costs	Optimizer Options	Validation confusion matrix	Test confusion matrix	Validation AUC for Class 1	Validation AUC for Class 2	Test AUC for Class1	Test AUC for Class 2
FALSE	10	Ensemble	Tested	94.3204	229	94.4196	25	Custom Ensemble	5.67956	5.58036	2020.98	3016.07	21701916	Learner type: Decision tree Optimized Hyperparameters Ensemble method: GentleBoost Maximum number of splits: 73 Number of learners: 497 Learning rate: 0.021244 Hyperparameter Search Range Ensemble method: Bag, GentleBoost, LogitBoost, AdaBoost, RUSBoost Number of learners: 10-500 Learning rate: 0.001-1 Maximum number of splits: 1-4031 Number of predictors to sample: 1-85	85/85	None	Disabled	Default	Optimizer: Bayesian optimization Acquisition function: Expected improvement per second plus Iterations: 30 Training time limit: false	1891 125; 104 1912	208 16 ; 9 215	0.9858	0.9858	0.9877	0.9877
FALSE	2.24	Ensemble	Tested	89.1617	437	91.0714	40	Bagged Trees	10.8383	8.92857	14869.4	84.1692	2367726	Ensemble method: Bag Learner type: Decision tree Maximum number of splits: 4031 Number of learners: 30 Number of predictors to sample: Select All	85/85	None	Disabled	Default	Not applicable	1783 233; 204 1812	201 23; 17 207	0.9584	0.9584	0.9678	0.9678
FALSE	2.26	Ensemble	Tested	88.6657	457	88.8393	50	Subspace KNN	11.3343	11.1607	445.874	104.732	44789218	Ensemble method: Subspace Learner type: Nearest neighbors Number of learners: 30 Subspace dimension: 43	85/85	None	Disabled	Default	Not applicable	1788 228; 229 1787	200 24; 26 198	0.95	0.95	0.9469	0.9469
FALSE	11	Neural Network	Tested	88.3929	468	89.2857	48	Custom Neural Network	11.6071	10.7143	97631.6	3618.7	276893	Iteration limit: 1000 Optimized Hyperparameters Number of fully connected layers: 3 Activation: ReLU Regularization strength (Lambda): 1.5235e-05 Standardize data: Yes First layer size: 209 Second layer size: 47 Third layer size: 88 Hyperparameter Search Range Number of fully connected layers: 1-3 Activation: ReLU, Tanh, Sigmoid, None Standardize data: Yes, No Regularization strength (Lambda): 2.…	85/85	None	Disabled	Default	Optimizer: Bayesian optimization Acquisition function: Expected improvement per second plus Iterations: 30 Training time limit: false	1776 240; 228 1788	203 21; 27 197	0.9517	0.9517	0.9608	0.9608
FALSE	2.30	Neural Network	Tested	86.7063	536	87.7232	55	Wide Neural Network	13.2937	12.2768	42825.8	170.037	87501	Number of fully connected layers: 1 First layer size: 100 Activation: ReLU Iteration limit: 1000 Regularization strength (Lambda): 0 Standardize data: Yes	85/85	None	Disabled	Default	Not applicable	1745 271; 265 1751	202 22; 33 191	0.9211	0.9212	0.9316	0.9315
FALSE	6	SVM	Tested	86.7063	536	85.0446	67	Custom SVM	13.2937	14.9554	21100.8	1092.86	1096254	Multiclass coding: One-vs-One Optimized Hyperparameters Kernel function: Gaussian Kernel scale: 236.4729 Box constraint level: 138.1068 Standardize data: No Hyperparameter Search Range Box constraint level: 0.001-1000 Kernel scale: 0.001-1000 Kernel function: Gaussian, Linear, Quadratic, Cubic Standardize data: true, false	85/85	None	Disabled	Default	Optimizer: Bayesian optimization Acquisition function: Expected improvement per second plus Iterations: 30 Training time limit: false	1757 259; 277 1739	195 29; 38 186	0.93	0.93	0.9275	0.9275
FALSE	2.13	SVM	Tested	86.5575	542	88.8393	50	Cubic SVM	13.4425	11.1607	34576.4	36.8523	854714	Kernel function: Cubic Kernel scale: Automatic Box constraint level: 1 Multiclass coding: One-vs-One Standardize data: Yes	85/85	None	Disabled	Default	Not applicable	1727 289; 253 1763	196 28; 22 202	0.926	0.926	0.9357	0.9357
FALSE	8	KNN	Tested	86.0863	561	84.8214	68	Custom KNN	13.9137	15.1786	5924.14	310.143	2852464	Optimized Hyperparameters Number of neighbors: 1 Distance metric: City block Distance weight: Squared inverse Standardize data: No Hyperparameter Search Range Number of neighbors: 1-2016 Distance metric: City block, Chebyshev, Correlation, Cosine, Euclidean, Hamming, Jaccard, Mahalanobis, Minkowski (cubic), Spearman Distance weight: Equal, Inverse, Squared inverse Standardize data: true, false	85/85	None	Disabled	Default	Optimizer: Bayesian optimization Acquisition function: Expected improvement per second plus Iterations: 30 Training time limit: false	1718 298; 263 1753	186 38; 30 194	0.8674	0.8674	0.8569	0.8569
FALSE	2.29	Neural Network	Tested	84.4742	626	87.5	56	Medium Neural Network	15.5258	12.5	43885	154.83	34701	Number of fully connected layers: 1 First layer size: 25 Activation: ReLU Iteration limit: 1000 Regularization strength (Lambda): 0 Standardize data: Yes	85/85	None	Disabled	Default	Not applicable	1705 311; 315 1701	197 27; 29 195	0.8974	0.897	0.9235	0.9233
FALSE	2.28	Neural Network	Tested	84.3502	631	84.5982	69	Narrow Neural Network	15.6498	15.4018	44403.4	153.04	24141	Number of fully connected layers: 1 First layer size: 10 Activation: ReLU Iteration limit: 1000 Regularization strength (Lambda): 0 Standardize data: Yes	85/85	None	Disabled	Default	Not applicable	1703 313; 318 1698	192 32; 37 187	0.9152	0.9151	0.9302	0.9302
FALSE	2.12	SVM	Tested	84.251	635	88.6161	51	Quadratic SVM	15.749	11.3839	30060.1	25.2447	1183922	Kernel function: Quadratic Kernel scale: Automatic Box constraint level: 1 Multiclass coding: One-vs-One Standardize data: Yes	85/85	None	Disabled	Default	Not applicable	1633 383; 252 1764	198 26; 25 199	0.9217	0.9217	0.9523	0.9523
FALSE	2.32	Neural Network	Tested	83.9534	647	83.2589	75	Trilayered Neural Network	16.0466	16.7411	50388.7	227.057	27741	Number of fully connected layers: 3 First layer size: 10 Second layer size: 10 Third layer size: 10 Activation: ReLU Iteration limit: 1000 Regularization strength (Lambda): 0 Standardize data: Yes	85/85	None	Disabled	Default	Not applicable	1727 289; 358 1658	191 33; 42 182	0.9061	0.9059	0.8953	0.8954
FALSE	2.31	Neural Network	Tested	83.1101	681	84.5982	69	Bilayered Neural Network	16.8899	15.4018	33771.1	197.754	25941	Number of fully connected layers: 2 First layer size: 10 Second layer size: 10 Activation: ReLU Iteration limit: 1000 Regularization strength (Lambda): 0 Standardize data: Yes	85/85	None	Disabled	Default	Not applicable	1683 333; 348 1668	196 28; 41 183	0.9069	0.9068	0.9145	0.9145
FALSE	3	Tree	Tested	83.1101	681	83.4821	74	Custom Tree	16.8899	16.5179	67214.1	267.944	76905	Surrogate decision splits: Off Optimized Hyperparameters Maximum number of splits: 459 Split criterion: Maximum deviance reduction Hyperparameter Search Range Maximum number of splits: 1-4031 Split criterion: Gini's diversity index, Maximum deviance reduction	85/85	None	Disabled	Default	Optimizer: Bayesian optimization Acquisition function: Expected improvement per second plus Iterations: 30 Training time limit: false	1653 363; 318 1698	178 46; 28 196	0.8494	0.8494	0.8782	0.8782
FALSE	2.22	KNN	Tested	82.0685	723	80.3571	88	Weighted KNN	17.9315	19.6429	4381.34	26.5716	2853824	Number of neighbors: 10 Distance metric: Euclidean Distance weight: Squared inverse Standardize data: Yes	85/85	None	Disabled	Default	Not applicable	1594 422; 301 1715	175 49; 39 185	0.9114	0.9114	0.9084	0.9084
FALSE	2.1	Tree	Tested	81.9692	727	84.8214	68	Fine Tree	18.0308	15.1786	22227.1	10.0873	41165	Maximum number of splits: 100 Split criterion: Gini's diversity index Surrogate decision splits: Off	85/85	None	Disabled	Default	Not applicable	1584 432; 295 1721	175 49; 19 205	0.8577	0.8577	0.8876	0.8876
FALSE	2.17	KNN	Tested	81.9444	728	83.0357	76	Fine KNN	18.0556	16.9643	6260.93	31.5022	2853806	Number of neighbors: 1 Distance metric: Euclidean Distance weight: Equal Standardize data: Yes	85/85	None	Disabled	Default	Not applicable	1629 387; 341 1675	185 39; 37 187	0.8255	0.8255	0.8387	0.8387
FALSE	2.14	SVM	Tested	81.87	731	82.5893	78	Fine Gaussian SVM	18.13	17.4107	16761.1	24.929	2210518	Kernel function: Gaussian Kernel scale: 2.3 Box constraint level: 1 Multiclass coding: One-vs-One Standardize data: Yes	85/85	None	Disabled	Default	Not applicable	1797 219; 512 1504	200 24; 54 170	0.9148	0.9148	0.9225	0.9225
FALSE	2.23	Ensemble	Tested	81.6716	739	81.9196	81	Boosted Trees	18.3284	18.0804	16373.4	60.8439	590610	Ensemble method: AdaBoost Learner type: Decision tree Maximum number of splits: 20 Number of learners: 30 Learning rate: 0.1 Number of predictors to sample: Select All	85/85	None	Disabled	Default	Not applicable	1535 481; 258 1758	174 50; 31 193	0.9027	0.9027	0.916	0.916
FALSE	2.20	KNN	Tested	81.498	746	80.5804	87	Cosine KNN	18.502	19.4196	2885.52	37.4199	2853794	Number of neighbors: 10 Distance metric: Cosine Distance weight: Equal Standardize data: Yes	85/85	None	Disabled	Default	Not applicable	1681 335; 411 1605	192 32; 55 169	0.9027	0.9027	0.8991	0.8991
FALSE	2.33	Kernel	Tested	81.498	746	82.3661	79	SVM Kernel	18.502	17.6339	8896.18	218.32	56973	Learner: SVM Number of expansion dimensions: Auto Regularization strength (Lambda): Auto Kernel scale: Auto Multiclass coding: One-vs-One Standardize data: Yes Iteration limit: 1000	85/85	None	Disabled	Default	Not applicable	1623 393; 353 1663	184 40; 39 185	0.9015	0.9015	0.9156	0.9156
FALSE	2.18	KNN	Tested	80.5556	784	79.2411	93	Medium KNN	19.4444	20.7589	6749.13	30.9955	2853806	Number of neighbors: 10 Distance metric: Euclidean Distance weight: Equal Standardize data: Yes	85/85	None	Disabled	Default	Not applicable	1637 379; 405 1611	183 41; 52 172	0.8943	0.8943	0.8938	0.8938
FALSE	9	Kernel	Tested	80.5308	785	78.7946	95	Custom Kernel	19.4692	21.2054	12926.8	1075.72	56973	Multiclass coding: One-vs-One Iteration limit: 1000 Optimized Hyperparameters Learner: SVM Number of expansion dimensions: 727 Regularization strength (Lambda): 0.19365 Kernel scale: 22.299 Standardize data: Yes Hyperparameter Search Range Learner: SVM, Logistic Regression Kernel scale: 0.001 - 1000 Regularization strength (Lambda): 2.4802e-07 - 0.24802 Number of expansion dimensions: 100 - 10000…	85/85	None	Disabled	Default	Optimizer: Bayesian optimization Acquisition function: Expected improvement per second plus Iterations: 30 Training time limit: false	1625 391; 394 1622	182 42; 53 171	0.8917	0.8917	0.887	0.887
FALSE	2.15	SVM	Tested	78.869	852	82.8125	77	Medium Gaussian SVM	21.131	17.1875	20497.2	29.2923	1794310	Kernel function: Gaussian Kernel scale: 9.2 Box constraint level: 1 Multiclass coding: One-vs-One Standardize data: Yes	85/85	None	Disabled	Default	Not applicable	1409 607; 245 1771	170 54; 23 201	0.878	0.878	0.9236	0.9236
FALSE	2.34	Kernel	Tested	78.7946	855	82.3661	79	Logistic Regression Kernel	21.2054	17.6339	8541.62	195.655	57015	Learner: Logistic Regression Number of expansion dimensions: Auto Regularization strength (Lambda): Auto Kernel scale: Auto Multiclass coding: One-vs-One Standardize data: Yes Iteration limit: 1000	85/85	None	Disabled	Default	Not applicable	1604 412; 443 1573	189 35; 44 180	0.8827	0.8827	0.9044	0.9044
FALSE	2.21	KNN	Tested	78.4226	870	77.9018	99	Cubic KNN	21.5774	22.0982	200.08	115.881	2853822	Number of neighbors: 10 Distance metric: Minkowski (cubic) Distance weight: Equal Standardize data: Yes	85/85	None	Disabled	Default	Not applicable	1593 423; 447 1569	184 40; 59 165	0.8746	0.8746	0.8777	0.8777
FALSE	2.2	Tree	Tested	73.9831	1049	74.3304	115	Medium Tree	26.0169	25.6696	28111.1	5.58747	19477	Maximum number of splits: 20 Split criterion: Gini's diversity index Surrogate decision splits: Off	85/85	None	Disabled	Default	Not applicable	1369 647; 402 1614	157 67; 48 176	0.7926	0.7926	0.8305	0.8305
FALSE	2.27	Ensemble	Tested	73.8591	1054	73.6607	118	RUSBoosted Trees	26.1409	26.3393	17488	114.98	590546	Ensemble method: RUSBoost Learner type: Decision tree Maximum number of splits: 20 Number of learners: 30 Learning rate: 0.1 Number of predictors to sample: Select All	85/85	None	Disabled	Default	Not applicable	1374 642; 412 1604	124 100; 18 206	0.7985	0.7985	0.8009	0.8009
FALSE	2.6	Binary GLM Logistic Regression	Tested	73.3879	1073	78.7946	95	Binary GLM Logistic Regression	26.6121	21.2054	19722	18.0936	5918746	None	85/85	None	Disabled	Default	Not applicable	1465 551; 522 1494	172 52; 43 181	0.822	0.822	0.8638	0.8638
FALSE	2.11	SVM	Tested	71.0317	1168	76.1161	107	Linear SVM	28.9683	23.8839	22537.1	15.6431	1852754	Kernel function: Linear Kernel scale: Automatic Box constraint level: 1 Multiclass coding: One-vs-One Standardize data: Yes	85/85	None	Disabled	Default	Not applicable	1136 680; 488 1528	158 66; 41 183	0.7894	0.7894	0.8383	0.8383
FALSE	2.19	KNN	Tested	70.6101	1185	74.1071	116	Coarse KNN	29.3899	25.8929	4952.36	34.5125	2853806	Number of neighbors: 100 Distance metric: Euclidean Distance weight: Equal Standardize data: Yes	85/85	None	Disabled	Default	Not applicable	1176 840; 345 1671	140 84; 32 192	0.7964	0.7964	0.837	0.837
FALSE	2.25	Ensemble	Tested	69.4444	1232	71.6518	127	Subspace Discriminant	30.5556	28.3482	6229.28	69.2086	1264022	Ensemble method: Subspace Learner type: Discriminant Number of learners: 30 Subspace dimension: 43	85/85	None	Disabled	Default	Not applicable	1439 577; 655 1361	159 65 ; 62 162	0.7759	0.7759	0.8069	0.8069
FALSE	2.16	SVM	Tested	66.9891	1331	72.3214	124	Coarse Gaussian SVM	33.0109	27.6786	19874.8	29.0897	2268982	Kernel function: Gaussian Kernel scale: 37 Box constraint level: 1 Multiclass coding: One-vs-One Standardize data: Yes	85/85	None	Disabled	Default	Not applicable	1125 891; 440 1576	139 85; 39 185	0.7466	0.7466	0.79	0.79
FALSE	2.3	Tree	Tested	66.5923	1347	69.1964	138	Coarse Tree	33.4077	30.8036	20667.7	15.5157	15057	Maximum number of splits: 4 Split criterion: Gini's diversity index Surrogate decision splits: Off	85/85	None	Disabled	Default	Not applicable	1186 830; 517 1499	130 94; 44 180	0.6931	0.6931	0.7244	0.7244
FALSE	2.10	Naive Bayes	Tested	65.8482	1377	64.7321	158	Kernel Naive Bayes	34.1518	35.2679	136.579	142.699	11355860	Distribution name for numeric predictors: Kernel Distribution name for categorical predictors: Not Applicable Kernel type: Gaussian Support: Unbounded Standardize data: Yes	85/85	None	Disabled	Default	Not applicable	1644 372; 1005 1011	189 35; 123 101	0.7478	0.7478	0.7785	0.7785
FALSE	5	Naive Bayes	Tested	65.8482	1377	64.7321	158	Custom Naive Bayes	34.1518	35.2679	178.825	1781.53	11355860	Support: Unbounded Optimized Hyperparameters Distribution names: Kernel Kernel type: Gaussian Standardize data: Yes Hyperparameter Search Range Distribution names: Gaussian, Kernel Kernel type: Gaussian, Box, Epanechnikov, Triangle Standardize data: true, false	85/85	None	Disabled	Default	Optimizer: Bayesian optimization Acquisition function: Expected improvement per second plus Iterations: 30 Training time limit: false	1644 372; 1005 1011	189 35; 123 101	0.7478	0.7478	0.7785	0.7785
FALSE	2.7	Efficient Logistic Regression	Tested	64.6081	1427	64.7321	158	Efficient Logistic Regression	35.3919	35.2679	57118.3	13.7362	22987	Learner: Logistic regression Solver: Auto Regularization: Auto Regularization strength (Lambda): Auto Relative coefficient tolerance (Beta tolerance): 0.0001 Multiclass coding: One-vs-One	85/85	None	Disabled	Default	Not applicable	1270 746; 681 1335	142 82; 76 148	0.7074	0.7074	0.7327	0.7327
FALSE	7	Efficient Linear	Tested	63.4921	1472	64.0625	161	Custom Efficient Linear	36.5079	35.9375	79124.1	398.716	22999	Solver: Auto Relative coefficient tolerance (Beta tolerance): 0.0001 Multiclass coding: One-vs-One Optimized Hyperparameters Learner: Logistic regression Regularization: Ridge Regularization strength (Lambda): 0.005373 Hyperparameter Search Range Regularization strength (Lambda): 2.4802e-09 - 24.8016 Learner: SVM, Logistic regression Regularization: Ridge, Lasso	85/85	None	Disabled	Default	Optimizer: Bayesian optimization Acquisition function: Expected improvement per second plus Iterations: 30 Training time limit: false	1249 767; 705 1311	142 82; 79 145	0.6985	0.6985	0.7272	0.7272
FALSE	2.8	Efficient Linear SVM	Tested	62.5744	1509	64.0625	161	Efficient Linear SVM	37.4256	35.9375	54204.3	13.4283	22945	Learner: SVM Solver: Auto Regularization: Auto Regularization strength (Lambda): Auto Relative coefficient tolerance (Beta tolerance): 0.0001 Multiclass coding: One-vs-One	85/85	None	Disabled	Default	Not applicable	1133 883; 626 1390	129 95; 66 158	0.6929	0.6929	0.7353	0.7353
FALSE	4	Discriminant	Tested	57.1677	1727	60.7143	176	Custom Discriminant	42.8323	39.2857	43674.2	244.717	78426	Optimized Hyperparameters Discriminant type: Diagonal Linear Hyperparameter Search Range Discriminant type: Linear, Quadratic, Diagonal Linear, Diagonal Quadratic	85/85	None	Disabled	Default	Optimizer: Bayesian optimization Acquisition function: Expected improvement per second plus Iterations: 30 Training time limit: false	1390 626; 1101 915	163 61; 115 109	0.6444	0.6444	0.6833	0.6833
FALSE	2.9	Naive Bayes	Tested	53.497	1875	54.0179	206	Gaussian Naive Bayes	46.503	45.9821	16290.2	12.5592	44714	Distribution name for numeric predictors: Gaussian Distribution name for categorical predictors: Not Applicable	85/85	None	Disabled	Default	Not applicable	1891 125; 1750 266	211 13; 193 31	0.5907	0.5906	0.5869	0.587
FALSE	2.4	Discriminant	Failed					Linear Discriminant				2.84004		Covariance structure: Full	85/85	None	Disabled	Default	Not applicable
FALSE	2.5	Discriminant	Failed					Quadratic Discriminant				2.36496		Covariance structure: Full	85/85	None	Disabled	Default	Not applicable
