# Supplementary material for: Adaptive Machine Learning for Electronic Nose‐Based Forensic VOC Classification
Source: Adv Sci (Weinh). 2025 Jun 24;12(36):e04657. doi: 10.1002/advs.202504657 (PMC12463043; doi:10.1002/advs.202504657)
Supplement: Supplementary file 2 — Supporting Information [file ADVS-12-e04657-s003.zip › CASEIII_CA1_ClassifierSelection.xlsx]

## Sheet: Sheet1
Favorite	Model Number	Model Type	Status	Accuracy % (Validation)	Total Cost (Validation)	Accuracy % (Test)	Total Cost (Test)	Preset	Prediction Speed (obs/sec)	Training Time (sec)	Model Size (bytes)	Hyperparameters	Selected Features	Feature Ranking Algorithm	PCA	Costs	Optimizer Options
FALSE	10	Ensemble	Tested	87.7837	1717	88.6611	177	Custom Ensemble	3734.55	49993.8	22471824	Learner type: Decision tree	85/85	None	Disabled	Default	Optimizer: Bayesian optimization Acquisition function: Expected improvement per second plus Iterations: 30 Training time limit: false
FALSE	2.24	Ensemble	Tested	84.3614	2198	84.4971	242	Bagged Trees	12384	1949.43	8426246	Ensemble method: Bag Learner type: Decision tree Maximum number of splits: 14054 Number of learners: 30 Number of predictors to sample: Select All	85/85	None	Disabled	Default	Not applicable
FALSE	2.13	SVM	Tested	83.9203	2260	85.6502	224	Cubic SVM	6604.42	1311.4	3379802	Kernel function: Cubic Kernel scale: Automatic Box constraint level: 1 Multiclass coding: One-vs-One Standardize data: Yes	85/85	None	Disabled	Default	Not applicable
FALSE	8	KNN	Tested	83.465	2324	83.7284	254	Custom KNN	1222.6	4332.8	9910002	None	85/85	None	Disabled	Default	Optimizer: Bayesian optimization Acquisition function: Expected improvement per second plus Iterations: 30 Training time limit: false
FALSE	6	SVM	Tested	83.1306	2371	84.5612	241	Custom SVM	2539.82	19517.3	6075406	Multiclass coding: One-vs-One	85/85	None	Disabled	Default	Optimizer: Bayesian optimization Acquisition function: Expected improvement per second plus Iterations: 30 Training time limit: false
FALSE	2.12	SVM	Tested	82.5258	2456	82.4471	274	Quadratic SVM	8169.27	665.862	3894146	Kernel function: Quadratic Kernel scale: Automatic Box constraint level: 1 Multiclass coding: One-vs-One Standardize data: Yes	85/85	None	Disabled	Default	Not applicable
FALSE	11	Neural Network	Tested	82.4475	2467	82.0628	280	Custom Neural Network	41091.7	23424.6	429925	Iteration limit: 1000	85/85	None	Disabled	Default	Optimizer: Bayesian optimization Acquisition function: Expected improvement per second plus Iterations: 30 Training time limit: false
FALSE	2.22	KNN	Tested	82.4333	2469	82.7034	270	Weighted KNN	733.004	1289.9	9910016	Number of neighbors: 10 Distance metric: Euclidean Distance weight: Squared inverse Standardize data: Yes	85/85	None	Disabled	Default	Not applicable
FALSE	2.28	Neural Network	Tested	82.2697	2492	83.9846	250	Narrow Neural Network	75521.7	2211.33	24141	Number of fully connected layers: 1 First layer size: 10 Activation: ReLU Iteration limit: 1000 Regularization strength (Lambda): 0 Standardize data: Yes	85/85	None	Disabled	Default	Not applicable
FALSE	2.26	Ensemble	Tested	81.8926	2545	82.1909	278	Subspace KNN	79.746	2169.09	155443132	Ensemble method: Subspace Learner type: Nearest neighbors Number of learners: 30 Subspace dimension: 43	85/85	None	Disabled	Default	Not applicable
FALSE	9	Kernel	Tested	81.6862	2574	82.255	277	Custom Kernel	7669.13	6946.14	66996	Multiclass coding: One-vs-One Iteration limit: 1000	85/85	None	Disabled	Default	Optimizer: Bayesian optimization Acquisition function: Expected improvement per second plus Iterations: 30 Training time limit: false
FALSE	2.29	Neural Network	Tested	81.6435	2580	84.2409	246	Medium Neural Network	66963.1	2352.47	34701	Number of fully connected layers: 1 First layer size: 25 Activation: ReLU Iteration limit: 1000 Regularization strength (Lambda): 0 Standardize data: Yes	85/85	None	Disabled	Default	Not applicable
FALSE	2.30	Neural Network	Tested	81.6435	2580	82.0628	280	Wide Neural Network	49960.3	2823.42	87501	Number of fully connected layers: 1 First layer size: 100 Activation: ReLU Iteration limit: 1000 Regularization strength (Lambda): 0 Standardize data: Yes	85/85	None	Disabled	Default	Not applicable
FALSE	2.33	Kernel	Tested	81.6293	2582	82.3831	275	SVM Kernel	5672.02	2658.47	66996	Learner: SVM Number of expansion dimensions: Auto Regularization strength (Lambda): Auto Kernel scale: Auto Multiclass coding: One-vs-One Standardize data: Yes Iteration limit: 1000	85/85	None	Disabled	Default	Not applicable
FALSE	2.14	SVM	Tested	81.3447	2622	82.1268	279	Fine Gaussian SVM	2155.09	793.838	7227982	Kernel function: Gaussian Kernel scale: 2.3 Box constraint level: 1 Multiclass coding: One-vs-One Standardize data: Yes	85/85	None	Disabled	Default	Not applicable
FALSE	2.18	KNN	Tested	81.0601	2662	81.0378	296	Medium KNN	2116.63	922.199	9909998	Number of neighbors: 10 Distance metric: Euclidean Distance weight: Equal Standardize data: Yes	85/85	None	Disabled	Default	Not applicable
FALSE	2.31	Neural Network	Tested	81.0174	2668	81.8706	283	Bilayered Neural Network	77941.9	2387.08	25941	Number of fully connected layers: 2 First layer size: 10 Second layer size: 10 Activation: ReLU Iteration limit: 1000 Regularization strength (Lambda): 0 Standardize data: Yes	85/85	None	Disabled	Default	Not applicable
FALSE	2.20	KNN	Tested	80.8538	2691	80.9097	298	Cosine KNN	1215.06	1002.12	9909986	Number of neighbors: 10 Distance metric: Cosine Distance weight: Equal Standardize data: Yes	85/85	None	Disabled	Default	Not applicable
FALSE	2.17	KNN	Tested	80.6617	2718	80.2691	308	Fine KNN	1813.94	894.388	9909998	Number of neighbors: 1 Distance metric: Euclidean Distance weight: Equal Standardize data: Yes	85/85	None	Disabled	Default	Not applicable
FALSE	2.34	Kernel	Tested	80.6617	2718	80.8456	299	Logistic Regression Kernel	7179.7	2507.3	67030	Learner: Logistic Regression Number of expansion dimensions: Auto Regularization strength (Lambda): Auto Kernel scale: Auto Multiclass coding: One-vs-One Standardize data: Yes Iteration limit: 1000	85/85	None	Disabled	Default	Not applicable
FALSE	2.15	SVM	Tested	80.498	2741	80.7816	300	Medium Gaussian SVM	4909.1	858.872	4503142	Kernel function: Gaussian Kernel scale: 9.2 Box constraint level: 1 Multiclass coding: One-vs-One Standardize data: Yes	85/85	None	Disabled	Default	Not applicable
FALSE	2.21	KNN	Tested	80.3984	2755	80.3331	307	Cubic KNN	41.871	2401.71	9910014	Number of neighbors: 10 Distance metric: Minkowski (cubic) Distance weight: Equal Standardize data: Yes	85/85	None	Disabled	Default	Not applicable
FALSE	2.32	Neural Network	Tested	80.2561	2775	81.4862	289	Trilayered Neural Network	62756.3	2570.33	27741	Number of fully connected layers: 3 First layer size: 10 Second layer size: 10 Third layer size: 10 Activation: ReLU Iteration limit: 1000 Regularization strength (Lambda): 0 Standardize data: Yes	85/85	None	Disabled	Default	Not applicable
FALSE	2.23	Ensemble	Tested	80.0569	2803	79.7566	316	Boosted Trees	24314.2	1494.13	590610	Ensemble method: AdaBoost Learner type: Decision tree Maximum number of splits: 20 Number of learners: 30 Learning rate: 0.1 Number of predictors to sample: Select All	85/85	None	Disabled	Default	Not applicable
FALSE	3	Tree	Tested	79.6087	2866	79.3722	322	Custom Tree	92489.8	2703.05	70961	Surrogate decision splits: Off	85/85	None	Disabled	Default	Optimizer: Bayesian optimization Acquisition function: Expected improvement per second plus Iterations: 30 Training time limit: false
FALSE	2.1	Tree	Tested	79.0679	2942	78.6675	333	Fine Tree	9171.54	61.8709	40421	Maximum number of splits: 100 Split criterion: Gini's diversity index Surrogate decision splits: Off	85/85	None	Disabled	Default	Not applicable
FALSE	2.6	Binary GLM Logistic Regression	Tested	78.4916	3023	77.6425	349	Binary GLM Logistic Regression	14096.7	106.475	20141217	None	85/85	None	Disabled	Default	Not applicable
FALSE	2.2	Tree	Tested	78.4418	3030	76.8738	361	Medium Tree	12643.3	50.0954	18333	Maximum number of splits: 20 Split criterion: Gini's diversity index Surrogate decision splits: Off	85/85	None	Disabled	Default	Not applicable
FALSE	2.19	KNN	Tested	78.2711	3054	78.4113	337	Coarse KNN	1936.66	952.484	9909998	Number of neighbors: 100 Distance metric: Euclidean Distance weight: Equal Standardize data: Yes	85/85	None	Disabled	Default	Not applicable
FALSE	2.25	Ensemble	Tested	78.1857	3066	77.7066	348	Subspace Discriminant	9253.92	1519.07	1263954	Ensemble method: Subspace Learner type: Discriminant Number of learners: 30 Subspace dimension: 43	85/85	None	Disabled	Default	Not applicable
FALSE	2.3	Tree	Tested	77.7232	3131	77.8347	346	Coarse Tree	9238.54	42.5042	14957	Maximum number of splits: 4 Split criterion: Gini's diversity index Surrogate decision splits: Off	85/85	None	Disabled	Default	Not applicable
FALSE	2.16	SVM	Tested	77.4529	3169	77.5144	351	Coarse Gaussian SVM	5375.88	939.007	4474606	Kernel function: Gaussian Kernel scale: 37 Box constraint level: 1 Multiclass coding: One-vs-One Standardize data: Yes	85/85	None	Disabled	Default	Not applicable
FALSE	2.11	SVM	Tested	77.2679	3195	77.2582	355	Linear SVM	4574.23	1510.24	4556018	Kernel function: Linear Kernel scale: Automatic Box constraint level: 1 Multiclass coding: One-vs-One Standardize data: Yes	85/85	None	Disabled	Default	Not applicable
FALSE	2.7	Efficient Logistic Regression	Tested	77.2536	3197	77.2582	355	Efficient Logistic Regression	21738.8	101.124	22987	Learner: Logistic regression Solver: Auto Regularization: Auto Regularization strength (Lambda): Auto Relative coefficient tolerance (Beta tolerance): 0.0001 Multiclass coding: One-vs-One	85/85	None	Disabled	Default	Not applicable
FALSE	2.8	Efficient Linear SVM	Tested	77.2536	3197	77.2582	355	Efficient Linear SVM	26284.5	100.033	22945	Learner: SVM Solver: Auto Regularization: Auto Regularization strength (Lambda): Auto Relative coefficient tolerance (Beta tolerance): 0.0001 Multiclass coding: One-vs-One	85/85	None	Disabled	Default	Not applicable
FALSE	4	Discriminant	Tested	77.2536	3197	77.2582	355	Custom Discriminant	51600.9	2681.22	145592	None	85/85	None	Disabled	Default	Optimizer: Bayesian optimization Acquisition function: Expected improvement per second plus Iterations: 30 Training time limit: false
FALSE	7	Efficient Linear	Tested	77.2536	3197	77.2582	355	Custom Efficient Linear	96372.8	2857.25	22959	Solver: Auto Relative coefficient tolerance (Beta tolerance): 0.0001 Multiclass coding: One-vs-One	85/85	None	Disabled	Default	Optimizer: Bayesian optimization Acquisition function: Expected improvement per second plus Iterations: 30 Training time limit: false
FALSE	2.9	Naive Bayes	Tested	73.9452	3662	72.966	422	Gaussian Naive Bayes	16296.8	97.4451	44714	Distribution name for numeric predictors: Gaussian Distribution name for categorical predictors: Not Applicable	85/85	None	Disabled	Default	Not applicable
FALSE	5	Naive Bayes	Tested	73.9452	3662	72.966	422	Custom Naive Bayes	19593.8	8111.04	44714	Support: Unbounded	85/85	None	Disabled	Default	Optimizer: Bayesian optimization Acquisition function: Expected improvement per second plus Iterations: 30 Training time limit: false
FALSE	2.27	Ensemble	Tested	72.3586	3885	70.9161	454	RUSBoosted Trees	29127.5	2070.19	590546	Ensemble method: RUSBoost Learner type: Decision tree Maximum number of splits: 20 Number of learners: 30 Learning rate: 0.1 Number of predictors to sample: Select All	85/85	None	Disabled	Default	Not applicable
FALSE	2.10	Naive Bayes	Tested	70.5229	4143	71.1723	450	Kernel Naive Bayes	28.1434	2216.11	38593716	Distribution name for numeric predictors: Kernel Distribution name for categorical predictors: Not Applicable Kernel type: Gaussian Support: Unbounded Standardize data: Yes	85/85	None	Disabled	Default	Not applicable
FALSE	2.4	Discriminant	Failed					Linear Discriminant		10.1788		Covariance structure: Full	85/85	None	Disabled	Default	Not applicable
FALSE	2.5	Discriminant	Failed					Quadratic Discriminant		17.8542		Covariance structure: Full	85/85	None	Disabled	Default	Not applicable
