# Supplementary material for: Adaptive Machine Learning for Electronic Nose‐Based Forensic VOC Classification
Source: Adv Sci (Weinh). 2025 Jun 24;12(36):e04657. doi: 10.1002/advs.202504657 (PMC12463043; doi:10.1002/advs.202504657)
Supplement: Supplementary file 2 — Supporting Information [file ADVS-12-e04657-s003.zip › CASEIII_CA2_ClassifierSelection.xlsx]

## Sheet: Sheet1
Favorite	Model Number	Model Type	Status	Accuracy % (Validation)	Total Cost (Validation)	Accuracy % (Test)	Total Cost (Test)	Preset	Prediction Speed (obs/sec)	Training Time (sec)	Model Size (bytes)	Hyperparameters	Selected Features	Feature Ranking Algorithm	PCA	Costs	Optimizer Options
FALSE	10	Ensemble	Tested	95.6898	468	96.1857	46	Custom Ensemble	2064.89	10855.7	15140130	Learner type: Decision tree	85/85	None	Disabled	Default	Optimizer: Bayesian optimization Acquisition function: Expected improvement per second plus Iterations: 30 Training time limit: false
FALSE	6	SVM	Tested	93.7373	680	94.2786	69	Custom SVM	46616.5	19784.6	1165130	Multiclass coding: One-vs-One	85/85	None	Disabled	Default	Optimizer: Bayesian optimization Acquisition function: Expected improvement per second plus Iterations: 30 Training time limit: false
FALSE	11	Neural Network	Tested	93.3045	727	92.7861	87	Custom Neural Network	30684.9	18237.4	722973	Iteration limit: 1000	85/85	None	Disabled	Default	Optimizer: Bayesian optimization Acquisition function: Expected improvement per second plus Iterations: 30 Training time limit: false
FALSE	2.28	Neural Network	Tested	92.144	853	90.6302	113	Narrow Neural Network	60411.7	956.326	24141	Number of fully connected layers: 1 First layer size: 10 Activation: ReLU Iteration limit: 1000 Regularization strength (Lambda): 0 Standardize data: Yes	85/85	None	Disabled	Default	Not applicable
FALSE	2.30	Neural Network	Tested	92.1256	855	92.1227	95	Wide Neural Network	46748	1113.11	87501	Number of fully connected layers: 1 First layer size: 100 Activation: ReLU Iteration limit: 1000 Regularization strength (Lambda): 0 Standardize data: Yes	85/85	None	Disabled	Default	Not applicable
FALSE	2.13	SVM	Tested	92.0519	863	93.0348	84	Cubic SVM	12447.7	370.079	1588298	Kernel function: Cubic Kernel scale: Automatic Box constraint level: 1 Multiclass coding: One-vs-One Standardize data: Yes	85/85	None	Disabled	Default	Not applicable
FALSE	2.29	Neural Network	Tested	92.0519	863	91.4594	103	Medium Neural Network	54152.5	1099.85	34701	Number of fully connected layers: 1 First layer size: 25 Activation: ReLU Iteration limit: 1000 Regularization strength (Lambda): 0 Standardize data: Yes	85/85	None	Disabled	Default	Not applicable
FALSE	2.12	SVM	Tested	91.2415	951	90.6302	113	Quadratic SVM	13896.2	306.472	2168762	Kernel function: Quadratic Kernel scale: Automatic Box constraint level: 1 Multiclass coding: One-vs-One Standardize data: Yes	85/85	None	Disabled	Default	Not applicable
FALSE	2.31	Neural Network	Tested	90.2376	1060	92.4544	91	Bilayered Neural Network	36140	1246.23	25941	Number of fully connected layers: 2 First layer size: 10 Second layer size: 10 Activation: ReLU Iteration limit: 1000 Regularization strength (Lambda): 0 Standardize data: Yes	85/85	None	Disabled	Default	Not applicable
FALSE	2.32	Neural Network	Tested	88.8654	1209	89.801	123	Trilayered Neural Network	44853.7	1310.73	27741	Number of fully connected layers: 3 First layer size: 10 Second layer size: 10 Third layer size: 10 Activation: ReLU Iteration limit: 1000 Regularization strength (Lambda): 0 Standardize data: Yes	85/85	None	Disabled	Default	Not applicable
FALSE	2.24	Ensemble	Tested	87.2813	1381	87.5622	150	Bagged Trees	11021.5	712.04	5946106	Ensemble method: Bag Learner type: Decision tree Maximum number of splits: 10857 Number of learners: 30 Number of predictors to sample: Select All	85/85	None	Disabled	Default	Not applicable
FALSE	2.15	SVM	Tested	86.8945	1423	86.9818	157	Medium Gaussian SVM	7966.56	247.099	3797398	Kernel function: Gaussian Kernel scale: 9.2 Box constraint level: 1 Multiclass coding: One-vs-One Standardize data: Yes	85/85	None	Disabled	Default	Not applicable
FALSE	2.6	Binary GLM Logistic Regression	Tested	83.0079	1845	81.675	221	Binary GLM Logistic Regression	9924.3	47.1343	15604674	None	85/85	None	Disabled	Default	Not applicable
FALSE	9	Kernel	Tested	82.5843	1891	82.0896	216	Custom Kernel	7171.51	5005.67	63799	Multiclass coding: One-vs-One Iteration limit: 1000	85/85	None	Disabled	Default	Optimizer: Bayesian optimization Acquisition function: Expected improvement per second plus Iterations: 30 Training time limit: false
FALSE	2.33	Kernel	Tested	82.1422	1939	84.0796	192	SVM Kernel	6521.88	1287.43	63799	Learner: SVM Number of expansion dimensions: Auto Regularization strength (Lambda): Auto Kernel scale: Auto Multiclass coding: One-vs-One Standardize data: Yes Iteration limit: 1000	85/85	None	Disabled	Default	Not applicable
FALSE	2.23	Ensemble	Tested	81.8935	1966	81.675	221	Boosted Trees	17462.4	550.328	590610	Ensemble method: AdaBoost Learner type: Decision tree Maximum number of splits: 20 Number of learners: 30 Learning rate: 0.1 Number of predictors to sample: Select All	85/85	None	Disabled	Default	Not applicable
FALSE	2.11	SVM	Tested	81.5712	2001	81.1774	227	Linear SVM	5763.93	119.24	3620594	Kernel function: Linear Kernel scale: Automatic Box constraint level: 1 Multiclass coding: One-vs-One Standardize data: Yes	85/85	None	Disabled	Default	Not applicable
FALSE	3	Tree	Tested	80.4476	2123	82.5871	210	Custom Tree	70132.8	1499.1	197549	Surrogate decision splits: Off	85/85	None	Disabled	Default	Optimizer: Bayesian optimization Acquisition function: Expected improvement per second plus Iterations: 30 Training time limit: false
FALSE	2.14	SVM	Tested	80.245	2145	81.2604	226	Fine Gaussian SVM	3155.18	201.38	5841550	Kernel function: Gaussian Kernel scale: 2.3 Box constraint level: 1 Multiclass coding: One-vs-One Standardize data: Yes	85/85	None	Disabled	Default	Not applicable
FALSE	2.34	Kernel	Tested	80.0516	2166	78.7728	256	Logistic Regression Kernel	6009.61	1325.76	63833	Learner: Logistic Regression Number of expansion dimensions: Auto Regularization strength (Lambda): Auto Kernel scale: Auto Multiclass coding: One-vs-One Standardize data: Yes Iteration limit: 1000	85/85	None	Disabled	Default	Not applicable
FALSE	8	KNN	Tested	79.9595	2176	80.2653	238	Custom KNN	1309.04	2333.17	7659336	None	85/85	None	Disabled	Default	Optimizer: Bayesian optimization Acquisition function: Expected improvement per second plus Iterations: 30 Training time limit: false
FALSE	2.1	Tree	Tested	78.6333	2320	77.6949	269	Fine Tree	28248.8	22.1807	41037	Maximum number of splits: 100 Split criterion: Gini's diversity index Surrogate decision splits: Off	85/85	None	Disabled	Default	Not applicable
FALSE	2.17	KNN	Tested	78.1912	2368	78.2753	262	Fine KNN	2271.2	326.794	7659310	Number of neighbors: 1 Distance metric: Euclidean Distance weight: Equal Standardize data: Yes	85/85	None	Disabled	Default	Not applicable
FALSE	2.22	KNN	Tested	78.1544	2372	79.0216	253	Weighted KNN	1151.43	406.65	7659328	Number of neighbors: 10 Distance metric: Euclidean Distance weight: Squared inverse Standardize data: Yes	85/85	None	Disabled	Default	Not applicable
FALSE	2.20	KNN	Tested	76.7821	2521	78.1095	264	Cosine KNN	833.141	375.951	7659298	Number of neighbors: 10 Distance metric: Cosine Distance weight: Equal Standardize data: Yes	85/85	None	Disabled	Default	Not applicable
FALSE	2.18	KNN	Tested	76.5703	2544	77.4461	272	Medium KNN	1983.85	329.195	7659310	Number of neighbors: 10 Distance metric: Euclidean Distance weight: Equal Standardize data: Yes	85/85	None	Disabled	Default	Not applicable
FALSE	2.27	Ensemble	Tested	76.5611	2545	75.3731	297	RUSBoosted Trees	19937.6	842.35	590546	Ensemble method: RUSBoost Learner type: Decision tree Maximum number of splits: 20 Number of learners: 30 Learning rate: 0.1 Number of predictors to sample: Select All	85/85	None	Disabled	Default	Not applicable
FALSE	2.21	KNN	Tested	76.3769	2565	76.8657	279	Cubic KNN	60.3924	1122.75	7659326	Number of neighbors: 10 Distance metric: Minkowski (cubic) Distance weight: Equal Standardize data: Yes	85/85	None	Disabled	Default	Not applicable
FALSE	2.2	Tree	Tested	75.7414	2634	74.6269	306	Medium Tree	24498	14.745	19353	Maximum number of splits: 20 Split criterion: Gini's diversity index Surrogate decision splits: Off	85/85	None	Disabled	Default	Not applicable
FALSE	2.25	Ensemble	Tested	75.1243	2701	73.7977	316	Subspace Discriminant	6736.61	521.813	1263900	Ensemble method: Subspace Learner type: Discriminant Number of learners: 30 Subspace dimension: 43	85/85	None	Disabled	Default	Not applicable
FALSE	2.26	Ensemble	Tested	74.1849	2803	74.5439	307	Subspace KNN	98.2302	967.308	120148300	Ensemble method: Subspace Learner type: Nearest neighbors Number of learners: 30 Subspace dimension: 43	85/85	None	Disabled	Default	Not applicable
FALSE	2.3	Tree	Tested	73.4574	2882	72.9685	326	Coarse Tree	23432.9	12.4499	14973	Maximum number of splits: 4 Split criterion: Gini's diversity index Surrogate decision splits: Off	85/85	None	Disabled	Default	Not applicable
FALSE	2.16	SVM	Tested	71.2286	3124	71.393	345	Coarse Gaussian SVM	3927.48	301.263	4693150	Kernel function: Gaussian Kernel scale: 37 Box constraint level: 1 Multiclass coding: One-vs-One Standardize data: Yes	85/85	None	Disabled	Default	Not applicable
FALSE	2.19	KNN	Tested	69.0367	3362	70.4809	356	Coarse KNN	1690.96	351.543	7659310	Number of neighbors: 100 Distance metric: Euclidean Distance weight: Equal Standardize data: Yes	85/85	None	Disabled	Default	Not applicable
FALSE	2.8	Efficient Linear SVM	Tested	67.5262	3526	67.4129	393	Efficient Linear SVM	33097.9	41.9431	22945	Learner: SVM Solver: Auto Regularization: Auto Regularization strength (Lambda): Auto Relative coefficient tolerance (Beta tolerance): 0.0001 Multiclass coding: One-vs-One	85/85	None	Disabled	Default	Not applicable
FALSE	7	Efficient Linear	Tested	67.4249	3537	67.4129	393	Custom Efficient Linear	75384	1657.76	22935	Solver: Auto Relative coefficient tolerance (Beta tolerance): 0.0001 Multiclass coding: One-vs-One	85/85	None	Disabled	Default	Optimizer: Bayesian optimization Acquisition function: Expected improvement per second plus Iterations: 30 Training time limit: false
FALSE	2.7	Efficient Logistic Regression	Tested	67.3789	3542	67.33	394	Efficient Logistic Regression	40640.2	43.1073	22987	Learner: Logistic regression Solver: Auto Regularization: Auto Regularization strength (Lambda): Auto Relative coefficient tolerance (Beta tolerance): 0.0001 Multiclass coding: One-vs-One	85/85	None	Disabled	Default	Not applicable
FALSE	4	Discriminant	Tested	67.3789	3542	67.33	394	Custom Discriminant	45220.3	1400.95	145592	None	85/85	None	Disabled	Default	Optimizer: Bayesian optimization Acquisition function: Expected improvement per second plus Iterations: 30 Training time limit: false
FALSE	2.9	Naive Bayes	Tested	67.3513	3545	66.7496	401	Gaussian Naive Bayes	8898.35	39.6343	44714	Distribution name for numeric predictors: Gaussian Distribution name for categorical predictors: Not Applicable	85/85	None	Disabled	Default	Not applicable
FALSE	5	Naive Bayes	Tested	67.3513	3545	66.7496	401	Custom Naive Bayes	15130.6	5945.68	44714	Support: Unbounded	85/85	None	Disabled	Default	Optimizer: Bayesian optimization Acquisition function: Expected improvement per second plus Iterations: 30 Training time limit: false
FALSE	2.10	Naive Bayes	Tested	61.5215	4178	58.4577	501	Kernel Naive Bayes	27.7676	1819.44	29906900	Distribution name for numeric predictors: Kernel Distribution name for categorical predictors: Not Applicable Kernel type: Gaussian Support: Unbounded Standardize data: Yes	85/85	None	Disabled	Default	Not applicable
FALSE	2.4	Discriminant	Failed					Linear Discriminant		4.11411		Covariance structure: Full	85/85	None	Disabled	Default	Not applicable
FALSE	2.5	Discriminant	Failed					Quadratic Discriminant		4.29736		Covariance structure: Full	85/85	None	Disabled	Default	Not applicable
