# Supplementary material for: Adaptive Machine Learning for Electronic Nose‐Based Forensic VOC Classification
Source: Adv Sci (Weinh). 2025 Jun 24;12(36):e04657. doi: 10.1002/advs.202504657 (PMC12463043; doi:10.1002/advs.202504657)
Supplement: Supplementary file 2 — Supporting Information [file ADVS-12-e04657-s003.zip › CASEIII_CA3_ClassifierSelection.xlsx]

## Sheet: Sheet1
Favorite	Model Number	Model Type	Status	Accuracy % (Validation)	Total Cost (Validation)	Preset	Accuracy % (Test)	Total Cost (Test)	Prediction Speed (obs/sec)	Training Time (sec)	Model Size (bytes)	Hyperparameters	Selected Features	Feature Ranking Algorithm	PCA	Costs	Optimizer Options
FALSE	10	Ensemble	Trained	68.9448	2272	Custom Ensemble			1518.48	14096.7	109519518	Number of predictors to sample: Select All Optimized Hyperparameters Ensemble method: GentleBoost Maximum number of splits: 4448 Number of learners: 398 Learning rate: 0.19449 Hyperparameter Search Range Ensemble method: Bag, GentleBoost, LogitBoost, AdaBoost, RUSBoost Number of learners: 10-500 Learning rate: 0.001-1 Maximum number of splits: 1-7315 Number of predictors to sample: 1-85	85/85	None	Disabled	Default	Optimizer: Bayesian optimization Acquisition function: Expected improvement per second plus Iterations: 30 Training time limit: false
FALSE	2.24	Ensemble	Trained	64.6802	2584	Bagged Trees			9423.44	614.085	6877686	Ensemble method: Bag Learner type: Decision tree Maximum number of splits: 7315 Number of learners: 30 Number of predictors to sample: Select All	85/85	None	Disabled	Default	Not applicable
FALSE	6	SVM	Trained	63.9557	2637	Custom SVM			4396.89	9558.11	3427822	Multiclass coding: One-vs-One Optimized Hyperparameters Kernel function: Gaussian Kernel scale: 15.2555 Box constraint level: 910.8386 Standardize data: Yes Hyperparameter Search Range Box constraint level: 0.001-1000 Kernel scale: 0.001-1000 Kernel function: Gaussian, Linear, Quadratic, Cubic Standardize data: true, false	85/85	None	Disabled	Default	Optimizer: Bayesian optimization Acquisition function: Expected improvement per second plus Iterations: 30 Training time limit: false
FALSE	2.13	SVM	Trained	63.9284	2639	Cubic SVM			5387.83	495.288	3392330	Kernel function: Cubic Kernel scale: Automatic Box constraint level: 1 Multiclass coding: One-vs-One Standardize data: Yes	85/85	None	Disabled	Default	Not applicable
FALSE	11	Neural Network	Trained	63.9147	2640	Custom Neural Network			55631.3	12095.3	52313	Iteration limit: 1000 Optimized Hyperparameters Number of fully connected layers: 1 Activation: Sigmoid Regularization strength (Lambda): 0.00029401 Standardize data: Yes First layer size: 50 Hyperparameter Search Range Number of fully connected layers: 1-3 Activation: ReLU, Tanh, Sigmoid, None Standardize data: Yes, No Regularization strength (Lambda): 1.3669e-09-13.6687 First layer size: 1-300 …	85/85	None	Disabled	Default	Optimizer: Bayesian optimization Acquisition function: Expected improvement per second plus Iterations: 30 Training time limit: false
FALSE	2.14	SVM	Trained	63.327	2683	Fine Gaussian SVM			3950.42	117.577	4838614	Kernel function: Gaussian Kernel scale: 2.3 Box constraint level: 1 Multiclass coding: One-vs-One Standardize data: Yes	85/85	None	Disabled	Default	Not applicable
FALSE	8	KNN	Trained	63.3133	2684	Custom KNN			1859.51	1576.6	5165748	Optimized Hyperparameters Number of neighbors: 5 Distance metric: Cosine Distance weight: Squared inverse Standardize data: Yes Hyperparameter Search Range Number of neighbors: 1-3658 Distance metric: City block, Chebyshev, Correlation, Cosine, Euclidean, Hamming, Jaccard, Mahalanobis, Minkowski (cubic), Spearman Distance weight: Equal, Inverse, Squared inverse Standardize data: true, false	85/85	None	Disabled	Default	Optimizer: Bayesian optimization Acquisition function: Expected improvement per second plus Iterations: 30 Training time limit: false
FALSE	2.22	KNN	Trained	62.7529	2725	Weighted KNN			1710.91	234.122	5165760	Number of neighbors: 10 Distance metric: Euclidean Distance weight: Squared inverse Standardize data: Yes	85/85	None	Disabled	Default	Not applicable
FALSE	2.17	KNN	Trained	62.5342	2741	Fine KNN			2783.04	193.257	5165742	Number of neighbors: 1 Distance metric: Euclidean Distance weight: Equal Standardize data: Yes	85/85	None	Disabled	Default	Not applicable
FALSE	2.30	Neural Network	Trained	62.1378	2770	Wide Neural Network			32668.8	1008.98	87501	Number of fully connected layers: 1 First layer size: 100 Activation: ReLU Iteration limit: 1000 Regularization strength (Lambda): 0 Standardize data: Yes	85/85	None	Disabled	Default	Not applicable
FALSE	2.12	SVM	Trained	61.8781	2789	Quadratic SVM			7351.9	186.836	3837770	Kernel function: Quadratic Kernel scale: Automatic Box constraint level: 1 Multiclass coding: One-vs-One Standardize data: Yes	85/85	None	Disabled	Default	Not applicable
FALSE	2.28	Neural Network	Trained	61.386	2825	Narrow Neural Network			52054.9	660.538	24141	Number of fully connected layers: 1 First layer size: 10 Activation: ReLU Iteration limit: 1000 Regularization strength (Lambda): 0 Standardize data: Yes	85/85	None	Disabled	Default	Not applicable
FALSE	2.26	Ensemble	Trained	61.2083	2838	Subspace KNN			245.604	612.173	81044640	Ensemble method: Subspace Learner type: Nearest neighbors Number of learners: 30 Subspace dimension: 43	85/85	None	Disabled	Default	Not applicable
FALSE	2.29	Neural Network	Trained	60.2652	2907	Medium Neural Network			49163.3	735.57	34701	Number of fully connected layers: 1 First layer size: 25 Activation: ReLU Iteration limit: 1000 Regularization strength (Lambda): 0 Standardize data: Yes	85/85	None	Disabled	Default	Not applicable
FALSE	2.34	Kernel	Trained	59.9235	2932	Logistic Regression Kernel			6463.9	825.241	60299	Learner: Logistic Regression Number of expansion dimensions: Auto Regularization strength (Lambda): Auto Kernel scale: Auto Multiclass coding: One-vs-One Standardize data: Yes Iteration limit: 1000	85/85	None	Disabled	Default	Not applicable
FALSE	2.18	KNN	Trained	59.8824	2935	Medium KNN			3431.16	194.382	5165742	Number of neighbors: 10 Distance metric: Euclidean Distance weight: Equal Standardize data: Yes	85/85	None	Disabled	Default	Not applicable
FALSE	2.15	SVM	Trained	59.8414	2938	Medium Gaussian SVM			4577.4	150.544	4379254	Kernel function: Gaussian Kernel scale: 9.2 Box constraint level: 1 Multiclass coding: One-vs-One Standardize data: Yes	85/85	None	Disabled	Default	Not applicable
FALSE	9	Kernel	Trained	59.8278	2939	Custom Kernel			6735.2	3161.85	60257	Multiclass coding: One-vs-One Iteration limit: 1000 Optimized Hyperparameters Learner: SVM Number of expansion dimensions: 135 Regularization strength (Lambda): 0.00076436 Kernel scale: 0.0010019 Standardize data: Yes Hyperparameter Search Range Learner: SVM, Logistic Regression Kernel scale: 0.001 - 1000 Regularization strength (Lambda): 1.3669e-07 - 0.13669 Number of expansion dimensions: 100 -…	85/85	None	Disabled	Default	Optimizer: Bayesian optimization Acquisition function: Expected improvement per second plus Iterations: 30 Training time limit: false
FALSE	2.33	Kernel	Trained	59.6501	2952	SVM Kernel			4312.08	852.051	60257	Learner: SVM Number of expansion dimensions: Auto Regularization strength (Lambda): Auto Kernel scale: Auto Multiclass coding: One-vs-One Standardize data: Yes Iteration limit: 1000	85/85	None	Disabled	Default	Not applicable
FALSE	2.20	KNN	Trained	59.5681	2958	Cosine KNN			1070.47	215.631	5165730	Number of neighbors: 10 Distance metric: Cosine Distance weight: Equal Standardize data: Yes	85/85	None	Disabled	Default	Not applicable
FALSE	2.21	KNN	Trained	58.8846	3008	Cubic KNN			94.0382	543.936	5165758	Number of neighbors: 10 Distance metric: Minkowski (cubic) Distance weight: Equal Standardize data: Yes	85/85	None	Disabled	Default	Not applicable
FALSE	3	Tree	Trained	58.83	3012	Custom Tree			49108.8	1123.38	242545	Surrogate decision splits: Off Optimized Hyperparameters Maximum number of splits: 1254 Split criterion: Maximum deviance reduction Hyperparameter Search Range Maximum number of splits: 1-7315 Split criterion: Gini's diversity index, Maximum deviance reduction	85/85	None	Disabled	Default	Optimizer: Bayesian optimization Acquisition function: Expected improvement per second plus Iterations: 30 Training time limit: false
FALSE	2.23	Ensemble	Trained	58.1329	3063	Boosted Trees			15439.5	359.679	590610	Ensemble method: AdaBoost Learner type: Decision tree Maximum number of splits: 20 Number of learners: 30 Learning rate: 0.1 Number of predictors to sample: Select All	85/85	None	Disabled	Default	Not applicable
FALSE	2.32	Neural Network	Trained	58.0508	3069	Trilayered Neural Network			38934.1	822.527	27741	Number of fully connected layers: 3 First layer size: 10 Second layer size: 10 Third layer size: 10 Activation: ReLU Iteration limit: 1000 Regularization strength (Lambda): 0 Standardize data: Yes	85/85	None	Disabled	Default	Not applicable
FALSE	2.31	Neural Network	Trained	58.0372	3070	Bilayered Neural Network			48556.8	767.791	25941	Number of fully connected layers: 2 First layer size: 10 Second layer size: 10 Activation: ReLU Iteration limit: 1000 Regularization strength (Lambda): 0 Standardize data: Yes	85/85	None	Disabled	Default	Not applicable
FALSE	2.11	SVM	Trained	57.3401	3121	Linear SVM			6168.79	77.6478	4448834	Kernel function: Linear Kernel scale: Automatic Box constraint level: 1 Multiclass coding: One-vs-One Standardize data: Yes	85/85	None	Disabled	Default	Not applicable
FALSE	2.27	Ensemble	Trained	57.3401	3121	RUSBoosted Trees			13286	606.416	590546	Ensemble method: RUSBoost Learner type: Decision tree Maximum number of splits: 20 Number of learners: 30 Learning rate: 0.1 Number of predictors to sample: Select All	85/85	None	Disabled	Default	Not applicable
FALSE	2.1	Tree	Trained	57.2307	3129	Fine Tree			22354.9	24.1953	41065	Maximum number of splits: 100 Split criterion: Gini's diversity index Surrogate decision splits: Off	85/85	None	Disabled	Default	Not applicable
FALSE	2.6	Binary GLM Logistic Regression	Trained	57.1897	3132	Binary GLM Logistic Regression			12089.5	39.5615	10578576	None	85/85	None	Disabled	Default	Not applicable
FALSE	2.25	Ensemble	Trained	57.053	3142	Subspace Discriminant			5681.67	507.031	1263974	Ensemble method: Subspace Learner type: Discriminant Number of learners: 30 Subspace dimension: 43	85/85	None	Disabled	Default	Not applicable
FALSE	2.19	KNN	Trained	56.9984	3146	Coarse KNN			1997.22	200.823	5165742	Number of neighbors: 100 Distance metric: Euclidean Distance weight: Equal Standardize data: Yes	85/85	None	Disabled	Default	Not applicable
FALSE	2.16	SVM	Trained	56.725	3166	Coarse Gaussian SVM			4497.48	182.956	4606150	Kernel function: Gaussian Kernel scale: 37 Box constraint level: 1 Multiclass coding: One-vs-One Standardize data: Yes	85/85	None	Disabled	Default	Not applicable
FALSE	2.2	Tree	Trained	56.5473	3179	Medium Tree			18909.5	16.6354	19285	Maximum number of splits: 20 Split criterion: Gini's diversity index Surrogate decision splits: Off	85/85	None	Disabled	Default	Not applicable
FALSE	2.7	Efficient Logistic Regression	Trained	56.0962	3212	Efficient Logistic Regression			43576.4	34.77	22987	Learner: Logistic regression Solver: Auto Regularization: Auto Regularization strength (Lambda): Auto Relative coefficient tolerance (Beta tolerance): 0.0001 Multiclass coding: One-vs-One	85/85	None	Disabled	Default	Not applicable
FALSE	2.8	Efficient Linear SVM	Trained	55.8229	3232	Efficient Linear SVM			31140.8	33.9909	22945	Learner: SVM Solver: Auto Regularization: Auto Regularization strength (Lambda): Auto Relative coefficient tolerance (Beta tolerance): 0.0001 Multiclass coding: One-vs-One	85/85	None	Disabled	Default	Not applicable
FALSE	7	Efficient Linear	Trained	55.7408	3238	Custom Efficient Linear			49941.8	1587.35	22999	Solver: Auto Relative coefficient tolerance (Beta tolerance): 0.0001 Multiclass coding: One-vs-One Optimized Hyperparameters Learner: Logistic regression Regularization: Ridge Regularization strength (Lambda): 0.015711 Hyperparameter Search Range Regularization strength (Lambda): 1.3669e-09 - 13.6687 Learner: SVM, Logistic regression Regularization: Ridge, Lasso	85/85	None	Disabled	Default	Optimizer: Bayesian optimization Acquisition function: Expected improvement per second plus Iterations: 30 Training time limit: false
FALSE	2.10	Naive Bayes	Trained	55.2351	3275	Kernel Naive Bayes			49.6243	720.048	20284180	Distribution name for numeric predictors: Kernel Distribution name for categorical predictors: Not Applicable Kernel type: Gaussian Support: Unbounded Standardize data: Yes	85/85	None	Disabled	Default	Not applicable
FALSE	5	Naive Bayes	Trained	55.2351	3275	Custom Naive Bayes			45.1613	11187.2	20282820	Support: Unbounded Optimized Hyperparameters Distribution names: Kernel Kernel type: Gaussian Standardize data: No Hyperparameter Search Range Distribution names: Gaussian, Kernel Kernel type: Gaussian, Box, Epanechnikov, Triangle Standardize data: true, false	85/85	None	Disabled	Default	Optimizer: Bayesian optimization Acquisition function: Expected improvement per second plus Iterations: 30 Training time limit: false
FALSE	2.3	Tree	Trained	54.6747	3316	Coarse Tree			19553.2	14.4719	14957	Maximum number of splits: 4 Split criterion: Gini's diversity index Surrogate decision splits: Off	85/85	None	Disabled	Default	Not applicable
FALSE	4	Discriminant	Trained	54.2783	3345	Custom Discriminant			33549.4	939.691	78426	Optimized Hyperparameters Discriminant type: Diagonal Linear Hyperparameter Search Range Discriminant type: Linear, Quadratic, Diagonal Linear, Diagonal Quadratic	85/85	None	Disabled	Default	Optimizer: Bayesian optimization Acquisition function: Expected improvement per second plus Iterations: 30 Training time limit: false
FALSE	2.9	Naive Bayes	Trained	53.2531	3420	Gaussian Naive Bayes			9480.26	32.7604	44714	Distribution name for numeric predictors: Gaussian Distribution name for categorical predictors: Not Applicable	85/85	None	Disabled	Default	Not applicable
FALSE	2.4	Discriminant	Failed			Linear Discriminant				5.90171		Covariance structure: Full	85/85	None	Disabled	Default	Not applicable
FALSE	2.5	Discriminant	Failed			Quadratic Discriminant				7.05077		Covariance structure: Full	85/85	None	Disabled	Default	Not applicable
