# Supplementary material for: Adaptive Machine Learning for Electronic Nose‐Based Forensic VOC Classification
Source: Adv Sci (Weinh). 2025 Jun 24;12(36):e04657. doi: 10.1002/advs.202504657 (PMC12463043; doi:10.1002/advs.202504657)
Supplement: Supplementary file 2 — Supporting Information [file ADVS-12-e04657-s003.zip › CASEIII_CA4_ClassifierSelection.xlsx]

## Sheet: Sheet1
Favorite	Model Number	Model Type	Status	Accuracy % (Validation)	Total Cost (Validation)	Accuracy % (Test)	Total Cost (Test)	Preset	Prediction Speed (obs/sec)	Training Time (sec)	Model Size (bytes)	Hyperparameters	Selected Features	Feature Ranking Algorithm	PCA	Costs	Optimizer Options
FALSE	10	Ensemble	Tested	79.6684	650	82.2535	63	Custom Ensemble	806.622	8121.46	27203982	Learner type: Decision tree	85/85	None	Disabled	Default	Optimizer: Bayesian optimization Acquisition function: Expected improvement per second plus Iterations: 30 Training time limit: false
FALSE	2.24	Ensemble	Tested	77.4163	722	77.4648	80	Bagged Trees	5845.14	126.785	2772286	Ensemble method: Bag Learner type: Decision tree Maximum number of splits: 3196 Number of learners: 30 Number of predictors to sample: Select All	85/85	None	Disabled	Default	Not applicable
FALSE	2.13	SVM	Tested	75.0704	797	75.7746	86	Cubic SVM	9800.19	50.5756	1161650	Kernel function: Cubic Kernel scale: Automatic Box constraint level: 1 Multiclass coding: One-vs-One Standardize data: Yes	85/85	None	Disabled	Default	Not applicable
FALSE	11	Neural Network	Tested	74.8514	804	77.4648	80	Custom Neural Network	44423.3	9017.57	157197	Iteration limit: 1000	85/85	None	Disabled	Default	Optimizer: Bayesian optimization Acquisition function: Expected improvement per second plus Iterations: 30 Training time limit: false
FALSE	8	KNN	Tested	74.695	809	78.0282	78	Custom KNN	3243.74	417.35	2265966	None	85/85	None	Disabled	Default	Optimizer: Bayesian optimization Acquisition function: Expected improvement per second plus Iterations: 30 Training time limit: false
FALSE	6	SVM	Tested	73.9756	832	77.1831	81	Custom SVM	16454.5	7531.49	1168610	Multiclass coding: One-vs-One	85/85	None	Disabled	Default	Optimizer: Bayesian optimization Acquisition function: Expected improvement per second plus Iterations: 30 Training time limit: false
FALSE	2.12	SVM	Tested	73.8818	835	75.2113	88	Quadratic SVM	9976.44	39.8975	1250738	Kernel function: Quadratic Kernel scale: Automatic Box constraint level: 1 Multiclass coding: One-vs-One Standardize data: Yes	85/85	None	Disabled	Default	Not applicable
FALSE	9	Kernel	Tested	73.5064	847	76.6197	83	Custom Kernel	6154.36	1075.99	56138	Multiclass coding: One-vs-One Iteration limit: 1000	85/85	None	Disabled	Default	Optimizer: Bayesian optimization Acquisition function: Expected improvement per second plus Iterations: 30 Training time limit: false
FALSE	2.17	KNN	Tested	73.4439	849	76.6197	83	Fine KNN	5847.93	50.1474	2265966	Number of neighbors: 1 Distance metric: Euclidean Distance weight: Equal Standardize data: Yes	85/85	None	Disabled	Default	Not applicable
FALSE	2.22	KNN	Tested	73.1936	857	78.0282	78	Weighted KNN	2684.3	35.2802	2265984	Number of neighbors: 10 Distance metric: Euclidean Distance weight: Squared inverse Standardize data: Yes	85/85	None	Disabled	Default	Not applicable
FALSE	2.30	Neural Network	Tested	73.1311	859	73.5211	94	Wide Neural Network	22089.5	195.601	87501	Number of fully connected layers: 1 First layer size: 100 Activation: ReLU Iteration limit: 1000 Regularization strength (Lambda): 0 Standardize data: Yes	85/85	None	Disabled	Default	Not applicable
FALSE	2.33	Kernel	Tested	72.7557	871	74.9296	89	SVM Kernel	4453.82	250.195	56138	Learner: SVM Number of expansion dimensions: Auto Regularization strength (Lambda): Auto Kernel scale: Auto Multiclass coding: One-vs-One Standardize data: Yes Iteration limit: 1000	85/85	None	Disabled	Default	Not applicable
FALSE	2.14	SVM	Tested	72.2865	886	74.9296	89	Fine Gaussian SVM	9901.23	47.3561	2052526	Kernel function: Gaussian Kernel scale: 2.3 Box constraint level: 1 Multiclass coding: One-vs-One Standardize data: Yes	85/85	None	Disabled	Default	Not applicable
FALSE	2.23	Ensemble	Tested	71.9112	898	69.0141	110	Boosted Trees	7689.97	92.8062	590610	Ensemble method: AdaBoost Learner type: Decision tree Maximum number of splits: 20 Number of learners: 30 Learning rate: 0.1 Number of predictors to sample: Select All	85/85	None	Disabled	Default	Not applicable
FALSE	2.15	SVM	Tested	71.8173	901	71.831	100	Medium Gaussian SVM	11246	46.8059	1474150	Kernel function: Gaussian Kernel scale: 9.2 Box constraint level: 1 Multiclass coding: One-vs-One Standardize data: Yes	85/85	None	Disabled	Default	Not applicable
FALSE	2.34	Kernel	Tested	71.7235	904	71.5493	101	Logistic Regression Kernel	4396.12	218.375	56180	Learner: Logistic Regression Number of expansion dimensions: Auto Regularization strength (Lambda): Auto Kernel scale: Auto Multiclass coding: One-vs-One Standardize data: Yes Iteration limit: 1000	85/85	None	Disabled	Default	Not applicable
FALSE	2.26	Ensemble	Tested	70.9415	929	75.7746	86	Subspace KNN	473.603	135.665	35570816	Ensemble method: Subspace Learner type: Nearest neighbors Number of learners: 30 Subspace dimension: 43	85/85	None	Disabled	Default	Not applicable
FALSE	2.25	Ensemble	Tested	70.9102	930	69.8592	107	Subspace Discriminant	3548.96	104.263	1263946	Ensemble method: Subspace Learner type: Discriminant Number of learners: 30 Subspace dimension: 43	85/85	None	Disabled	Default	Not applicable
FALSE	2.6	Binary GLM Logistic Regression	Tested	70.7851	934	70.9859	103	Binary GLM Logistic Regression	6766.82	24.7248	4733715	None	85/85	None	Disabled	Default	Not applicable
FALSE	2.29	Neural Network	Tested	70.6913	937	76.9014	82	Medium Neural Network	26048.4	194.055	34701	Number of fully connected layers: 1 First layer size: 25 Activation: ReLU Iteration limit: 1000 Regularization strength (Lambda): 0 Standardize data: Yes	85/85	None	Disabled	Default	Not applicable
FALSE	2.28	Neural Network	Tested	70.5349	942	72.6761	97	Narrow Neural Network	25505.2	171.443	24141	Number of fully connected layers: 1 First layer size: 10 Activation: ReLU Iteration limit: 1000 Regularization strength (Lambda): 0 Standardize data: Yes	85/85	None	Disabled	Default	Not applicable
FALSE	2.32	Neural Network	Tested	70.2534	951	70.7042	104	Trilayered Neural Network	22839.8	251.536	27741	Number of fully connected layers: 3 First layer size: 10 Second layer size: 10 Third layer size: 10 Activation: ReLU Iteration limit: 1000 Regularization strength (Lambda): 0 Standardize data: Yes	85/85	None	Disabled	Default	Not applicable
FALSE	3	Tree	Tested	70.1595	954	70.1408	106	Custom Tree	30117.1	315.813	15993	Surrogate decision splits: Off	85/85	None	Disabled	Default	Optimizer: Bayesian optimization Acquisition function: Expected improvement per second plus Iterations: 30 Training time limit: false
FALSE	2.18	KNN	Tested	69.9718	960	75.7746	86	Medium KNN	3597.2	31.8212	2265966	Number of neighbors: 10 Distance metric: Euclidean Distance weight: Equal Standardize data: Yes	85/85	None	Disabled	Default	Not applicable
FALSE	2.20	KNN	Tested	69.9406	961	77.1831	81	Cosine KNN	3213.86	30.5568	2265954	Number of neighbors: 10 Distance metric: Cosine Distance weight: Equal Standardize data: Yes	85/85	None	Disabled	Default	Not applicable
FALSE	2.3	Tree	Tested	69.6903	969	69.5775	108	Coarse Tree	8545.69	27.0388	14881	Maximum number of splits: 4 Split criterion: Gini's diversity index Surrogate decision splits: Off	85/85	None	Disabled	Default	Not applicable
FALSE	2.16	SVM	Tested	69.6903	969	69.2958	109	Coarse Gaussian SVM	11001.3	49.6701	1405942	Kernel function: Gaussian Kernel scale: 37 Box constraint level: 1 Multiclass coding: One-vs-One Standardize data: Yes	85/85	None	Disabled	Default	Not applicable
FALSE	2.11	SVM	Tested	69.6591	970	69.5775	108	Linear SVM	13402.7	42.0338	1380170	Kernel function: Linear Kernel scale: Automatic Box constraint level: 1 Multiclass coding: One-vs-One Standardize data: Yes	85/85	None	Disabled	Default	Not applicable
FALSE	2.31	Neural Network	Tested	69.5965	972	72.9577	96	Bilayered Neural Network	22322	211.814	25941	Number of fully connected layers: 2 First layer size: 10 Second layer size: 10 Activation: ReLU Iteration limit: 1000 Regularization strength (Lambda): 0 Standardize data: Yes	85/85	None	Disabled	Default	Not applicable
FALSE	2.2	Tree	Tested	69.3775	979	69.2958	109	Medium Tree	9412.13	28.8276	18685	Maximum number of splits: 20 Split criterion: Gini's diversity index Surrogate decision splits: Off	85/85	None	Disabled	Default	Not applicable
FALSE	2.7	Efficient Logistic Regression	Tested	69.3775	979	69.2958	109	Efficient Logistic Regression	22376.4	22.7465	22987	Learner: Logistic regression Solver: Auto Regularization: Auto Regularization strength (Lambda): Auto Relative coefficient tolerance (Beta tolerance): 0.0001 Multiclass coding: One-vs-One	85/85	None	Disabled	Default	Not applicable
FALSE	2.8	Efficient Linear SVM	Tested	69.3775	979	69.2958	109	Efficient Linear SVM	20770.1	21.9711	22945	Learner: SVM Solver: Auto Regularization: Auto Regularization strength (Lambda): Auto Relative coefficient tolerance (Beta tolerance): 0.0001 Multiclass coding: One-vs-One	85/85	None	Disabled	Default	Not applicable
FALSE	4	Discriminant	Tested	69.3775	979	69.2958	109	Custom Discriminant	13461	320.891	145592	None	85/85	None	Disabled	Default	Optimizer: Bayesian optimization Acquisition function: Expected improvement per second plus Iterations: 30 Training time limit: false
FALSE	7	Efficient Linear	Tested	69.3775	979	69.2958	109	Custom Efficient Linear	17118.8	350.731	22939	Solver: Auto Relative coefficient tolerance (Beta tolerance): 0.0001 Multiclass coding: One-vs-One	85/85	None	Disabled	Default	Optimizer: Bayesian optimization Acquisition function: Expected improvement per second plus Iterations: 30 Training time limit: false
FALSE	2.19	KNN	Tested	69.2837	982	69.8592	107	Coarse KNN	2758.38	31.1037	2265966	Number of neighbors: 100 Distance metric: Euclidean Distance weight: Equal Standardize data: Yes	85/85	None	Disabled	Default	Not applicable
FALSE	2.1	Tree	Tested	68.4392	1009	68.4507	112	Fine Tree	10086.6	16.8636	39805	Maximum number of splits: 100 Split criterion: Gini's diversity index Surrogate decision splits: Off	85/85	None	Disabled	Default	Not applicable
FALSE	2.21	KNN	Tested	67.751	1031	76.6197	83	Cubic KNN	177.394	113.097	2265982	Number of neighbors: 10 Distance metric: Minkowski (cubic) Distance weight: Equal Standardize data: Yes	85/85	None	Disabled	Default	Not applicable
FALSE	5	Naive Bayes	Tested	67.2505	1047	68.7324	111	Custom Naive Bayes	108.009	2277.78	9087260	Support: Unbounded	85/85	None	Disabled	Default	Optimizer: Bayesian optimization Acquisition function: Expected improvement per second plus Iterations: 30 Training time limit: false
FALSE	2.10	Naive Bayes	Tested	66.6562	1066	69.0141	110	Kernel Naive Bayes	90.7637	183.049	9086580	Distribution name for numeric predictors: Kernel Distribution name for categorical predictors: Not Applicable Kernel type: Gaussian Support: Unbounded Standardize data: Yes	85/85	None	Disabled	Default	Not applicable
FALSE	2.9	Naive Bayes	Tested	65.1548	1114	67.3239	116	Gaussian Naive Bayes	5953	19.8885	44714	Distribution name for numeric predictors: Gaussian Distribution name for categorical predictors: Not Applicable	85/85	None	Disabled	Default	Not applicable
FALSE	2.27	Ensemble	Tested	62.0895	1212	67.3239	116	RUSBoosted Trees	7806.43	142.472	590546	Ensemble method: RUSBoost Learner type: Decision tree Maximum number of splits: 20 Number of learners: 30 Learning rate: 0.1 Number of predictors to sample: Select All	85/85	None	Disabled	Default	Not applicable
FALSE	2.4	Discriminant	Failed					Linear Discriminant		4.16143		Covariance structure: Full	85/85	None	Disabled	Default	Not applicable
FALSE	2.5	Discriminant	Failed					Quadratic Discriminant		5.22694		Covariance structure: Full	85/85	None	Disabled	Default	Not applicable
