# Supplementary material for: Adaptive Machine Learning for Electronic Nose‐Based Forensic VOC Classification
Source: Adv Sci (Weinh). 2025 Jun 24;12(36):e04657. doi: 10.1002/advs.202504657 (PMC12463043; doi:10.1002/advs.202504657)
Supplement: Supplementary file 3 — Supporting Information [file ADVS-12-e04657-s002.zip]

Archive with 12 entries (12 files):
- CASEI_output.txt
- CASEII_output.txt
- CASEIII_CA1_output.txt
- CASEIII_CA2_output.txt
- CASEIII_CA3_output.txt
- CASEIII_CA4_output.txt
- metricsTable_outputCASEI.xlsx
- metricsTable_outputCASEII.xlsx
- metricsTable_outputCASEIII_CA1.xlsx
- metricsTable_outputCASEIII_CA2.xlsx
- metricsTable_outputCASEIII_CA3.xlsx
- metricsTable_outputCASEIII_CA4.xlsx
