# Supplementary material for: Adaptive Machine Learning for Electronic Nose‐Based Forensic VOC Classification
Source: Adv Sci (Weinh). 2025 Jun 24;12(36):e04657. doi: 10.1002/advs.202504657 (PMC12463043; doi:10.1002/advs.202504657)
Supplement: Supplementary file 3 — Supporting Information [file ADVS-12-e04657-s002.zip › CASEI_output.txt]

Processing sensor combination 1/32: 1   2   3   4   5   6   7   8   9  10  11  12  13  14  15  16  17  18  19  20  21  22  23  24  25  26  27  28  29  30  31  32 sensors
Total samples: 196
Class 1 samples: 98
Class 2 samples: 98
Train-Test Split:
Training samples: 176 (88 from class 1, 88 from class 2)
Testing samples: 20 (10 from class 1, 10 from class 2)
Training observations: 5632
Testing observations: 640
Fold 1: 36 samples (18 from class 1, 18 from class 2)
Fold 2: 36 samples (18 from class 1, 18 from class 2)
Fold 3: 36 samples (18 from class 1, 18 from class 2)
Fold 4: 34 samples (17 from class 1, 17 from class 2)
Fold 5: 34 samples (17 from class 1, 17 from class 2)
Training optimizable ensemble model...
|==================================================================================================================================================|
| Iter | Eval   | Objective   | Objective   | BestSoFar   | BestSoFar   |       Method | NumLearningC-|    LearnRate |  MinLeafSize | MaxNumSplits |
|      | result |             | runtime     | (observed)  | (estim.)    |              | ycles        |              |              |              |
|==================================================================================================================================================|
|    1 | Best   |      0.1234 |      24.425 |      0.1234 |      0.1234 |   AdaBoostM1 |          463 |    0.0096443 |           14 |            4 |
|    2 | Best   |    0.081499 |      1.5367 |    0.081499 |    0.083165 |  GentleBoost |           28 |     0.001304 |            8 |            2 |
|    3 | Accept |     0.13352 |      2.6775 |    0.081499 |    0.081523 |     RUSBoost |           21 |      0.35157 |           66 |           67 |
|    4 | Best   |     0.03853 |      1.7752 |     0.03853 |    0.038539 |  GentleBoost |           21 |      0.36271 |            1 |          458 |
|    5 | Best   |    0.027876 |      4.6231 |    0.027876 |    0.027884 |  GentleBoost |           57 |      0.41076 |            8 |         4861 |
|    6 | Accept |     0.20099 |      19.694 |    0.027876 |    0.027879 |          Bag |          478 |            - |          698 |         5617 |
|    7 | Accept |    0.091442 |      7.4874 |    0.027876 |    0.027881 |   LogitBoost |           92 |    0.0055169 |           14 |         5610 |
|    8 | Best   |    0.021129 |      14.748 |    0.021129 |    0.023807 |  GentleBoost |          248 |     0.087468 |          171 |         5628 |
|    9 | Accept |    0.025923 |      35.023 |    0.021129 |    0.021801 |  GentleBoost |          429 |     0.001311 |            7 |         5528 |
|   10 | Accept |     0.50373 |       2.218 |    0.021129 |    0.021151 |  GentleBoost |          144 |      0.41207 |         2747 |         5446 |
|   11 | Best   |    0.020064 |      8.3997 |    0.020064 |    0.020051 |  GentleBoost |          125 |      0.65492 |           60 |         5321 |
|   12 | Accept |     0.16832 |      10.076 |    0.020064 |    0.020053 |   LogitBoost |          406 |     0.023004 |          236 |            1 |
|   13 | Accept |      0.1456 |     0.46415 |    0.020064 |    0.020057 |  GentleBoost |           14 |      0.23705 |          110 |            1 |
|   14 | Accept |     0.09517 |      1.5313 |    0.020064 |    0.020057 |   LogitBoost |           16 |    0.0037919 |            1 |         5620 |
|   15 | Accept |     0.24716 |      1.7131 |    0.020064 |    0.020057 |   LogitBoost |           69 |     0.020064 |            4 |            1 |
|   16 | Accept |    0.028054 |          13 |    0.020064 |     0.02005 |  GentleBoost |          167 |      0.11961 |            3 |          204 |
|   17 | Accept |    0.034801 |      24.622 |    0.020064 |    0.020051 |   AdaBoostM1 |          471 |      0.13239 |          442 |         5573 |
|   18 | Accept |     0.22053 |      1.5318 |    0.020064 |    0.020053 |   AdaBoostM1 |           54 |     0.047793 |         1087 |            1 |
|   19 | Accept |    0.032493 |      3.3599 |    0.020064 |    0.020048 |   AdaBoostM1 |           41 |      0.48158 |          102 |         5546 |
|   20 | Accept |    0.045987 |       11.58 |    0.020064 |    0.020047 |  GentleBoost |          497 |    0.0010501 |            1 |            1 |
|==================================================================================================================================================|
| Iter | Eval   | Objective   | Objective   | BestSoFar   | BestSoFar   |       Method | NumLearningC-|    LearnRate |  MinLeafSize | MaxNumSplits |
|      | result |             | runtime     | (observed)  | (estim.)    |              | ycles        |              |              |              |
|==================================================================================================================================================|
|   21 | Accept |     0.09375 |      5.5491 |    0.020064 |     0.02005 |     RUSBoost |           40 |    0.0053761 |            1 |         5532 |
|   22 | Accept |         0.5 |     0.59023 |    0.020064 |    0.020032 |     RUSBoost |           14 |    0.0034852 |         2753 |         5463 |
|   23 | Accept |     0.25444 |      19.551 |    0.020064 |    0.020045 |     RUSBoost |          409 |      0.33489 |            6 |            1 |
|   24 | Accept |    0.088601 |      30.403 |    0.020064 |    0.020044 |   AdaBoostM1 |          285 |    0.0011441 |            1 |         5557 |
|   25 | Accept |     0.24432 |      18.167 |    0.020064 |    0.020046 |          Bag |          485 |            - |            1 |            1 |
|   26 | Accept |     0.51012 |      5.7601 |    0.020064 |    0.020045 |   LogitBoost |          374 |    0.0068648 |         2802 |         5584 |
|   27 | Accept |     0.23171 |      1.2838 |    0.020064 |    0.020042 |   AdaBoostM1 |           40 |     0.033192 |            1 |            1 |
|   28 | Accept |    0.026989 |      28.265 |    0.020064 |    0.020034 |   AdaBoostM1 |          299 |      0.16667 |            8 |         5536 |
|   29 | Accept |    0.090554 |      20.021 |    0.020064 |    0.020047 |   AdaBoostM1 |          259 |     0.001647 |           28 |         5547 |
|   30 | Accept |    0.080611 |      1.0531 |    0.020064 |     0.02006 |   AdaBoostM1 |           10 |     0.029583 |            4 |         5553 |

__________________________________________________________
Optimization completed.
MaxObjectiveEvaluations of 30 reached.
Total function evaluations: 30
Total elapsed time: 330.7244 seconds
Total objective function evaluation time: 321.1286

Best observed feasible point:
      Method       NumLearningCycles    LearnRate    MinLeafSize    MaxNumSplits
    ___________    _________________    _________    ___________    ____________

    GentleBoost           125            0.65492         60             5321    

Observed objective function value = 0.020064
Estimated objective function value = 0.02006
Function evaluation time = 8.3997

Best estimated feasible point (according to models):
      Method       NumLearningCycles    LearnRate    MinLeafSize    MaxNumSplits
    ___________    _________________    _________    ___________    ____________

    GentleBoost           125            0.65492         60             5321    

Estimated objective function value = 0.02006
Estimated function evaluation time = 8.4023

Training completed in 335.2336 seconds
Selected method: GentleBoost
Number of learning cycles: 125
Training cross-validated ensemble model with best hyperparameters...
=== VALIDATION PERFORMANCE (5-fold CV, 32 sensors) ===
Observation-level validation metrics:
Accuracy: 0.97869
Sensitivity: 0.98189
Specificity: 0.9755
Precision: 0.97565
F1 Score: 0.97876
Observation-level validation confusion matrix:
        2765          51
          69        2747

Sample-level validation metrics:
Accuracy: 0.99432
Sensitivity: 1
Specificity: 0.98864
Precision: 0.98876
F1 Score: 0.99435
Sample-level validation confusion matrix:
    88     0
     1    87

=== TEST PERFORMANCE (10% held-out data, 32 sensors) ===
Observation-level test metrics:
Accuracy: 0.97188
Sensitivity: 0.96875
Specificity: 0.975
Precision: 0.97484
F1 Score: 0.97179
Observation-level test confusion matrix:
   310    10
     8   312

Sample-level test metrics:
Accuracy: 1
Sensitivity: 1
Specificity: 1
Precision: 1
F1 Score: 1
Sample-level test confusion matrix:
    10     0
     0    10

Processing sensor combination 2/32: 1   2   3   4   5   6   7   8   9  10  11  12  13  14  15  16  17  18  19  20  21  22  23  24  26  27  28  29  30  31  32 sensors
Total samples: 196
Class 1 samples: 98
Class 2 samples: 98
Train-Test Split:
Training samples: 176 (88 from class 1, 88 from class 2)
Testing samples: 20 (10 from class 1, 10 from class 2)
Training observations: 5456
Testing observations: 620
Fold 1: 36 samples (18 from class 1, 18 from class 2)
Fold 2: 36 samples (18 from class 1, 18 from class 2)
Fold 3: 36 samples (18 from class 1, 18 from class 2)
Fold 4: 34 samples (17 from class 1, 17 from class 2)
Fold 5: 34 samples (17 from class 1, 17 from class 2)
Training optimizable ensemble model...
|==================================================================================================================================================|
| Iter | Eval   | Objective   | Objective   | BestSoFar   | BestSoFar   |       Method | NumLearningC-|    LearnRate |  MinLeafSize | MaxNumSplits |
|      | result |             | runtime     | (observed)  | (estim.)    |              | ycles        |              |              |              |
|==================================================================================================================================================|
|    1 | Best   |    0.050403 |      1.5994 |    0.050403 |    0.050403 |  GentleBoost |           40 |      0.01213 |          567 |         1444 |
|    2 | Accept |     0.22837 |     0.70712 |    0.050403 |    0.064198 |   LogitBoost |           21 |    0.0021667 |            5 |            2 |
|    3 | Accept |     0.10356 |      50.804 |    0.050403 |     0.05919 |     RUSBoost |          485 |    0.0047985 |           23 |         2994 |
|    4 | Best   |    0.046188 |      3.0981 |    0.046188 |    0.050593 |   LogitBoost |           34 |      0.64362 |            1 |          436 |
|    5 | Best   |    0.044721 |      2.3217 |    0.044721 |     0.04504 |   LogitBoost |           27 |      0.63017 |            3 |          232 |
|    6 | Accept |    0.054252 |      15.224 |    0.044721 |    0.045085 |   LogitBoost |          469 |      0.20313 |          101 |            2 |
|    7 | Accept |     0.50751 |     0.36513 |    0.044721 |    0.044912 |  GentleBoost |           17 |      0.12482 |         2379 |          460 |
|    8 | Best   |     0.03684 |      8.0235 |     0.03684 |    0.036842 |  GentleBoost |          256 |    0.0042677 |          335 |            2 |
|    9 | Accept |     0.11675 |      26.986 |     0.03684 |    0.036842 |     RUSBoost |          265 |     0.046463 |           37 |          724 |
|   10 | Accept |    0.050403 |     0.79555 |     0.03684 |    0.036829 |  GentleBoost |           12 |    0.0010002 |          150 |           18 |
|   11 | Accept |     0.15854 |      3.0182 |     0.03684 |    0.036831 |     RUSBoost |           35 |      0.99698 |            2 |           16 |
|   12 | Accept |     0.13196 |     0.56452 |     0.03684 |    0.036834 |   AdaBoostM1 |           10 |      0.25645 |           19 |            5 |
|   13 | Accept |     0.21536 |      8.3802 |     0.03684 |    0.036835 |   AdaBoostM1 |          354 |     0.011465 |         1727 |          201 |
|   14 | Accept |     0.25605 |       8.047 |     0.03684 |    0.036836 |     RUSBoost |          149 |    0.0010018 |          865 |          866 |
|   15 | Best   |     0.02511 |      15.158 |     0.02511 |    0.025131 |  GentleBoost |          340 |    0.0072238 |          341 |          164 |
|   16 | Accept |     0.10777 |     0.84569 |     0.02511 |    0.025128 |          Bag |           13 |            - |           70 |         4348 |
|   17 | Accept |     0.23277 |     0.47489 |     0.02511 |    0.025127 |   LogitBoost |           13 |     0.038529 |          990 |          911 |
|   18 | Best   |    0.022727 |       11.59 |    0.022727 |    0.022746 |   AdaBoostM1 |          119 |      0.99891 |           28 |          852 |
|   19 | Accept |     0.10411 |      12.007 |    0.022727 |    0.022745 |   AdaBoostM1 |          158 |    0.0010103 |           29 |         2170 |
|   20 | Accept |    0.090909 |      4.8502 |    0.022727 |    0.022745 |     RUSBoost |           35 |     0.013751 |            2 |         1924 |
|==================================================================================================================================================|
| Iter | Eval   | Objective   | Objective   | BestSoFar   | BestSoFar   |       Method | NumLearningC-|    LearnRate |  MinLeafSize | MaxNumSplits |
|      | result |             | runtime     | (observed)  | (estim.)    |              | ycles        |              |              |              |
|==================================================================================================================================================|
|   21 | Accept |    0.031891 |      8.9735 |    0.022727 |    0.022745 |   LogitBoost |          248 |      0.36515 |           15 |            7 |
|   22 | Accept |    0.045821 |       5.385 |    0.022727 |    0.022813 |   AdaBoostM1 |          109 |      0.77713 |           14 |            4 |
|   23 | Accept |    0.045271 |       1.459 |    0.022727 |     0.02293 |   AdaBoostM1 |           16 |      0.99911 |           38 |          283 |
|   24 | Accept |     0.12702 |     0.44496 |    0.022727 |    0.022786 |  GentleBoost |           11 |     0.006433 |          633 |            2 |
|   25 | Accept |    0.027493 |      39.725 |    0.022727 |    0.022791 |  GentleBoost |          487 |    0.0014623 |            5 |         3853 |
|   26 | Best   |    0.020528 |       27.52 |    0.020528 |     0.02051 |  GentleBoost |          489 |      0.01275 |           16 |           53 |
|   27 | Accept |     0.22324 |     0.33302 |    0.020528 |    0.020535 |   LogitBoost |           10 |         0.26 |         1653 |          116 |
|   28 | Accept |    0.037207 |      12.322 |    0.020528 |    0.020693 |   LogitBoost |          418 |      0.94375 |           86 |            3 |
|   29 | Accept |    0.058468 |      77.831 |    0.020528 |    0.020537 |   LogitBoost |          499 |      0.48723 |            2 |         2309 |
|   30 | Accept |    0.027676 |      26.102 |    0.020528 |    0.020537 |  GentleBoost |          306 |     0.006684 |            1 |         4763 |

__________________________________________________________
Optimization completed.
MaxObjectiveEvaluations of 30 reached.
Total function evaluations: 30
Total elapsed time: 379.4695 seconds
Total objective function evaluation time: 374.9553

Best observed feasible point:
      Method       NumLearningCycles    LearnRate    MinLeafSize    MaxNumSplits
    ___________    _________________    _________    ___________    ____________

    GentleBoost           489            0.01275         16              53     

Observed objective function value = 0.020528
Estimated objective function value = 0.020537
Function evaluation time = 27.52

Best estimated feasible point (according to models):
      Method       NumLearningCycles    LearnRate    MinLeafSize    MaxNumSplits
    ___________    _________________    _________    ___________    ____________

    GentleBoost           489            0.01275         16              53     

Estimated objective function value = 0.020537
Estimated function evaluation time = 27.5706

Training completed in 385.5634 seconds
Selected method: GentleBoost
Number of learning cycles: 489
Training cross-validated ensemble model with best hyperparameters...
=== VALIDATION PERFORMANCE (5-fold CV, 31 sensors) ===
Observation-level validation metrics:
Accuracy: 0.97892
Sensitivity: 0.98094
Specificity: 0.97691
Precision: 0.977
F1 Score: 0.97896
Observation-level validation confusion matrix:
        2676          52
          63        2665

Sample-level validation metrics:
Accuracy: 0.99432
Sensitivity: 1
Specificity: 0.98864
Precision: 0.98876
F1 Score: 0.99435
Sample-level validation confusion matrix:
    88     0
     1    87

=== TEST PERFORMANCE (10% held-out data, 31 sensors) ===
Observation-level test metrics:
Accuracy: 0.97581
Sensitivity: 0.97742
Specificity: 0.97419
Precision: 0.97428
F1 Score: 0.97585
Observation-level test confusion matrix:
   303     7
     8   302

Sample-level test metrics:
Accuracy: 1
Sensitivity: 1
Specificity: 1
Precision: 1
F1 Score: 1
Sample-level test confusion matrix:
    10     0
     0    10

Processing sensor combination 3/32: 1   2   3   4   5   6   7   8   9  10  11  12  13  14  15  16  18  19  20  21  22  23  24  26  27  28  29  30  31  32 sensors
Total samples: 196
Class 1 samples: 98
Class 2 samples: 98
Train-Test Split:
Training samples: 176 (88 from class 1, 88 from class 2)
Testing samples: 20 (10 from class 1, 10 from class 2)
Training observations: 5280
Testing observations: 600
Fold 1: 36 samples (18 from class 1, 18 from class 2)
Fold 2: 36 samples (18 from class 1, 18 from class 2)
Fold 3: 36 samples (18 from class 1, 18 from class 2)
Fold 4: 34 samples (17 from class 1, 17 from class 2)
Fold 5: 34 samples (17 from class 1, 17 from class 2)
Training optimizable ensemble model...
|==================================================================================================================================================|
| Iter | Eval   | Objective   | Objective   | BestSoFar   | BestSoFar   |       Method | NumLearningC-|    LearnRate |  MinLeafSize | MaxNumSplits |
|      | result |             | runtime     | (observed)  | (estim.)    |              | ycles        |              |              |              |
|==================================================================================================================================================|
|    1 | Best   |     0.10398 |      18.995 |     0.10398 |     0.10398 |          Bag |          381 |            - |           75 |          353 |
|    2 | Best   |    0.056061 |      28.624 |    0.056061 |    0.057966 |   AdaBoostM1 |          473 |     0.010245 |           21 |           28 |
|    3 | Accept |     0.15928 |      1.8438 |    0.056061 |    0.060597 |          Bag |           38 |            - |          280 |            9 |
|    4 | Accept |      0.2142 |      1.0685 |    0.056061 |    0.061801 |     RUSBoost |           14 |    0.0067295 |          332 |          437 |
|    5 | Accept |    0.081818 |      26.681 |    0.056061 |     0.06149 |   AdaBoostM1 |          467 |    0.0044605 |           88 |           23 |
|    6 | Best   |    0.027652 |      34.659 |    0.027652 |    0.027661 |   AdaBoostM1 |          483 |     0.068001 |            2 |           28 |
|    7 | Accept |     0.50114 |      1.8046 |    0.027652 |    0.027732 |   AdaBoostM1 |          500 |      0.30887 |         2578 |          639 |
|    8 | Accept |    0.066098 |      9.2856 |    0.027652 |    0.027704 |          Bag |          180 |            - |            3 |           75 |
|    9 | Accept |     0.10019 |      10.751 |    0.027652 |    0.027665 |   AdaBoostM1 |          280 |      0.13532 |            1 |            2 |
|   10 | Accept |    0.043182 |      8.0471 |    0.027652 |    0.027698 |          Bag |          129 |            - |            2 |         5042 |
|   11 | Accept |     0.07822 |      2.9067 |    0.027652 |    0.027689 |   AdaBoostM1 |           28 |     0.025861 |            1 |         5089 |
|   12 | Accept |     0.22595 |      5.7262 |    0.027652 |    0.033833 |   AdaBoostM1 |          271 |     0.014091 |         2100 |            1 |
|   13 | Accept |     0.17727 |      18.403 |    0.027652 |    0.040194 |   AdaBoostM1 |          425 |    0.0022192 |            1 |            4 |
|   14 | Accept |    0.033523 |      13.987 |    0.027652 |    0.027743 |   AdaBoostM1 |          173 |      0.04232 |            7 |          699 |
|   15 | Accept |     0.19337 |      6.3875 |    0.027652 |    0.027675 |   AdaBoostM1 |          222 |     0.031767 |            6 |            1 |
|   16 | Accept |    0.028977 |      11.223 |    0.027652 |    0.027677 |   AdaBoostM1 |          128 |      0.23656 |            1 |          163 |
|   17 | Accept |    0.098485 |      3.0111 |    0.027652 |    0.027675 |   AdaBoostM1 |           35 |    0.0017006 |           13 |          763 |
|   18 | Accept |    0.063826 |      6.5141 |    0.027652 |    0.027696 |   AdaBoostM1 |           70 |     0.046027 |            1 |          176 |
|   19 | Best   |    0.020265 |      40.835 |    0.020265 |    0.020247 |   AdaBoostM1 |          493 |      0.79501 |            2 |           97 |
|   20 | Accept |    0.027273 |      49.343 |    0.020265 |    0.020238 |   AdaBoostM1 |          488 |      0.25439 |            1 |          736 |
|==================================================================================================================================================|
| Iter | Eval   | Objective   | Objective   | BestSoFar   | BestSoFar   |       Method | NumLearningC-|    LearnRate |  MinLeafSize | MaxNumSplits |
|      | result |             | runtime     | (observed)  | (estim.)    |              | ycles        |              |              |              |
|==================================================================================================================================================|
|   21 | Accept |    0.026515 |      26.008 |    0.020265 |    0.020238 |  GentleBoost |          323 |    0.0011683 |            2 |         3148 |
|   22 | Accept |    0.027652 |      9.1744 |    0.020265 |    0.020228 |  GentleBoost |          115 |      0.15738 |            1 |         2376 |
|   23 | Accept |    0.022727 |      20.893 |    0.020265 |    0.020232 |  GentleBoost |          275 |     0.029153 |           12 |          186 |
|   24 | Accept |    0.026136 |      1.7548 |    0.020265 |    0.020235 |  GentleBoost |           33 |    0.0067418 |            1 |           37 |
|   25 | Accept |    0.039394 |     0.95085 |    0.020265 |    0.020229 |  GentleBoost |           12 |     0.011128 |            8 |         2106 |
|   26 | Best   |    0.019129 |      4.4423 |    0.019129 |    0.019135 |  GentleBoost |           98 |      0.86326 |            2 |           19 |
|   27 | Accept |    0.047348 |      9.5829 |    0.019129 |    0.019135 |  GentleBoost |          417 |      0.05257 |           10 |            1 |
|   28 | Accept |    0.024432 |      32.233 |    0.019129 |    0.019142 |  GentleBoost |          442 |      0.08865 |            3 |          185 |
|   29 | Accept |    0.026326 |      3.6735 |    0.019129 |    0.019139 |  GentleBoost |           58 |      0.94823 |          111 |           40 |
|   30 | Accept |    0.029545 |      16.128 |    0.019129 |     0.01914 |  GentleBoost |          473 |    0.0017637 |          569 |           50 |

__________________________________________________________
Optimization completed.
MaxObjectiveEvaluations of 30 reached.
Total function evaluations: 30
Total elapsed time: 429.4907 seconds
Total objective function evaluation time: 424.9371

Best observed feasible point:
      Method       NumLearningCycles    LearnRate    MinLeafSize    MaxNumSplits
    ___________    _________________    _________    ___________    ____________

    GentleBoost           98             0.86326          2              19     

Observed objective function value = 0.019129
Estimated objective function value = 0.01914
Function evaluation time = 4.4423

Best estimated feasible point (according to models):
      Method       NumLearningCycles    LearnRate    MinLeafSize    MaxNumSplits
    ___________    _________________    _________    ___________    ____________

    GentleBoost           98             0.86326          2              19     

Estimated objective function value = 0.01914
Estimated function evaluation time = 4.4577

Training completed in 430.5648 seconds
Selected method: GentleBoost
Number of learning cycles: 98
Training cross-validated ensemble model with best hyperparameters...
=== VALIDATION PERFORMANCE (5-fold CV, 30 sensors) ===
Observation-level validation metrics:
Accuracy: 0.9803
Sensitivity: 0.98409
Specificity: 0.97652
Precision: 0.97669
F1 Score: 0.98038
Observation-level validation confusion matrix:
        2598          42
          62        2578

Sample-level validation metrics:
Accuracy: 0.99432
Sensitivity: 1
Specificity: 0.98864
Precision: 0.98876
F1 Score: 0.99435
Sample-level validation confusion matrix:
    88     0
     1    87

=== TEST PERFORMANCE (10% held-out data, 30 sensors) ===
Observation-level test metrics:
Accuracy: 0.97167
Sensitivity: 0.96667
Specificity: 0.97667
Precision: 0.97643
F1 Score: 0.97152
Observation-level test confusion matrix:
   290    10
     7   293

Sample-level test metrics:
Accuracy: 1
Sensitivity: 1
Specificity: 1
Precision: 1
F1 Score: 1
Sample-level test confusion matrix:
    10     0
     0    10

Processing sensor combination 4/32: 1   2   3   4   5   6   8   9  10  11  12  13  14  15  16  18  19  20  21  22  23  24  26  27  28  29  30  31  32 sensors
Total samples: 196
Class 1 samples: 98
Class 2 samples: 98
Train-Test Split:
Training samples: 176 (88 from class 1, 88 from class 2)
Testing samples: 20 (10 from class 1, 10 from class 2)
Training observations: 5104
Testing observations: 580
Fold 1: 36 samples (18 from class 1, 18 from class 2)
Fold 2: 36 samples (18 from class 1, 18 from class 2)
Fold 3: 36 samples (18 from class 1, 18 from class 2)
Fold 4: 34 samples (17 from class 1, 17 from class 2)
Fold 5: 34 samples (17 from class 1, 17 from class 2)
Training optimizable ensemble model...
|==================================================================================================================================================|
| Iter | Eval   | Objective   | Objective   | BestSoFar   | BestSoFar   |       Method | NumLearningC-|    LearnRate |  MinLeafSize | MaxNumSplits |
|      | result |             | runtime     | (observed)  | (estim.)    |              | ycles        |              |              |              |
|==================================================================================================================================================|
|    1 | Best   |     0.26117 |     0.70752 |     0.26117 |     0.26117 |     RUSBoost |           11 |      0.30852 |          565 |            5 |
|    2 | Best   |     0.11991 |      1.1864 |     0.11991 |     0.12749 |     RUSBoost |           12 |    0.0012444 |           48 |         1531 |
|    3 | Accept |     0.50666 |     0.71216 |     0.11991 |     0.13292 |          Bag |           19 |            - |         2150 |          106 |
|    4 | Best   |     0.11246 |      10.505 |     0.11246 |     0.11911 |   AdaBoostM1 |          278 |     0.020782 |          625 |          247 |
|    5 | Best   |     0.10874 |      5.0291 |     0.10874 |     0.10985 |   AdaBoostM1 |          112 |     0.026323 |          357 |          234 |
|    6 | Accept |     0.19828 |     0.92231 |     0.10874 |      0.1093 |   AdaBoostM1 |           23 |     0.023443 |            1 |            3 |
|    7 | Best   |    0.035854 |      12.488 |    0.035854 |    0.035866 |   AdaBoostM1 |          316 |      0.93502 |          617 |         4540 |
|    8 | Accept |    0.038597 |      1.3537 |    0.035854 |    0.035859 |   LogitBoost |           21 |      0.90578 |          111 |         4938 |
|    9 | Accept |     0.25784 |      3.2276 |    0.035854 |    0.035866 |   LogitBoost |          133 |    0.0011275 |          555 |            1 |
|   10 | Best   |    0.030172 |      1.7633 |    0.030172 |    0.030185 |  GentleBoost |           24 |      0.88321 |           10 |         4949 |
|   11 | Accept |    0.091693 |     0.66476 |    0.030172 |    0.030187 |  GentleBoost |           19 |     0.049087 |           40 |            2 |
|   12 | Accept |    0.030564 |      2.0903 |    0.030172 |    0.030312 |  GentleBoost |           28 |    0.0012207 |            3 |         4863 |
|   13 | Accept |    0.080917 |      1.3192 |    0.030172 |    0.030358 |   LogitBoost |           13 |      0.13218 |            1 |          844 |
|   14 | Accept |    0.079545 |      3.0753 |    0.030172 |    0.030321 |  GentleBoost |          131 |    0.0015457 |         1264 |          534 |
|   15 | Best   |     0.02645 |      1.9015 |     0.02645 |    0.028515 |  GentleBoost |           32 |      0.87019 |           76 |         5053 |
|   16 | Accept |    0.095611 |      1.0332 |     0.02645 |    0.028103 |   AdaBoostM1 |           11 |     0.003532 |            8 |         5084 |
|   17 | Accept |     0.14616 |      13.609 |     0.02645 |    0.028142 |   LogitBoost |          237 |    0.0010521 |          106 |         5026 |
|   18 | Best   |    0.018809 |       22.88 |    0.018809 |    0.019088 |  GentleBoost |          385 |     0.040126 |          119 |         4997 |
|   19 | Accept |     0.08366 |      24.031 |    0.018809 |     0.01921 |     RUSBoost |          200 |       0.8779 |            4 |         5067 |
|   20 | Accept |    0.026646 |      7.0718 |    0.018809 |    0.019331 |  GentleBoost |           97 |     0.024535 |           12 |         5061 |
|==================================================================================================================================================|
| Iter | Eval   | Objective   | Objective   | BestSoFar   | BestSoFar   |       Method | NumLearningC-|    LearnRate |  MinLeafSize | MaxNumSplits |
|      | result |             | runtime     | (observed)  | (estim.)    |              | ycles        |              |              |              |
|==================================================================================================================================================|
|   21 | Accept |     0.15987 |      7.4307 |    0.018809 |    0.018895 |  GentleBoost |          374 |      0.15752 |         1839 |         4925 |
|   22 | Accept |    0.041928 |     0.76584 |    0.018809 |    0.018924 |  GentleBoost |           12 |    0.0012621 |           73 |          675 |
|   23 | Accept |     0.10364 |      20.664 |    0.018809 |    0.018921 |     RUSBoost |          245 |    0.0010214 |            1 |           30 |
|   24 | Accept |    0.025862 |      8.0029 |    0.018809 |    0.018931 |   LogitBoost |          106 |      0.88037 |           10 |         5063 |
|   25 | Accept |    0.037226 |      1.9357 |    0.018809 |    0.018942 |  GentleBoost |           25 |      0.24395 |            1 |         5086 |
|   26 | Accept |    0.078762 |     0.81845 |    0.018809 |    0.018937 |  GentleBoost |           25 |    0.0010689 |            1 |            2 |
|   27 | Accept |    0.040752 |      1.7961 |    0.018809 |    0.018948 |   AdaBoostM1 |           20 |       0.8849 |           25 |         4292 |
|   28 | Accept |    0.042516 |      1.1733 |    0.018809 |    0.018935 |   LogitBoost |           27 |      0.96342 |           10 |           12 |
|   29 | Best   |    0.018025 |      16.205 |    0.018025 |    0.017928 |  GentleBoost |          251 |     0.049718 |           45 |         5077 |
|   30 | Accept |    0.023119 |        7.15 |    0.018025 |    0.017942 |  GentleBoost |          127 |    0.0015092 |          147 |         4568 |

__________________________________________________________
Optimization completed.
MaxObjectiveEvaluations of 30 reached.
Total function evaluations: 30
Total elapsed time: 186.0603 seconds
Total objective function evaluation time: 181.5129

Best observed feasible point:
      Method       NumLearningCycles    LearnRate    MinLeafSize    MaxNumSplits
    ___________    _________________    _________    ___________    ____________

    GentleBoost           251           0.049718         45             5077    

Observed objective function value = 0.018025
Estimated objective function value = 0.017942
Function evaluation time = 16.2054

Best estimated feasible point (according to models):
      Method       NumLearningCycles    LearnRate    MinLeafSize    MaxNumSplits
    ___________    _________________    _________    ___________    ____________

    GentleBoost           251           0.049718         45             5077    

Estimated objective function value = 0.017942
Estimated function evaluation time = 17.1205

Training completed in 189.7977 seconds
Selected method: GentleBoost
Number of learning cycles: 251
Training cross-validated ensemble model with best hyperparameters...
=== VALIDATION PERFORMANCE (5-fold CV, 29 sensors) ===
Observation-level validation metrics:
Accuracy: 0.97982
Sensitivity: 0.98315
Specificity: 0.97649
Precision: 0.97664
F1 Score: 0.97989
Observation-level validation confusion matrix:
        2509          43
          60        2492

Sample-level validation metrics:
Accuracy: 1
Sensitivity: 1
Specificity: 1
Precision: 1
F1 Score: 1
Sample-level validation confusion matrix:
    88     0
     0    88

=== TEST PERFORMANCE (10% held-out data, 29 sensors) ===
Observation-level test metrics:
Accuracy: 0.97069
Sensitivity: 0.96897
Specificity: 0.97241
Precision: 0.97232
F1 Score: 0.97064
Observation-level test confusion matrix:
   281     9
     8   282

Sample-level test metrics:
Accuracy: 1
Sensitivity: 1
Specificity: 1
Precision: 1
F1 Score: 1
Sample-level test confusion matrix:
    10     0
     0    10

Processing sensor combination 5/32: 1   2   3   4   5   6   8   9  10  11  12  13  14  15  16  19  20  21  22  23  24  26  27  28  29  30  31  32 sensors
Total samples: 196
Class 1 samples: 98
Class 2 samples: 98
Train-Test Split:
Training samples: 176 (88 from class 1, 88 from class 2)
Testing samples: 20 (10 from class 1, 10 from class 2)
Training observations: 4928
Testing observations: 560
Fold 1: 36 samples (18 from class 1, 18 from class 2)
Fold 2: 36 samples (18 from class 1, 18 from class 2)
Fold 3: 36 samples (18 from class 1, 18 from class 2)
Fold 4: 34 samples (17 from class 1, 17 from class 2)
Fold 5: 34 samples (17 from class 1, 17 from class 2)
Training optimizable ensemble model...
|==================================================================================================================================================|
| Iter | Eval   | Objective   | Objective   | BestSoFar   | BestSoFar   |       Method | NumLearningC-|    LearnRate |  MinLeafSize | MaxNumSplits |
|      | result |             | runtime     | (observed)  | (estim.)    |              | ycles        |              |              |              |
|==================================================================================================================================================|
|    1 | Best   |     0.18506 |      3.1031 |     0.18506 |     0.18506 |          Bag |           77 |            - |          504 |         1332 |
|    2 | Best   |    0.033279 |      21.685 |    0.033279 |    0.039314 |   AdaBoostM1 |          277 |     0.043584 |            6 |          786 |
|    3 | Accept |     0.12216 |      6.6506 |    0.033279 |    0.036878 |          Bag |          148 |            - |            4 |           11 |
|    4 | Accept |     0.25183 |     0.63025 |    0.033279 |     0.04193 |     RUSBoost |           13 |     0.031966 |         1536 |          313 |
|    5 | Accept |    0.035106 |      10.984 |    0.033279 |     0.03409 |   AdaBoostM1 |          140 |     0.059483 |            6 |          709 |
|    6 | Best   |    0.029018 |      15.517 |    0.029018 |    0.029147 |   AdaBoostM1 |          199 |     0.087473 |            8 |         4826 |
|    7 | Accept |    0.082589 |      11.134 |    0.029018 |    0.029173 |   AdaBoostM1 |          452 |      0.87304 |         1298 |         3415 |
|    8 | Best   |    0.016843 |      30.669 |    0.016843 |    0.016868 |   AdaBoostM1 |          470 |      0.67658 |           42 |           20 |
|    9 | Accept |    0.020901 |       28.83 |    0.016843 |    0.016863 |   LogitBoost |          485 |       0.2576 |           18 |           47 |
|   10 | Accept |     0.12013 |      10.333 |    0.016843 |    0.016858 |   LogitBoost |          368 |     0.044863 |         1086 |         1211 |
|   11 | Accept |     0.03612 |      15.983 |    0.016843 |    0.016858 |   LogitBoost |          490 |      0.15995 |            1 |            5 |
|   12 | Accept |    0.094359 |     0.87243 |    0.016843 |    0.016863 |   LogitBoost |           10 |     0.021474 |            6 |         4583 |
|   13 | Accept |    0.089083 |     0.66178 |    0.016843 |    0.016869 |   AdaBoostM1 |           10 |      0.19429 |           83 |         3422 |
|   14 | Accept |    0.082995 |      39.097 |    0.016843 |    0.016874 |   LogitBoost |          485 |    0.0014382 |            9 |         3614 |
|   15 | Accept |    0.018466 |      26.427 |    0.016843 |    0.016876 |   AdaBoostM1 |          446 |      0.98711 |            2 |           18 |
|   16 | Accept |    0.074675 |       48.16 |    0.016843 |    0.016858 |   LogitBoost |          438 |      0.96155 |            5 |          310 |
|   17 | Accept |     0.23194 |      7.0124 |    0.016843 |    0.016844 |   LogitBoost |          302 |    0.0039751 |           18 |            1 |
|   18 | Accept |    0.030032 |      3.6347 |    0.016843 |    0.016844 |   LogitBoost |           94 |      0.61606 |           43 |            8 |
|   19 | Accept |    0.074878 |      9.5561 |    0.016843 |    0.016849 |   AdaBoostM1 |          330 |      0.53027 |          207 |            1 |
|   20 | Accept |    0.081169 |     0.65071 |    0.016843 |    0.016848 |   LogitBoost |           12 |      0.20853 |            4 |           29 |
|==================================================================================================================================================|
| Iter | Eval   | Objective   | Objective   | BestSoFar   | BestSoFar   |       Method | NumLearningC-|    LearnRate |  MinLeafSize | MaxNumSplits |
|      | result |             | runtime     | (observed)  | (estim.)    |              | ycles        |              |              |              |
|==================================================================================================================================================|
|   21 | Accept |    0.021104 |      18.462 |    0.016843 |    0.016849 |   LogitBoost |          487 |      0.87012 |            3 |           10 |
|   22 | Accept |      0.1179 |      13.767 |    0.016843 |    0.016867 |   AdaBoostM1 |          499 |      0.31996 |         1360 |          117 |
|   23 | Accept |    0.026989 |      47.911 |    0.016843 |     0.01687 |   AdaBoostM1 |          437 |       0.6292 |            4 |          689 |
|   24 | Accept |    0.030235 |      14.449 |    0.016843 |    0.016868 |   LogitBoost |          454 |      0.42707 |           18 |            4 |
|   25 | Accept |    0.021916 |      28.418 |    0.016843 |    0.016873 |   AdaBoostM1 |          445 |      0.23955 |            8 |           22 |
|   26 | Accept |    0.031859 |      2.8702 |    0.016843 |    0.016877 |   AdaBoostM1 |           48 |      0.71718 |           11 |           19 |
|   27 | Accept |    0.039773 |      35.569 |    0.016843 |    0.016875 |   AdaBoostM1 |          490 |     0.057133 |            1 |         2045 |
|   28 | Accept |    0.018669 |       30.49 |    0.016843 |    0.016891 |   AdaBoostM1 |          450 |      0.94218 |            5 |           49 |
|   29 | Accept |    0.066153 |      11.063 |    0.016843 |     0.01689 |   AdaBoostM1 |          406 |      0.74228 |            5 |            1 |
|   30 | Accept |    0.022119 |      23.008 |    0.016843 |    0.016892 |   LogitBoost |          474 |      0.96698 |           49 |           21 |

__________________________________________________________
Optimization completed.
MaxObjectiveEvaluations of 30 reached.
Total function evaluations: 30
Total elapsed time: 522.01 seconds
Total objective function evaluation time: 517.5978

Best observed feasible point:
      Method      NumLearningCycles    LearnRate    MinLeafSize    MaxNumSplits
    __________    _________________    _________    ___________    ____________

    AdaBoostM1           470            0.67658         42              20     

Observed objective function value = 0.016843
Estimated objective function value = 0.016892
Function evaluation time = 30.669

Best estimated feasible point (according to models):
      Method      NumLearningCycles    LearnRate    MinLeafSize    MaxNumSplits
    __________    _________________    _________    ___________    ____________

    AdaBoostM1           470            0.67658         42              20     

Estimated objective function value = 0.016892
Estimated function evaluation time = 28.5802

Training completed in 528.4435 seconds
Selected method: AdaBoostM1
Number of learning cycles: 470
Training cross-validated ensemble model with best hyperparameters...
=== VALIDATION PERFORMANCE (5-fold CV, 28 sensors) ===
Observation-level validation metrics:
Accuracy: 0.98011
Sensitivity: 0.98174
Specificity: 0.97849
Precision: 0.97856
F1 Score: 0.98015
Observation-level validation confusion matrix:
        2419          45
          53        2411

Sample-level validation metrics:
Accuracy: 1
Sensitivity: 1
Specificity: 1
Precision: 1
F1 Score: 1
Sample-level validation confusion matrix:
    88     0
     0    88

=== TEST PERFORMANCE (10% held-out data, 28 sensors) ===
Observation-level test metrics:
Accuracy: 0.97143
Sensitivity: 0.97143
Specificity: 0.97143
Precision: 0.97143
F1 Score: 0.97143
Observation-level test confusion matrix:
   272     8
     8   272

Sample-level test metrics:
Accuracy: 1
Sensitivity: 1
Specificity: 1
Precision: 1
F1 Score: 1
Sample-level test confusion matrix:
    10     0
     0    10

Processing sensor combination 6/32: 1   2   3   4   5   6   8   9  10  11  12  13  14  15  19  20  21  22  23  24  26  27  28  29  30  31  32 sensors
Total samples: 196
Class 1 samples: 98
Class 2 samples: 98
Train-Test Split:
Training samples: 176 (88 from class 1, 88 from class 2)
Testing samples: 20 (10 from class 1, 10 from class 2)
Training observations: 4752
Testing observations: 540
Fold 1: 36 samples (18 from class 1, 18 from class 2)
Fold 2: 36 samples (18 from class 1, 18 from class 2)
Fold 3: 36 samples (18 from class 1, 18 from class 2)
Fold 4: 34 samples (17 from class 1, 17 from class 2)
Fold 5: 34 samples (17 from class 1, 17 from class 2)
Training optimizable ensemble model...
|==================================================================================================================================================|
| Iter | Eval   | Objective   | Objective   | BestSoFar   | BestSoFar   |       Method | NumLearningC-|    LearnRate |  MinLeafSize | MaxNumSplits |
|      | result |             | runtime     | (observed)  | (estim.)    |              | ycles        |              |              |              |
|==================================================================================================================================================|
|    1 | Best   |     0.10227 |      1.2545 |     0.10227 |     0.10227 |     RUSBoost |           11 |      0.03953 |            7 |          491 |
|    2 | Accept |     0.15783 |      3.3892 |     0.10227 |     0.10448 |   LogitBoost |           88 |    0.0054355 |          157 |            9 |
|    3 | Best   |     0.05282 |      9.2767 |     0.05282 |    0.059469 |  GentleBoost |          410 |      0.10648 |         1036 |         1989 |
|    4 | Best   |    0.047138 |      1.6788 |    0.047138 |    0.047185 |          Bag |           29 |            - |            4 |         2119 |
|    5 | Accept |    0.048822 |        1.02 |    0.047138 |    0.047323 |          Bag |           16 |            - |            1 |         1264 |
|    6 | Accept |    0.061869 |     0.82811 |    0.047138 |    0.047394 |   AdaBoostM1 |           11 |      0.21405 |           45 |         4737 |
|    7 | Accept |    0.053451 |      1.8214 |    0.047138 |    0.047988 |  GentleBoost |           56 |       0.0874 |           30 |            2 |
|    8 | Accept |     0.49979 |      16.313 |    0.047138 |    0.047128 |          Bag |          499 |            - |         2287 |            8 |
|    9 | Best   |    0.020623 |      14.107 |    0.020623 |    0.020631 |  GentleBoost |          258 |     0.098452 |            3 |           64 |
|   10 | Accept |    0.037037 |     0.91726 |    0.020623 |    0.020748 |  GentleBoost |           14 |    0.0091966 |            5 |           80 |
|   11 | Accept |    0.085648 |      8.6592 |    0.020623 |    0.020756 |  GentleBoost |          359 |       0.9769 |         1253 |           14 |
|   12 | Accept |     0.14141 |      1.7675 |    0.020623 |    0.020743 |   AdaBoostM1 |           30 |    0.0026255 |            3 |           21 |
|   13 | Accept |    0.027146 |      16.317 |    0.020623 |    0.020689 |  GentleBoost |          211 |      0.10562 |            1 |         4184 |
|   14 | Accept |     0.49958 |     0.44182 |    0.020623 |    0.020754 |   AdaBoostM1 |           66 |      0.72417 |         2289 |           23 |
|   15 | Best   |    0.020412 |      15.875 |    0.020412 |    0.020386 |  GentleBoost |          330 |    0.0094087 |          203 |         4559 |
|   16 | Accept |     0.19339 |     0.48577 |    0.020412 |     0.02041 |   AdaBoostM1 |           10 |    0.0011075 |            2 |            5 |
|   17 | Accept |     0.25021 |      3.7181 |    0.020412 |     0.02041 |     RUSBoost |           74 |     0.028659 |          647 |         3610 |
|   18 | Accept |    0.093855 |      5.5195 |    0.020412 |    0.020411 |   LogitBoost |           68 |    0.0034389 |            1 |         4605 |
|   19 | Accept |    0.064394 |      2.9908 |    0.020412 |     0.02041 |  GentleBoost |          134 |      0.50174 |            1 |            1 |
|   20 | Accept |     0.22348 |      25.636 |    0.020412 |    0.020401 |     RUSBoost |          496 |    0.0015248 |            1 |            3 |
|==================================================================================================================================================|
| Iter | Eval   | Objective   | Objective   | BestSoFar   | BestSoFar   |       Method | NumLearningC-|    LearnRate |  MinLeafSize | MaxNumSplits |
|      | result |             | runtime     | (observed)  | (estim.)    |              | ycles        |              |              |              |
|==================================================================================================================================================|
|   21 | Accept |     0.12142 |      10.654 |    0.020412 |     0.02085 |   AdaBoostM1 |          405 |      0.12998 |           18 |            1 |
|   22 | Accept |    0.021044 |      29.029 |    0.020412 |    0.020757 |  GentleBoost |          483 |      0.22339 |           38 |         4615 |
|   23 | Accept |    0.025463 |      31.923 |    0.020412 |    0.021536 |  GentleBoost |          441 |        0.356 |            3 |         3978 |
|   24 | Accept |     0.24684 |      14.508 |    0.020412 |    0.020424 |          Bag |          435 |            - |            2 |            1 |
|   25 | Accept |     0.24663 |      9.6494 |    0.020412 |    0.020424 |   LogitBoost |          444 |    0.0013772 |            1 |            1 |
|   26 | Accept |    0.026515 |      39.108 |    0.020412 |    0.020424 |   AdaBoostM1 |          498 |      0.12707 |           12 |         4712 |
|   27 | Accept |     0.50358 |     0.49872 |    0.020412 |    0.020413 |   LogitBoost |           29 |     0.051146 |         2300 |         4348 |
|   28 | Accept |    0.044613 |      5.4203 |    0.020412 |    0.020414 |   LogitBoost |           68 |      0.11282 |           12 |         4505 |
|   29 | Best   |    0.017677 |      24.961 |    0.017677 |    0.017714 |  GentleBoost |          482 |    0.0079291 |           89 |          180 |
|   30 | Accept |     0.25021 |      5.8782 |    0.017677 |     0.01771 |     RUSBoost |          135 |    0.0026646 |           32 |            1 |

__________________________________________________________
Optimization completed.
MaxObjectiveEvaluations of 30 reached.
Total function evaluations: 30
Total elapsed time: 308.0752 seconds
Total objective function evaluation time: 303.6463

Best observed feasible point:
      Method       NumLearningCycles    LearnRate    MinLeafSize    MaxNumSplits
    ___________    _________________    _________    ___________    ____________

    GentleBoost           482           0.0079291        89             180     

Observed objective function value = 0.017677
Estimated objective function value = 0.01771
Function evaluation time = 24.9609

Best estimated feasible point (according to models):
      Method       NumLearningCycles    LearnRate    MinLeafSize    MaxNumSplits
    ___________    _________________    _________    ___________    ____________

    GentleBoost           482           0.0079291        89             180     

Estimated objective function value = 0.01771
Estimated function evaluation time = 24.9261

Training completed in 313.8753 seconds
Selected method: GentleBoost
Number of learning cycles: 482
Training cross-validated ensemble model with best hyperparameters...
=== VALIDATION PERFORMANCE (5-fold CV, 27 sensors) ===
Observation-level validation metrics:
Accuracy: 0.97875
Sensitivity: 0.98022
Specificity: 0.97727
Precision: 0.97734
F1 Score: 0.97878
Observation-level validation confusion matrix:
        2329          47
          54        2322

Sample-level validation metrics:
Accuracy: 0.99432
Sensitivity: 1
Specificity: 0.98864
Precision: 0.98876
F1 Score: 0.99435
Sample-level validation confusion matrix:
    88     0
     1    87

=== TEST PERFORMANCE (10% held-out data, 27 sensors) ===
Observation-level test metrics:
Accuracy: 0.97222
Sensitivity: 0.97778
Specificity: 0.96667
Precision: 0.96703
F1 Score: 0.97238
Observation-level test confusion matrix:
   264     6
     9   261

Sample-level test metrics:
Accuracy: 1
Sensitivity: 1
Specificity: 1
Precision: 1
F1 Score: 1
Sample-level test confusion matrix:
    10     0
     0    10

Processing sensor combination 7/32: 1   2   3   4   5   6   8   9  10  11  12  13  14  15  19  20  21  22  24  26  27  28  29  30  31  32 sensors
Total samples: 196
Class 1 samples: 98
Class 2 samples: 98
Train-Test Split:
Training samples: 176 (88 from class 1, 88 from class 2)
Testing samples: 20 (10 from class 1, 10 from class 2)
Training observations: 4576
Testing observations: 520
Fold 1: 36 samples (18 from class 1, 18 from class 2)
Fold 2: 36 samples (18 from class 1, 18 from class 2)
Fold 3: 36 samples (18 from class 1, 18 from class 2)
Fold 4: 34 samples (17 from class 1, 17 from class 2)
Fold 5: 34 samples (17 from class 1, 17 from class 2)
Training optimizable ensemble model...
|==================================================================================================================================================|
| Iter | Eval   | Objective   | Objective   | BestSoFar   | BestSoFar   |       Method | NumLearningC-|    LearnRate |  MinLeafSize | MaxNumSplits |
|      | result |             | runtime     | (observed)  | (estim.)    |              | ycles        |              |              |              |
|==================================================================================================================================================|
|    1 | Best   |    0.020542 |      10.734 |    0.020542 |    0.020542 |  GentleBoost |          274 |    0.0025738 |           10 |           17 |
|    2 | Accept |     0.18138 |      7.9226 |    0.020542 |    0.037475 |   LogitBoost |          351 |    0.0091001 |          977 |         2448 |
|    3 | Accept |     0.11254 |      1.2758 |    0.020542 |    0.020579 |   AdaBoostM1 |           47 |      0.37331 |         1082 |           18 |
|    4 | Accept |    0.038024 |      6.0908 |    0.020542 |    0.020636 |   LogitBoost |           84 |      0.22103 |            5 |         2475 |
|    5 | Accept |    0.031469 |      1.4064 |    0.020542 |    0.020565 |  GentleBoost |           21 |     0.011323 |            6 |         4151 |
|    6 | Accept |    0.024913 |      2.6601 |    0.020542 |    0.020582 |  GentleBoost |           48 |        0.677 |           64 |          737 |
|    7 | Accept |     0.26486 |     0.57956 |    0.020542 |     0.02055 |   LogitBoost |           22 |    0.0010376 |            1 |            1 |
|    8 | Accept |    0.024913 |      6.1765 |    0.020542 |    0.020582 |  GentleBoost |           91 |      0.85517 |            6 |          209 |
|    9 | Accept |      0.2559 |      14.861 |    0.020542 |    0.020544 |          Bag |          430 |            - |          400 |            1 |
|   10 | Accept |     0.06403 |      2.1445 |    0.020542 |    0.020584 |  GentleBoost |           96 |     0.042386 |           29 |            1 |
|   11 | Accept |    0.048295 |      1.9606 |    0.020542 |    0.020601 |  GentleBoost |           72 |    0.0010717 |            1 |            2 |
|   12 | Accept |     0.02535 |      7.3596 |    0.020542 |    0.020609 |   LogitBoost |          105 |      0.99972 |            9 |          187 |
|   13 | Accept |     0.10795 |      4.0702 |    0.020542 |    0.020604 |     RUSBoost |           45 |      0.37221 |           20 |          239 |
|   14 | Accept |     0.11954 |      1.6881 |    0.020542 |      0.0206 |     RUSBoost |           19 |    0.0010016 |           29 |          327 |
|   15 | Accept |     0.15057 |      0.7638 |    0.020542 |    0.020599 |   AdaBoostM1 |           15 |    0.0010008 |           53 |           10 |
|   16 | Accept |     0.06403 |     0.55921 |    0.020542 |    0.020601 |  GentleBoost |           14 |    0.0045022 |           23 |            6 |
|   17 | Best   |    0.017483 |      27.396 |    0.017483 |    0.017449 |  GentleBoost |          481 |    0.0017269 |           48 |         4302 |
|   18 | Accept |    0.024913 |      34.661 |    0.017483 |    0.017447 |  GentleBoost |          490 |      0.02313 |            3 |         3515 |
|   19 | Accept |    0.050918 |      0.6507 |    0.017483 |    0.017449 |   LogitBoost |           11 |      0.86264 |           82 |         3505 |
|   20 | Accept |     0.11757 |      9.1949 |    0.017483 |    0.017473 |   LogitBoost |          471 |      0.91126 |         1370 |         3458 |
|==================================================================================================================================================|
| Iter | Eval   | Objective   | Objective   | BestSoFar   | BestSoFar   |       Method | NumLearningC-|    LearnRate |  MinLeafSize | MaxNumSplits |
|      | result |             | runtime     | (observed)  | (estim.)    |              | ycles        |              |              |              |
|==================================================================================================================================================|
|   21 | Accept |    0.055507 |     0.57463 |    0.017483 |    0.017487 |   LogitBoost |           11 |      0.80351 |            1 |           29 |
|   22 | Accept |    0.031687 |      4.7143 |    0.017483 |    0.017485 |   LogitBoost |           68 |      0.90517 |            2 |         3257 |
|   23 | Accept |    0.027316 |      27.588 |    0.017483 |    0.019092 |  GentleBoost |          396 |    0.0022435 |            4 |         3247 |
|   24 | Accept |    0.019668 |      24.878 |    0.017483 |    0.017495 |  GentleBoost |          430 |      0.68342 |           42 |         4005 |
|   25 | Accept |    0.020542 |      30.296 |    0.017483 |    0.017495 |  GentleBoost |          474 |     0.031734 |           18 |          167 |
|   26 | Accept |    0.052229 |      10.804 |    0.017483 |    0.017504 |  GentleBoost |          483 |     0.026718 |          992 |         4471 |
|   27 | Accept |    0.033872 |     0.89941 |    0.017483 |    0.017505 |  GentleBoost |           13 |      0.89801 |            6 |         3770 |
|   28 | Accept |     0.02076 |      27.963 |    0.017483 |     0.01845 |  GentleBoost |          438 |    0.0033594 |           18 |          254 |
|   29 | Accept |    0.020542 |      22.809 |    0.017483 |    0.018359 |  GentleBoost |          364 |      0.19107 |           22 |         1858 |
|   30 | Accept |     0.02076 |      23.522 |    0.017483 |    0.018778 |  GentleBoost |          460 |    0.0010445 |           11 |           67 |

__________________________________________________________
Optimization completed.
MaxObjectiveEvaluations of 30 reached.
Total function evaluations: 30
Total elapsed time: 320.2401 seconds
Total objective function evaluation time: 316.2039

Best observed feasible point:
      Method       NumLearningCycles    LearnRate    MinLeafSize    MaxNumSplits
    ___________    _________________    _________    ___________    ____________

    GentleBoost           481           0.0017269        48             4302    

Observed objective function value = 0.017483
Estimated objective function value = 0.018832
Function evaluation time = 27.3964

Best estimated feasible point (according to models):
      Method       NumLearningCycles    LearnRate    MinLeafSize    MaxNumSplits
    ___________    _________________    _________    ___________    ____________

    GentleBoost           438           0.0033594        18             254     

Estimated objective function value = 0.018778
Estimated function evaluation time = 28.158

Training completed in 326.6834 seconds
Selected method: GentleBoost
Number of learning cycles: 438
Training cross-validated ensemble model with best hyperparameters...
=== VALIDATION PERFORMANCE (5-fold CV, 26 sensors) ===
Observation-level validation metrics:
Accuracy: 0.98011
Sensitivity: 0.98121
Specificity: 0.97902
Precision: 0.97907
F1 Score: 0.98014
Observation-level validation confusion matrix:
        2245          43
          48        2240

Sample-level validation metrics:
Accuracy: 0.99432
Sensitivity: 1
Specificity: 0.98864
Precision: 0.98876
F1 Score: 0.99435
Sample-level validation confusion matrix:
    88     0
     1    87

=== TEST PERFORMANCE (10% held-out data, 26 sensors) ===
Observation-level test metrics:
Accuracy: 0.97308
Sensitivity: 0.98077
Specificity: 0.96538
Precision: 0.96591
F1 Score: 0.97328
Observation-level test confusion matrix:
   255     5
     9   251

Sample-level test metrics:
Accuracy: 1
Sensitivity: 1
Specificity: 1
Precision: 1
F1 Score: 1
Sample-level test confusion matrix:
    10     0
     0    10

Processing sensor combination 8/32: 1   2   3   4   5   6   8   9  10  11  12  13  14  15  19  20  21  22  24  26  27  28  29  30  31 sensors
Total samples: 196
Class 1 samples: 98
Class 2 samples: 98
Train-Test Split:
Training samples: 176 (88 from class 1, 88 from class 2)
Testing samples: 20 (10 from class 1, 10 from class 2)
Training observations: 4400
Testing observations: 500
Fold 1: 36 samples (18 from class 1, 18 from class 2)
Fold 2: 36 samples (18 from class 1, 18 from class 2)
Fold 3: 36 samples (18 from class 1, 18 from class 2)
Fold 4: 34 samples (17 from class 1, 17 from class 2)
Fold 5: 34 samples (17 from class 1, 17 from class 2)
Training optimizable ensemble model...
|==================================================================================================================================================|
| Iter | Eval   | Objective   | Objective   | BestSoFar   | BestSoFar   |       Method | NumLearningC-|    LearnRate |  MinLeafSize | MaxNumSplits |
|      | result |             | runtime     | (observed)  | (estim.)    |              | ycles        |              |              |              |
|==================================================================================================================================================|
|    1 | Best   |     0.50182 |      3.7061 |     0.50182 |     0.50182 |  GentleBoost |          271 |     0.017765 |         1956 |           69 |
|    2 | Best   |    0.029318 |      31.087 |    0.029318 |    0.052173 |  GentleBoost |          441 |    0.0052375 |            1 |         2678 |
|    3 | Accept |     0.11409 |     0.74194 |    0.029318 |    0.042308 |   AdaBoostM1 |           11 |    0.0084284 |           24 |          557 |
|    4 | Accept |     0.17909 |     0.39285 |    0.029318 |    0.042715 |   LogitBoost |           15 |       0.8045 |         1285 |            1 |
|    5 | Best   |    0.028409 |      17.289 |    0.028409 |    0.028874 |  GentleBoost |          248 |    0.0097555 |            1 |          855 |
|    6 | Accept |     0.25227 |     0.55234 |    0.028409 |    0.028875 |          Bag |           13 |            - |            1 |            1 |
|    7 | Accept |     0.19682 |      4.7024 |    0.028409 |    0.028875 |   LogitBoost |          221 |     0.012984 |            1 |            1 |
|    8 | Accept |     0.11659 |      2.2718 |    0.028409 |    0.028874 |     RUSBoost |           27 |     0.023724 |           24 |           73 |
|    9 | Accept |     0.12341 |     0.43278 |    0.028409 |    0.028873 |   LogitBoost |           11 |      0.36966 |           24 |            4 |
|   10 | Accept |    0.032727 |      0.9832 |    0.028409 |    0.028872 |  GentleBoost |           16 |      0.77975 |           24 |          301 |
|   11 | Accept |    0.073182 |      9.1191 |    0.028409 |    0.028871 |          Bag |          195 |            - |           24 |         2872 |
|   12 | Accept |    0.069773 |     0.89583 |    0.028409 |    0.028873 |  GentleBoost |           31 |      0.95878 |            3 |            2 |
|   13 | Accept |     0.11886 |      2.0066 |    0.028409 |    0.028874 |          Bag |           44 |            - |          129 |           51 |
|   14 | Accept |    0.038182 |     0.72545 |    0.028409 |    0.028879 |  GentleBoost |           11 |    0.0010365 |           12 |         2501 |
|   15 | Accept |     0.20659 |      1.2613 |    0.028409 |    0.028879 |   AdaBoostM1 |           42 |     0.003298 |          727 |            2 |
|   16 | Accept |    0.091818 |     0.99082 |    0.028409 |    0.028879 |   AdaBoostM1 |           11 |    0.0069357 |            1 |          182 |
|   17 | Accept |     0.20682 |     0.70389 |    0.028409 |    0.028879 |     RUSBoost |           14 |       0.2105 |          720 |           12 |
|   18 | Accept |    0.091136 |      17.591 |    0.028409 |    0.028879 |     RUSBoost |          167 |     0.014047 |            1 |          153 |
|   19 | Accept |     0.48773 |      1.7211 |    0.028409 |     0.02888 |          Bag |           57 |            - |         2197 |         2135 |
|   20 | Best   |    0.023409 |      23.554 |    0.023409 |    0.023439 |   AdaBoostM1 |          489 |      0.50349 |            4 |           10 |
|==================================================================================================================================================|
| Iter | Eval   | Objective   | Objective   | BestSoFar   | BestSoFar   |       Method | NumLearningC-|    LearnRate |  MinLeafSize | MaxNumSplits |
|      | result |             | runtime     | (observed)  | (estim.)    |              | ycles        |              |              |              |
|==================================================================================================================================================|
|   21 | Accept |     0.26114 |      19.258 |    0.023409 |    0.023426 |     RUSBoost |          463 |    0.0012296 |            4 |            1 |
|   22 | Accept |     0.12182 |     0.96755 |    0.023409 |    0.023456 |   AdaBoostM1 |           35 |      0.59434 |            7 |            1 |
|   23 | Accept |    0.040682 |      34.448 |    0.023409 |    0.023481 |   AdaBoostM1 |          486 |     0.033891 |            2 |         3960 |
|   24 | Best   |    0.020682 |      23.027 |    0.020682 |    0.020699 |  GentleBoost |          444 |        0.171 |           67 |          104 |
|   25 | Accept |    0.035909 |      0.8568 |    0.020682 |    0.020729 |  GentleBoost |           16 |      0.71666 |           45 |           38 |
|   26 | Accept |    0.044773 |      3.2123 |    0.020682 |    0.020727 |  GentleBoost |          113 |     0.050007 |          132 |            2 |
|   27 | Accept |    0.052273 |      2.4677 |    0.020682 |    0.020731 |   AdaBoostM1 |           47 |      0.18111 |           91 |           16 |
|   28 | Accept |     0.14091 |      1.1649 |    0.020682 |    0.020732 |     RUSBoost |           16 |    0.0037813 |           90 |          520 |
|   29 | Accept |    0.024545 |      13.065 |    0.020682 |    0.020732 |   LogitBoost |          258 |      0.79572 |          136 |          159 |
|   30 | Accept |     0.19545 |      1.8708 |    0.020682 |    0.020712 |   LogitBoost |           66 |    0.0057062 |          264 |            3 |

__________________________________________________________
Optimization completed.
MaxObjectiveEvaluations of 30 reached.
Total function evaluations: 30
Total elapsed time: 224.8303 seconds
Total objective function evaluation time: 221.0661

Best observed feasible point:
      Method       NumLearningCycles    LearnRate    MinLeafSize    MaxNumSplits
    ___________    _________________    _________    ___________    ____________

    GentleBoost           444             0.171          67             104     

Observed objective function value = 0.020682
Estimated objective function value = 0.020712
Function evaluation time = 23.0268

Best estimated feasible point (according to models):
      Method       NumLearningCycles    LearnRate    MinLeafSize    MaxNumSplits
    ___________    _________________    _________    ___________    ____________

    GentleBoost           444             0.171          67             104     

Estimated objective function value = 0.020712
Estimated function evaluation time = 18.4388

Training completed in 230.0792 seconds
Selected method: GentleBoost
Number of learning cycles: 444
Training cross-validated ensemble model with best hyperparameters...
=== VALIDATION PERFORMANCE (5-fold CV, 25 sensors) ===
Observation-level validation metrics:
Accuracy: 0.97659
Sensitivity: 0.97545
Specificity: 0.97773
Precision: 0.97768
F1 Score: 0.97656
Observation-level validation confusion matrix:
        2146          54
          49        2151

Sample-level validation metrics:
Accuracy: 0.99432
Sensitivity: 1
Specificity: 0.98864
Precision: 0.98876
F1 Score: 0.99435
Sample-level validation confusion matrix:
    88     0
     1    87

=== TEST PERFORMANCE (10% held-out data, 25 sensors) ===
Observation-level test metrics:
Accuracy: 0.978
Sensitivity: 0.984
Specificity: 0.972
Precision: 0.97233
F1 Score: 0.97813
Observation-level test confusion matrix:
   246     4
     7   243

Sample-level test metrics:
Accuracy: 1
Sensitivity: 1
Specificity: 1
Precision: 1
F1 Score: 1
Sample-level test confusion matrix:
    10     0
     0    10

Processing sensor combination 9/32: 1   2   3   4   5   6   8   9  10  11  12  13  14  15  19  20  21  22  26  27  28  29  30  31 sensors
Total samples: 196
Class 1 samples: 98
Class 2 samples: 98
Train-Test Split:
Training samples: 176 (88 from class 1, 88 from class 2)
Testing samples: 20 (10 from class 1, 10 from class 2)
Training observations: 4224
Testing observations: 480
Fold 1: 36 samples (18 from class 1, 18 from class 2)
Fold 2: 36 samples (18 from class 1, 18 from class 2)
Fold 3: 36 samples (18 from class 1, 18 from class 2)
Fold 4: 34 samples (17 from class 1, 17 from class 2)
Fold 5: 34 samples (17 from class 1, 17 from class 2)
Training optimizable ensemble model...
|==================================================================================================================================================|
| Iter | Eval   | Objective   | Objective   | BestSoFar   | BestSoFar   |       Method | NumLearningC-|    LearnRate |  MinLeafSize | MaxNumSplits |
|      | result |             | runtime     | (observed)  | (estim.)    |              | ycles        |              |              |              |
|==================================================================================================================================================|
|    1 | Best   |    0.062027 |     0.84115 |    0.062027 |    0.062027 |   LogitBoost |           22 |      0.53761 |           11 |           10 |
|    2 | Accept |      0.2526 |       2.663 |    0.062027 |    0.069604 |          Bag |           81 |            - |         1511 |         2510 |
|    3 | Best   |    0.047585 |      34.486 |    0.047585 |    0.049596 |   LogitBoost |          322 |      0.38413 |            3 |         1868 |
|    4 | Accept |     0.10843 |      12.607 |    0.047585 |    0.049866 |     RUSBoost |          151 |    0.0020229 |           20 |         3854 |
|    5 | Accept |    0.070549 |      27.906 |    0.047585 |    0.060596 |   LogitBoost |          356 |     0.024974 |            1 |         2452 |
|    6 | Best   |     0.03054 |      16.945 |     0.03054 |     0.03197 |   AdaBoostM1 |          396 |      0.89028 |          383 |         4154 |
|    7 | Accept |    0.042377 |      3.9722 |     0.03054 |    0.031854 |  GentleBoost |          124 |      0.99936 |          539 |          968 |
|    8 | Accept |     0.13187 |      4.5538 |     0.03054 |     0.03055 |   AdaBoostM1 |           82 |    0.0010042 |           57 |          174 |
|    9 | Best   |     0.02107 |      18.753 |     0.02107 |    0.022737 |  GentleBoost |          452 |    0.0074648 |            9 |           20 |
|   10 | Accept |    0.059422 |      1.2608 |     0.02107 |    0.026419 |  GentleBoost |           40 |     0.001004 |           11 |            2 |
|   11 | Accept |     0.05303 |      5.0946 |     0.02107 |    0.033201 |  GentleBoost |          193 |     0.046348 |          842 |           13 |
|   12 | Accept |    0.033854 |      4.5337 |     0.02107 |    0.038782 |  GentleBoost |           66 |      0.32335 |            1 |         2060 |
|   13 | Accept |    0.027462 |      3.9841 |     0.02107 |    0.021097 |   AdaBoostM1 |           59 |      0.99873 |           67 |         3498 |
|   14 | Accept |    0.022254 |      25.824 |     0.02107 |    0.021143 |  GentleBoost |          463 |    0.0060002 |           54 |         4007 |
|   15 | Accept |         0.5 |     0.57658 |     0.02107 |    0.021428 |     RUSBoost |           14 |      0.99833 |         1774 |          220 |
|   16 | Accept |      0.1205 |     0.67898 |     0.02107 |    0.021425 |   LogitBoost |           13 |     0.001001 |           10 |           24 |
|   17 | Accept |      0.2081 |     0.49801 |     0.02107 |    0.021348 |   AdaBoostM1 |           13 |     0.034157 |          687 |         2743 |
|   18 | Accept |    0.089725 |      1.5998 |     0.02107 |    0.021071 |   LogitBoost |           41 |      0.11687 |           24 |            9 |
|   19 | Accept |    0.032907 |      60.585 |     0.02107 |    0.021655 |   AdaBoostM1 |          494 |      0.89869 |            1 |          395 |
|   20 | Accept |    0.051373 |     0.73909 |     0.02107 |    0.021529 |  GentleBoost |           10 |        0.916 |            1 |         2880 |
|==================================================================================================================================================|
| Iter | Eval   | Objective   | Objective   | BestSoFar   | BestSoFar   |       Method | NumLearningC-|    LearnRate |  MinLeafSize | MaxNumSplits |
|      | result |             | runtime     | (observed)  | (estim.)    |              | ycles        |              |              |              |
|==================================================================================================================================================|
|   21 | Accept |     0.19934 |     0.29029 |     0.02107 |     0.02107 |  GentleBoost |           10 |    0.0072549 |         1374 |         2866 |
|   22 | Accept |     0.10085 |      36.235 |     0.02107 |    0.021364 |     RUSBoost |          493 |    0.0012426 |            1 |           42 |
|   23 | Accept |    0.025568 |      12.165 |     0.02107 |    0.021047 |  GentleBoost |          499 |     0.001002 |            7 |            2 |
|   24 | Accept |    0.022254 |      38.568 |     0.02107 |    0.021517 |   AdaBoostM1 |          498 |      0.92202 |           26 |          107 |
|   25 | Accept |     0.49598 |      6.6017 |     0.02107 |    0.021146 |  GentleBoost |          499 |       0.2098 |         1738 |           71 |
|   26 | Accept |    0.023911 |      6.4145 |     0.02107 |     0.02107 |  GentleBoost |          195 |    0.0057418 |            1 |            8 |
|   27 | Accept |    0.024148 |       18.37 |     0.02107 |    0.021198 |  GentleBoost |          495 |    0.0022305 |            1 |           19 |
|   28 | Accept |    0.058949 |      2.1519 |     0.02107 |    0.021198 |  GentleBoost |           88 |     0.027103 |          755 |           25 |
|   29 | Accept |     0.14394 |     0.63705 |     0.02107 |    0.021198 |  GentleBoost |           29 |      0.98931 |         1271 |          232 |
|   30 | Accept |    0.054451 |      3.8463 |     0.02107 |    0.021194 |   AdaBoostM1 |          117 |      0.99907 |          319 |            2 |

__________________________________________________________
Optimization completed.
MaxObjectiveEvaluations of 30 reached.
Total function evaluations: 30
Total elapsed time: 357.8677 seconds
Total objective function evaluation time: 353.3804

Best observed feasible point:
      Method       NumLearningCycles    LearnRate    MinLeafSize    MaxNumSplits
    ___________    _________________    _________    ___________    ____________

    GentleBoost           452           0.0074648         9              20     

Observed objective function value = 0.02107
Estimated objective function value = 0.021194
Function evaluation time = 18.7529

Best estimated feasible point (according to models):
      Method       NumLearningCycles    LearnRate    MinLeafSize    MaxNumSplits
    ___________    _________________    _________    ___________    ____________

    GentleBoost           452           0.0074648         9              20     

Estimated objective function value = 0.021194
Estimated function evaluation time = 18.5185

Training completed in 361.452 seconds
Selected method: GentleBoost
Number of learning cycles: 452
Training cross-validated ensemble model with best hyperparameters...
=== VALIDATION PERFORMANCE (5-fold CV, 24 sensors) ===
Observation-level validation metrics:
Accuracy: 0.97798
Sensitivity: 0.98106
Specificity: 0.97491
Precision: 0.97506
F1 Score: 0.97805
Observation-level validation confusion matrix:
        2072          40
          53        2059

Sample-level validation metrics:
Accuracy: 0.99432
Sensitivity: 1
Specificity: 0.98864
Precision: 0.98876
F1 Score: 0.99435
Sample-level validation confusion matrix:
    88     0
     1    87

=== TEST PERFORMANCE (10% held-out data, 24 sensors) ===
Observation-level test metrics:
Accuracy: 0.975
Sensitivity: 0.975
Specificity: 0.975
Precision: 0.975
F1 Score: 0.975
Observation-level test confusion matrix:
   234     6
     6   234

Sample-level test metrics:
Accuracy: 1
Sensitivity: 1
Specificity: 1
Precision: 1
F1 Score: 1
Sample-level test confusion matrix:
    10     0
     0    10

Processing sensor combination 10/32: 1   2   3   4   5   6   8   9  10  11  12  13  14  15  19  20  21  22  26  27  28  29  31 sensors
Total samples: 196
Class 1 samples: 98
Class 2 samples: 98
Train-Test Split:
Training samples: 176 (88 from class 1, 88 from class 2)
Testing samples: 20 (10 from class 1, 10 from class 2)
Training observations: 4048
Testing observations: 460
Fold 1: 36 samples (18 from class 1, 18 from class 2)
Fold 2: 36 samples (18 from class 1, 18 from class 2)
Fold 3: 36 samples (18 from class 1, 18 from class 2)
Fold 4: 34 samples (17 from class 1, 17 from class 2)
Fold 5: 34 samples (17 from class 1, 17 from class 2)
Training optimizable ensemble model...
|==================================================================================================================================================|
| Iter | Eval   | Objective   | Objective   | BestSoFar   | BestSoFar   |       Method | NumLearningC-|    LearnRate |  MinLeafSize | MaxNumSplits |
|      | result |             | runtime     | (observed)  | (estim.)    |              | ycles        |              |              |              |
|==================================================================================================================================================|
|    1 | Best   |    0.097826 |      37.412 |    0.097826 |    0.097826 |     RUSBoost |          443 |       0.0152 |           11 |           89 |
|    2 | Accept |      0.1502 |      1.5412 |    0.097826 |    0.099908 |  GentleBoost |           80 |      0.12142 |         1381 |            2 |
|    3 | Best   |     0.03335 |      2.6224 |     0.03335 |    0.040376 |   LogitBoost |           51 |      0.39699 |          103 |         2307 |
|    4 | Accept |     0.20973 |     0.42191 |     0.03335 |    0.041288 |   AdaBoostM1 |           11 |     0.013504 |           14 |            2 |
|    5 | Accept |    0.068676 |      1.6296 |     0.03335 |    0.043794 |   LogitBoost |           46 |      0.28494 |          301 |         2488 |
|    6 | Best   |    0.028903 |      3.1124 |    0.028903 |    0.028967 |   LogitBoost |           50 |      0.75161 |           13 |         2047 |
|    7 | Accept |     0.18429 |      1.3048 |    0.028903 |    0.028966 |   LogitBoost |           62 |      0.10654 |          845 |            1 |
|    8 | Accept |    0.078557 |      3.7806 |    0.028903 |     0.02896 |   LogitBoost |           50 |     0.025627 |            3 |          692 |
|    9 | Accept |    0.082757 |      3.8477 |    0.028903 |    0.028923 |   LogitBoost |           51 |     0.024913 |            1 |         1794 |
|   10 | Accept |    0.088192 |       3.275 |    0.028903 |    0.028923 |   LogitBoost |           59 |     0.022627 |           29 |         4038 |
|   11 | Accept |    0.083745 |      1.3659 |    0.028903 |    0.028669 |   LogitBoost |           57 |      0.75587 |          792 |         1044 |
|   12 | Accept |    0.034585 |      1.3149 |    0.028903 |    0.029251 |   LogitBoost |           23 |      0.84237 |           47 |         4037 |
|   13 | Best   |    0.024209 |      9.4628 |    0.024209 |    0.024872 |   LogitBoost |          161 |      0.76912 |           20 |          931 |
|   14 | Accept |    0.027421 |       2.759 |    0.024209 |    0.025257 |   LogitBoost |           48 |      0.43309 |           33 |         1034 |
|   15 | Best   |    0.023468 |      11.759 |    0.023468 |    0.023545 |   LogitBoost |          209 |       0.6729 |           30 |         1241 |
|   16 | Accept |    0.032856 |      11.603 |    0.023468 |    0.024544 |   LogitBoost |          114 |      0.99158 |            2 |          257 |
|   17 | Accept |    0.053854 |        17.3 |    0.023468 |    0.024332 |   LogitBoost |          207 |      0.95886 |           15 |          472 |
|   18 | Accept |    0.035079 |      4.4604 |    0.023468 |     0.02609 |   LogitBoost |           71 |      0.42502 |            3 |         3306 |
|   19 | Accept |    0.061759 |      35.631 |    0.023468 |    0.022742 |   LogitBoost |          403 |      0.45753 |           11 |         1631 |
|   20 | Accept |    0.023962 |      5.9236 |    0.023468 |    0.022792 |   LogitBoost |          100 |       0.9322 |           20 |         3794 |
|==================================================================================================================================================|
| Iter | Eval   | Objective   | Objective   | BestSoFar   | BestSoFar   |       Method | NumLearningC-|    LearnRate |  MinLeafSize | MaxNumSplits |
|      | result |             | runtime     | (observed)  | (estim.)    |              | ycles        |              |              |              |
|==================================================================================================================================================|
|   21 | Accept |    0.030632 |      2.5105 |    0.023468 |    0.024012 |   LogitBoost |           39 |      0.86479 |            7 |          888 |
|   22 | Accept |    0.025198 |      4.6971 |    0.023468 |    0.023554 |   LogitBoost |           83 |      0.64859 |           29 |         3397 |
|   23 | Accept |    0.026186 |      5.6316 |    0.023468 |    0.022913 |   LogitBoost |           92 |      0.98696 |           13 |         1612 |
|   24 | Accept |    0.039526 |     0.67994 |    0.023468 |    0.022644 |   LogitBoost |           14 |       0.9573 |            1 |           37 |
|   25 | Accept |    0.056324 |      1.3261 |    0.023468 |    0.022457 |   LogitBoost |           18 |      0.79807 |            1 |          611 |
|   26 | Accept |    0.023962 |      4.5197 |    0.023468 |    0.022275 |   LogitBoost |           86 |       0.6963 |           53 |         2807 |
|   27 | Accept |    0.031621 |      2.1476 |    0.023468 |    0.022003 |   LogitBoost |           61 |      0.57206 |            1 |           13 |
|   28 | Accept |    0.050642 |     0.79515 |    0.023468 |    0.021941 |          Bag |           13 |            - |            1 |         2943 |
|   29 | Accept |     0.10474 |      7.6279 |    0.023468 |    0.021931 |          Bag |          187 |            - |            1 |           16 |
|   30 | Accept |     0.13834 |     0.53507 |    0.023468 |     0.02192 |          Bag |           11 |            - |          152 |         2841 |

__________________________________________________________
Optimization completed.
MaxObjectiveEvaluations of 30 reached.
Total function evaluations: 30
Total elapsed time: 195.3033 seconds
Total objective function evaluation time: 190.9984

Best observed feasible point:
      Method      NumLearningCycles    LearnRate    MinLeafSize    MaxNumSplits
    __________    _________________    _________    ___________    ____________

    LogitBoost           209            0.6729          30             1241    

Observed objective function value = 0.023468
Estimated objective function value = 0.032794
Function evaluation time = 11.7592

Best estimated feasible point (according to models):
      Method      NumLearningCycles    LearnRate    MinLeafSize    MaxNumSplits
    __________    _________________    _________    ___________    ____________

    LogitBoost           83             0.64859         29             3397    

Estimated objective function value = 0.02192
Estimated function evaluation time = 4.6774

Training completed in 196.4303 seconds
Selected method: LogitBoost
Number of learning cycles: 83
Training cross-validated ensemble model with best hyperparameters...
=== VALIDATION PERFORMANCE (5-fold CV, 23 sensors) ===
Observation-level validation metrics:
Accuracy: 0.97431
Sensitivity: 0.97727
Specificity: 0.97134
Precision: 0.97151
F1 Score: 0.97438
Observation-level validation confusion matrix:
        1978          46
          58        1966

Sample-level validation metrics:
Accuracy: 0.99432
Sensitivity: 1
Specificity: 0.98864
Precision: 0.98876
F1 Score: 0.99435
Sample-level validation confusion matrix:
    88     0
     1    87

=== TEST PERFORMANCE (10% held-out data, 23 sensors) ===
Observation-level test metrics:
Accuracy: 0.96087
Sensitivity: 0.96087
Specificity: 0.96087
Precision: 0.96087
F1 Score: 0.96087
Observation-level test confusion matrix:
   221     9
     9   221

Sample-level test metrics:
Accuracy: 1
Sensitivity: 1
Specificity: 1
Precision: 1
F1 Score: 1
Sample-level test confusion matrix:
    10     0
     0    10

Processing sensor combination 11/32: 1   2   3   4   5   6   9  10  11  12  13  14  15  19  20  21  22  26  27  28  29  31 sensors
Total samples: 196
Class 1 samples: 98
Class 2 samples: 98
Train-Test Split:
Training samples: 176 (88 from class 1, 88 from class 2)
Testing samples: 20 (10 from class 1, 10 from class 2)
Training observations: 3872
Testing observations: 440
Fold 1: 36 samples (18 from class 1, 18 from class 2)
Fold 2: 36 samples (18 from class 1, 18 from class 2)
Fold 3: 36 samples (18 from class 1, 18 from class 2)
Fold 4: 34 samples (17 from class 1, 17 from class 2)
Fold 5: 34 samples (17 from class 1, 17 from class 2)
Training optimizable ensemble model...
|==================================================================================================================================================|
| Iter | Eval   | Objective   | Objective   | BestSoFar   | BestSoFar   |       Method | NumLearningC-|    LearnRate |  MinLeafSize | MaxNumSplits |
|      | result |             | runtime     | (observed)  | (estim.)    |              | ycles        |              |              |              |
|==================================================================================================================================================|
|    1 | Best   |    0.047779 |      2.9235 |    0.047779 |    0.047779 |          Bag |           55 |            - |            1 |         2192 |
|    2 | Accept |    0.091167 |      10.592 |    0.047779 |    0.049504 |   AdaBoostM1 |          200 |    0.0036758 |           28 |         3324 |
|    3 | Best   |    0.023502 |      13.397 |    0.023502 |    0.023519 |  GentleBoost |          335 |    0.0010573 |            4 |           35 |
|    4 | Accept |     0.05062 |      2.1321 |    0.023502 |    0.023544 |   AdaBoostM1 |           57 |      0.57466 |          365 |          360 |
|    5 | Accept |     0.03874 |      1.3568 |    0.023502 |    0.023567 |  GentleBoost |           22 |    0.0015268 |            1 |         2069 |
|    6 | Accept |     0.48683 |      6.3683 |    0.023502 |    0.023533 |  GentleBoost |          479 |    0.0010111 |         1681 |           24 |
|    7 | Accept |     0.10873 |       1.507 |    0.023502 |    0.023533 |          Bag |           35 |            - |           40 |           21 |
|    8 | Accept |     0.24251 |      3.3197 |    0.023502 |    0.023532 |     RUSBoost |           72 |    0.0049168 |          490 |            3 |
|    9 | Accept |     0.27273 |     0.33453 |    0.023502 |    0.023533 |   LogitBoost |           11 |    0.0073643 |            1 |            1 |
|   10 | Accept |     0.50052 |     0.38959 |    0.023502 |    0.023519 |   AdaBoostM1 |           67 |    0.0028902 |         1928 |          805 |
|   11 | Accept |    0.025052 |      6.6391 |    0.023502 |    0.024285 |  GentleBoost |          165 |    0.0034951 |            4 |           33 |
|   12 | Accept |    0.034349 |      2.2711 |    0.023502 |    0.023572 |  GentleBoost |           38 |    0.0014739 |            2 |         3559 |
|   13 | Accept |    0.071281 |      1.0279 |    0.023502 |    0.023575 |   AdaBoostM1 |           25 |      0.84312 |           37 |            4 |
|   14 | Accept |    0.088326 |     0.88602 |    0.023502 |    0.023584 |   AdaBoostM1 |           11 |     0.011369 |            2 |         1278 |
|   15 | Accept |    0.027634 |      8.6538 |    0.023502 |    0.023596 |  GentleBoost |          313 |      0.13942 |            1 |            4 |
|   16 | Accept |    0.033058 |      1.6918 |    0.023502 |    0.024047 |  GentleBoost |           45 |      0.99128 |            6 |           16 |
|   17 | Accept |     0.12836 |      21.355 |    0.023502 |    0.024266 |   AdaBoostM1 |          487 |    0.0013248 |          146 |         3667 |
|   18 | Accept |     0.05656 |      1.1995 |    0.023502 |    0.024266 |          Bag |           23 |            - |            4 |          577 |
|   19 | Accept |    0.051911 |      5.0858 |    0.023502 |    0.024272 |  GentleBoost |          256 |      0.44261 |           27 |            1 |
|   20 | Accept |     0.16296 |      1.5375 |    0.023502 |    0.024274 |          Bag |           39 |            - |          322 |         2173 |
|==================================================================================================================================================|
| Iter | Eval   | Objective   | Objective   | BestSoFar   | BestSoFar   |       Method | NumLearningC-|    LearnRate |  MinLeafSize | MaxNumSplits |
|      | result |             | runtime     | (observed)  | (estim.)    |              | ycles        |              |              |              |
|==================================================================================================================================================|
|   21 | Accept |     0.18285 |     0.43111 |    0.023502 |    0.024273 |          Bag |           10 |            - |           11 |            3 |
|   22 | Accept |     0.25491 |      12.771 |    0.023502 |    0.023571 |          Bag |          406 |            - |            2 |            1 |
|   23 | Accept |    0.029442 |      4.5876 |    0.023502 |    0.023587 |   AdaBoostM1 |           79 |       0.9869 |          100 |         3684 |
|   24 | Accept |    0.028667 |      5.7428 |    0.023502 |    0.023576 |   AdaBoostM1 |          137 |      0.92167 |          170 |            6 |
|   25 | Accept |    0.070248 |      1.2162 |    0.023502 |    0.023574 |          Bag |           25 |            - |           16 |         3772 |
|   26 | Accept |    0.054236 |      4.2747 |    0.023502 |    0.023626 |  GentleBoost |          214 |    0.0016434 |            1 |            1 |
|   27 | Accept |    0.033058 |      1.7757 |    0.023502 |    0.023613 |  GentleBoost |           31 |    0.0017469 |           16 |         2106 |
|   28 | Accept |    0.052944 |      3.9866 |    0.023502 |    0.023651 |  GentleBoost |          200 |    0.0010387 |           12 |            1 |
|   29 | Accept |     0.51317 |      2.9781 |    0.023502 |    0.023716 |   LogitBoost |          215 |     0.062188 |         1929 |         3731 |
|   30 | Accept |     0.09375 |      39.581 |    0.023502 |    0.023699 |     RUSBoost |          385 |      0.38166 |            1 |         3543 |

__________________________________________________________
Optimization completed.
MaxObjectiveEvaluations of 30 reached.
Total function evaluations: 30
Total elapsed time: 174.1326 seconds
Total objective function evaluation time: 170.0133

Best observed feasible point:
      Method       NumLearningCycles    LearnRate    MinLeafSize    MaxNumSplits
    ___________    _________________    _________    ___________    ____________

    GentleBoost           335           0.0010573         4              35     

Observed objective function value = 0.023502
Estimated objective function value = 0.023699
Function evaluation time = 13.3975

Best estimated feasible point (according to models):
      Method       NumLearningCycles    LearnRate    MinLeafSize    MaxNumSplits
    ___________    _________________    _________    ___________    ____________

    GentleBoost           335           0.0010573         4              35     

Estimated objective function value = 0.023699
Estimated function evaluation time = 13.3842

Training completed in 176.9936 seconds
Selected method: GentleBoost
Number of learning cycles: 335
Training cross-validated ensemble model with best hyperparameters...
=== VALIDATION PERFORMANCE (5-fold CV, 22 sensors) ===
Observation-level validation metrics:
Accuracy: 0.97701
Sensitivity: 0.98089
Specificity: 0.97314
Precision: 0.97335
F1 Score: 0.9771
Observation-level validation confusion matrix:
        1899          37
          52        1884

Sample-level validation metrics:
Accuracy: 0.99432
Sensitivity: 1
Specificity: 0.98864
Precision: 0.98876
F1 Score: 0.99435
Sample-level validation confusion matrix:
    88     0
     1    87

=== TEST PERFORMANCE (10% held-out data, 22 sensors) ===
Observation-level test metrics:
Accuracy: 0.975
Sensitivity: 0.98636
Specificity: 0.96364
Precision: 0.96444
F1 Score: 0.97528
Observation-level test confusion matrix:
   217     3
     8   212

Sample-level test metrics:
Accuracy: 1
Sensitivity: 1
Specificity: 1
Precision: 1
F1 Score: 1
Sample-level test confusion matrix:
    10     0
     0    10

Processing sensor combination 12/32: 1   2   3   4   5   6   9  10  11  12  13  14  15  19  20  21  22  27  28  29  31 sensors
Total samples: 196
Class 1 samples: 98
Class 2 samples: 98
Train-Test Split:
Training samples: 176 (88 from class 1, 88 from class 2)
Testing samples: 20 (10 from class 1, 10 from class 2)
Training observations: 3696
Testing observations: 420
Fold 1: 36 samples (18 from class 1, 18 from class 2)
Fold 2: 36 samples (18 from class 1, 18 from class 2)
Fold 3: 36 samples (18 from class 1, 18 from class 2)
Fold 4: 34 samples (17 from class 1, 17 from class 2)
Fold 5: 34 samples (17 from class 1, 17 from class 2)
Training optimizable ensemble model...
|==================================================================================================================================================|
| Iter | Eval   | Objective   | Objective   | BestSoFar   | BestSoFar   |       Method | NumLearningC-|    LearnRate |  MinLeafSize | MaxNumSplits |
|      | result |             | runtime     | (observed)  | (estim.)    |              | ycles        |              |              |              |
|==================================================================================================================================================|
|    1 | Best   |     0.25216 |      1.2355 |     0.25216 |     0.25216 |          Bag |           41 |            - |         1333 |          964 |
|    2 | Best   |     0.20022 |      1.3987 |     0.20022 |     0.20228 |     RUSBoost |           25 |      0.58969 |          260 |            8 |
|    3 | Best   |    0.091721 |      2.9656 |    0.091721 |     0.10078 |   AdaBoostM1 |           46 |    0.0025402 |            8 |         1845 |
|    4 | Accept |     0.18804 |      7.9441 |    0.091721 |    0.099405 |   LogitBoost |          390 |    0.0096528 |          252 |            1 |
|    5 | Accept |     0.10011 |      2.3125 |    0.091721 |    0.091809 |   AdaBoostM1 |           39 |    0.0025056 |           14 |         1566 |
|    6 | Best   |    0.085227 |      22.302 |    0.085227 |      0.0852 |   AdaBoostM1 |          321 |    0.0026223 |            1 |         3430 |
|    7 | Accept |     0.49702 |      0.4793 |    0.085227 |    0.085143 |   AdaBoostM1 |          137 |     0.002924 |         1717 |            5 |
|    8 | Best   |    0.030574 |      4.4957 |    0.030574 |    0.030595 |   LogitBoost |           94 |      0.52599 |            2 |           73 |
|    9 | Accept |    0.031926 |      3.5658 |    0.030574 |    0.030611 |   LogitBoost |          100 |      0.48773 |          236 |          446 |
|   10 | Accept |      0.1388 |     0.53509 |    0.030574 |    0.030588 |   LogitBoost |           11 |     0.041816 |           99 |         3685 |
|   11 | Accept |    0.085227 |      3.2731 |    0.030574 |    0.030588 |   LogitBoost |           46 |     0.016738 |            2 |          179 |
|   12 | Accept |    0.049784 |      1.0802 |    0.030574 |    0.030598 |   AdaBoostM1 |           19 |      0.95555 |           76 |         3615 |
|   13 | Best   |    0.025974 |      21.679 |    0.025974 |    0.025986 |  GentleBoost |          392 |      0.93614 |           13 |          117 |
|   14 | Accept |    0.088745 |     0.38056 |    0.025974 |    0.025987 |  GentleBoost |           12 |     0.033988 |           30 |            3 |
|   15 | Accept |     0.10335 |     0.38481 |    0.025974 |     0.02599 |  GentleBoost |           13 |    0.0012731 |          671 |         1852 |
|   16 | Best   |    0.021374 |      22.842 |    0.021374 |    0.021388 |  GentleBoost |          497 |    0.0013388 |           27 |           52 |
|   17 | Accept |    0.045725 |     0.54448 |    0.021374 |    0.021396 |  GentleBoost |           10 |     0.017333 |           39 |           65 |
|   18 | Accept |     0.11607 |      43.254 |    0.021374 |    0.021401 |   LogitBoost |          493 |      0.73084 |            2 |          191 |
|   19 | Accept |     0.25487 |     0.27846 |    0.021374 |    0.021389 |   LogitBoost |           10 |    0.0025291 |         1312 |           60 |
|   20 | Accept |    0.025433 |      4.2137 |    0.021374 |    0.021387 |  GentleBoost |          115 |      0.11566 |           19 |           22 |
|==================================================================================================================================================|
| Iter | Eval   | Objective   | Objective   | BestSoFar   | BestSoFar   |       Method | NumLearningC-|    LearnRate |  MinLeafSize | MaxNumSplits |
|      | result |             | runtime     | (observed)  | (estim.)    |              | ycles        |              |              |              |
|==================================================================================================================================================|
|   21 | Accept |    0.068723 |     0.45501 |    0.021374 |    0.021382 |   LogitBoost |           10 |      0.40626 |            1 |           18 |
|   22 | Accept |    0.033279 |      13.584 |    0.021374 |    0.021386 |  GentleBoost |          225 |     0.015162 |            1 |          285 |
|   23 | Accept |    0.046537 |      2.0591 |    0.021374 |    0.021383 |   LogitBoost |           33 |       0.9881 |            1 |          258 |
|   24 | Accept |     0.12284 |      3.9709 |    0.021374 |    0.021392 |  GentleBoost |          218 |     0.030408 |         1149 |          132 |
|   25 | Accept |    0.023268 |      14.783 |    0.021374 |    0.021395 |  GentleBoost |          471 |    0.0064066 |            1 |           13 |
|   26 | Accept |    0.027868 |      3.0044 |    0.021374 |    0.021398 |  GentleBoost |           68 |    0.0013278 |            3 |           57 |
|   27 | Accept |    0.048431 |     0.77668 |    0.021374 |    0.021401 |  GentleBoost |           12 |      0.46855 |            1 |          802 |
|   28 | Accept |    0.066829 |     0.76554 |    0.021374 |    0.021402 |   AdaBoostM1 |           10 |      0.23523 |            1 |         3563 |
|   29 | Accept |    0.022998 |      18.861 |    0.021374 |    0.021399 |  GentleBoost |          477 |      0.79869 |            2 |           40 |
|   30 | Accept |     0.17505 |      6.2499 |    0.021374 |    0.021397 |   LogitBoost |          361 |      0.68077 |         1459 |         3321 |

__________________________________________________________
Optimization completed.
MaxObjectiveEvaluations of 30 reached.
Total function evaluations: 30
Total elapsed time: 213.8527 seconds
Total objective function evaluation time: 209.6746

Best observed feasible point:
      Method       NumLearningCycles    LearnRate    MinLeafSize    MaxNumSplits
    ___________    _________________    _________    ___________    ____________

    GentleBoost           497           0.0013388        27              52     

Observed objective function value = 0.021374
Estimated objective function value = 0.021397
Function evaluation time = 22.8418

Best estimated feasible point (according to models):
      Method       NumLearningCycles    LearnRate    MinLeafSize    MaxNumSplits
    ___________    _________________    _________    ___________    ____________

    GentleBoost           497           0.0013388        27              52     

Estimated objective function value = 0.021397
Estimated function evaluation time = 22.8348

Training completed in 218.6383 seconds
Selected method: GentleBoost
Number of learning cycles: 497
Training cross-validated ensemble model with best hyperparameters...
=== VALIDATION PERFORMANCE (5-fold CV, 21 sensors) ===
Observation-level validation metrics:
Accuracy: 0.97863
Sensitivity: 0.97835
Specificity: 0.9789
Precision: 0.97888
F1 Score: 0.97862
Observation-level validation confusion matrix:
        1808          40
          39        1809

Sample-level validation metrics:
Accuracy: 0.99432
Sensitivity: 1
Specificity: 0.98864
Precision: 0.98876
F1 Score: 0.99435
Sample-level validation confusion matrix:
    88     0
     1    87

=== TEST PERFORMANCE (10% held-out data, 21 sensors) ===
Observation-level test metrics:
Accuracy: 0.97619
Sensitivity: 0.98095
Specificity: 0.97143
Precision: 0.9717
F1 Score: 0.9763
Observation-level test confusion matrix:
   206     4
     6   204

Sample-level test metrics:
Accuracy: 1
Sensitivity: 1
Specificity: 1
Precision: 1
F1 Score: 1
Sample-level test confusion matrix:
    10     0
     0    10

Processing sensor combination 13/32: 1   2   3   4   5   6   9  11  12  13  14  15  19  20  21  22  27  28  29  31 sensors
Total samples: 196
Class 1 samples: 98
Class 2 samples: 98
Train-Test Split:
Training samples: 176 (88 from class 1, 88 from class 2)
Testing samples: 20 (10 from class 1, 10 from class 2)
Training observations: 3520
Testing observations: 400
Fold 1: 36 samples (18 from class 1, 18 from class 2)
Fold 2: 36 samples (18 from class 1, 18 from class 2)
Fold 3: 36 samples (18 from class 1, 18 from class 2)
Fold 4: 34 samples (17 from class 1, 17 from class 2)
Fold 5: 34 samples (17 from class 1, 17 from class 2)
Training optimizable ensemble model...
|==================================================================================================================================================|
| Iter | Eval   | Objective   | Objective   | BestSoFar   | BestSoFar   |       Method | NumLearningC-|    LearnRate |  MinLeafSize | MaxNumSplits |
|      | result |             | runtime     | (observed)  | (estim.)    |              | ycles        |              |              |              |
|==================================================================================================================================================|
|    1 | Best   |     0.17159 |      2.0535 |     0.17159 |     0.17159 |   AdaBoostM1 |          108 |      0.17857 |         1325 |          641 |
|    2 | Best   |    0.092614 |      1.8979 |    0.092614 |    0.098163 |     RUSBoost |           20 |      0.26304 |            1 |          723 |
|    3 | Best   |    0.055398 |      17.871 |    0.055398 |    0.055423 |   AdaBoostM1 |          299 |     0.012445 |            3 |          215 |
|    4 | Accept |    0.059943 |      2.2327 |    0.055398 |    0.056738 |          Bag |           51 |            - |           12 |         1740 |
|    5 | Accept |    0.078409 |      8.9068 |    0.055398 |    0.055411 |   AdaBoostM1 |          212 |    0.0073091 |            2 |           18 |
|    6 | Best   |    0.038352 |      22.571 |    0.038352 |    0.038359 |   AdaBoostM1 |          388 |     0.029086 |            6 |          603 |
|    7 | Accept |    0.075284 |       25.12 |    0.038352 |    0.038363 |   AdaBoostM1 |          500 |    0.0016702 |           19 |         3002 |
|    8 | Accept |     0.12756 |      2.6734 |    0.038352 |    0.038368 |   AdaBoostM1 |          113 |      0.16573 |            7 |            1 |
|    9 | Accept |    0.050852 |      8.8955 |    0.038352 |     0.03837 |   AdaBoostM1 |          476 |       0.1066 |            1 |          504 |
|   10 | Accept |     0.49318 |      1.1491 |    0.038352 |    0.038395 |   AdaBoostM1 |          385 |      0.87521 |         1666 |           33 |
|   11 | Accept |         0.5 |     0.11293 |    0.038352 |    0.038423 |   AdaBoostM1 |           19 |    0.0038802 |         1687 |           14 |
|   12 | Accept |     0.14347 |      1.8604 |    0.038352 |    0.038416 |          Bag |           49 |            - |          210 |           73 |
|   13 | Accept |    0.043182 |       16.16 |    0.038352 |     0.03842 |          Bag |          330 |            - |            1 |          275 |
|   14 | Accept |    0.043466 |       5.643 |    0.038352 |    0.038427 |          Bag |          119 |            - |            1 |         3508 |
|   15 | Accept |     0.19886 |     0.58505 |    0.038352 |    0.038419 |     RUSBoost |           10 |      0.12608 |            1 |            4 |
|   16 | Accept |     0.18324 |     0.89745 |    0.038352 |    0.038413 |     RUSBoost |           15 |     0.065529 |          171 |         3060 |
|   17 | Accept |     0.13068 |     0.70315 |    0.038352 |    0.038411 |          Bag |           18 |            - |            1 |            7 |
|   18 | Accept |    0.053693 |     0.58207 |    0.038352 |    0.038415 |          Bag |           11 |            - |            1 |          984 |
|   19 | Best   |    0.036364 |      2.2425 |    0.036364 |    0.036378 |  GentleBoost |           40 |     0.053526 |            1 |         3317 |
|   20 | Best   |     0.02642 |      3.7491 |     0.02642 |    0.026431 |  GentleBoost |           74 |      0.14873 |           24 |         2393 |
|==================================================================================================================================================|
| Iter | Eval   | Objective   | Objective   | BestSoFar   | BestSoFar   |       Method | NumLearningC-|    LearnRate |  MinLeafSize | MaxNumSplits |
|      | result |             | runtime     | (observed)  | (estim.)    |              | ycles        |              |              |              |
|==================================================================================================================================================|
|   21 | Accept |    0.028125 |      7.8788 |     0.02642 |    0.026428 |  GentleBoost |          142 |    0.0086226 |            5 |          251 |
|   22 | Accept |    0.052273 |      0.8663 |     0.02642 |    0.026426 |  GentleBoost |           26 |      0.18438 |          285 |          184 |
|   23 | Best   |    0.020739 |      9.9795 |    0.020739 |    0.020752 |  GentleBoost |          376 |     0.029058 |            7 |            6 |
|   24 | Accept |    0.035511 |      1.1078 |    0.020739 |    0.020753 |  GentleBoost |           30 |      0.03542 |            1 |           19 |
|   25 | Accept |    0.059659 |      5.2918 |    0.020739 |    0.020752 |  GentleBoost |          267 |     0.003836 |          287 |            1 |
|   26 | Accept |    0.092898 |     0.75377 |    0.020739 |    0.020759 |  GentleBoost |           35 |      0.22274 |            1 |            1 |
|   27 | Accept |    0.025568 |      3.2643 |    0.020739 |     0.02077 |  GentleBoost |           90 |      0.10704 |           29 |           21 |
|   28 | Accept |         0.5 |     0.21926 |    0.020739 |     0.02076 |  GentleBoost |           10 |      0.10263 |         1570 |         3475 |
|   29 | Accept |    0.024148 |       2.929 |    0.020739 |    0.020759 |  GentleBoost |           63 |    0.0027225 |           45 |          200 |
|   30 | Accept |    0.029261 |      11.885 |    0.020739 |    0.020758 |  GentleBoost |          412 |     0.001919 |          306 |           20 |

__________________________________________________________
Optimization completed.
MaxObjectiveEvaluations of 30 reached.
Total function evaluations: 30
Total elapsed time: 173.8685 seconds
Total objective function evaluation time: 170.0819

Best observed feasible point:
      Method       NumLearningCycles    LearnRate    MinLeafSize    MaxNumSplits
    ___________    _________________    _________    ___________    ____________

    GentleBoost           376           0.029058          7              6      

Observed objective function value = 0.020739
Estimated objective function value = 0.020758
Function evaluation time = 9.9795

Best estimated feasible point (according to models):
      Method       NumLearningCycles    LearnRate    MinLeafSize    MaxNumSplits
    ___________    _________________    _________    ___________    ____________

    GentleBoost           376           0.029058          7              6      

Estimated objective function value = 0.020758
Estimated function evaluation time = 9.9738

Training completed in 175.8989 seconds
Selected method: GentleBoost
Number of learning cycles: 376
Training cross-validated ensemble model with best hyperparameters...
=== VALIDATION PERFORMANCE (5-fold CV, 20 sensors) ===
Observation-level validation metrics:
Accuracy: 0.97642
Sensitivity: 0.97898
Specificity: 0.97386
Precision: 0.974
F1 Score: 0.97648
Observation-level validation confusion matrix:
        1723          37
          46        1714

Sample-level validation metrics:
Accuracy: 0.99432
Sensitivity: 1
Specificity: 0.98864
Precision: 0.98876
F1 Score: 0.99435
Sample-level validation confusion matrix:
    88     0
     1    87

=== TEST PERFORMANCE (10% held-out data, 20 sensors) ===
Observation-level test metrics:
Accuracy: 0.975
Sensitivity: 0.98
Specificity: 0.97
Precision: 0.9703
F1 Score: 0.97512
Observation-level test confusion matrix:
   196     4
     6   194

Sample-level test metrics:
Accuracy: 1
Sensitivity: 1
Specificity: 1
Precision: 1
F1 Score: 1
Sample-level test confusion matrix:
    10     0
     0    10

Processing sensor combination 14/32: 1   2   3   4   5   6   9  11  12  13  14  19  20  21  22  27  28  29  31 sensors
Total samples: 196
Class 1 samples: 98
Class 2 samples: 98
Train-Test Split:
Training samples: 176 (88 from class 1, 88 from class 2)
Testing samples: 20 (10 from class 1, 10 from class 2)
Training observations: 3344
Testing observations: 380
Fold 1: 36 samples (18 from class 1, 18 from class 2)
Fold 2: 36 samples (18 from class 1, 18 from class 2)
Fold 3: 36 samples (18 from class 1, 18 from class 2)
Fold 4: 34 samples (17 from class 1, 17 from class 2)
Fold 5: 34 samples (17 from class 1, 17 from class 2)
Training optimizable ensemble model...
|==================================================================================================================================================|
| Iter | Eval   | Objective   | Objective   | BestSoFar   | BestSoFar   |       Method | NumLearningC-|    LearnRate |  MinLeafSize | MaxNumSplits |
|      | result |             | runtime     | (observed)  | (estim.)    |              | ycles        |              |              |              |
|==================================================================================================================================================|
|    1 | Best   |    0.078947 |     0.54595 |    0.078947 |    0.078947 |   LogitBoost |           15 |      0.36599 |            7 |            8 |
|    2 | Accept |     0.15999 |     0.54003 |    0.078947 |     0.08217 |          Bag |           13 |            - |          266 |            7 |
|    3 | Best   |    0.021531 |       10.19 |    0.021531 |    0.021797 |   AdaBoostM1 |          323 |      0.77582 |          359 |           26 |
|    4 | Best   |    0.018242 |      9.4772 |    0.018242 |    0.022615 |  GentleBoost |          288 |    0.0033533 |            1 |           19 |
|    5 | Accept |    0.018242 |      9.8329 |    0.018242 |    0.018245 |  GentleBoost |          332 |     0.015082 |            1 |           12 |
|    6 | Accept |     0.16687 |      3.1359 |    0.018242 |    0.018246 |   AdaBoostM1 |          118 |    0.0058777 |          461 |          385 |
|    7 | Accept |     0.02512 |      13.195 |    0.018242 |    0.018246 |   AdaBoostM1 |          416 |      0.76966 |          352 |          949 |
|    8 | Accept |    0.047249 |     0.50187 |    0.018242 |    0.018245 |  GentleBoost |           13 |      0.25759 |          197 |         3053 |
|    9 | Accept |     0.24581 |      1.3106 |    0.018242 |    0.018243 |     RUSBoost |           33 |      0.97669 |           21 |            1 |
|   10 | Accept |    0.080144 |      3.6256 |    0.018242 |    0.018241 |   LogitBoost |           65 |    0.0010015 |            5 |          162 |
|   11 | Accept |     0.16089 |     0.30731 |    0.018242 |    0.018245 |   AdaBoostM1 |           10 |      0.97097 |           32 |            1 |
|   12 | Accept |    0.024222 |      2.6316 |    0.018242 |    0.018339 |  GentleBoost |           75 |     0.012255 |          172 |           13 |
|   13 | Accept |    0.028409 |      4.8425 |    0.018242 |    0.018028 |  GentleBoost |          196 |      0.96798 |          429 |          376 |
|   14 | Accept |    0.066986 |     0.35497 |    0.018242 |    0.017864 |  GentleBoost |           10 |    0.0010625 |            1 |            4 |
|   15 | Accept |    0.019139 |      23.936 |    0.018242 |    0.018233 |   AdaBoostM1 |          498 |      0.99697 |            3 |           32 |
|   16 | Accept |     0.10736 |      8.5463 |    0.018242 |    0.018233 |   LogitBoost |          487 |      0.94925 |         1063 |         2241 |
|   17 | Best   |    0.017344 |      8.0407 |    0.017344 |    0.017411 |  GentleBoost |          208 |     0.012134 |           80 |         2716 |
|   18 | Accept |    0.020933 |      10.846 |    0.017344 |    0.017548 |  GentleBoost |          488 |    0.0010739 |            1 |            3 |
|   19 | Accept |    0.025718 |      7.8727 |    0.017344 |    0.017637 |  GentleBoost |          150 |     0.063685 |            2 |          998 |
|   20 | Accept |    0.018242 |      14.777 |    0.017344 |    0.017788 |  GentleBoost |          497 |      0.73347 |           14 |           12 |
|==================================================================================================================================================|
| Iter | Eval   | Objective   | Objective   | BestSoFar   | BestSoFar   |       Method | NumLearningC-|    LearnRate |  MinLeafSize | MaxNumSplits |
|      | result |             | runtime     | (observed)  | (estim.)    |              | ycles        |              |              |              |
|==================================================================================================================================================|
|   21 | Accept |    0.022129 |      25.586 |    0.017344 |     0.01757 |  GentleBoost |          497 |     0.028921 |            6 |         1269 |
|   22 | Accept |    0.019438 |      4.6428 |    0.017344 |    0.017492 |  GentleBoost |          155 |    0.0010017 |            1 |           12 |
|   23 | Accept |    0.034091 |      4.6386 |    0.017344 |    0.019359 |  GentleBoost |          203 |     0.003826 |          520 |          586 |
|   24 | Accept |    0.032895 |      11.876 |    0.017344 |    0.020178 |   AdaBoostM1 |          475 |      0.93131 |          594 |          404 |
|   25 | Accept |    0.017644 |       21.26 |    0.017344 |    0.018793 |  GentleBoost |          499 |     0.090033 |           48 |           83 |
|   26 | Accept |    0.053529 |      9.1723 |    0.017344 |    0.018787 |  GentleBoost |          493 |     0.033522 |          519 |            1 |
|   27 | Accept |    0.026615 |      15.846 |    0.017344 |    0.017751 |  GentleBoost |          293 |      0.32971 |            1 |         1526 |
|   28 | Accept |    0.022727 |      4.5666 |    0.017344 |    0.017866 |  GentleBoost |          175 |    0.0011558 |           12 |            5 |
|   29 | Accept |    0.018541 |      11.835 |    0.017344 |    0.017807 |  GentleBoost |          258 |      0.16473 |           28 |         2895 |
|   30 | Accept |    0.018242 |      21.201 |    0.017344 |    0.017727 |   AdaBoostM1 |          351 |      0.95884 |           27 |          698 |

__________________________________________________________
Optimization completed.
MaxObjectiveEvaluations of 30 reached.
Total function evaluations: 30
Total elapsed time: 268.8212 seconds
Total objective function evaluation time: 265.1349

Best observed feasible point:
      Method       NumLearningCycles    LearnRate    MinLeafSize    MaxNumSplits
    ___________    _________________    _________    ___________    ____________

    GentleBoost           208           0.012134         80             2716    

Observed objective function value = 0.017344
Estimated objective function value = 0.020312
Function evaluation time = 8.0407

Best estimated feasible point (according to models):
      Method       NumLearningCycles    LearnRate    MinLeafSize    MaxNumSplits
    ___________    _________________    _________    ___________    ____________

    GentleBoost           288           0.0033533         1              19     

Estimated objective function value = 0.017727
Estimated function evaluation time = 9.3168

Training completed in 270.8055 seconds
Selected method: GentleBoost
Number of learning cycles: 288
Training cross-validated ensemble model with best hyperparameters...
=== VALIDATION PERFORMANCE (5-fold CV, 19 sensors) ===
Observation-level validation metrics:
Accuracy: 0.98086
Sensitivity: 0.97967
Specificity: 0.98206
Precision: 0.98201
F1 Score: 0.98084
Observation-level validation confusion matrix:
        1638          34
          30        1642

Sample-level validation metrics:
Accuracy: 0.99432
Sensitivity: 1
Specificity: 0.98864
Precision: 0.98876
F1 Score: 0.99435
Sample-level validation confusion matrix:
    88     0
     1    87

=== TEST PERFORMANCE (10% held-out data, 19 sensors) ===
Observation-level test metrics:
Accuracy: 0.98421
Sensitivity: 0.98947
Specificity: 0.97895
Precision: 0.97917
F1 Score: 0.98429
Observation-level test confusion matrix:
   188     2
     4   186

Sample-level test metrics:
Accuracy: 1
Sensitivity: 1
Specificity: 1
Precision: 1
F1 Score: 1
Sample-level test confusion matrix:
    10     0
     0    10

Processing sensor combination 15/32: 1   2   3   4   6   9  11  12  13  14  19  20  21  22  27  28  29  31 sensors
Total samples: 196
Class 1 samples: 98
Class 2 samples: 98
Train-Test Split:
Training samples: 176 (88 from class 1, 88 from class 2)
Testing samples: 20 (10 from class 1, 10 from class 2)
Training observations: 3168
Testing observations: 360
Fold 1: 36 samples (18 from class 1, 18 from class 2)
Fold 2: 36 samples (18 from class 1, 18 from class 2)
Fold 3: 36 samples (18 from class 1, 18 from class 2)
Fold 4: 34 samples (17 from class 1, 17 from class 2)
Fold 5: 34 samples (17 from class 1, 17 from class 2)
Training optimizable ensemble model...
|==================================================================================================================================================|
| Iter | Eval   | Objective   | Objective   | BestSoFar   | BestSoFar   |       Method | NumLearningC-|    LearnRate |  MinLeafSize | MaxNumSplits |
|      | result |             | runtime     | (observed)  | (estim.)    |              | ycles        |              |              |              |
|==================================================================================================================================================|
|    1 | Best   |    0.051768 |      1.3625 |    0.051768 |    0.051768 |   LogitBoost |           23 |      0.74896 |            1 |          402 |
|    2 | Accept |     0.05303 |      8.0395 |    0.051768 |     0.05239 |   LogitBoost |          368 |     0.094802 |            3 |            3 |
|    3 | Accept |    0.096275 |      6.9757 |    0.051768 |    0.051829 |   AdaBoostM1 |          355 |      0.39673 |          871 |           66 |
|    4 | Accept |     0.06029 |      1.2165 |    0.051768 |    0.051815 |  GentleBoost |           56 |      0.12276 |          653 |            2 |
|    5 | Accept |     0.20549 |     0.89554 |    0.051768 |    0.052368 |          Bag |           26 |            - |          656 |           27 |
|    6 | Accept |     0.23264 |      11.449 |    0.051768 |    0.052397 |     RUSBoost |          327 |     0.030259 |          723 |           69 |
|    7 | Accept |     0.52178 |     0.42073 |    0.051768 |    0.051769 |   LogitBoost |           25 |    0.0076053 |         1545 |         3116 |
|    8 | Best   |    0.024621 |      1.0947 |    0.024621 |    0.024637 |  GentleBoost |           25 |      0.42347 |           48 |           62 |
|    9 | Accept |     0.13037 |     0.30561 |    0.024621 |    0.024642 |  GentleBoost |           11 |      0.46857 |            2 |            1 |
|   10 | Accept |    0.050189 |      8.7597 |    0.024621 |    0.024643 |   AdaBoostM1 |          177 |     0.012596 |           10 |         1143 |
|   11 | Accept |     0.21528 |      2.6748 |    0.024621 |    0.024638 |   AdaBoostM1 |           96 |    0.0016743 |            1 |            3 |
|   12 | Accept |    0.048611 |     0.61326 |    0.024621 |    0.024639 |   AdaBoostM1 |           13 |      0.38543 |           58 |           21 |
|   13 | Accept |    0.026199 |      2.1359 |    0.024621 |    0.024647 |  GentleBoost |           57 |    0.0059529 |          127 |          708 |
|   14 | Accept |    0.043561 |      18.325 |    0.024621 |    0.024644 |          Bag |          412 |            - |            1 |         2452 |
|   15 | Accept |    0.053662 |     0.51716 |    0.024621 |    0.024646 |          Bag |           11 |            - |            7 |           83 |
|   16 | Accept |    0.080808 |     0.92161 |    0.024621 |    0.024643 |     RUSBoost |           10 |    0.0011612 |            1 |         2967 |
|   17 | Accept |      0.2541 |      16.127 |    0.024621 |     0.02464 |     RUSBoost |          454 |      0.34033 |           10 |            1 |
|   18 | Accept |    0.078598 |     0.45086 |    0.024621 |    0.024664 |  GentleBoost |           16 |    0.0010366 |           74 |            2 |
|   19 | Accept |     0.24621 |      13.386 |    0.024621 |    0.024654 |          Bag |          456 |            - |            1 |            1 |
|   20 | Accept |    0.051452 |        2.18 |    0.024621 |     0.02465 |          Bag |           52 |            - |            9 |         3129 |
|==================================================================================================================================================|
| Iter | Eval   | Objective   | Objective   | BestSoFar   | BestSoFar   |       Method | NumLearningC-|    LearnRate |  MinLeafSize | MaxNumSplits |
|      | result |             | runtime     | (observed)  | (estim.)    |              | ycles        |              |              |              |
|==================================================================================================================================================|
|   21 | Best   |     0.02178 |      12.759 |     0.02178 |    0.021788 |  GentleBoost |          261 |    0.0093959 |            8 |         2862 |
|   22 | Accept |    0.038194 |      3.0735 |     0.02178 |    0.021788 |   AdaBoostM1 |           75 |      0.12358 |           92 |         3069 |
|   23 | Accept |     0.17708 |      1.3375 |     0.02178 |    0.021788 |   LogitBoost |           66 |     0.054992 |            1 |            1 |
|   24 | Accept |    0.053977 |      1.4789 |     0.02178 |    0.024064 |   LogitBoost |           22 |      0.30814 |            5 |          419 |
|   25 | Accept |    0.024306 |      2.4237 |     0.02178 |    0.021793 |  GentleBoost |           54 |      0.15264 |           32 |         2908 |
|   26 | Accept |    0.072917 |      29.039 |     0.02178 |    0.021241 |   LogitBoost |          494 |    0.0013893 |            3 |          176 |
|   27 | Accept |     0.49211 |      2.1877 |     0.02178 |    0.021794 |  GentleBoost |          164 |    0.0015667 |         1530 |         3037 |
|   28 | Accept |     0.13542 |     0.48324 |     0.02178 |    0.021794 |   LogitBoost |           18 |      0.27548 |           13 |            2 |
|   29 | Best   |    0.018624 |      18.979 |    0.018624 |    0.018586 |  GentleBoost |          467 |    0.0011723 |           51 |          388 |
|   30 | Accept |     0.03346 |     0.71177 |    0.018624 |    0.018579 |  GentleBoost |           14 |     0.028589 |           13 |          133 |

__________________________________________________________
Optimization completed.
MaxObjectiveEvaluations of 30 reached.
Total function evaluations: 30
Total elapsed time: 174.1229 seconds
Total objective function evaluation time: 170.3254

Best observed feasible point:
      Method       NumLearningCycles    LearnRate    MinLeafSize    MaxNumSplits
    ___________    _________________    _________    ___________    ____________

    GentleBoost           467           0.0011723        51             388     

Observed objective function value = 0.018624
Estimated objective function value = 0.018579
Function evaluation time = 18.9793

Best estimated feasible point (according to models):
      Method       NumLearningCycles    LearnRate    MinLeafSize    MaxNumSplits
    ___________    _________________    _________    ___________    ____________

    GentleBoost           467           0.0011723        51             388     

Estimated objective function value = 0.018579
Estimated function evaluation time = 17.6758

Training completed in 178.3016 seconds
Selected method: GentleBoost
Number of learning cycles: 467
Training cross-validated ensemble model with best hyperparameters...
=== VALIDATION PERFORMANCE (5-fold CV, 18 sensors) ===
Observation-level validation metrics:
Accuracy: 0.98074
Sensitivity: 0.98169
Specificity: 0.9798
Precision: 0.97984
F1 Score: 0.98076
Observation-level validation confusion matrix:
        1555          29
          32        1552

Sample-level validation metrics:
Accuracy: 0.99432
Sensitivity: 1
Specificity: 0.98864
Precision: 0.98876
F1 Score: 0.99435
Sample-level validation confusion matrix:
    88     0
     1    87

=== TEST PERFORMANCE (10% held-out data, 18 sensors) ===
Observation-level test metrics:
Accuracy: 0.98333
Sensitivity: 0.98333
Specificity: 0.98333
Precision: 0.98333
F1 Score: 0.98333
Observation-level test confusion matrix:
   177     3
     3   177

Sample-level test metrics:
Accuracy: 1
Sensitivity: 1
Specificity: 1
Precision: 1
F1 Score: 1
Sample-level test confusion matrix:
    10     0
     0    10

Processing sensor combination 16/32: 1   2   3   4   6   9  11  12  13  19  20  21  22  27  28  29  31 sensors
Total samples: 196
Class 1 samples: 98
Class 2 samples: 98
Train-Test Split:
Training samples: 176 (88 from class 1, 88 from class 2)
Testing samples: 20 (10 from class 1, 10 from class 2)
Training observations: 2992
Testing observations: 340
Fold 1: 36 samples (18 from class 1, 18 from class 2)
Fold 2: 36 samples (18 from class 1, 18 from class 2)
Fold 3: 36 samples (18 from class 1, 18 from class 2)
Fold 4: 34 samples (17 from class 1, 17 from class 2)
Fold 5: 34 samples (17 from class 1, 17 from class 2)
Training optimizable ensemble model...
|==================================================================================================================================================|
| Iter | Eval   | Objective   | Objective   | BestSoFar   | BestSoFar   |       Method | NumLearningC-|    LearnRate |  MinLeafSize | MaxNumSplits |
|      | result |             | runtime     | (observed)  | (estim.)    |              | ycles        |              |              |              |
|==================================================================================================================================================|
|    1 | Best   |     0.10495 |      3.5542 |     0.10495 |     0.10495 |   AdaBoostM1 |          158 |     0.075651 |          621 |           12 |
|    2 | Accept |     0.14472 |     0.65664 |     0.10495 |     0.10653 |          Bag |           17 |            - |            9 |            5 |
|    3 | Best   |    0.086564 |      5.3691 |    0.086564 |    0.086573 |     RUSBoost |           71 |    0.0010638 |            3 |          234 |
|    4 | Best   |     0.06484 |      17.459 |     0.06484 |      0.0674 |          Bag |          458 |            - |           18 |         1337 |
|    5 | Best   |    0.056484 |      17.936 |    0.056484 |    0.056508 |          Bag |          430 |            - |           11 |         1323 |
|    6 | Best   |     0.04746 |       16.02 |     0.04746 |    0.047458 |          Bag |          354 |            - |            4 |         1379 |
|    7 | Best   |    0.046791 |     0.94444 |    0.046791 |    0.046796 |          Bag |           21 |            - |            2 |          726 |
|    8 | Best   |    0.041778 |      11.418 |    0.041778 |    0.041832 |          Bag |          265 |            - |            1 |         1369 |
|    9 | Accept |    0.043783 |      10.068 |    0.041778 |    0.041869 |          Bag |          234 |            - |            1 |         2897 |
|   10 | Accept |     0.24465 |      7.0728 |    0.041778 |    0.041926 |     RUSBoost |          209 |    0.0026888 |         1020 |          164 |
|   11 | Accept |    0.092914 |       7.488 |    0.041778 |    0.042022 |     RUSBoost |          119 |    0.0010163 |           13 |           46 |
|   12 | Accept |     0.10896 |      2.0457 |    0.041778 |    0.041912 |   AdaBoostM1 |           70 |     0.050391 |          319 |         1041 |
|   13 | Accept |     0.13001 |      6.6417 |    0.041778 |    0.042013 |   AdaBoostM1 |          301 |     0.050408 |            1 |            1 |
|   14 | Accept |    0.058824 |     0.63131 |    0.041778 |    0.041899 |   AdaBoostM1 |           11 |      0.11005 |            6 |         2983 |
|   15 | Accept |    0.043783 |      5.2847 |    0.041778 |    0.042006 |   AdaBoostM1 |          167 |      0.14007 |          261 |         1630 |
|   16 | Best   |    0.039773 |      2.4903 |    0.039773 |    0.039792 |   AdaBoostM1 |           48 |      0.17962 |            6 |         2221 |
|   17 | Best   |    0.033422 |      2.0481 |    0.033422 |    0.033446 |   AdaBoostM1 |           49 |      0.20395 |           75 |           72 |
|   18 | Accept |    0.085896 |      2.0752 |    0.033422 |    0.033466 |   AdaBoostM1 |           93 |      0.26042 |          646 |         1067 |
|   19 | Accept |    0.043783 |     0.91549 |    0.033422 |    0.033484 |   AdaBoostM1 |           20 |      0.16745 |            2 |           36 |
|   20 | Best   |    0.029746 |      5.3276 |    0.029746 |    0.029745 |   AdaBoostM1 |          115 |       0.1625 |           74 |          138 |
|==================================================================================================================================================|
| Iter | Eval   | Objective   | Objective   | BestSoFar   | BestSoFar   |       Method | NumLearningC-|    LearnRate |  MinLeafSize | MaxNumSplits |
|      | result |             | runtime     | (observed)  | (estim.)    |              | ycles        |              |              |              |
|==================================================================================================================================================|
|   21 | Accept |     0.13402 |      2.0357 |    0.029746 |    0.029715 |   AdaBoostM1 |           81 |      0.18806 |          522 |            1 |
|   22 | Accept |    0.046791 |      1.2033 |    0.029746 |    0.029753 |   AdaBoostM1 |           21 |      0.19404 |            8 |          219 |
|   23 | Accept |     0.14706 |     0.36958 |    0.029746 |    0.029725 |   AdaBoostM1 |           10 |      0.17416 |          455 |           85 |
|   24 | Best   |     0.02373 |      10.023 |     0.02373 |     0.02373 |   AdaBoostM1 |          189 |      0.48812 |           37 |         2735 |
|   25 | Accept |    0.036765 |      1.3777 |     0.02373 |    0.023728 |   AdaBoostM1 |           17 |      0.84252 |            1 |          684 |
|   26 | Accept |    0.025735 |      4.8541 |     0.02373 |    0.023733 |   AdaBoostM1 |          104 |      0.30209 |           80 |         2120 |
|   27 | Accept |    0.026738 |      4.6503 |     0.02373 |     0.02373 |   AdaBoostM1 |           95 |      0.99084 |           12 |           33 |
|   28 | Best   |    0.023396 |      22.003 |    0.023396 |    0.023396 |   AdaBoostM1 |          489 |      0.44263 |           98 |          187 |
|   29 | Accept |    0.024733 |      6.9025 |    0.023396 |    0.023404 |   AdaBoostM1 |          137 |      0.51985 |           54 |          159 |
|   30 | Best   |    0.022393 |      22.066 |    0.022393 |    0.022382 |   AdaBoostM1 |          496 |      0.33714 |          131 |         2980 |

__________________________________________________________
Optimization completed.
MaxObjectiveEvaluations of 30 reached.
Total function evaluations: 30
Total elapsed time: 205.3117 seconds
Total objective function evaluation time: 200.9321

Best observed feasible point:
      Method      NumLearningCycles    LearnRate    MinLeafSize    MaxNumSplits
    __________    _________________    _________    ___________    ____________

    AdaBoostM1           496            0.33714         131            2980    

Observed objective function value = 0.022393
Estimated objective function value = 0.022382
Function evaluation time = 22.0663

Best estimated feasible point (according to models):
      Method      NumLearningCycles    LearnRate    MinLeafSize    MaxNumSplits
    __________    _________________    _________    ___________    ____________

    AdaBoostM1           496            0.33714         131            2980    

Estimated objective function value = 0.022382
Estimated function evaluation time = 21.9723

Training completed in 210.4143 seconds
Selected method: AdaBoostM1
Number of learning cycles: 496
Training cross-validated ensemble model with best hyperparameters...
=== VALIDATION PERFORMANCE (5-fold CV, 17 sensors) ===
Observation-level validation metrics:
Accuracy: 0.97594
Sensitivity: 0.97727
Specificity: 0.9746
Precision: 0.97467
F1 Score: 0.97597
Observation-level validation confusion matrix:
        1462          34
          38        1458

Sample-level validation metrics:
Accuracy: 0.99432
Sensitivity: 1
Specificity: 0.98864
Precision: 0.98876
F1 Score: 0.99435
Sample-level validation confusion matrix:
    88     0
     1    87

=== TEST PERFORMANCE (10% held-out data, 17 sensors) ===
Observation-level test metrics:
Accuracy: 0.97647
Sensitivity: 0.97647
Specificity: 0.97647
Precision: 0.97647
F1 Score: 0.97647
Observation-level test confusion matrix:
   166     4
     4   166

Sample-level test metrics:
Accuracy: 1
Sensitivity: 1
Specificity: 1
Precision: 1
F1 Score: 1
Sample-level test confusion matrix:
    10     0
     0    10

Processing sensor combination 17/32: 1   3   4   6   9  11  12  13  19  20  21  22  27  28  29  31 sensors
Total samples: 196
Class 1 samples: 98
Class 2 samples: 98
Train-Test Split:
Training samples: 176 (88 from class 1, 88 from class 2)
Testing samples: 20 (10 from class 1, 10 from class 2)
Training observations: 2816
Testing observations: 320
Fold 1: 36 samples (18 from class 1, 18 from class 2)
Fold 2: 36 samples (18 from class 1, 18 from class 2)
Fold 3: 36 samples (18 from class 1, 18 from class 2)
Fold 4: 34 samples (17 from class 1, 17 from class 2)
Fold 5: 34 samples (17 from class 1, 17 from class 2)
Training optimizable ensemble model...
|==================================================================================================================================================|
| Iter | Eval   | Objective   | Objective   | BestSoFar   | BestSoFar   |       Method | NumLearningC-|    LearnRate |  MinLeafSize | MaxNumSplits |
|      | result |             | runtime     | (observed)  | (estim.)    |              | ycles        |              |              |              |
|==================================================================================================================================================|
|    1 | Best   |    0.031605 |      1.0205 |    0.031605 |    0.031605 |  GentleBoost |           19 |     0.015882 |            2 |         1110 |
|    2 | Accept |     0.10298 |       1.072 |    0.031605 |    0.035242 |  GentleBoost |           46 |     0.022767 |          618 |            1 |
|    3 | Accept |    0.037642 |      1.8439 |    0.031605 |    0.033543 |   AdaBoostM1 |           53 |      0.83723 |          262 |          967 |
|    4 | Accept |     0.18821 |      13.147 |    0.031605 |    0.035635 |   AdaBoostM1 |          455 |    0.0015885 |            8 |            2 |
|    5 | Accept |     0.03196 |      1.4749 |    0.031605 |    0.031599 |  GentleBoost |           28 |     0.019032 |            1 |          880 |
|    6 | Accept |     0.50852 |      2.5911 |    0.031605 |    0.031554 |  GentleBoost |          153 |      0.28375 |         1371 |         2742 |
|    7 | Accept |    0.034091 |      4.5912 |    0.031605 |    0.031534 |   AdaBoostM1 |           88 |      0.21105 |            1 |          574 |
|    8 | Accept |      0.4968 |     0.29104 |    0.031605 |     0.03161 |   AdaBoostM1 |           21 |     0.045822 |         1372 |           76 |
|    9 | Best   |    0.026278 |      9.3131 |    0.026278 |     0.02624 |   AdaBoostM1 |          241 |      0.31628 |          174 |         1660 |
|   10 | Accept |     0.10866 |      1.4663 |    0.026278 |     0.02629 |   AdaBoostM1 |           56 |      0.46286 |            3 |            1 |
|   11 | Accept |     0.03054 |     0.71518 |    0.026278 |    0.026278 |  GentleBoost |           14 |    0.0034302 |           23 |         2542 |
|   12 | Best   |    0.021662 |      19.777 |    0.021662 |    0.021671 |  GentleBoost |          421 |    0.0011512 |           13 |         2667 |
|   13 | Accept |     0.13636 |      1.3143 |    0.021662 |    0.021693 |  GentleBoost |           59 |    0.0019599 |          960 |          706 |
|   14 | Accept |    0.098011 |     0.64763 |    0.021662 |    0.021696 |  GentleBoost |           25 |    0.0041919 |            1 |            1 |
|   15 | Accept |    0.044034 |     0.91317 |    0.021662 |    0.021714 |   AdaBoostM1 |           14 |      0.40782 |            1 |         2807 |
|   16 | Accept |    0.025568 |       5.228 |    0.021662 |    0.021719 |  GentleBoost |          191 |    0.0061447 |          346 |         2784 |
|   17 | Accept |     0.20916 |      7.5603 |    0.021662 |    0.021718 |          Bag |          220 |            - |          572 |         2803 |
|   18 | Accept |    0.087713 |      9.1374 |    0.021662 |    0.021714 |   LogitBoost |          163 |    0.0010247 |            2 |         2671 |
|   19 | Accept |    0.066761 |      27.809 |    0.021662 |    0.021713 |   LogitBoost |          466 |    0.0038588 |            8 |          597 |
|   20 | Accept |     0.17294 |      7.3917 |    0.021662 |    0.021712 |   LogitBoost |          411 |     0.013624 |          488 |            1 |
|==================================================================================================================================================|
| Iter | Eval   | Objective   | Objective   | BestSoFar   | BestSoFar   |       Method | NumLearningC-|    LearnRate |  MinLeafSize | MaxNumSplits |
|      | result |             | runtime     | (observed)  | (estim.)    |              | ycles        |              |              |              |
|==================================================================================================================================================|
|   21 | Accept |     0.09304 |       6.861 |    0.021662 |    0.021709 |     RUSBoost |           98 |      0.95932 |            7 |         1859 |
|   22 | Accept |     0.11648 |      4.0249 |    0.021662 |    0.021694 |     RUSBoost |           68 |      0.24465 |           30 |          222 |
|   23 | Accept |    0.024503 |       4.274 |    0.021662 |     0.02212 |  GentleBoost |           91 |    0.0010216 |            1 |         2300 |
|   24 | Accept |     0.24609 |      2.3153 |    0.021662 |    0.021591 |   LogitBoost |          126 |    0.0020924 |          656 |            1 |
|   25 | Best   |    0.019886 |      9.8393 |    0.019886 |    0.019897 |  GentleBoost |          233 |     0.021351 |           16 |           70 |
|   26 | Accept |    0.024148 |       5.588 |    0.019886 |    0.019918 |   AdaBoostM1 |          103 |       0.4858 |            8 |          136 |
|   27 | Accept |    0.022372 |      22.938 |    0.019886 |    0.019895 |  GentleBoost |          486 |     0.005245 |            1 |         1461 |
|   28 | Accept |    0.021662 |      2.9412 |    0.019886 |     0.01993 |  GentleBoost |           70 |     0.010998 |           14 |           65 |
|   29 | Accept |    0.045099 |     0.71685 |    0.019886 |    0.019876 |  GentleBoost |           29 |     0.020116 |            1 |            3 |
|   30 | Accept |     0.17472 |     0.91314 |    0.019886 |    0.019921 |   LogitBoost |           29 |     0.015605 |          161 |         2809 |

__________________________________________________________
Optimization completed.
MaxObjectiveEvaluations of 30 reached.
Total function evaluations: 30
Total elapsed time: 182.4638 seconds
Total objective function evaluation time: 177.7165

Best observed feasible point:
      Method       NumLearningCycles    LearnRate    MinLeafSize    MaxNumSplits
    ___________    _________________    _________    ___________    ____________

    GentleBoost           233           0.021351         16              70     

Observed objective function value = 0.019886
Estimated objective function value = 0.019921
Function evaluation time = 9.8393

Best estimated feasible point (according to models):
      Method       NumLearningCycles    LearnRate    MinLeafSize    MaxNumSplits
    ___________    _________________    _________    ___________    ____________

    GentleBoost           233           0.021351         16              70     

Estimated objective function value = 0.019921
Estimated function evaluation time = 9.8413

Training completed in 184.4939 seconds
Selected method: GentleBoost
Number of learning cycles: 233
Training cross-validated ensemble model with best hyperparameters...
=== VALIDATION PERFORMANCE (5-fold CV, 16 sensors) ===
Observation-level validation metrics:
Accuracy: 0.9794
Sensitivity: 0.98295
Specificity: 0.97585
Precision: 0.97602
F1 Score: 0.97948
Observation-level validation confusion matrix:
        1384          24
          34        1374

Sample-level validation metrics:
Accuracy: 0.99432
Sensitivity: 1
Specificity: 0.98864
Precision: 0.98876
F1 Score: 0.99435
Sample-level validation confusion matrix:
    88     0
     1    87

=== TEST PERFORMANCE (10% held-out data, 16 sensors) ===
Observation-level test metrics:
Accuracy: 0.97813
Sensitivity: 0.98125
Specificity: 0.975
Precision: 0.97516
F1 Score: 0.97819
Observation-level test confusion matrix:
   157     3
     4   156

Sample-level test metrics:
Accuracy: 1
Sensitivity: 1
Specificity: 1
Precision: 1
F1 Score: 1
Sample-level test confusion matrix:
    10     0
     0    10

Processing sensor combination 18/32: 1   3   4   6   9  11  12  13  19  20  21  27  28  29  31 sensors
Total samples: 196
Class 1 samples: 98
Class 2 samples: 98
Train-Test Split:
Training samples: 176 (88 from class 1, 88 from class 2)
Testing samples: 20 (10 from class 1, 10 from class 2)
Training observations: 2640
Testing observations: 300
Fold 1: 36 samples (18 from class 1, 18 from class 2)
Fold 2: 36 samples (18 from class 1, 18 from class 2)
Fold 3: 36 samples (18 from class 1, 18 from class 2)
Fold 4: 34 samples (17 from class 1, 17 from class 2)
Fold 5: 34 samples (17 from class 1, 17 from class 2)
Training optimizable ensemble model...
|==================================================================================================================================================|
| Iter | Eval   | Objective   | Objective   | BestSoFar   | BestSoFar   |       Method | NumLearningC-|    LearnRate |  MinLeafSize | MaxNumSplits |
|      | result |             | runtime     | (observed)  | (estim.)    |              | ycles        |              |              |              |
|==================================================================================================================================================|
|    1 | Best   |     0.40682 |      7.0196 |     0.40682 |     0.40682 |     RUSBoost |          272 |      0.71431 |         1045 |           25 |
|    2 | Best   |     0.23485 |     0.81872 |     0.23485 |     0.24504 |   AdaBoostM1 |           36 |    0.0018464 |            1 |            1 |
|    3 | Best   |    0.096591 |      4.0736 |    0.096591 |     0.10951 |   AdaBoostM1 |           86 |    0.0017671 |            8 |         1488 |
|    4 | Accept |     0.17576 |      3.9236 |    0.096591 |     0.10529 |          Bag |          126 |            - |          394 |            5 |
|    5 | Best   |    0.085985 |      5.6302 |    0.085985 |     0.08617 |   AdaBoostM1 |          107 |    0.0042362 |            2 |         1580 |
|    6 | Best   |    0.025379 |      17.431 |    0.025379 |    0.025427 |   AdaBoostM1 |          320 |      0.38693 |            2 |         2624 |
|    7 | Accept |    0.043939 |     0.74336 |    0.025379 |    0.025384 |          Bag |           17 |            - |            1 |          371 |
|    8 | Accept |    0.043182 |      1.1067 |    0.025379 |    0.025485 |          Bag |           26 |            - |            1 |         1291 |
|    9 | Accept |     0.52424 |      6.3591 |    0.025379 |    0.025559 |   LogitBoost |          491 |      0.12116 |         1285 |         2602 |
|   10 | Accept |    0.039394 |     0.51481 |    0.025379 |    0.025542 |  GentleBoost |           10 |      0.22904 |            3 |         2612 |
|   11 | Accept |    0.051136 |      8.8664 |    0.025379 |    0.025549 |  GentleBoost |          492 |    0.0010418 |          273 |            1 |
|   12 | Accept |      0.4947 |     0.21005 |    0.025379 |     0.02544 |  GentleBoost |           10 |     0.052669 |         1189 |            1 |
|   13 | Best   |       0.025 |      22.234 |       0.025 |    0.025002 |  GentleBoost |          493 |      0.03738 |            2 |          818 |
|   14 | Accept |    0.025758 |      3.2533 |       0.025 |    0.025003 |  GentleBoost |           74 |      0.69511 |            6 |         2614 |
|   15 | Accept |    0.028409 |       10.73 |       0.025 |    0.024999 |  GentleBoost |          492 |    0.0089579 |          374 |           29 |
|   16 | Best   |    0.018561 |      20.018 |    0.018561 |    0.018658 |  GentleBoost |          489 |     0.019392 |           39 |         2511 |
|   17 | Accept |     0.27273 |     0.39523 |    0.018561 |    0.018525 |          Bag |           10 |            - |          693 |         2594 |
|   18 | Accept |    0.030682 |      2.0589 |    0.018561 |    0.018507 |  GentleBoost |           41 |     0.077235 |            1 |         2636 |
|   19 | Accept |      0.1928 |      17.035 |    0.018561 |    0.018517 |          Bag |          493 |            - |            1 |            2 |
|   20 | Accept |       0.075 |      11.844 |    0.018561 |    0.018568 |   AdaBoostM1 |          494 |     0.075008 |          605 |         1512 |
|==================================================================================================================================================|
| Iter | Eval   | Objective   | Objective   | BestSoFar   | BestSoFar   |       Method | NumLearningC-|    LearnRate |  MinLeafSize | MaxNumSplits |
|      | result |             | runtime     | (observed)  | (estim.)    |              | ycles        |              |              |              |
|==================================================================================================================================================|
|   21 | Accept |    0.024242 |      13.495 |    0.018561 |    0.018579 |  GentleBoost |          497 |     0.027818 |            1 |            6 |
|   22 | Accept |    0.039773 |      11.466 |    0.018561 |    0.018576 |          Bag |          257 |            - |            1 |         2367 |
|   23 | Accept |    0.043182 |      3.1944 |    0.018561 |    0.018568 |          Bag |           71 |            - |            1 |          244 |
|   24 | Accept |     0.20455 |     0.41898 |    0.018561 |    0.018572 |          Bag |           10 |            - |            1 |            2 |
|   25 | Accept |     0.48788 |      3.8403 |    0.018561 |    0.018568 |  GentleBoost |          230 |    0.0031408 |         1274 |         2514 |
|   26 | Accept |    0.021591 |      8.4887 |    0.018561 |    0.018572 |  GentleBoost |          266 |      0.34739 |          171 |         1073 |
|   27 | Accept |    0.025379 |      1.8764 |    0.018561 |    0.018571 |  GentleBoost |           65 |     0.001719 |           14 |            6 |
|   28 | Accept |     0.10455 |     0.61361 |    0.018561 |    0.018568 |  GentleBoost |           23 |      0.98246 |            5 |            1 |
|   29 | Accept |     0.02197 |      13.318 |    0.018561 |    0.018573 |  GentleBoost |          296 |    0.0016829 |           16 |         2473 |
|   30 | Accept |    0.026894 |      11.184 |    0.018561 |    0.018572 |  GentleBoost |          467 |      0.92367 |           43 |            2 |

__________________________________________________________
Optimization completed.
MaxObjectiveEvaluations of 30 reached.
Total function evaluations: 30
Total elapsed time: 217.0422 seconds
Total objective function evaluation time: 212.161

Best observed feasible point:
      Method       NumLearningCycles    LearnRate    MinLeafSize    MaxNumSplits
    ___________    _________________    _________    ___________    ____________

    GentleBoost           489           0.019392         39             2511    

Observed objective function value = 0.018561
Estimated objective function value = 0.018572
Function evaluation time = 20.0179

Best estimated feasible point (according to models):
      Method       NumLearningCycles    LearnRate    MinLeafSize    MaxNumSplits
    ___________    _________________    _________    ___________    ____________

    GentleBoost           489           0.019392         39             2511    

Estimated objective function value = 0.018572
Estimated function evaluation time = 19.9781

Training completed in 221.3061 seconds
Selected method: GentleBoost
Number of learning cycles: 489
Training cross-validated ensemble model with best hyperparameters...
=== VALIDATION PERFORMANCE (5-fold CV, 15 sensors) ===
Observation-level validation metrics:
Accuracy: 0.97992
Sensitivity: 0.98258
Specificity: 0.97727
Precision: 0.97739
F1 Score: 0.97998
Observation-level validation confusion matrix:
        1297          23
          30        1290

Sample-level validation metrics:
Accuracy: 1
Sensitivity: 1
Specificity: 1
Precision: 1
F1 Score: 1
Sample-level validation confusion matrix:
    88     0
     0    88

=== TEST PERFORMANCE (10% held-out data, 15 sensors) ===
Observation-level test metrics:
Accuracy: 0.98667
Sensitivity: 0.98667
Specificity: 0.98667
Precision: 0.98667
F1 Score: 0.98667
Observation-level test confusion matrix:
   148     2
     2   148

Sample-level test metrics:
Accuracy: 1
Sensitivity: 1
Specificity: 1
Precision: 1
F1 Score: 1
Sample-level test confusion matrix:
    10     0
     0    10

Processing sensor combination 19/32: 1   3   4   9  11  12  13  19  20  21  27  28  29  31 sensors
Total samples: 196
Class 1 samples: 98
Class 2 samples: 98
Train-Test Split:
Training samples: 176 (88 from class 1, 88 from class 2)
Testing samples: 20 (10 from class 1, 10 from class 2)
Training observations: 2464
Testing observations: 280
Fold 1: 36 samples (18 from class 1, 18 from class 2)
Fold 2: 36 samples (18 from class 1, 18 from class 2)
Fold 3: 36 samples (18 from class 1, 18 from class 2)
Fold 4: 34 samples (17 from class 1, 17 from class 2)
Fold 5: 34 samples (17 from class 1, 17 from class 2)
Training optimizable ensemble model...
|==================================================================================================================================================|
| Iter | Eval   | Objective   | Objective   | BestSoFar   | BestSoFar   |       Method | NumLearningC-|    LearnRate |  MinLeafSize | MaxNumSplits |
|      | result |             | runtime     | (observed)  | (estim.)    |              | ycles        |              |              |              |
|==================================================================================================================================================|
|    1 | Best   |     0.17005 |     0.35986 |     0.17005 |     0.17005 |   LogitBoost |           13 |      0.12322 |          444 |            8 |
|    2 | Accept |     0.18872 |      9.2148 |     0.17005 |     0.17079 |          Bag |          320 |            - |          477 |          756 |
|    3 | Best   |     0.14367 |      1.2619 |     0.14367 |     0.14512 |     RUSBoost |           29 |    0.0045717 |            3 |            7 |
|    4 | Best   |    0.073864 |     0.80366 |    0.073864 |    0.078711 |          Bag |           21 |            - |           27 |          457 |
|    5 | Accept |    0.090909 |     0.75176 |    0.073864 |     0.07614 |          Bag |           20 |            - |           48 |          202 |
|    6 | Best   |    0.056006 |     0.92424 |    0.056006 |    0.056015 |          Bag |           23 |            - |           11 |          684 |
|    7 | Accept |      0.1319 |     0.74713 |    0.056006 |     0.05602 |          Bag |           19 |            - |            2 |            4 |
|    8 | Accept |     0.22687 |     0.98571 |    0.056006 |    0.056023 |          Bag |           29 |            - |          642 |         2346 |
|    9 | Best   |    0.045455 |      19.412 |    0.045455 |    0.045486 |          Bag |          482 |            - |            8 |          410 |
|   10 | Best   |    0.036932 |      5.4106 |    0.036932 |    0.036936 |          Bag |          126 |            - |            1 |          430 |
|   11 | Accept |    0.038555 |      7.5026 |    0.036932 |    0.036941 |          Bag |          178 |            - |            2 |          223 |
|   12 | Accept |      0.1733 |      12.364 |    0.036932 |    0.036943 |     RUSBoost |          253 |      0.47267 |          136 |         1043 |
|   13 | Accept |    0.037744 |      12.141 |    0.036932 |    0.037035 |          Bag |          289 |            - |            2 |          437 |
|   14 | Best   |    0.023945 |      4.7864 |    0.023945 |    0.023953 |  GentleBoost |          103 |    0.0070143 |            1 |          141 |
|   15 | Best   |    0.018669 |      2.4096 |    0.018669 |    0.018675 |  GentleBoost |           85 |    0.0026126 |            1 |            6 |
|   16 | Accept |    0.027597 |     0.81509 |    0.018669 |    0.018674 |  GentleBoost |           21 |     0.014599 |           35 |           20 |
|   17 | Accept |    0.038961 |      5.0438 |    0.018669 |    0.018673 |  GentleBoost |          238 |      0.15532 |           17 |            1 |
|   18 | Accept |    0.037744 |     0.61102 |    0.018669 |    0.018676 |  GentleBoost |           15 |     0.049769 |           86 |         2354 |
|   19 | Accept |    0.018669 |      11.413 |    0.018669 |    0.018659 |  GentleBoost |          344 |      0.06388 |            3 |           24 |
|   20 | Accept |     0.49391 |     0.32784 |    0.018669 |    0.018661 |  GentleBoost |           14 |    0.0021217 |         1187 |          243 |
|==================================================================================================================================================|
| Iter | Eval   | Objective   | Objective   | BestSoFar   | BestSoFar   |       Method | NumLearningC-|    LearnRate |  MinLeafSize | MaxNumSplits |
|      | result |             | runtime     | (observed)  | (estim.)    |              | ycles        |              |              |              |
|==================================================================================================================================================|
|   21 | Accept |    0.073052 |      1.0933 |    0.018669 |     0.01867 |  GentleBoost |           46 |     0.010822 |            1 |            1 |
|   22 | Accept |    0.076299 |     0.78625 |    0.018669 |    0.018671 |  GentleBoost |           30 |     0.052291 |          516 |            4 |
|   23 | Accept |    0.023133 |      5.4263 |    0.018669 |    0.018669 |  GentleBoost |          119 |     0.023428 |            2 |          521 |
|   24 | Accept |    0.022321 |       2.552 |    0.018669 |    0.018665 |  GentleBoost |           57 |      0.40492 |           12 |          441 |
|   25 | Accept |    0.026786 |     0.73385 |    0.018669 |     0.01868 |  GentleBoost |           16 |     0.082244 |           27 |           92 |
|   26 | Accept |    0.022727 |      7.6625 |    0.018669 |     0.01868 |  GentleBoost |          322 |      0.88431 |            1 |            2 |
|   27 | Accept |    0.025974 |       1.473 |    0.018669 |    0.018686 |  GentleBoost |           39 |      0.30123 |            1 |           33 |
|   28 | Accept |    0.029627 |      2.1085 |    0.018669 |    0.018686 |  GentleBoost |           70 |      0.97459 |          192 |            6 |
|   29 | Accept |     0.51623 |      2.0895 |    0.018669 |    0.018654 |  GentleBoost |          123 |      0.88717 |         1038 |         1940 |
|   30 | Accept |    0.044643 |       9.282 |    0.018669 |     0.01865 |  GentleBoost |          433 |      0.40069 |          163 |            1 |

__________________________________________________________
Optimization completed.
MaxObjectiveEvaluations of 30 reached.
Total function evaluations: 30
Total elapsed time: 135.0472 seconds
Total objective function evaluation time: 130.493

Best observed feasible point:
      Method       NumLearningCycles    LearnRate    MinLeafSize    MaxNumSplits
    ___________    _________________    _________    ___________    ____________

    GentleBoost           85            0.0026126         1              6      

Observed objective function value = 0.018669
Estimated objective function value = 0.018702
Function evaluation time = 2.4096

Best estimated feasible point (according to models):
      Method       NumLearningCycles    LearnRate    MinLeafSize    MaxNumSplits
    ___________    _________________    _________    ___________    ____________

    GentleBoost           344            0.06388          3              24     

Estimated objective function value = 0.01865
Estimated function evaluation time = 11.4142

Training completed in 137.1084 seconds
Selected method: GentleBoost
Number of learning cycles: 344
Training cross-validated ensemble model with best hyperparameters...
=== VALIDATION PERFORMANCE (5-fold CV, 14 sensors) ===
Observation-level validation metrics:
Accuracy: 0.98539
Sensitivity: 0.9862
Specificity: 0.98458
Precision: 0.9846
F1 Score: 0.9854
Observation-level validation confusion matrix:
        1215          17
          19        1213

Sample-level validation metrics:
Accuracy: 1
Sensitivity: 1
Specificity: 1
Precision: 1
F1 Score: 1
Sample-level validation confusion matrix:
    88     0
     0    88

=== TEST PERFORMANCE (10% held-out data, 14 sensors) ===
Observation-level test metrics:
Accuracy: 0.98571
Sensitivity: 0.98571
Specificity: 0.98571
Precision: 0.98571
F1 Score: 0.98571
Observation-level test confusion matrix:
   138     2
     2   138

Sample-level test metrics:
Accuracy: 1
Sensitivity: 1
Specificity: 1
Precision: 1
F1 Score: 1
Sample-level test confusion matrix:
    10     0
     0    10

Processing sensor combination 20/32: 1   3   4   9  11  12  13  19  20  21  27  28  31 sensors
Total samples: 196
Class 1 samples: 98
Class 2 samples: 98
Train-Test Split:
Training samples: 176 (88 from class 1, 88 from class 2)
Testing samples: 20 (10 from class 1, 10 from class 2)
Training observations: 2288
Testing observations: 260
Fold 1: 36 samples (18 from class 1, 18 from class 2)
Fold 2: 36 samples (18 from class 1, 18 from class 2)
Fold 3: 36 samples (18 from class 1, 18 from class 2)
Fold 4: 34 samples (17 from class 1, 17 from class 2)
Fold 5: 34 samples (17 from class 1, 17 from class 2)
Training optimizable ensemble model...
|==================================================================================================================================================|
| Iter | Eval   | Objective   | Objective   | BestSoFar   | BestSoFar   |       Method | NumLearningC-|    LearnRate |  MinLeafSize | MaxNumSplits |
|      | result |             | runtime     | (observed)  | (estim.)    |              | ycles        |              |              |              |
|==================================================================================================================================================|
|    1 | Best   |     0.18881 |      2.8005 |     0.18881 |     0.18881 |   LogitBoost |          122 |    0.0017668 |           10 |            4 |
|    2 | Best   |    0.033654 |     0.61143 |    0.033654 |    0.044871 |  GentleBoost |           14 |      0.89938 |            6 |          235 |
|    3 | Accept |     0.10315 |     0.51258 |    0.033654 |    0.041277 |   AdaBoostM1 |           18 |      0.34571 |          112 |            3 |
|    4 | Best   |    0.021853 |      7.5582 |    0.021853 |     0.02197 |   LogitBoost |          275 |      0.39753 |          146 |          562 |
|    5 | Accept |      0.1285 |      5.5325 |    0.021853 |     0.02206 |   LogitBoost |          178 |    0.0013361 |           42 |          333 |
|    6 | Accept |    0.023601 |      1.8175 |    0.021853 |    0.021868 |   LogitBoost |           54 |       0.6876 |           62 |         1081 |
|    7 | Accept |     0.15603 |       19.69 |    0.021853 |    0.021858 |   LogitBoost |          437 |      0.99285 |            4 |           33 |
|    8 | Accept |    0.034965 |      1.7818 |    0.021853 |     0.02187 |   LogitBoost |           72 |      0.92668 |          238 |         2258 |
|    9 | Accept |    0.022727 |      1.5458 |    0.021853 |    0.021893 |  GentleBoost |           44 |      0.71136 |           39 |           61 |
|   10 | Accept |    0.023601 |      6.6923 |    0.021853 |    0.021904 |  GentleBoost |          293 |     0.028612 |          247 |           69 |
|   11 | Best   |    0.021416 |      3.1158 |    0.021416 |    0.021418 |  GentleBoost |          119 |      0.06719 |           35 |            9 |
|   12 | Accept |     0.50087 |      0.4699 |    0.021416 |    0.021413 |  GentleBoost |           30 |      0.91787 |         1107 |          470 |
|   13 | Accept |    0.071678 |     0.34776 |    0.021416 |    0.021416 |  GentleBoost |           11 |    0.0057113 |          121 |            4 |
|   14 | Accept |    0.023164 |      2.7156 |    0.021416 |    0.021419 |  GentleBoost |           72 |      0.29372 |           16 |          196 |
|   15 | Accept |     0.23733 |     0.97814 |    0.021416 |     0.02142 |   LogitBoost |           53 |     0.023002 |          767 |         2045 |
|   16 | Best   |    0.019668 |      4.6098 |    0.019668 |     0.01965 |  GentleBoost |          163 |     0.041444 |          102 |           10 |
|   17 | Accept |    0.020542 |      8.6919 |    0.019668 |    0.019655 |  GentleBoost |          338 |     0.043777 |            1 |           13 |
|   18 | Accept |    0.024038 |      1.5159 |    0.019668 |    0.019655 |  GentleBoost |           51 |    0.0088354 |            3 |           19 |
|   19 | Accept |    0.024913 |      6.1777 |    0.019668 |    0.019651 |  GentleBoost |          156 |     0.044998 |            4 |          159 |
|   20 | Accept |    0.041958 |      14.191 |    0.019668 |    0.019661 |  GentleBoost |          350 |    0.0010172 |            1 |         1291 |
|==================================================================================================================================================|
| Iter | Eval   | Objective   | Objective   | BestSoFar   | BestSoFar   |       Method | NumLearningC-|    LearnRate |  MinLeafSize | MaxNumSplits |
|      | result |             | runtime     | (observed)  | (estim.)    |              | ycles        |              |              |              |
|==================================================================================================================================================|
|   21 | Accept |    0.039336 |     0.81739 |    0.019668 |    0.019651 |   AdaBoostM1 |           15 |      0.75212 |            5 |          119 |
|   22 | Accept |     0.20542 |     0.90318 |    0.019668 |    0.019652 |   AdaBoostM1 |           42 |     0.032522 |            2 |            1 |
|   23 | Accept |    0.021853 |      4.7207 |    0.019668 |     0.01968 |  GentleBoost |          174 |    0.0081616 |            1 |           15 |
|   24 | Accept |    0.039336 |     0.53715 |    0.019668 |    0.019646 |   AdaBoostM1 |           11 |      0.71459 |           15 |          798 |
|   25 | Accept |    0.022727 |      11.886 |    0.019668 |    0.020013 |  GentleBoost |          395 |      0.85634 |            1 |           30 |
|   26 | Accept |     0.13199 |     0.37361 |    0.019668 |    0.019619 |   LogitBoost |           10 |      0.13327 |          100 |         1844 |
|   27 | Accept |    0.021416 |       11.66 |    0.019668 |    0.019676 |  GentleBoost |          472 |    0.0010049 |          184 |          120 |
|   28 | Accept |     0.04458 |      8.2181 |    0.019668 |    0.019664 |  GentleBoost |          469 |      0.46787 |          161 |            1 |
|   29 | Accept |    0.031906 |     0.63426 |    0.019668 |    0.020526 |  GentleBoost |           16 |     0.001265 |           24 |           82 |
|   30 | Accept |     0.04021 |       3.486 |    0.019668 |    0.020532 |  GentleBoost |          201 |    0.0069743 |           71 |            1 |

__________________________________________________________
Optimization completed.
MaxObjectiveEvaluations of 30 reached.
Total function evaluations: 30
Total elapsed time: 138.4661 seconds
Total objective function evaluation time: 134.5916

Best observed feasible point:
      Method       NumLearningCycles    LearnRate    MinLeafSize    MaxNumSplits
    ___________    _________________    _________    ___________    ____________

    GentleBoost           163           0.041444         102             10     

Observed objective function value = 0.019668
Estimated objective function value = 0.019738
Function evaluation time = 4.6098

Best estimated feasible point (according to models):
      Method       NumLearningCycles    LearnRate    MinLeafSize    MaxNumSplits
    ___________    _________________    _________    ___________    ____________

    GentleBoost           338           0.043777          1              13     

Estimated objective function value = 0.020532
Estimated function evaluation time = 8.7231

Training completed in 140.197 seconds
Selected method: GentleBoost
Number of learning cycles: 338
Training cross-validated ensemble model with best hyperparameters...
=== VALIDATION PERFORMANCE (5-fold CV, 13 sensors) ===
Observation-level validation metrics:
Accuracy: 0.98033
Sensitivity: 0.98252
Specificity: 0.97815
Precision: 0.97824
F1 Score: 0.98038
Observation-level validation confusion matrix:
        1124          20
          25        1119

Sample-level validation metrics:
Accuracy: 0.99432
Sensitivity: 1
Specificity: 0.98864
Precision: 0.98876
F1 Score: 0.99435
Sample-level validation confusion matrix:
    88     0
     1    87

=== TEST PERFORMANCE (10% held-out data, 13 sensors) ===
Observation-level test metrics:
Accuracy: 0.98462
Sensitivity: 0.98462
Specificity: 0.98462
Precision: 0.98462
F1 Score: 0.98462
Observation-level test confusion matrix:
   128     2
     2   128

Sample-level test metrics:
Accuracy: 1
Sensitivity: 1
Specificity: 1
Precision: 1
F1 Score: 1
Sample-level test confusion matrix:
    10     0
     0    10

Processing sensor combination 21/32: 1   3   4   9  11  12  19  20  21  27  28  31 sensors
Total samples: 196
Class 1 samples: 98
Class 2 samples: 98
Train-Test Split:
Training samples: 176 (88 from class 1, 88 from class 2)
Testing samples: 20 (10 from class 1, 10 from class 2)
Training observations: 2112
Testing observations: 240
Fold 1: 36 samples (18 from class 1, 18 from class 2)
Fold 2: 36 samples (18 from class 1, 18 from class 2)
Fold 3: 36 samples (18 from class 1, 18 from class 2)
Fold 4: 34 samples (17 from class 1, 17 from class 2)
Fold 5: 34 samples (17 from class 1, 17 from class 2)
Training optimizable ensemble model...
|==================================================================================================================================================|
| Iter | Eval   | Objective   | Objective   | BestSoFar   | BestSoFar   |       Method | NumLearningC-|    LearnRate |  MinLeafSize | MaxNumSplits |
|      | result |             | runtime     | (observed)  | (estim.)    |              | ycles        |              |              |              |
|==================================================================================================================================================|
|    1 | Best   |     0.51278 |     0.28518 |     0.51278 |     0.51278 |   LogitBoost |           16 |     0.011973 |         1024 |         1527 |
|    2 | Best   |    0.083807 |      6.6084 |    0.083807 |      0.1056 |   LogitBoost |          393 |      0.31928 |          383 |            1 |
|    3 | Accept |     0.20407 |      6.7731 |    0.083807 |    0.097277 |          Bag |          253 |            - |          441 |          605 |
|    4 | Best   |    0.047348 |      4.6286 |    0.047348 |    0.058493 |   AdaBoostM1 |          130 |     0.034786 |            1 |           62 |
|    5 | Accept |      0.0625 |      4.8513 |    0.047348 |    0.047759 |   AdaBoostM1 |          118 |    0.0098816 |            1 |           64 |
|    6 | Accept |    0.065814 |      14.635 |    0.047348 |    0.052585 |   AdaBoostM1 |          412 |     0.001612 |            1 |           39 |
|    7 | Best   |    0.038352 |      7.5251 |    0.038352 |      0.0393 |   LogitBoost |          394 |      0.56029 |          381 |           36 |
|    8 | Accept |    0.049242 |      1.8982 |    0.038352 |    0.041844 |   LogitBoost |           93 |      0.73951 |          373 |          250 |
|    9 | Accept |       0.125 |      4.0113 |    0.038352 |    0.051957 |   LogitBoost |          216 |     0.038342 |          433 |         2101 |
|   10 | Accept |       0.125 |      3.1752 |    0.038352 |    0.038427 |   LogitBoost |          147 |     0.016259 |          233 |          139 |
|   11 | Accept |     0.18087 |      8.0962 |    0.038352 |    0.038404 |   LogitBoost |          499 |     0.020638 |          656 |         2078 |
|   12 | Best   |    0.022727 |      25.563 |    0.022727 |    0.022733 |   AdaBoostM1 |          424 |      0.90249 |            3 |          232 |
|   13 | Best   |    0.022254 |      13.244 |    0.022254 |    0.023865 |   LogitBoost |          483 |      0.93892 |           98 |         1589 |
|   14 | Accept |    0.029356 |     0.75987 |    0.022254 |    0.022256 |   AdaBoostM1 |           15 |      0.95679 |            1 |           71 |
|   15 | Accept |    0.098011 |      0.4055 |    0.022254 |    0.024517 |   AdaBoostM1 |           14 |      0.78683 |           24 |            2 |
|   16 | Accept |    0.053504 |      9.5552 |    0.022254 |    0.024755 |   LogitBoost |          212 |       0.9945 |            1 |           39 |
|   17 | Accept |    0.026515 |       2.314 |    0.022254 |    0.023381 |   AdaBoostM1 |           46 |      0.76761 |            1 |           89 |
|   18 | Accept |         0.5 |      3.0571 |    0.022254 |    0.022255 |   AdaBoostM1 |          443 |      0.67406 |         1014 |           78 |
|   19 | Accept |    0.039299 |     0.64362 |    0.022254 |    0.022251 |   LogitBoost |           11 |       0.9684 |            7 |          858 |
|   20 | Accept |    0.075758 |      20.938 |    0.022254 |    0.022251 |   LogitBoost |          484 |    0.0010338 |            3 |         1140 |
|==================================================================================================================================================|
| Iter | Eval   | Objective   | Objective   | BestSoFar   | BestSoFar   |       Method | NumLearningC-|    LearnRate |  MinLeafSize | MaxNumSplits |
|      | result |             | runtime     | (observed)  | (estim.)    |              | ycles        |              |              |              |
|==================================================================================================================================================|
|   21 | Best   |     0.02178 |      11.946 |     0.02178 |     0.02188 |  GentleBoost |          286 |       0.6814 |            3 |         1787 |
|   22 | Accept |    0.041667 |      4.0537 |     0.02178 |    0.021788 |   LogitBoost |          126 |      0.10123 |          109 |           72 |
|   23 | Best   |    0.021307 |      2.4056 |    0.021307 |    0.021312 |  GentleBoost |           74 |      0.89263 |           17 |           20 |
|   24 | Accept |    0.031723 |     0.55477 |    0.021307 |    0.021311 |  GentleBoost |           12 |    0.0011117 |            6 |           55 |
|   25 | Accept |    0.038826 |     0.57168 |    0.021307 |    0.021311 |   LogitBoost |           13 |      0.89649 |           44 |           27 |
|   26 | Best   |    0.017519 |      17.041 |    0.017519 |    0.017524 |  GentleBoost |          459 |    0.0010217 |           29 |         1763 |
|   27 | Accept |    0.066288 |     0.37063 |    0.017519 |    0.017523 |  GentleBoost |           10 |     0.002725 |          202 |          204 |
|   28 | Accept |    0.035511 |      10.003 |    0.017519 |    0.017522 |  GentleBoost |          492 |    0.0012288 |            1 |            1 |
|   29 | Accept |    0.036932 |      9.5781 |    0.017519 |    0.017527 |  GentleBoost |          471 |    0.0017618 |            7 |            1 |
|   30 | Accept |     0.03267 |     0.50082 |    0.017519 |    0.017527 |  GentleBoost |           13 |        0.968 |            1 |           17 |

__________________________________________________________
Optimization completed.
MaxObjectiveEvaluations of 30 reached.
Total function evaluations: 30
Total elapsed time: 200.6824 seconds
Total objective function evaluation time: 195.9947

Best observed feasible point:
      Method       NumLearningCycles    LearnRate    MinLeafSize    MaxNumSplits
    ___________    _________________    _________    ___________    ____________

    GentleBoost           459           0.0010217        29             1763    

Observed objective function value = 0.017519
Estimated objective function value = 0.017527
Function evaluation time = 17.0415

Best estimated feasible point (according to models):
      Method       NumLearningCycles    LearnRate    MinLeafSize    MaxNumSplits
    ___________    _________________    _________    ___________    ____________

    GentleBoost           459           0.0010217        29             1763    

Estimated objective function value = 0.017527
Estimated function evaluation time = 16.7858

Training completed in 203.9306 seconds
Selected method: GentleBoost
Number of learning cycles: 459
Training cross-validated ensemble model with best hyperparameters...
=== VALIDATION PERFORMANCE (5-fold CV, 12 sensors) ===
Observation-level validation metrics:
Accuracy: 0.98295
Sensitivity: 0.98674
Specificity: 0.97917
Precision: 0.97932
F1 Score: 0.98302
Observation-level validation confusion matrix:
        1042          14
          22        1034

Sample-level validation metrics:
Accuracy: 1
Sensitivity: 1
Specificity: 1
Precision: 1
F1 Score: 1
Sample-level validation confusion matrix:
    88     0
     0    88

=== TEST PERFORMANCE (10% held-out data, 12 sensors) ===
Observation-level test metrics:
Accuracy: 0.98333
Sensitivity: 0.98333
Specificity: 0.98333
Precision: 0.98333
F1 Score: 0.98333
Observation-level test confusion matrix:
   118     2
     2   118

Sample-level test metrics:
Accuracy: 1
Sensitivity: 1
Specificity: 1
Precision: 1
F1 Score: 1
Sample-level test confusion matrix:
    10     0
     0    10

Processing sensor combination 22/32: 3   4   9  11  12  19  20  21  27  28  31 sensors
Total samples: 196
Class 1 samples: 98
Class 2 samples: 98
Train-Test Split:
Training samples: 176 (88 from class 1, 88 from class 2)
Testing samples: 20 (10 from class 1, 10 from class 2)
Training observations: 1936
Testing observations: 220
Fold 1: 36 samples (18 from class 1, 18 from class 2)
Fold 2: 36 samples (18 from class 1, 18 from class 2)
Fold 3: 36 samples (18 from class 1, 18 from class 2)
Fold 4: 34 samples (17 from class 1, 17 from class 2)
Fold 5: 34 samples (17 from class 1, 17 from class 2)
Training optimizable ensemble model...
|==================================================================================================================================================|
| Iter | Eval   | Objective   | Objective   | BestSoFar   | BestSoFar   |       Method | NumLearningC-|    LearnRate |  MinLeafSize | MaxNumSplits |
|      | result |             | runtime     | (observed)  | (estim.)    |              | ycles        |              |              |              |
|==================================================================================================================================================|
|    1 | Best   |    0.093492 |       5.313 |    0.093492 |    0.093492 |   LogitBoost |          206 |    0.0022273 |            4 |           14 |
|    2 | Best   |    0.080062 |     0.73172 |    0.080062 |    0.080596 |     RUSBoost |           12 |      0.45253 |            2 |          381 |
|    3 | Best   |    0.067149 |      1.1269 |    0.067149 |    0.067946 |          Bag |           32 |            - |           28 |         1442 |
|    4 | Best   |    0.030475 |      2.8714 |    0.030475 |    0.033894 |  GentleBoost |          144 |       0.6104 |           26 |            2 |
|    5 | Best   |    0.021178 |      6.4015 |    0.021178 |     0.02331 |  GentleBoost |          333 |      0.64563 |           17 |            3 |
|    6 | Accept |    0.021694 |      10.586 |    0.021178 |    0.021241 |  GentleBoost |          407 |      0.67089 |            3 |           18 |
|    7 | Accept |    0.054752 |     0.38782 |    0.021178 |     0.02123 |   AdaBoostM1 |           10 |      0.76264 |           66 |          326 |
|    8 | Accept |    0.022211 |      15.992 |    0.021178 |     0.02123 |   AdaBoostM1 |          442 |      0.14269 |           22 |          195 |
|    9 | Accept |      0.1312 |       4.739 |    0.021178 |    0.021268 |   AdaBoostM1 |          165 |    0.0014916 |           74 |           19 |
|   10 | Accept |     0.02531 |      9.1599 |    0.021178 |    0.021273 |  GentleBoost |          487 |      0.31788 |          323 |           36 |
|   11 | Accept |    0.021694 |      13.857 |    0.021178 |     0.02127 |   AdaBoostM1 |          489 |       0.4021 |          129 |          349 |
|   12 | Accept |    0.028926 |      6.2274 |    0.021178 |    0.021017 |   AdaBoostM1 |          163 |      0.26226 |            1 |           60 |
|   13 | Accept |    0.022211 |      16.956 |    0.021178 |    0.021212 |  GentleBoost |          480 |      0.99955 |            6 |         1298 |
|   14 | Accept |    0.022211 |      13.369 |    0.021178 |    0.021289 |  GentleBoost |          490 |    0.0026514 |            2 |           26 |
|   15 | Accept |    0.060434 |     0.51944 |    0.021178 |    0.021285 |  GentleBoost |           23 |    0.0010223 |          328 |           19 |
|   16 | Accept |    0.021694 |      13.865 |    0.021178 |    0.021267 |  GentleBoost |          492 |     0.012143 |            8 |           31 |
|   17 | Accept |    0.027893 |      4.2756 |    0.021178 |    0.021371 |  GentleBoost |          210 |      0.00768 |          261 |          181 |
|   18 | Accept |     0.24174 |      14.699 |    0.021178 |    0.021399 |     RUSBoost |          464 |    0.0010285 |          278 |           10 |
|   19 | Accept |    0.034091 |     0.59797 |    0.021178 |      0.0214 |   LogitBoost |           14 |      0.98537 |            8 |           70 |
|   20 | Accept |    0.024277 |      9.3055 |    0.021178 |      0.0214 |   LogitBoost |          487 |      0.93344 |          194 |            2 |
|==================================================================================================================================================|
| Iter | Eval   | Objective   | Objective   | BestSoFar   | BestSoFar   |       Method | NumLearningC-|    LearnRate |  MinLeafSize | MaxNumSplits |
|      | result |             | runtime     | (observed)  | (estim.)    |              | ycles        |              |              |              |
|==================================================================================================================================================|
|   21 | Accept |    0.032541 |      7.7869 |    0.021178 |    0.023272 |  GentleBoost |          471 |      0.97109 |           25 |            1 |
|   22 | Accept |    0.030475 |      15.801 |    0.021178 |    0.024642 |  GentleBoost |          436 |      0.10826 |            1 |         1008 |
|   23 | Accept |    0.022211 |      14.585 |    0.021178 |    0.024823 |   LogitBoost |          465 |      0.18071 |           39 |           67 |
|   24 | Accept |    0.094525 |      7.7744 |    0.021178 |    0.021249 |   LogitBoost |          485 |      0.34119 |          536 |         1669 |
|   25 | Accept |     0.16994 |      18.621 |    0.021178 |    0.021534 |   LogitBoost |          476 |       0.9605 |            2 |           27 |
|   26 | Accept |    0.037707 |      0.4472 |    0.021178 |    0.021234 |   LogitBoost |           13 |      0.95036 |           63 |         1783 |
|   27 | Accept |     0.16839 |     0.35529 |    0.021178 |    0.021187 |   LogitBoost |           16 |      0.16655 |           30 |            1 |
|   28 | Accept |    0.024277 |      16.682 |    0.021178 |    0.021187 |   AdaBoostM1 |          443 |      0.10581 |            7 |         1860 |
|   29 | Accept |    0.074897 |      0.6951 |    0.021178 |    0.021185 |   LogitBoost |           16 |     0.028419 |            3 |         1755 |
|   30 | Accept |     0.10537 |      3.9877 |    0.021178 |    0.021186 |   LogitBoost |          160 |     0.010031 |          119 |           42 |

__________________________________________________________
Optimization completed.
MaxObjectiveEvaluations of 30 reached.
Total function evaluations: 30
Total elapsed time: 241.6626 seconds
Total objective function evaluation time: 237.7178

Best observed feasible point:
      Method       NumLearningCycles    LearnRate    MinLeafSize    MaxNumSplits
    ___________    _________________    _________    ___________    ____________

    GentleBoost           333            0.64563         17              3      

Observed objective function value = 0.021178
Estimated objective function value = 0.021186
Function evaluation time = 6.4015

Best estimated feasible point (according to models):
      Method       NumLearningCycles    LearnRate    MinLeafSize    MaxNumSplits
    ___________    _________________    _________    ___________    ____________

    GentleBoost           333            0.64563         17              3      

Estimated objective function value = 0.021186
Estimated function evaluation time = 6.4211

Training completed in 242.8819 seconds
Selected method: GentleBoost
Number of learning cycles: 333
Training cross-validated ensemble model with best hyperparameters...
=== VALIDATION PERFORMANCE (5-fold CV, 11 sensors) ===
Observation-level validation metrics:
Accuracy: 0.98089
Sensitivity: 0.9845
Specificity: 0.97727
Precision: 0.97744
F1 Score: 0.98096
Observation-level validation confusion matrix:
   953    15
    22   946

Sample-level validation metrics:
Accuracy: 0.99432
Sensitivity: 1
Specificity: 0.98864
Precision: 0.98876
F1 Score: 0.99435
Sample-level validation confusion matrix:
    88     0
     1    87

=== TEST PERFORMANCE (10% held-out data, 11 sensors) ===
Observation-level test metrics:
Accuracy: 0.99091
Sensitivity: 0.99091
Specificity: 0.99091
Precision: 0.99091
F1 Score: 0.99091
Observation-level test confusion matrix:
   109     1
     1   109

Sample-level test metrics:
Accuracy: 1
Sensitivity: 1
Specificity: 1
Precision: 1
F1 Score: 1
Sample-level test confusion matrix:
    10     0
     0    10

Processing sensor combination 23/32: 3   4   9  11  12  19  20  27  28  31 sensors
Total samples: 196
Class 1 samples: 98
Class 2 samples: 98
Train-Test Split:
Training samples: 176 (88 from class 1, 88 from class 2)
Testing samples: 20 (10 from class 1, 10 from class 2)
Training observations: 1760
Testing observations: 200
Fold 1: 36 samples (18 from class 1, 18 from class 2)
Fold 2: 36 samples (18 from class 1, 18 from class 2)
Fold 3: 36 samples (18 from class 1, 18 from class 2)
Fold 4: 34 samples (17 from class 1, 17 from class 2)
Fold 5: 34 samples (17 from class 1, 17 from class 2)
Training optimizable ensemble model...
|==================================================================================================================================================|
| Iter | Eval   | Objective   | Objective   | BestSoFar   | BestSoFar   |       Method | NumLearningC-|    LearnRate |  MinLeafSize | MaxNumSplits |
|      | result |             | runtime     | (observed)  | (estim.)    |              | ycles        |              |              |              |
|==================================================================================================================================================|
|    1 | Best   |     0.15966 |      1.2923 |     0.15966 |     0.15966 |     RUSBoost |           33 |      0.84041 |           95 |         1245 |
|    2 | Accept |     0.19489 |      4.1606 |     0.15966 |     0.16106 |   LogitBoost |          255 |     0.027773 |          512 |           18 |
|    3 | Best   |    0.022727 |      2.6397 |    0.022727 |    0.035651 |  GentleBoost |          101 |    0.0012106 |           82 |         1743 |
|    4 | Accept |    0.044886 |     0.99583 |    0.022727 |    0.028818 |   LogitBoost |           39 |      0.26175 |            2 |           10 |
|    5 | Accept |       0.025 |      2.1768 |    0.022727 |    0.023306 |  GentleBoost |           83 |    0.0018632 |           82 |          462 |
|    6 | Best   |    0.020455 |      9.7674 |    0.020455 |    0.020564 |  GentleBoost |          379 |    0.0014778 |           73 |          177 |
|    7 | Accept |    0.065909 |     0.75724 |    0.020455 |    0.020564 |  GentleBoost |           41 |    0.0010908 |           11 |            1 |
|    8 | Accept |    0.044318 |     0.39195 |    0.020455 |    0.020481 |  GentleBoost |           11 |    0.0011084 |           39 |          711 |
|    9 | Accept |         0.5 |      7.1447 |    0.020455 |    0.020481 |  GentleBoost |          443 |    0.0020063 |          873 |          714 |
|   10 | Accept |    0.089773 |     0.62835 |    0.020455 |    0.020484 |   LogitBoost |           15 |    0.0010151 |            9 |         1563 |
|   11 | Accept |    0.069318 |     0.84366 |    0.020455 |    0.020477 |  GentleBoost |           37 |    0.0010281 |            1 |            1 |
|   12 | Accept |     0.10909 |      5.0425 |    0.020455 |    0.020469 |          Bag |          154 |            - |            3 |            7 |
|   13 | Accept |    0.092045 |      16.668 |    0.020455 |    0.020466 |          Bag |          486 |            - |           43 |          169 |
|   14 | Accept |     0.22614 |      1.7914 |    0.020455 |    0.020463 |          Bag |           59 |            - |          469 |          103 |
|   15 | Accept |      0.0375 |      4.3817 |    0.020455 |    0.020468 |  GentleBoost |          265 |      0.99094 |            3 |            1 |
|   16 | Accept |    0.030682 |      1.3999 |    0.020455 |    0.020465 |   AdaBoostM1 |           44 |      0.20748 |            2 |           22 |
|   17 | Accept |    0.074432 |      5.6477 |    0.020455 |    0.020468 |   AdaBoostM1 |          166 |    0.0013179 |            8 |           73 |
|   18 | Accept |    0.077841 |      4.0035 |    0.020455 |    0.020468 |   AdaBoostM1 |          105 |    0.0010008 |            1 |           76 |
|   19 | Accept |     0.12386 |      5.3031 |    0.020455 |    0.020462 |   AdaBoostM1 |          326 |      0.29174 |          600 |            2 |
|   20 | Accept |     0.23864 |      8.9199 |    0.020455 |    0.020461 |     RUSBoost |          289 |      0.31901 |            1 |            1 |
|==================================================================================================================================================|
| Iter | Eval   | Objective   | Objective   | BestSoFar   | BestSoFar   |       Method | NumLearningC-|    LearnRate |  MinLeafSize | MaxNumSplits |
|      | result |             | runtime     | (observed)  | (estim.)    |              | ycles        |              |              |              |
|==================================================================================================================================================|
|   21 | Accept |     0.08125 |      0.7948 |    0.020455 |    0.020465 |   LogitBoost |           20 |    0.0014467 |            1 |         1375 |
|   22 | Accept |     0.19545 |      8.0785 |    0.020455 |    0.020466 |   AdaBoostM1 |          386 |    0.0023034 |           71 |            3 |
|   23 | Accept |         0.5 |      7.0689 |    0.020455 |    0.020494 |     RUSBoost |          319 |    0.0055302 |          878 |            4 |
|   24 | Accept |     0.10739 |      1.4117 |    0.020455 |    0.020506 |     RUSBoost |           31 |    0.0010333 |           17 |           26 |
|   25 | Accept |    0.051705 |      2.5032 |    0.020455 |    0.020531 |          Bag |           78 |            - |           12 |         1696 |
|   26 | Accept |     0.23864 |      3.2683 |    0.020455 |     0.02045 |   AdaBoostM1 |          176 |    0.0010311 |            3 |            1 |
|   27 | Accept |    0.030114 |      7.3506 |    0.020455 |     0.02045 |   AdaBoostM1 |          128 |      0.99585 |            1 |         1114 |
|   28 | Accept |     0.03125 |      1.3078 |    0.020455 |    0.020535 |   AdaBoostM1 |           29 |      0.99807 |           10 |         1361 |
|   29 | Accept |    0.031818 |      1.9083 |    0.020455 |    0.020449 |   AdaBoostM1 |           38 |       0.9149 |            3 |         1487 |
|   30 | Accept |    0.027273 |      8.9854 |    0.020455 |    0.020447 |  GentleBoost |          260 |    0.0010159 |            3 |          107 |

__________________________________________________________
Optimization completed.
MaxObjectiveEvaluations of 30 reached.
Total function evaluations: 30
Total elapsed time: 130.7273 seconds
Total objective function evaluation time: 126.6341

Best observed feasible point:
      Method       NumLearningCycles    LearnRate    MinLeafSize    MaxNumSplits
    ___________    _________________    _________    ___________    ____________

    GentleBoost           379           0.0014778        73             177     

Observed objective function value = 0.020455
Estimated objective function value = 0.020447
Function evaluation time = 9.7674

Best estimated feasible point (according to models):
      Method       NumLearningCycles    LearnRate    MinLeafSize    MaxNumSplits
    ___________    _________________    _________    ___________    ____________

    GentleBoost           379           0.0014778        73             177     

Estimated objective function value = 0.020447
Estimated function evaluation time = 9.749

Training completed in 132.7579 seconds
Selected method: GentleBoost
Number of learning cycles: 379
Training cross-validated ensemble model with best hyperparameters...
=== VALIDATION PERFORMANCE (5-fold CV, 10 sensors) ===
Observation-level validation metrics:
Accuracy: 0.97727
Sensitivity: 0.97955
Specificity: 0.975
Precision: 0.97511
F1 Score: 0.97732
Observation-level validation confusion matrix:
   862    18
    22   858

Sample-level validation metrics:
Accuracy: 0.98864
Sensitivity: 1
Specificity: 0.97727
Precision: 0.97778
F1 Score: 0.98876
Sample-level validation confusion matrix:
    88     0
     2    86

=== TEST PERFORMANCE (10% held-out data, 10 sensors) ===
Observation-level test metrics:
Accuracy: 0.99
Sensitivity: 0.99
Specificity: 0.99
Precision: 0.99
F1 Score: 0.99
Observation-level test confusion matrix:
    99     1
     1    99

Sample-level test metrics:
Accuracy: 1
Sensitivity: 1
Specificity: 1
Precision: 1
F1 Score: 1
Sample-level test confusion matrix:
    10     0
     0    10

Processing sensor combination 24/32: 3   9  11  12  19  20  27  28  31 sensors
Total samples: 196
Class 1 samples: 98
Class 2 samples: 98
Train-Test Split:
Training samples: 176 (88 from class 1, 88 from class 2)
Testing samples: 20 (10 from class 1, 10 from class 2)
Training observations: 1584
Testing observations: 180
Fold 1: 36 samples (18 from class 1, 18 from class 2)
Fold 2: 36 samples (18 from class 1, 18 from class 2)
Fold 3: 36 samples (18 from class 1, 18 from class 2)
Fold 4: 34 samples (17 from class 1, 17 from class 2)
Fold 5: 34 samples (17 from class 1, 17 from class 2)
Training optimizable ensemble model...
|==================================================================================================================================================|
| Iter | Eval   | Objective   | Objective   | BestSoFar   | BestSoFar   |       Method | NumLearningC-|    LearnRate |  MinLeafSize | MaxNumSplits |
|      | result |             | runtime     | (observed)  | (estim.)    |              | ycles        |              |              |              |
|==================================================================================================================================================|
|    1 | Best   |    0.076389 |     0.41677 |    0.076389 |    0.076389 |   LogitBoost |           13 |      0.26756 |           67 |         1582 |
|    2 | Accept |    0.078283 |      9.5893 |    0.076389 |    0.077321 |   AdaBoostM1 |          311 |    0.0022738 |           12 |          227 |
|    3 | Best   |    0.037879 |      4.4205 |    0.037879 |    0.041022 |   AdaBoostM1 |          208 |      0.17113 |          217 |           59 |
|    4 | Accept |    0.096591 |      4.0848 |    0.037879 |    0.041521 |  GentleBoost |          260 |    0.0015779 |          538 |            8 |
|    5 | Accept |    0.049874 |      1.6517 |    0.037879 |    0.039537 |   AdaBoostM1 |           69 |      0.16825 |          171 |           40 |
|    6 | Accept |     0.11237 |     0.49201 |    0.037879 |    0.037883 |   AdaBoostM1 |           20 |      0.17459 |          235 |           51 |
|    7 | Best   |    0.022727 |      5.5821 |    0.022727 |    0.022739 |   AdaBoostM1 |          170 |      0.17017 |           14 |         1333 |
|    8 | Best   |    0.022727 |      7.9009 |    0.022727 |    0.022723 |   AdaBoostM1 |          268 |      0.16958 |           46 |          319 |
|    9 | Accept |    0.066919 |     0.53651 |    0.022727 |    0.022728 |   LogitBoost |           19 |       0.2578 |           52 |           12 |
|   10 | Accept |    0.063763 |      6.4849 |    0.022727 |    0.022784 |   AdaBoostM1 |          312 |      0.13977 |           12 |            2 |
|   11 | Accept |    0.023359 |      9.1929 |    0.022727 |    0.022731 |   AdaBoostM1 |          262 |      0.31915 |            8 |         1509 |
|   12 | Accept |    0.037247 |       6.734 |    0.022727 |    0.022731 |   AdaBoostM1 |          282 |     0.082623 |          143 |         1550 |
|   13 | Accept |    0.031566 |      8.6591 |    0.022727 |     0.02273 |   AdaBoostM1 |          251 |       0.1839 |            2 |          468 |
|   14 | Best   |    0.022096 |      6.5593 |    0.022096 |    0.022091 |   AdaBoostM1 |          198 |        0.382 |           21 |          528 |
|   15 | Accept |    0.024621 |      6.6012 |    0.022096 |    0.022822 |   AdaBoostM1 |          203 |      0.18976 |           20 |          995 |
|   16 | Accept |    0.025884 |      7.0041 |    0.022096 |    0.022959 |   AdaBoostM1 |          267 |       0.8822 |           93 |         1432 |
|   17 | Accept |    0.022727 |      5.2547 |    0.022096 |    0.021528 |   AdaBoostM1 |          155 |      0.64537 |           22 |         1287 |
|   18 | Accept |    0.023359 |       7.994 |    0.022096 |     0.02197 |   AdaBoostM1 |          224 |      0.57165 |           12 |          920 |
|   19 | Best   |    0.020202 |      15.411 |    0.020202 |    0.020341 |   AdaBoostM1 |          443 |      0.70686 |           19 |          566 |
|   20 | Accept |    0.020202 |      11.282 |    0.020202 |    0.020138 |   AdaBoostM1 |          370 |      0.66934 |           45 |          440 |
|==================================================================================================================================================|
| Iter | Eval   | Objective   | Objective   | BestSoFar   | BestSoFar   |       Method | NumLearningC-|    LearnRate |  MinLeafSize | MaxNumSplits |
|      | result |             | runtime     | (observed)  | (estim.)    |              | ycles        |              |              |              |
|==================================================================================================================================================|
|   21 | Accept |     0.03346 |        3.42 |    0.020202 |    0.020224 |   AdaBoostM1 |          100 |      0.18274 |            3 |         1385 |
|   22 | Accept |    0.020833 |      12.451 |    0.020202 |    0.020139 |   AdaBoostM1 |          353 |      0.93983 |           22 |          234 |
|   23 | Accept |    0.022727 |      12.448 |    0.020202 |    0.020343 |   AdaBoostM1 |          416 |      0.39015 |           47 |          253 |
|   24 | Accept |    0.022096 |      15.889 |    0.020202 |    0.020312 |   AdaBoostM1 |          492 |      0.97872 |           35 |         1277 |
|   25 | Accept |    0.021465 |        11.9 |    0.020202 |    0.020684 |   AdaBoostM1 |          375 |       0.6252 |           34 |          688 |
|   26 | Accept |    0.020833 |        12.5 |    0.020202 |    0.020515 |   AdaBoostM1 |          363 |      0.65661 |           19 |          328 |
|   27 | Accept |    0.024621 |      15.267 |    0.020202 |    0.020597 |   AdaBoostM1 |          421 |      0.75456 |           15 |          590 |
|   28 | Accept |    0.025253 |      12.086 |    0.020202 |    0.020653 |   AdaBoostM1 |          469 |      0.82793 |          105 |          132 |
|   29 | Accept |    0.026515 |      5.7786 |    0.020202 |     0.02066 |   AdaBoostM1 |          163 |      0.84252 |           19 |          220 |
|   30 | Accept |    0.020833 |      8.6045 |    0.020202 |    0.020616 |   AdaBoostM1 |          269 |      0.42376 |           31 |          679 |

__________________________________________________________
Optimization completed.
MaxObjectiveEvaluations of 30 reached.
Total function evaluations: 30
Total elapsed time: 240.0633 seconds
Total objective function evaluation time: 236.1957

Best observed feasible point:
      Method      NumLearningCycles    LearnRate    MinLeafSize    MaxNumSplits
    __________    _________________    _________    ___________    ____________

    AdaBoostM1           443            0.70686         19             566     

Observed objective function value = 0.020202
Estimated objective function value = 0.021813
Function evaluation time = 15.4111

Best estimated feasible point (according to models):
      Method      NumLearningCycles    LearnRate    MinLeafSize    MaxNumSplits
    __________    _________________    _________    ___________    ____________

    AdaBoostM1           370            0.66934         45             440     

Estimated objective function value = 0.020616
Estimated function evaluation time = 11.3701

Training completed in 242.4802 seconds
Selected method: AdaBoostM1
Number of learning cycles: 370
Training cross-validated ensemble model with best hyperparameters...
=== VALIDATION PERFORMANCE (5-fold CV, 9 sensors) ===
Observation-level validation metrics:
Accuracy: 0.97538
Sensitivity: 0.97854
Specificity: 0.97222
Precision: 0.9724
F1 Score: 0.97546
Observation-level validation confusion matrix:
   775    17
    22   770

Sample-level validation metrics:
Accuracy: 1
Sensitivity: 1
Specificity: 1
Precision: 1
F1 Score: 1
Sample-level validation confusion matrix:
    88     0
     0    88

=== TEST PERFORMANCE (10% held-out data, 9 sensors) ===
Observation-level test metrics:
Accuracy: 0.98889
Sensitivity: 0.98889
Specificity: 0.98889
Precision: 0.98889
F1 Score: 0.98889
Observation-level test confusion matrix:
    89     1
     1    89

Sample-level test metrics:
Accuracy: 1
Sensitivity: 1
Specificity: 1
Precision: 1
F1 Score: 1
Sample-level test confusion matrix:
    10     0
     0    10

Processing sensor combination 25/32: 3   9  11  12  19  20  28  31 sensors
Total samples: 196
Class 1 samples: 98
Class 2 samples: 98
Train-Test Split:
Training samples: 176 (88 from class 1, 88 from class 2)
Testing samples: 20 (10 from class 1, 10 from class 2)
Training observations: 1408
Testing observations: 160
Fold 1: 36 samples (18 from class 1, 18 from class 2)
Fold 2: 36 samples (18 from class 1, 18 from class 2)
Fold 3: 36 samples (18 from class 1, 18 from class 2)
Fold 4: 34 samples (17 from class 1, 17 from class 2)
Fold 5: 34 samples (17 from class 1, 17 from class 2)
Training optimizable ensemble model...
|==================================================================================================================================================|
| Iter | Eval   | Objective   | Objective   | BestSoFar   | BestSoFar   |       Method | NumLearningC-|    LearnRate |  MinLeafSize | MaxNumSplits |
|      | result |             | runtime     | (observed)  | (estim.)    |              | ycles        |              |              |              |
|==================================================================================================================================================|
|    1 | Best   |    0.065341 |      10.192 |    0.065341 |    0.065341 |   LogitBoost |          357 |      0.15837 |            1 |         1166 |
|    2 | Accept |     0.10795 |      4.3144 |    0.065341 |    0.067035 |          Bag |          151 |            - |           60 |          923 |
|    3 | Accept |    0.075284 |     0.75876 |    0.065341 |    0.065344 |   AdaBoostM1 |           21 |    0.0065542 |            3 |           74 |
|    4 | Accept |     0.21733 |     0.31303 |    0.065341 |    0.065566 |   AdaBoostM1 |           13 |     0.047564 |          362 |            6 |
|    5 | Accept |    0.070313 |     0.79291 |    0.065341 |    0.065432 |   LogitBoost |           19 |      0.16113 |            2 |         1153 |
|    6 | Best   |    0.045455 |      4.2513 |    0.045455 |    0.045467 |   LogitBoost |          132 |       0.1122 |            2 |         1404 |
|    7 | Accept |    0.080966 |      1.0078 |    0.045455 |    0.045471 |   AdaBoostM1 |           32 |    0.0031043 |            7 |          160 |
|    8 | Accept |    0.073864 |      0.8766 |    0.045455 |    0.045484 |   LogitBoost |           25 |     0.037122 |            1 |         1403 |
|    9 | Accept |    0.058239 |       12.78 |    0.045455 |    0.060577 |   LogitBoost |          380 |    0.0066979 |           12 |         1245 |
|   10 | Best   |    0.026278 |      14.609 |    0.026278 |    0.026289 |   LogitBoost |          484 |     0.071913 |           13 |          161 |
|   11 | Best   |    0.022017 |      9.8511 |    0.022017 |    0.022014 |   LogitBoost |          499 |      0.57182 |           15 |            4 |
|   12 | Accept |     0.03054 |       7.584 |    0.022017 |    0.022036 |   LogitBoost |          425 |      0.33441 |            8 |            2 |
|   13 | Best   |    0.020597 |      5.7315 |    0.020597 |    0.020596 |   LogitBoost |          266 |      0.68454 |          122 |         1249 |
|   14 | Accept |    0.024148 |      4.7193 |    0.020597 |    0.020601 |   LogitBoost |          171 |      0.25213 |           38 |          186 |
|   15 | Accept |    0.023438 |      10.415 |    0.020597 |    0.020614 |   LogitBoost |          458 |      0.20052 |           90 |         1126 |
|   16 | Accept |    0.024148 |      11.769 |    0.020597 |    0.021684 |   LogitBoost |          427 |       0.6504 |           38 |         1297 |
|   17 | Accept |     0.52202 |      2.6318 |    0.020597 |    0.020117 |   LogitBoost |          205 |      0.89276 |          646 |          500 |
|   18 | Accept |      0.5142 |      0.3853 |    0.020597 |    0.020334 |          Bag |           18 |            - |          695 |          249 |
|   19 | Accept |    0.068892 |      8.9472 |    0.020597 |    0.020396 |          Bag |          337 |            - |           10 |           15 |
|   20 | Accept |    0.049716 |      0.3516 |    0.020597 |    0.020386 |          Bag |           10 |            - |            1 |          142 |
|==================================================================================================================================================|
| Iter | Eval   | Objective   | Objective   | BestSoFar   | BestSoFar   |       Method | NumLearningC-|    LearnRate |  MinLeafSize | MaxNumSplits |
|      | result |             | runtime     | (observed)  | (estim.)    |              | ycles        |              |              |              |
|==================================================================================================================================================|
|   21 | Accept |    0.024858 |       10.21 |    0.020597 |    0.020315 |  GentleBoost |          395 |       0.8714 |            3 |           33 |
|   22 | Accept |    0.026278 |      9.4242 |    0.020597 |    0.020375 |  GentleBoost |          325 |       0.6236 |           14 |          352 |
|   23 | Accept |    0.046875 |     0.33729 |    0.020597 |    0.020439 |  GentleBoost |           12 |    0.0014563 |           98 |            7 |
|   24 | Accept |     0.51065 |      0.2526 |    0.020597 |     0.02027 |  GentleBoost |           14 |      0.43073 |          701 |            3 |
|   25 | Accept |    0.023438 |      12.645 |    0.020597 |    0.019247 |  GentleBoost |          489 |    0.0010207 |           39 |          128 |
|   26 | Accept |    0.038352 |     0.48392 |    0.020597 |    0.018745 |  GentleBoost |           14 |    0.0010734 |            1 |          831 |
|   27 | Accept |      0.2081 |     0.90417 |    0.020597 |    0.019079 |     RUSBoost |           28 |    0.0051838 |            3 |            2 |
|   28 | Accept |         0.5 |     0.47211 |    0.020597 |    0.018497 |     RUSBoost |           20 |      0.73862 |          680 |            1 |
|   29 | Accept |    0.041193 |     0.41789 |    0.020597 |    0.017645 |  GentleBoost |           17 |     0.001014 |            6 |            5 |
|   30 | Accept |     0.02983 |     0.50248 |    0.020597 |    0.015345 |  GentleBoost |           17 |      0.90812 |           49 |           55 |

__________________________________________________________
Optimization completed.
MaxObjectiveEvaluations of 30 reached.
Total function evaluations: 30
Total elapsed time: 151.7958 seconds
Total objective function evaluation time: 147.932

Best observed feasible point:
      Method      NumLearningCycles    LearnRate    MinLeafSize    MaxNumSplits
    __________    _________________    _________    ___________    ____________

    LogitBoost           266            0.68454         122            1249    

Observed objective function value = 0.020597
Estimated objective function value = 0.030921
Function evaluation time = 5.7315

Best estimated feasible point (according to models):
      Method      NumLearningCycles    LearnRate    MinLeafSize    MaxNumSplits
    __________    _________________    _________    ___________    ____________

    LogitBoost           458            0.20052         90             1126    

Estimated objective function value = 0.015345
Estimated function evaluation time = 10.3765

Training completed in 153.9418 seconds
Selected method: LogitBoost
Number of learning cycles: 458
Training cross-validated ensemble model with best hyperparameters...
=== VALIDATION PERFORMANCE (5-fold CV, 8 sensors) ===
Observation-level validation metrics:
Accuracy: 0.9581
Sensitivity: 0.9304
Specificity: 0.9858
Precision: 0.98496
F1 Score: 0.9569
Observation-level validation confusion matrix:
   655    49
    10   694

Sample-level validation metrics:
Accuracy: 0.99432
Sensitivity: 1
Specificity: 0.98864
Precision: 0.98876
F1 Score: 0.99435
Sample-level validation confusion matrix:
    88     0
     1    87

=== TEST PERFORMANCE (10% held-out data, 8 sensors) ===
Observation-level test metrics:
Accuracy: 0.9875
Sensitivity: 0.9875
Specificity: 0.9875
Precision: 0.9875
F1 Score: 0.9875
Observation-level test confusion matrix:
    79     1
     1    79

Sample-level test metrics:
Accuracy: 1
Sensitivity: 1
Specificity: 1
Precision: 1
F1 Score: 1
Sample-level test confusion matrix:
    10     0
     0    10

Processing sensor combination 26/32: 9  11  12  19  20  28  31 sensors
Total samples: 196
Class 1 samples: 98
Class 2 samples: 98
Train-Test Split:
Training samples: 176 (88 from class 1, 88 from class 2)
Testing samples: 20 (10 from class 1, 10 from class 2)
Training observations: 1232
Testing observations: 140
Fold 1: 36 samples (18 from class 1, 18 from class 2)
Fold 2: 36 samples (18 from class 1, 18 from class 2)
Fold 3: 36 samples (18 from class 1, 18 from class 2)
Fold 4: 34 samples (17 from class 1, 17 from class 2)
Fold 5: 34 samples (17 from class 1, 17 from class 2)
Training optimizable ensemble model...
|==================================================================================================================================================|
| Iter | Eval   | Objective   | Objective   | BestSoFar   | BestSoFar   |       Method | NumLearningC-|    LearnRate |  MinLeafSize | MaxNumSplits |
|      | result |             | runtime     | (observed)  | (estim.)    |              | ycles        |              |              |              |
|==================================================================================================================================================|
|    1 | Best   |     0.24594 |      11.414 |     0.24594 |     0.24594 |     RUSBoost |          452 |      0.94602 |          343 |         1011 |
|    2 | Best   |    0.058442 |      13.427 |    0.058442 |    0.065897 |   LogitBoost |          417 |    0.0061169 |           11 |          188 |
|    3 | Accept |     0.07711 |     0.55518 |    0.058442 |    0.063442 |     RUSBoost |           12 |    0.0013579 |            8 |           42 |
|    4 | Best   |    0.035714 |      0.4073 |    0.035714 |    0.035861 |  GentleBoost |           12 |     0.039743 |            3 |          410 |
|    5 | Best   |    0.023539 |      10.486 |    0.023539 |    0.023576 |  GentleBoost |          374 |      0.01721 |           11 |          552 |
|    6 | Accept |    0.037338 |     0.74845 |    0.023539 |    0.023575 |  GentleBoost |           24 |    0.0011975 |            4 |         1229 |
|    7 | Accept |     0.14529 |     0.28933 |    0.023539 |      0.0236 |  GentleBoost |           13 |    0.0093862 |          189 |            1 |
|    8 | Accept |     0.53734 |      0.4543 |    0.023539 |    0.023612 |   LogitBoost |           30 |     0.042012 |          546 |         1228 |
|    9 | Accept |    0.076299 |      12.487 |    0.023539 |    0.023552 |   LogitBoost |          420 |    0.0021908 |            1 |           58 |
|   10 | Best   |    0.021104 |      3.3457 |    0.021104 |    0.021163 |  GentleBoost |          131 |       0.3052 |           32 |         1197 |
|   11 | Accept |     0.24594 |      12.012 |    0.021104 |    0.021317 |     RUSBoost |          449 |      0.11933 |            1 |            1 |
|   12 | Accept |    0.042208 |      3.0326 |    0.021104 |    0.021304 |          Bag |          102 |            - |            2 |         1210 |
|   13 | Accept |     0.04789 |      0.4222 |    0.021104 |    0.021145 |          Bag |           13 |            - |            8 |           64 |
|   14 | Accept |     0.23133 |     0.55389 |    0.021104 |    0.021143 |          Bag |           23 |            - |          461 |          248 |
|   15 | Accept |    0.078734 |      0.4119 |    0.021104 |    0.021139 |   AdaBoostM1 |           11 |    0.0022419 |            1 |          252 |
|   16 | Accept |    0.049513 |      9.3424 |    0.021104 |    0.021139 |   AdaBoostM1 |          484 |     0.055622 |           27 |            3 |
|   17 | Accept |     0.47484 |    0.095339 |    0.021104 |    0.021135 |   AdaBoostM1 |           28 |    0.0016386 |          553 |           12 |
|   18 | Accept |    0.033279 |      14.343 |    0.021104 |    0.021139 |   AdaBoostM1 |          498 |      0.02911 |            7 |         1000 |
|   19 | Accept |     0.24594 |     0.26395 |    0.021104 |    0.021126 |   LogitBoost |           11 |    0.0014694 |            4 |            1 |
|   20 | Accept |    0.075487 |     0.31747 |    0.021104 |    0.021127 |          Bag |           10 |            - |            1 |           10 |
|==================================================================================================================================================|
| Iter | Eval   | Objective   | Objective   | BestSoFar   | BestSoFar   |       Method | NumLearningC-|    LearnRate |  MinLeafSize | MaxNumSplits |
|      | result |             | runtime     | (observed)  | (estim.)    |              | ycles        |              |              |              |
|==================================================================================================================================================|
|   21 | Accept |    0.083604 |      13.438 |    0.021104 |    0.021131 |  GentleBoost |          497 |      0.10189 |            1 |         1196 |
|   22 | Accept |    0.044643 |      13.781 |    0.021104 |    0.021134 |          Bag |          493 |            - |           10 |          205 |
|   23 | Accept |    0.021916 |      9.2921 |    0.021104 |     0.02113 |  GentleBoost |          488 |    0.0049505 |           49 |            4 |
|   24 | Accept |     0.13474 |     0.29078 |    0.021104 |     0.02114 |   AdaBoostM1 |           10 |    0.0023226 |            8 |            7 |
|   25 | Accept |    0.071429 |       11.05 |    0.021104 |    0.021147 |   AdaBoostM1 |          493 |    0.0067364 |            1 |          139 |
|   26 | Accept |     0.13555 |     0.24268 |    0.021104 |    0.021778 |  GentleBoost |           10 |     0.015131 |            1 |            1 |
|   27 | Accept |    0.047078 |     0.29535 |    0.021104 |    0.021992 |  GentleBoost |           10 |      0.31667 |           11 |           12 |
|   28 | Best   |    0.019481 |      12.291 |    0.019481 |    0.018066 |  GentleBoost |          472 |      0.17558 |           24 |          134 |
|   29 | Accept |    0.083604 |      12.857 |    0.019481 |    0.017979 |          Bag |          499 |            - |            1 |           11 |
|   30 | Accept |     0.52516 |      6.1594 |    0.019481 |    0.019456 |  GentleBoost |          490 |      0.39568 |          499 |          996 |

__________________________________________________________
Optimization completed.
MaxObjectiveEvaluations of 30 reached.
Total function evaluations: 30
Total elapsed time: 178.0143 seconds
Total objective function evaluation time: 174.1077

Best observed feasible point:
      Method       NumLearningCycles    LearnRate    MinLeafSize    MaxNumSplits
    ___________    _________________    _________    ___________    ____________

    GentleBoost           472            0.17558         24             134     

Observed objective function value = 0.019481
Estimated objective function value = 0.019456
Function evaluation time = 12.2906

Best estimated feasible point (according to models):
      Method       NumLearningCycles    LearnRate    MinLeafSize    MaxNumSplits
    ___________    _________________    _________    ___________    ____________

    GentleBoost           472            0.17558         24             134     

Estimated objective function value = 0.019456
Estimated function evaluation time = 10.2144

Training completed in 180.4709 seconds
Selected method: GentleBoost
Number of learning cycles: 472
Training cross-validated ensemble model with best hyperparameters...
=== VALIDATION PERFORMANCE (5-fold CV, 7 sensors) ===
Observation-level validation metrics:
Accuracy: 0.98133
Sensitivity: 0.98701
Specificity: 0.97565
Precision: 0.97592
F1 Score: 0.98144
Observation-level validation confusion matrix:
   608     8
    15   601

Sample-level validation metrics:
Accuracy: 1
Sensitivity: 1
Specificity: 1
Precision: 1
F1 Score: 1
Sample-level validation confusion matrix:
    88     0
     0    88

=== TEST PERFORMANCE (10% held-out data, 7 sensors) ===
Observation-level test metrics:
Accuracy: 0.98571
Sensitivity: 0.98571
Specificity: 0.98571
Precision: 0.98571
F1 Score: 0.98571
Observation-level test confusion matrix:
    69     1
     1    69

Sample-level test metrics:
Accuracy: 1
Sensitivity: 1
Specificity: 1
Precision: 1
F1 Score: 1
Sample-level test confusion matrix:
    10     0
     0    10

Processing sensor combination 27/32: 9  11  12  19  20  31 sensors
Total samples: 196
Class 1 samples: 98
Class 2 samples: 98
Train-Test Split:
Training samples: 176 (88 from class 1, 88 from class 2)
Testing samples: 20 (10 from class 1, 10 from class 2)
Training observations: 1056
Testing observations: 120
Fold 1: 36 samples (18 from class 1, 18 from class 2)
Fold 2: 36 samples (18 from class 1, 18 from class 2)
Fold 3: 36 samples (18 from class 1, 18 from class 2)
Fold 4: 34 samples (17 from class 1, 17 from class 2)
Fold 5: 34 samples (17 from class 1, 17 from class 2)
Training optimizable ensemble model...
|==================================================================================================================================================|
| Iter | Eval   | Objective   | Objective   | BestSoFar   | BestSoFar   |       Method | NumLearningC-|    LearnRate |  MinLeafSize | MaxNumSplits |
|      | result |             | runtime     | (observed)  | (estim.)    |              | ycles        |              |              |              |
|==================================================================================================================================================|
|    1 | Best   |     0.14015 |      2.8323 |     0.14015 |     0.14015 |          Bag |          119 |            - |          105 |           51 |
|    2 | Best   |     0.11458 |      6.8765 |     0.11458 |      0.1156 |     RUSBoost |          194 |      0.38169 |           30 |          587 |
|    3 | Best   |    0.033144 |      6.2616 |    0.033144 |     0.04089 |  GentleBoost |          364 |     0.052186 |            3 |            3 |
|    4 | Accept |    0.080492 |     0.48819 |    0.033144 |    0.039698 |   AdaBoostM1 |           14 |    0.0038685 |            1 |          336 |
|    5 | Best   |    0.032197 |      8.4553 |    0.032197 |    0.032447 |  GentleBoost |          455 |     0.059118 |            3 |            4 |
|    6 | Accept |    0.064394 |     0.32318 |    0.032197 |     0.03227 |  GentleBoost |           14 |      0.91349 |            4 |            3 |
|    7 | Best   |     0.03125 |      9.0504 |     0.03125 |    0.031507 |  GentleBoost |          484 |    0.0084553 |            2 |            5 |
|    8 | Accept |    0.063447 |      10.923 |     0.03125 |    0.031507 |   LogitBoost |          499 |     0.008146 |           10 |           18 |
|    9 | Accept |      0.1733 |     0.23189 |     0.03125 |    0.031249 |   LogitBoost |           10 |      0.88473 |          298 |         1036 |
|   10 | Accept |     0.15152 |      8.4185 |     0.03125 |     0.03125 |   LogitBoost |          496 |    0.0021147 |            1 |            3 |
|   11 | Accept |    0.097538 |      12.914 |     0.03125 |    0.031261 |  GentleBoost |          499 |    0.0017204 |            1 |          132 |
|   12 | Accept |     0.10606 |     0.33593 |     0.03125 |    0.031255 |   LogitBoost |           10 |     0.074325 |           22 |          882 |
|   13 | Accept |    0.035038 |      9.2256 |     0.03125 |    0.031265 |  GentleBoost |          339 |      0.13548 |            3 |          959 |
|   14 | Accept |    0.033144 |      13.482 |     0.03125 |    0.031265 |  GentleBoost |          496 |    0.0010308 |            3 |          877 |
|   15 | Accept |    0.092803 |     0.34274 |     0.03125 |    0.031266 |   LogitBoost |           10 |    0.0017863 |            5 |           61 |
|   16 | Accept |      0.1733 |      8.8498 |     0.03125 |    0.031264 |   AdaBoostM1 |          485 |    0.0010105 |            3 |            3 |
|   17 | Accept |    0.099432 |     0.29903 |     0.03125 |    0.031263 |  GentleBoost |           14 |    0.0029465 |            2 |            1 |
|   18 | Accept |    0.032197 |      13.105 |     0.03125 |    0.031269 |  GentleBoost |          495 |    0.0051809 |            8 |          731 |
|   19 | Accept |    0.034091 |      8.4713 |     0.03125 |    0.031279 |  GentleBoost |          499 |    0.0016132 |            1 |            3 |
|   20 | Accept |     0.03125 |      7.2343 |     0.03125 |    0.031258 |  GentleBoost |          397 |      0.75813 |          127 |          990 |
|==================================================================================================================================================|
| Iter | Eval   | Objective   | Objective   | BestSoFar   | BestSoFar   |       Method | NumLearningC-|    LearnRate |  MinLeafSize | MaxNumSplits |
|      | result |             | runtime     | (observed)  | (estim.)    |              | ycles        |              |              |              |
|==================================================================================================================================================|
|   21 | Best   |    0.028409 |      10.811 |    0.028409 |    0.028409 |  GentleBoost |          453 |      0.56195 |           29 |          955 |
|   22 | Accept |    0.065341 |     0.30957 |    0.028409 |    0.028404 |  GentleBoost |           13 |      0.07565 |          149 |         1017 |
|   23 | Accept |     0.48011 |      6.0752 |    0.028409 |    0.028411 |  GentleBoost |          486 |    0.0010714 |          524 |          392 |
|   24 | Accept |    0.042614 |     0.45217 |    0.028409 |    0.028416 |  GentleBoost |           18 |     0.030064 |           69 |          902 |
|   25 | Accept |    0.043561 |      5.6813 |    0.028409 |    0.028416 |  GentleBoost |          368 |    0.0039762 |           17 |            1 |
|   26 | Accept |    0.044508 |      6.7194 |    0.028409 |    0.028416 |  GentleBoost |          438 |     0.052135 |           86 |            1 |
|   27 | Accept |    0.042614 |     0.34756 |    0.028409 |    0.028416 |  GentleBoost |           11 |     0.019891 |           15 |          801 |
|   28 | Accept |    0.028409 |       9.702 |    0.028409 |    0.028399 |  GentleBoost |          486 |    0.0081801 |           80 |          915 |
|   29 | Accept |     0.24148 |     0.72791 |    0.028409 |    0.028398 |     RUSBoost |           25 |     0.038913 |          230 |           31 |
|   30 | Accept |     0.13447 |     0.23125 |    0.028409 |    0.028386 |  GentleBoost |           10 |      0.89738 |           33 |            1 |

__________________________________________________________
Optimization completed.
MaxObjectiveEvaluations of 30 reached.
Total function evaluations: 30
Total elapsed time: 173.1648 seconds
Total objective function evaluation time: 169.1773

Best observed feasible point:
      Method       NumLearningCycles    LearnRate    MinLeafSize    MaxNumSplits
    ___________    _________________    _________    ___________    ____________

    GentleBoost           453            0.56195         29             955     

Observed objective function value = 0.028409
Estimated objective function value = 0.028425
Function evaluation time = 10.8107

Best estimated feasible point (according to models):
      Method       NumLearningCycles    LearnRate    MinLeafSize    MaxNumSplits
    ___________    _________________    _________    ___________    ____________

    GentleBoost           486           0.0081801        80             915     

Estimated objective function value = 0.028386
Estimated function evaluation time = 9.6553

Training completed in 175.0734 seconds
Selected method: GentleBoost
Number of learning cycles: 486
Training cross-validated ensemble model with best hyperparameters...
=== VALIDATION PERFORMANCE (5-fold CV, 6 sensors) ===
Observation-level validation metrics:
Accuracy: 0.97064
Sensitivity: 0.98106
Specificity: 0.96023
Precision: 0.96104
F1 Score: 0.97095
Observation-level validation confusion matrix:
   518    10
    21   507

Sample-level validation metrics:
Accuracy: 0.98295
Sensitivity: 1
Specificity: 0.96591
Precision: 0.96703
F1 Score: 0.98324
Sample-level validation confusion matrix:
    88     0
     3    85

=== TEST PERFORMANCE (10% held-out data, 6 sensors) ===
Observation-level test metrics:
Accuracy: 0.98333
Sensitivity: 0.98333
Specificity: 0.98333
Precision: 0.98333
F1 Score: 0.98333
Observation-level test confusion matrix:
    59     1
     1    59

Sample-level test metrics:
Accuracy: 1
Sensitivity: 1
Specificity: 1
Precision: 1
F1 Score: 1
Sample-level test confusion matrix:
    10     0
     0    10

Processing sensor combination 28/32: 9  11  12  20  31 sensors
Total samples: 196
Class 1 samples: 98
Class 2 samples: 98
Train-Test Split:
Training samples: 176 (88 from class 1, 88 from class 2)
Testing samples: 20 (10 from class 1, 10 from class 2)
Training observations: 880
Testing observations: 100
Fold 1: 36 samples (18 from class 1, 18 from class 2)
Fold 2: 36 samples (18 from class 1, 18 from class 2)
Fold 3: 36 samples (18 from class 1, 18 from class 2)
Fold 4: 34 samples (17 from class 1, 17 from class 2)
Fold 5: 34 samples (17 from class 1, 17 from class 2)
Training optimizable ensemble model...
|==================================================================================================================================================|
| Iter | Eval   | Objective   | Objective   | BestSoFar   | BestSoFar   |       Method | NumLearningC-|    LearnRate |  MinLeafSize | MaxNumSplits |
|      | result |             | runtime     | (observed)  | (estim.)    |              | ycles        |              |              |              |
|==================================================================================================================================================|
|    1 | Best   |    0.042045 |      3.8389 |    0.042045 |    0.042045 |   AdaBoostM1 |          186 |     0.095413 |            5 |            6 |
|    2 | Accept |    0.056818 |      1.3511 |    0.042045 |    0.042633 |          Bag |           49 |            - |            3 |           46 |
|    3 | Accept |     0.10227 |      0.7594 |    0.042045 |    0.045952 |          Bag |           30 |            - |           22 |           12 |
|    4 | Accept |     0.11818 |      8.4033 |    0.042045 |    0.048226 |   AdaBoostM1 |          413 |    0.0018925 |           47 |          113 |
|    5 | Accept |        0.05 |      2.6021 |    0.042045 |    0.042886 |   AdaBoostM1 |          129 |      0.11971 |            5 |            4 |
|    6 | Accept |    0.045455 |      5.0196 |    0.042045 |    0.044441 |   AdaBoostM1 |          198 |     0.041907 |            5 |           45 |
|    7 | Best   |    0.031818 |      13.459 |    0.031818 |    0.032448 |   AdaBoostM1 |          499 |      0.26999 |            5 |           26 |
|    8 | Accept |    0.051136 |      8.2215 |    0.031818 |    0.032443 |   LogitBoost |          492 |     0.052603 |            5 |            2 |
|    9 | Accept |    0.067045 |     0.34819 |    0.031818 |    0.032541 |   LogitBoost |           11 |    0.0016977 |            5 |           96 |
|   10 | Accept |    0.046591 |      12.344 |    0.031818 |    0.032361 |   AdaBoostM1 |          491 |     0.018526 |            6 |          433 |
|   11 | Accept |    0.034091 |      15.591 |    0.031818 |    0.031823 |   AdaBoostM1 |          465 |      0.95715 |            4 |          591 |
|   12 | Accept |    0.052273 |      7.8543 |    0.031818 |    0.031889 |   AdaBoostM1 |          497 |      0.88812 |            3 |            1 |
|   13 | Accept |    0.031818 |      6.3897 |    0.031818 |    0.031795 |   AdaBoostM1 |          357 |      0.83347 |            5 |            3 |
|   14 | Accept |    0.040909 |      7.6497 |    0.031818 |    0.031743 |   LogitBoost |          449 |      0.26978 |           11 |            3 |
|   15 | Accept |    0.094318 |      3.7044 |    0.031818 |    0.031725 |   LogitBoost |          162 |    0.0010011 |           18 |           45 |
|   16 | Accept |    0.053409 |      3.1101 |    0.031818 |    0.031701 |   LogitBoost |          200 |      0.89579 |            8 |            1 |
|   17 | Accept |    0.031818 |      16.261 |    0.031818 |    0.031769 |   AdaBoostM1 |          497 |      0.95694 |            5 |          330 |
|   18 | Accept |    0.054545 |      1.3695 |    0.031818 |    0.031769 |          Bag |           49 |            - |            1 |           41 |
|   19 | Accept |    0.051136 |      13.213 |    0.031818 |    0.031775 |          Bag |          496 |            - |            2 |          655 |
|   20 | Accept |     0.14318 |      10.361 |    0.031818 |    0.031688 |          Bag |          484 |            - |            1 |            3 |
|==================================================================================================================================================|
| Iter | Eval   | Objective   | Objective   | BestSoFar   | BestSoFar   |       Method | NumLearningC-|    LearnRate |  MinLeafSize | MaxNumSplits |
|      | result |             | runtime     | (observed)  | (estim.)    |              | ycles        |              |              |              |
|==================================================================================================================================================|
|   21 | Accept |    0.055682 |     0.34143 |    0.031818 |    0.031727 |          Bag |           11 |            - |            1 |          154 |
|   22 | Accept |    0.051136 |      12.812 |    0.031818 |    0.031737 |          Bag |          487 |            - |            3 |          239 |
|   23 | Accept |    0.084091 |      9.5951 |    0.031818 |    0.031814 |   LogitBoost |          495 |    0.0014474 |            9 |           10 |
|   24 | Best   |    0.028409 |      8.1039 |    0.028409 |     0.02841 |   AdaBoostM1 |          372 |      0.95705 |            8 |           12 |
|   25 | Accept |    0.032955 |      5.3008 |    0.028409 |     0.02841 |   AdaBoostM1 |          222 |      0.99345 |            2 |           21 |
|   26 | Accept |    0.068182 |     0.73888 |    0.028409 |    0.028411 |   AdaBoostM1 |          433 |      0.19591 |            1 |          300 |
|   27 | Accept |    0.039773 |      6.1464 |    0.028409 |    0.028412 |   AdaBoostM1 |          189 |      0.90386 |            4 |          235 |
|   28 | Best   |    0.027273 |      8.1533 |    0.027273 |    0.027273 |   AdaBoostM1 |          381 |       0.7966 |            3 |           10 |
|   29 | Accept |    0.052273 |      1.8261 |    0.027273 |    0.027267 |          Bag |           67 |            - |            2 |          852 |
|   30 | Accept |      0.1625 |      10.584 |    0.027273 |    0.027269 |   LogitBoost |          373 |      0.88643 |            2 |           25 |

__________________________________________________________
Optimization completed.
MaxObjectiveEvaluations of 30 reached.
Total function evaluations: 30
Total elapsed time: 209.6228 seconds
Total objective function evaluation time: 205.4528

Best observed feasible point:
      Method      NumLearningCycles    LearnRate    MinLeafSize    MaxNumSplits
    __________    _________________    _________    ___________    ____________

    AdaBoostM1           381            0.7966           3              10     

Observed objective function value = 0.027273
Estimated objective function value = 0.027269
Function evaluation time = 8.1533

Best estimated feasible point (according to models):
      Method      NumLearningCycles    LearnRate    MinLeafSize    MaxNumSplits
    __________    _________________    _________    ___________    ____________

    AdaBoostM1           381            0.7966           3              10     

Estimated objective function value = 0.027269
Estimated function evaluation time = 8.1537

Training completed in 211.2257 seconds
Selected method: AdaBoostM1
Number of learning cycles: 381
Training cross-validated ensemble model with best hyperparameters...
=== VALIDATION PERFORMANCE (5-fold CV, 5 sensors) ===
Observation-level validation metrics:
Accuracy: 0.97273
Sensitivity: 0.98409
Specificity: 0.96136
Precision: 0.96222
F1 Score: 0.97303
Observation-level validation confusion matrix:
   433     7
    17   423

Sample-level validation metrics:
Accuracy: 0.98864
Sensitivity: 1
Specificity: 0.97727
Precision: 0.97778
F1 Score: 0.98876
Sample-level validation confusion matrix:
    88     0
     2    86

=== TEST PERFORMANCE (10% held-out data, 5 sensors) ===
Observation-level test metrics:
Accuracy: 0.98
Sensitivity: 0.98
Specificity: 0.98
Precision: 0.98
F1 Score: 0.98
Observation-level test confusion matrix:
    49     1
     1    49

Sample-level test metrics:
Accuracy: 1
Sensitivity: 1
Specificity: 1
Precision: 1
F1 Score: 1
Sample-level test confusion matrix:
    10     0
     0    10

Processing sensor combination 29/32: 9  11  12  31 sensors
Total samples: 196
Class 1 samples: 98
Class 2 samples: 98
Train-Test Split:
Training samples: 176 (88 from class 1, 88 from class 2)
Testing samples: 20 (10 from class 1, 10 from class 2)
Training observations: 704
Testing observations: 80
Fold 1: 36 samples (18 from class 1, 18 from class 2)
Fold 2: 36 samples (18 from class 1, 18 from class 2)
Fold 3: 36 samples (18 from class 1, 18 from class 2)
Fold 4: 34 samples (17 from class 1, 17 from class 2)
Fold 5: 34 samples (17 from class 1, 17 from class 2)
Training optimizable ensemble model...
|==================================================================================================================================================|
| Iter | Eval   | Objective   | Objective   | BestSoFar   | BestSoFar   |       Method | NumLearningC-|    LearnRate |  MinLeafSize | MaxNumSplits |
|      | result |             | runtime     | (observed)  | (estim.)    |              | ycles        |              |              |              |
|==================================================================================================================================================|
|    1 | Best   |     0.11506 |      2.3642 |     0.11506 |     0.11506 |          Bag |          102 |            - |           31 |          585 |
|    2 | Best   |    0.075284 |     0.53283 |    0.075284 |    0.076865 |   AdaBoostM1 |           20 |      0.05276 |            1 |          359 |
|    3 | Accept |     0.15625 |     0.64561 |    0.075284 |    0.078219 |          Bag |           27 |            - |           18 |            2 |
|    4 | Best   |    0.045455 |      1.4917 |    0.045455 |     0.04828 |  GentleBoost |           70 |      0.98396 |           32 |           16 |
|    5 | Accept |    0.088068 |       1.245 |    0.045455 |    0.049924 |  GentleBoost |           78 |      0.96235 |          187 |          182 |
|    6 | Accept |    0.066761 |      1.5324 |    0.045455 |    0.045477 |  GentleBoost |           97 |       0.9143 |           22 |            1 |
|    7 | Accept |    0.051136 |     0.54389 |    0.045455 |    0.045483 |  GentleBoost |           23 |      0.81801 |           35 |           76 |
|    8 | Accept |    0.082386 |     0.30477 |    0.045455 |    0.045486 |   AdaBoostM1 |           10 |    0.0010064 |            2 |          151 |
|    9 | Accept |    0.046875 |      1.4571 |    0.045455 |    0.045431 |  GentleBoost |           75 |    0.0022434 |           29 |            7 |
|   10 | Best   |    0.041193 |      4.2766 |    0.041193 |    0.041194 |  GentleBoost |          188 |      0.18174 |           12 |           37 |
|   11 | Accept |     0.12074 |      4.4936 |    0.041193 |    0.041206 |  GentleBoost |          193 |      0.32379 |            1 |          398 |
|   12 | Best   |    0.036932 |      3.6377 |    0.036932 |    0.036977 |  GentleBoost |          164 |      0.26254 |           17 |           22 |
|   13 | Accept |    0.036932 |      1.0412 |    0.036932 |     0.03695 |  GentleBoost |           48 |      0.12411 |           14 |           13 |
|   14 | Accept |     0.49574 |     0.57385 |    0.036932 |    0.037308 |   AdaBoostM1 |          170 |    0.0070942 |          342 |          675 |
|   15 | Accept |     0.23295 |     0.49856 |    0.036932 |    0.037176 |   AdaBoostM1 |           28 |    0.0010704 |            1 |            1 |
|   16 | Accept |      0.0625 |       2.738 |    0.036932 |    0.037186 |          Bag |          106 |            - |            1 |          532 |
|   17 | Accept |    0.065341 |      1.4644 |    0.036932 |    0.037133 |   LogitBoost |           51 |     0.092545 |            1 |          698 |
|   18 | Accept |     0.14631 |     0.72454 |    0.036932 |    0.037126 |   LogitBoost |           36 |     0.039477 |           60 |          579 |
|   19 | Accept |     0.11648 |      2.5752 |    0.036932 |    0.037103 |   LogitBoost |          169 |      0.10478 |            1 |            1 |
|   20 | Accept |    0.082386 |      1.9418 |    0.036932 |    0.037071 |     RUSBoost |           53 |      0.23249 |            1 |          679 |
|==================================================================================================================================================|
| Iter | Eval   | Objective   | Objective   | BestSoFar   | BestSoFar   |       Method | NumLearningC-|    LearnRate |  MinLeafSize | MaxNumSplits |
|      | result |             | runtime     | (observed)  | (estim.)    |              | ycles        |              |              |              |
|==================================================================================================================================================|
|   21 | Accept |     0.23295 |      2.7407 |    0.036932 |    0.037068 |     RUSBoost |          106 |    0.0027607 |           38 |            1 |
|   22 | Accept |     0.20597 |      4.5792 |    0.036932 |    0.037093 |          Bag |          224 |            - |            1 |            1 |
|   23 | Accept |     0.23295 |      7.2054 |    0.036932 |     0.03695 |     RUSBoost |          282 |    0.0025326 |            1 |            1 |
|   24 | Accept |    0.049716 |      7.0195 |    0.036932 |    0.036819 |  GentleBoost |          472 |     0.084761 |            1 |            1 |
|   25 | Accept |         0.5 |     0.28464 |    0.036932 |    0.036852 |     RUSBoost |           12 |     0.055529 |          349 |          669 |
|   26 | Accept |      0.5142 |     0.33412 |    0.036932 |    0.036802 |   LogitBoost |           21 |       0.2332 |          336 |            1 |
|   27 | Accept |    0.045455 |       0.914 |    0.036932 |    0.036776 |   LogitBoost |           34 |       0.6872 |            6 |          660 |
|   28 | Accept |     0.48722 |     0.38535 |    0.036932 |    0.036907 |          Bag |           22 |            - |          350 |            3 |
|   29 | Accept |    0.071023 |      1.0582 |    0.036932 |     0.03689 |          Bag |           41 |            - |            5 |          701 |
|   30 | Accept |    0.072443 |      1.0924 |    0.036932 |    0.036964 |  GentleBoost |           69 |     0.018825 |            3 |            1 |

__________________________________________________________
Optimization completed.
MaxObjectiveEvaluations of 30 reached.
Total function evaluations: 30
Total elapsed time: 63.3933 seconds
Total objective function evaluation time: 59.6966

Best observed feasible point:
      Method       NumLearningCycles    LearnRate    MinLeafSize    MaxNumSplits
    ___________    _________________    _________    ___________    ____________

    GentleBoost           164            0.26254         17              22     

Observed objective function value = 0.036932
Estimated objective function value = 0.036964
Function evaluation time = 3.6377

Best estimated feasible point (according to models):
      Method       NumLearningCycles    LearnRate    MinLeafSize    MaxNumSplits
    ___________    _________________    _________    ___________    ____________

    GentleBoost           164            0.26254         17              22     

Estimated objective function value = 0.036964
Estimated function evaluation time = 3.4444

Training completed in 64.1088 seconds
Selected method: GentleBoost
Number of learning cycles: 164
Training cross-validated ensemble model with best hyperparameters...
=== VALIDATION PERFORMANCE (5-fold CV, 4 sensors) ===
Observation-level validation metrics:
Accuracy: 0.96023
Sensitivity: 0.96591
Specificity: 0.95455
Precision: 0.95506
F1 Score: 0.96045
Observation-level validation confusion matrix:
   340    12
    16   336

Sample-level validation metrics:
Accuracy: 0.98864
Sensitivity: 1
Specificity: 0.97727
Precision: 0.97778
F1 Score: 0.98876
Sample-level validation confusion matrix:
    88     0
     2    86

=== TEST PERFORMANCE (10% held-out data, 4 sensors) ===
Observation-level test metrics:
Accuracy: 0.9875
Sensitivity: 1
Specificity: 0.975
Precision: 0.97561
F1 Score: 0.98765
Observation-level test confusion matrix:
    40     0
     1    39

Sample-level test metrics:
Accuracy: 1
Sensitivity: 1
Specificity: 1
Precision: 1
F1 Score: 1
Sample-level test confusion matrix:
    10     0
     0    10

Processing sensor combination 30/32: 9  12  31 sensors
Total samples: 196
Class 1 samples: 98
Class 2 samples: 98
Train-Test Split:
Training samples: 176 (88 from class 1, 88 from class 2)
Testing samples: 20 (10 from class 1, 10 from class 2)
Training observations: 528
Testing observations: 60
Fold 1: 36 samples (18 from class 1, 18 from class 2)
Fold 2: 36 samples (18 from class 1, 18 from class 2)
Fold 3: 36 samples (18 from class 1, 18 from class 2)
Fold 4: 34 samples (17 from class 1, 17 from class 2)
Fold 5: 34 samples (17 from class 1, 17 from class 2)
Training optimizable ensemble model...
|==================================================================================================================================================|
| Iter | Eval   | Objective   | Objective   | BestSoFar   | BestSoFar   |       Method | NumLearningC-|    LearnRate |  MinLeafSize | MaxNumSplits |
|      | result |             | runtime     | (observed)  | (estim.)    |              | ycles        |              |              |              |
|==================================================================================================================================================|
|    1 | Best   |     0.10227 |      12.702 |     0.10227 |     0.10227 |     RUSBoost |          422 |     0.032375 |            4 |          178 |
|    2 | Accept |     0.11364 |      0.5967 |     0.10227 |     0.10287 |     RUSBoost |           18 |      0.95225 |            9 |           62 |
|    3 | Accept |     0.25189 |      1.4595 |     0.10227 |     0.10465 |   LogitBoost |           94 |     0.014922 |           18 |            1 |
|    4 | Best   |    0.043561 |      4.4369 |    0.043561 |    0.043581 |  GentleBoost |          285 |    0.0010714 |           95 |          192 |
|    5 | Accept |      0.0625 |      1.1565 |    0.043561 |    0.046892 |  GentleBoost |           74 |      0.17222 |            1 |            1 |
|    6 | Accept |     0.51136 |      2.8467 |    0.043561 |    0.044735 |          Bag |          181 |            - |          220 |          524 |
|    7 | Accept |    0.089015 |      3.4045 |    0.043561 |    0.046841 |   AdaBoostM1 |          155 |    0.0010431 |            2 |          525 |
|    8 | Accept |     0.52652 |     0.62901 |    0.043561 |    0.061642 |  GentleBoost |           44 |     0.039211 |          262 |          515 |
|    9 | Accept |     0.52652 |      3.5175 |    0.043561 |    0.043594 |  GentleBoost |          279 |    0.0010532 |          218 |          166 |
|   10 | Accept |    0.068182 |      5.7585 |    0.043561 |    0.043605 |  GentleBoost |          398 |    0.0010417 |           67 |            1 |
|   11 | Accept |      0.0625 |      1.1144 |    0.043561 |     0.04361 |  GentleBoost |           71 |     0.067901 |            2 |            1 |
|   12 | Accept |    0.068182 |      2.5691 |    0.043561 |    0.043614 |   AdaBoostM1 |          118 |    0.0087421 |            4 |          129 |
|   13 | Accept |        0.25 |      5.2958 |    0.043561 |    0.043611 |   AdaBoostM1 |          359 |    0.0036555 |            8 |            1 |
|   14 | Accept |    0.047348 |     0.60708 |    0.043561 |    0.043614 |  GentleBoost |           25 |     0.093554 |            4 |          521 |
|   15 | Accept |    0.083333 |     0.65371 |    0.043561 |    0.043619 |  GentleBoost |           40 |    0.0012667 |            7 |            1 |
|   16 | Accept |    0.085227 |     0.23737 |    0.043561 |    0.043621 |  GentleBoost |           10 |     0.070982 |           17 |            2 |
|   17 | Accept |     0.23106 |     0.28011 |    0.043561 |     0.04362 |     RUSBoost |           10 |     0.005112 |            2 |            1 |
|   18 | Accept |     0.18561 |      11.226 |    0.043561 |    0.043618 |     RUSBoost |          417 |    0.0099377 |           25 |          266 |
|   19 | Accept |     0.21023 |     0.26082 |    0.043561 |    0.043605 |   AdaBoostM1 |           13 |      0.32548 |            3 |            1 |
|   20 | Accept |      0.0625 |      0.4542 |    0.043561 |    0.043609 |  GentleBoost |           22 |    0.0019043 |           63 |          435 |
|==================================================================================================================================================|
| Iter | Eval   | Objective   | Objective   | BestSoFar   | BestSoFar   |       Method | NumLearningC-|    LearnRate |  MinLeafSize | MaxNumSplits |
|      | result |             | runtime     | (observed)  | (estim.)    |              | ycles        |              |              |              |
|==================================================================================================================================================|
|   21 | Accept |    0.045455 |     0.68429 |    0.043561 |    0.043589 |  GentleBoost |           29 |    0.0012609 |            2 |          502 |
|   22 | Best   |    0.032197 |      1.1338 |    0.032197 |    0.032213 |  GentleBoost |           50 |    0.0010877 |            3 |          521 |
|   23 | Accept |    0.066288 |      1.0154 |    0.032197 |    0.032206 |  GentleBoost |           65 |     0.064526 |            4 |            1 |
|   24 | Accept |    0.051136 |     0.79509 |    0.032197 |    0.032207 |  GentleBoost |           39 |    0.0077407 |           33 |          435 |
|   25 | Accept |    0.081439 |     0.37997 |    0.032197 |    0.032207 |   AdaBoostM1 |           18 |     0.073802 |            1 |          521 |
|   26 | Accept |    0.041667 |       2.072 |    0.032197 |    0.032226 |  GentleBoost |          115 |      0.10804 |           44 |          199 |
|   27 | Accept |    0.037879 |      7.5124 |    0.032197 |    0.032219 |  GentleBoost |          462 |      0.02764 |           68 |          501 |
|   28 | Accept |    0.060606 |      6.6222 |    0.032197 |    0.032353 |  GentleBoost |          461 |      0.60934 |           33 |            1 |
|   29 | Accept |    0.032197 |     0.59705 |    0.032197 |    0.032205 |  GentleBoost |           26 |      0.25568 |           11 |          514 |
|   30 | Accept |    0.092803 |     0.38153 |    0.032197 |    0.032204 |   LogitBoost |           14 |    0.0012445 |            1 |          481 |

__________________________________________________________
Optimization completed.
MaxObjectiveEvaluations of 30 reached.
Total function evaluations: 30
Total elapsed time: 84.5622 seconds
Total objective function evaluation time: 80.3999

Best observed feasible point:
      Method       NumLearningCycles    LearnRate    MinLeafSize    MaxNumSplits
    ___________    _________________    _________    ___________    ____________

    GentleBoost           50            0.0010877         3             521     

Observed objective function value = 0.032197
Estimated objective function value = 0.032204
Function evaluation time = 1.1338

Best estimated feasible point (according to models):
      Method       NumLearningCycles    LearnRate    MinLeafSize    MaxNumSplits
    ___________    _________________    _________    ___________    ____________

    GentleBoost           50            0.0010877         3             521     

Estimated objective function value = 0.032204
Estimated function evaluation time = 1.1321

Training completed in 84.8636 seconds
Selected method: GentleBoost
Number of learning cycles: 50
Training cross-validated ensemble model with best hyperparameters...
=== VALIDATION PERFORMANCE (5-fold CV, 3 sensors) ===
Observation-level validation metrics:
Accuracy: 0.95644
Sensitivity: 0.9697
Specificity: 0.94318
Precision: 0.94465
F1 Score: 0.95701
Observation-level validation confusion matrix:
   256     8
    15   249

Sample-level validation metrics:
Accuracy: 0.98864
Sensitivity: 1
Specificity: 0.97727
Precision: 0.97778
F1 Score: 0.98876
Sample-level validation confusion matrix:
    88     0
     2    86

=== TEST PERFORMANCE (10% held-out data, 3 sensors) ===
Observation-level test metrics:
Accuracy: 0.98333
Sensitivity: 1
Specificity: 0.96667
Precision: 0.96774
F1 Score: 0.98361
Observation-level test confusion matrix:
    30     0
     1    29

Sample-level test metrics:
Accuracy: 1
Sensitivity: 1
Specificity: 1
Precision: 1
F1 Score: 1
Sample-level test confusion matrix:
    10     0
     0    10

Processing sensor combination 31/32: 9  31 sensors
Total samples: 196
Class 1 samples: 98
Class 2 samples: 98
Train-Test Split:
Training samples: 176 (88 from class 1, 88 from class 2)
Testing samples: 20 (10 from class 1, 10 from class 2)
Training observations: 352
Testing observations: 40
Fold 1: 36 samples (18 from class 1, 18 from class 2)
Fold 2: 36 samples (18 from class 1, 18 from class 2)
Fold 3: 36 samples (18 from class 1, 18 from class 2)
Fold 4: 34 samples (17 from class 1, 17 from class 2)
Fold 5: 34 samples (17 from class 1, 17 from class 2)
Training optimizable ensemble model...
|==================================================================================================================================================|
| Iter | Eval   | Objective   | Objective   | BestSoFar   | BestSoFar   |       Method | NumLearningC-|    LearnRate |  MinLeafSize | MaxNumSplits |
|      | result |             | runtime     | (observed)  | (estim.)    |              | ycles        |              |              |              |
|==================================================================================================================================================|
|    1 | Best   |     0.17898 |       5.844 |     0.17898 |     0.17898 |   AdaBoostM1 |          384 |    0.0012249 |           52 |           83 |
|    2 | Best   |     0.13068 |     0.29766 |     0.13068 |     0.13408 |     RUSBoost |           11 |     0.086544 |            9 |            3 |
|    3 | Best   |     0.11364 |     0.33647 |     0.11364 |     0.11614 |  GentleBoost |           18 |    0.0010452 |          104 |           64 |
|    4 | Best   |    0.036932 |     0.99301 |    0.036932 |    0.044463 |   LogitBoost |           51 |      0.21338 |           20 |          279 |
|    5 | Accept |    0.036932 |      1.4211 |    0.036932 |    0.036938 |   LogitBoost |           72 |       0.2196 |           16 |          261 |
|    6 | Accept |     0.18182 |     0.99259 |    0.036932 |    0.036939 |          Bag |           47 |            - |           59 |           53 |
|    7 | Accept |    0.082386 |      2.6705 |    0.036932 |    0.036906 |   LogitBoost |          150 |    0.0010038 |            4 |          340 |
|    8 | Accept |    0.051136 |      0.4343 |    0.036932 |     0.03688 |   LogitBoost |           21 |      0.99731 |           26 |           23 |
|    9 | Accept |    0.042614 |      7.2996 |    0.036932 |    0.036949 |   LogitBoost |          380 |     0.057809 |            5 |           69 |
|   10 | Best   |    0.034091 |     0.36549 |    0.034091 |    0.034103 |  GentleBoost |           16 |      0.99858 |            7 |           31 |
|   11 | Accept |     0.47159 |     0.51184 |    0.034091 |    0.034109 |  GentleBoost |           36 |      0.24216 |          161 |           11 |
|   12 | Accept |    0.042614 |     0.69417 |    0.034091 |    0.034112 |  GentleBoost |           36 |      0.98681 |            2 |           11 |
|   13 | Accept |    0.065341 |      6.3716 |    0.034091 |    0.034112 |  GentleBoost |          360 |      0.04645 |            3 |          227 |
|   14 | Accept |     0.17898 |      3.0527 |    0.034091 |    0.034109 |   LogitBoost |          187 |    0.0036776 |           37 |           18 |
|   15 | Accept |    0.082386 |     0.96177 |    0.034091 |    0.034111 |   LogitBoost |           49 |     0.019585 |            1 |           71 |
|   16 | Accept |    0.073864 |      1.4019 |    0.034091 |    0.034111 |   LogitBoost |           74 |      0.97096 |            2 |           33 |
|   17 | Accept |    0.045455 |     0.38071 |    0.034091 |    0.034113 |  GentleBoost |           17 |    0.0010519 |            9 |           27 |
|   18 | Accept |    0.085227 |     0.36136 |    0.034091 |    0.034114 |  GentleBoost |           16 |    0.0010235 |            1 |          259 |
|   19 | Accept |     0.53693 |      2.1004 |    0.034091 |    0.034103 |   LogitBoost |          166 |      0.85973 |          172 |           52 |
|   20 | Accept |    0.036932 |     0.49655 |    0.034091 |    0.034105 |  GentleBoost |           26 |    0.0010076 |           28 |            5 |
|==================================================================================================================================================|
| Iter | Eval   | Objective   | Objective   | BestSoFar   | BestSoFar   |       Method | NumLearningC-|    LearnRate |  MinLeafSize | MaxNumSplits |
|      | result |             | runtime     | (observed)  | (estim.)    |              | ycles        |              |              |              |
|==================================================================================================================================================|
|   21 | Accept |     0.24148 |     0.42801 |    0.034091 |    0.034105 |     RUSBoost |           17 |    0.0011027 |          128 |            1 |
|   22 | Accept |    0.082386 |      1.7164 |    0.034091 |    0.034105 |     RUSBoost |           80 |      0.88847 |            1 |          158 |
|   23 | Accept |     0.09375 |      8.3752 |    0.034091 |    0.034104 |     RUSBoost |          364 |    0.0010506 |            1 |            6 |
|   24 | Best   |     0.03125 |     0.69286 |     0.03125 |    0.031263 |  GentleBoost |           35 |     0.033314 |           12 |           14 |
|   25 | Accept |     0.17898 |     0.18425 |     0.03125 |    0.031261 |   AdaBoostM1 |           12 |      0.96338 |            1 |           39 |
|   26 | Accept |    0.034091 |      2.7802 |     0.03125 |    0.031262 |  GentleBoost |          174 |      0.98919 |            1 |            4 |
|   27 | Accept |     0.15625 |     0.33836 |     0.03125 |     0.03126 |          Bag |           16 |            - |            1 |            2 |
|   28 | Accept |    0.039773 |      0.3487 |     0.03125 |    0.031263 |   LogitBoost |           15 |      0.99333 |            6 |           14 |
|   29 | Accept |    0.042614 |      3.1725 |     0.03125 |    0.031262 |          Bag |          155 |            - |            7 |          344 |
|   30 | Accept |     0.13636 |     0.62415 |     0.03125 |    0.031262 |   AdaBoostM1 |           38 |    0.0010004 |            6 |            3 |

__________________________________________________________
Optimization completed.
MaxObjectiveEvaluations of 30 reached.
Total function evaluations: 30
Total elapsed time: 59.2847 seconds
Total objective function evaluation time: 55.6484

Best observed feasible point:
      Method       NumLearningCycles    LearnRate    MinLeafSize    MaxNumSplits
    ___________    _________________    _________    ___________    ____________

    GentleBoost           35            0.033314         12              14     

Observed objective function value = 0.03125
Estimated objective function value = 0.031262
Function evaluation time = 0.69286

Best estimated feasible point (according to models):
      Method       NumLearningCycles    LearnRate    MinLeafSize    MaxNumSplits
    ___________    _________________    _________    ___________    ____________

    GentleBoost           35            0.033314         12              14     

Estimated objective function value = 0.031262
Estimated function evaluation time = 0.62262

Training completed in 59.4674 seconds
Selected method: GentleBoost
Number of learning cycles: 35
Training cross-validated ensemble model with best hyperparameters...
=== VALIDATION PERFORMANCE (5-fold CV, 2 sensors) ===
Observation-level validation metrics:
Accuracy: 0.94318
Sensitivity: 0.96023
Specificity: 0.92614
Precision: 0.92857
F1 Score: 0.94413
Observation-level validation confusion matrix:
   169     7
    13   163

Sample-level validation metrics:
Accuracy: 0.9375
Sensitivity: 1
Specificity: 0.875
Precision: 0.88889
F1 Score: 0.94118
Sample-level validation confusion matrix:
    88     0
    11    77

=== TEST PERFORMANCE (10% held-out data, 2 sensors) ===
Observation-level test metrics:
Accuracy: 0.95
Sensitivity: 0.95
Specificity: 0.95
Precision: 0.95
F1 Score: 0.95
Observation-level test confusion matrix:
    19     1
     1    19

Sample-level test metrics:
Accuracy: 0.95
Sensitivity: 1
Specificity: 0.9
Precision: 0.90909
F1 Score: 0.95238
Sample-level test confusion matrix:
    10     0
     1     9

Processing sensor combination 32/32: 31 sensors
Total samples: 196
Class 1 samples: 98
Class 2 samples: 98
Train-Test Split:
Training samples: 176 (88 from class 1, 88 from class 2)
Testing samples: 20 (10 from class 1, 10 from class 2)
Training observations: 176
Testing observations: 20
Fold 1: 36 samples (18 from class 1, 18 from class 2)
Fold 2: 36 samples (18 from class 1, 18 from class 2)
Fold 3: 36 samples (18 from class 1, 18 from class 2)
Fold 4: 34 samples (17 from class 1, 17 from class 2)
Fold 5: 34 samples (17 from class 1, 17 from class 2)
Training optimizable ensemble model...
|==================================================================================================================================================|
| Iter | Eval   | Objective   | Objective   | BestSoFar   | BestSoFar   |       Method | NumLearningC-|    LearnRate |  MinLeafSize | MaxNumSplits |
|      | result |             | runtime     | (observed)  | (estim.)    |              | ycles        |              |              |              |
|==================================================================================================================================================|
|    1 | Best   |    0.039773 |      3.4215 |    0.039773 |    0.039773 |   AdaBoostM1 |          242 |      0.10093 |           22 |            2 |
|    2 | Accept |       0.125 |     0.27975 |    0.039773 |    0.044964 |   AdaBoostM1 |           17 |     0.001321 |           64 |           34 |
|    3 | Accept |    0.068182 |     0.24076 |    0.039773 |     0.03978 |   AdaBoostM1 |           14 |      0.43351 |           62 |           69 |
|    4 | Accept |    0.096591 |      1.3714 |    0.039773 |     0.03978 |     RUSBoost |           65 |     0.033651 |            1 |            3 |
|    5 | Accept |    0.068182 |     0.57796 |    0.039773 |    0.039781 |   AdaBoostM1 |           44 |     0.050762 |            3 |           38 |
|    6 | Accept |         0.5 |     0.94153 |    0.039773 |    0.039782 |   AdaBoostM1 |          367 |     0.090246 |           86 |            4 |
|    7 | Accept |       0.125 |     0.21462 |    0.039773 |    0.039786 |   AdaBoostM1 |           12 |    0.0011963 |           52 |           88 |
|    8 | Accept |    0.045455 |      2.6854 |    0.039773 |     0.03979 |   AdaBoostM1 |          190 |      0.44335 |           13 |            2 |
|    9 | Best   |    0.017045 |     0.94861 |    0.017045 |    0.017055 |   AdaBoostM1 |           59 |      0.61866 |           19 |           14 |
|   10 | Accept |    0.022727 |     0.31577 |    0.017045 |     0.01705 |   AdaBoostM1 |           17 |      0.90371 |            9 |           12 |
|   11 | Accept |    0.085227 |     0.68583 |    0.017045 |    0.017056 |   AdaBoostM1 |           45 |    0.0011321 |           11 |            3 |
|   12 | Accept |    0.051136 |     0.18669 |    0.017045 |    0.017055 |   AdaBoostM1 |           10 |      0.74023 |            5 |           31 |
|   13 | Accept |    0.045455 |     0.22152 |    0.017045 |    0.017056 |   AdaBoostM1 |           11 |      0.80966 |           16 |           19 |
|   14 | Accept |     0.11364 |    0.093523 |    0.017045 |    0.017055 |   AdaBoostM1 |           10 |      0.53606 |            1 |           88 |
|   15 | Accept |     0.10795 |    0.094441 |    0.017045 |    0.017055 |   AdaBoostM1 |          435 |      0.49419 |            1 |           42 |
|   16 | Accept |     0.10227 |     0.28534 |    0.017045 |    0.017055 |     RUSBoost |           11 |      0.87292 |            4 |           16 |
|   17 | Accept |       0.125 |      10.259 |    0.017045 |    0.017055 |     RUSBoost |          493 |     0.001142 |            4 |            8 |
|   18 | Accept |     0.14205 |     0.32001 |    0.017045 |    0.017054 |     RUSBoost |           13 |      0.65223 |           21 |            2 |
|   19 | Accept |    0.051136 |     0.43026 |    0.017045 |    0.017055 |   AdaBoostM1 |          472 |      0.73509 |            4 |            7 |
|   20 | Accept |    0.073864 |     0.44342 |    0.017045 |    0.017056 |   AdaBoostM1 |           57 |      0.90936 |            6 |           46 |
|==================================================================================================================================================|
| Iter | Eval   | Objective   | Objective   | BestSoFar   | BestSoFar   |       Method | NumLearningC-|    LearnRate |  MinLeafSize | MaxNumSplits |
|      | result |             | runtime     | (observed)  | (estim.)    |              | ycles        |              |              |              |
|==================================================================================================================================================|
|   21 | Accept |    0.051136 |     0.76073 |    0.017045 |    0.017055 |   LogitBoost |           45 |      0.94713 |            5 |            7 |
|   22 | Accept |     0.17614 |      9.5503 |    0.017045 |    0.017055 |   LogitBoost |          477 |      0.91908 |            4 |           44 |
|   23 | Accept |    0.090909 |     0.21021 |    0.017045 |    0.017055 |   LogitBoost |           10 |      0.54452 |            8 |            1 |
|   24 | Accept |    0.096591 |     0.27054 |    0.017045 |    0.017055 |   LogitBoost |           13 |    0.0074322 |            3 |           30 |
|   25 | Accept |     0.10227 |      1.2288 |    0.017045 |    0.017055 |   LogitBoost |           77 |    0.0021671 |           13 |           17 |
|   26 | Accept |    0.028409 |      1.6037 |    0.017045 |    0.017081 |   AdaBoostM1 |          109 |      0.85416 |           19 |            3 |
|   27 | Accept |    0.073864 |      7.0492 |    0.017045 |    0.017085 |   AdaBoostM1 |          499 |    0.0010618 |           14 |           18 |
|   28 | Accept |    0.034091 |     0.54043 |    0.017045 |    0.017102 |   AdaBoostM1 |           34 |      0.58612 |           24 |           14 |
|   29 | Accept |    0.017045 |     0.50652 |    0.017045 |    0.017048 |   AdaBoostM1 |           36 |      0.58924 |           14 |            4 |
|   30 | Accept |      0.5625 |     0.21831 |    0.017045 |    0.017297 |   LogitBoost |           12 |      0.79516 |           77 |            1 |

__________________________________________________________
Optimization completed.
MaxObjectiveEvaluations of 30 reached.
Total function evaluations: 30
Total elapsed time: 49.906 seconds
Total objective function evaluation time: 45.956

Best observed feasible point:
      Method      NumLearningCycles    LearnRate    MinLeafSize    MaxNumSplits
    __________    _________________    _________    ___________    ____________

    AdaBoostM1           59             0.61866         19              14     

Observed objective function value = 0.017045
Estimated objective function value = 0.018764
Function evaluation time = 0.94861

Best estimated feasible point (according to models):
      Method      NumLearningCycles    LearnRate    MinLeafSize    MaxNumSplits
    __________    _________________    _________    ___________    ____________

    AdaBoostM1           36             0.58924         14              4      

Estimated objective function value = 0.017297
Estimated function evaluation time = 0.50783

Training completed in 50.0617 seconds
Selected method: AdaBoostM1
Number of learning cycles: 36
Training cross-validated ensemble model with best hyperparameters...
=== VALIDATION PERFORMANCE (5-fold CV, 1 sensors) ===
Observation-level validation metrics:
Accuracy: 0.96023
Sensitivity: 0.95455
Specificity: 0.96591
Precision: 0.96552
F1 Score: 0.96
Observation-level validation confusion matrix:
    84     4
     3    85

Sample-level validation metrics:
Accuracy: 0.96023
Sensitivity: 0.95455
Specificity: 0.96591
Precision: 0.96552
F1 Score: 0.96
Sample-level validation confusion matrix:
    84     4
     3    85

=== TEST PERFORMANCE (10% held-out data, 1 sensors) ===
Observation-level test metrics:
Accuracy: 1
Sensitivity: 1
Specificity: 1
Precision: 1
F1 Score: 1
Observation-level test confusion matrix:
    10     0
     0    10

Sample-level test metrics:
Accuracy: 1
Sensitivity: 1
Specificity: 1
Precision: 1
F1 Score: 1
Sample-level test confusion matrix:
    10     0
     0    10
