# Supplementary material for: Adaptive Machine Learning for Electronic Nose‐Based Forensic VOC Classification
Source: Adv Sci (Weinh). 2025 Jun 24;12(36):e04657. doi: 10.1002/advs.202504657 (PMC12463043; doi:10.1002/advs.202504657)
Supplement: Supplementary file 3 — Supporting Information [file ADVS-12-e04657-s002.zip › CASEII_output.txt]

Processing sensor combination 1/32: 1   2   3   4   5   6   7   8   9  10  11  12  13  14  15  16  17  18  19  20  21  22  23  24  25  26  27  28  29  30  31  32 sensors
Total samples: 140
Class 1 samples: 70
Class 2 samples: 70
Train-Test Split:
Training samples: 126 (63 from class 1, 63 from class 2)
Testing samples: 14 (7 from class 1, 7 from class 2)
Training observations: 4032
Testing observations: 448
Fold 1: 26 samples (13 from class 1, 13 from class 2)
Fold 2: 26 samples (13 from class 1, 13 from class 2)
Fold 3: 26 samples (13 from class 1, 13 from class 2)
Fold 4: 24 samples (12 from class 1, 12 from class 2)
Fold 5: 24 samples (12 from class 1, 12 from class 2)
Training optimizable ensemble model...
|==================================================================================================================================================|
| Iter | Eval   | Objective   | Objective   | BestSoFar   | BestSoFar   |       Method | NumLearningC-|    LearnRate |  MinLeafSize | MaxNumSplits |
|      | result |             | runtime     | (observed)  | (estim.)    |              | ycles        |              |              |              |
|==================================================================================================================================================|
|    1 | Best   |    0.084325 |      111.14 |    0.084325 |    0.084325 |   LogitBoost |          202 |      0.75803 |            3 |          281 |
|    2 | Accept |     0.28547 |     0.99296 |    0.084325 |     0.10012 |  GentleBoost |           15 |     0.023442 |          922 |         1018 |
|    3 | Accept |     0.24603 |      5.3963 |    0.084325 |    0.098136 |   AdaBoostM1 |           22 |    0.0010668 |            2 |           29 |
|    4 | Accept |     0.25893 |       4.169 |    0.084325 |     0.08434 |   AdaBoostM1 |           24 |      0.26832 |          100 |            3 |
|    5 | Accept |     0.16245 |      87.161 |    0.084325 |    0.084345 |   LogitBoost |          317 |    0.0014856 |            2 |          268 |
|    6 | Accept |     0.37078 |       5.259 |    0.084325 |    0.084658 |   LogitBoost |          151 |     0.019478 |         1566 |         1670 |
|    7 | Best   |    0.065228 |      24.702 |    0.065228 |    0.065274 |   LogitBoost |           86 |      0.93436 |            4 |         1461 |
|    8 | Best   |     0.05754 |      41.713 |     0.05754 |    0.057532 |   LogitBoost |          308 |      0.92883 |            8 |           20 |
|    9 | Accept |     0.15526 |      5.1111 |     0.05754 |    0.057539 |   LogitBoost |           21 |     0.017338 |            8 |          124 |
|   10 | Accept |    0.065476 |      9.8982 |     0.05754 |      0.0592 |   LogitBoost |           45 |      0.83145 |            6 |           88 |
|   11 | Accept |    0.093502 |      2.9989 |     0.05754 |    0.061724 |   LogitBoost |           12 |      0.94113 |           15 |         1115 |
|   12 | Accept |    0.068204 |      10.557 |     0.05754 |    0.059907 |   LogitBoost |           39 |      0.97643 |            6 |         1607 |
|   13 | Accept |     0.10888 |      146.86 |     0.05754 |     0.07492 |   LogitBoost |          374 |      0.94262 |            7 |          470 |
|   14 | Accept |    0.079117 |      5.7826 |     0.05754 |    0.072304 |   LogitBoost |           25 |      0.91842 |            1 |           91 |
|   15 | Accept |     0.25372 |      32.133 |     0.05754 |    0.072337 |     RUSBoost |          126 |    0.0010106 |            1 |           22 |
|   16 | Accept |     0.30481 |      25.866 |     0.05754 |    0.072345 |          Bag |          462 |            - |            1 |            4 |
|   17 | Accept |    0.064732 |      24.021 |     0.05754 |    0.057819 |   LogitBoost |           80 |      0.98838 |            3 |         1435 |
|   18 | Accept |     0.12674 |      3.0249 |     0.05754 |    0.057588 |   LogitBoost |           37 |      0.92131 |            5 |            6 |
|   19 | Accept |     0.13021 |      4.1491 |     0.05754 |    0.057595 |   LogitBoost |           11 |      0.17962 |            2 |         2245 |
|   20 | Accept |     0.06002 |       41.66 |     0.05754 |    0.057602 |   LogitBoost |          260 |      0.73424 |            3 |           27 |
|==================================================================================================================================================|
| Iter | Eval   | Objective   | Objective   | BestSoFar   | BestSoFar   |       Method | NumLearningC-|    LearnRate |  MinLeafSize | MaxNumSplits |
|      | result |             | runtime     | (observed)  | (estim.)    |              | ycles        |              |              |              |
|==================================================================================================================================================|
|   21 | Accept |      0.0625 |      46.645 |     0.05754 |    0.057632 |   LogitBoost |          397 |      0.97872 |            5 |           15 |
|   22 | Accept |    0.059524 |      30.803 |     0.05754 |    0.057797 |   LogitBoost |          199 |      0.91293 |            6 |           33 |
|   23 | Accept |    0.070437 |      31.964 |     0.05754 |    0.057883 |   LogitBoost |          251 |       0.2316 |            8 |           18 |
|   24 | Best   |    0.055804 |      69.847 |    0.055804 |    0.055902 |   LogitBoost |          428 |      0.68102 |            7 |           34 |
|   25 | Accept |    0.062996 |      50.986 |    0.055804 |    0.055872 |   LogitBoost |          437 |      0.85577 |           77 |           11 |
|   26 | Accept |    0.074405 |      15.693 |    0.055804 |    0.055892 |   LogitBoost |           75 |      0.18832 |            1 |           87 |
|   27 | Best   |    0.055556 |      87.309 |    0.055556 |    0.055598 |   LogitBoost |          487 |       0.8605 |           51 |           30 |
|   28 | Accept |     0.37624 |      8.3948 |    0.055556 |    0.055464 |   LogitBoost |          135 |    0.0020775 |            1 |            3 |
|   29 | Accept |     0.11186 |      131.58 |    0.055556 |    0.055594 |   LogitBoost |          254 |      0.96851 |            1 |         2748 |
|   30 | Accept |     0.06126 |      33.986 |    0.055556 |    0.055601 |   LogitBoost |          196 |       0.5239 |           86 |           28 |

__________________________________________________________
Optimization completed.
MaxObjectiveEvaluations of 30 reached.
Total function evaluations: 30
Total elapsed time: 1110.2161 seconds
Total objective function evaluation time: 1099.7929

Best observed feasible point:
      Method      NumLearningCycles    LearnRate    MinLeafSize    MaxNumSplits
    __________    _________________    _________    ___________    ____________

    LogitBoost           487            0.8605          51              30     

Observed objective function value = 0.055556
Estimated objective function value = 0.055601
Function evaluation time = 87.3085

Best estimated feasible point (according to models):
      Method      NumLearningCycles    LearnRate    MinLeafSize    MaxNumSplits
    __________    _________________    _________    ___________    ____________

    LogitBoost           487            0.8605          51              30     

Estimated objective function value = 0.055601
Estimated function evaluation time = 84.2748

Training completed in 1132.8107 seconds
Selected method: LogitBoost
Number of learning cycles: 487
Training cross-validated ensemble model with best hyperparameters...
=== VALIDATION PERFORMANCE (5-fold CV, 32 sensors) ===
Observation-level validation metrics:
Accuracy: 0.91195
Sensitivity: 0.85813
Specificity: 0.96577
Precision: 0.96165
F1 Score: 0.90695
Observation-level validation confusion matrix:
        1730         286
          69        1947

Sample-level validation metrics:
Accuracy: 1
Sensitivity: 1
Specificity: 1
Precision: 1
F1 Score: 1
Sample-level validation confusion matrix:
    63     0
     0    63

=== TEST PERFORMANCE (10% held-out data, 32 sensors) ===
Observation-level test metrics:
Accuracy: 0.94866
Sensitivity: 0.94643
Specificity: 0.95089
Precision: 0.95067
F1 Score: 0.94855
Observation-level test confusion matrix:
   212    12
    11   213

Sample-level test metrics:
Accuracy: 1
Sensitivity: 1
Specificity: 1
Precision: 1
F1 Score: 1
Sample-level test confusion matrix:
     7     0
     0     7

Processing sensor combination 2/32: 1   2   3   4   5   6   7   8   9  10  11  13  14  15  16  17  18  19  20  21  22  23  24  25  26  27  28  29  30  31  32 sensors
Total samples: 140
Class 1 samples: 70
Class 2 samples: 70
Train-Test Split:
Training samples: 126 (63 from class 1, 63 from class 2)
Testing samples: 14 (7 from class 1, 7 from class 2)
Training observations: 3906
Testing observations: 434
Fold 1: 26 samples (13 from class 1, 13 from class 2)
Fold 2: 26 samples (13 from class 1, 13 from class 2)
Fold 3: 26 samples (13 from class 1, 13 from class 2)
Fold 4: 24 samples (12 from class 1, 12 from class 2)
Fold 5: 24 samples (12 from class 1, 12 from class 2)
Training optimizable ensemble model...
|==================================================================================================================================================|
| Iter | Eval   | Objective   | Objective   | BestSoFar   | BestSoFar   |       Method | NumLearningC-|    LearnRate |  MinLeafSize | MaxNumSplits |
|      | result |             | runtime     | (observed)  | (estim.)    |              | ycles        |              |              |              |
|==================================================================================================================================================|
|    1 | Best   |     0.19688 |      21.381 |     0.19688 |     0.19688 |          Bag |          378 |            - |          109 |         1519 |
|    2 | Best   |     0.14491 |       23.52 |     0.14491 |     0.14884 |          Bag |          408 |            - |            3 |           48 |
|    3 | Accept |     0.27727 |     0.87651 |     0.14491 |     0.14989 |  GentleBoost |           18 |    0.0075365 |          888 |           50 |
|    4 | Best   |     0.12212 |     0.86698 |     0.12212 |     0.12214 |          Bag |           12 |            - |           15 |         2207 |
|    5 | Accept |     0.36815 |     0.43588 |     0.12212 |     0.12394 |          Bag |           10 |            - |            9 |            1 |
|    6 | Best   |    0.091654 |      3.9094 |    0.091654 |    0.091658 |          Bag |           53 |            - |            4 |         3017 |
|    7 | Best   |    0.081669 |      34.149 |    0.081669 |    0.081715 |          Bag |          443 |            - |            1 |         3825 |
|    8 | Accept |     0.21582 |     0.81281 |    0.081669 |    0.081651 |          Bag |           14 |            - |          115 |         3820 |
|    9 | Accept |    0.082181 |      34.722 |    0.081669 |    0.081676 |          Bag |          444 |            - |            1 |          649 |
|   10 | Accept |     0.37353 |      0.8054 |    0.081669 |    0.081686 |   LogitBoost |           12 |    0.0077848 |          815 |           49 |
|   11 | Accept |    0.092934 |       1.811 |    0.081669 |    0.081765 |          Bag |           23 |            - |            1 |         1844 |
|   12 | Accept |    0.087046 |      38.232 |    0.081669 |     0.08363 |          Bag |          498 |            - |            2 |         1181 |
|   13 | Accept |     0.15643 |        10.6 |    0.081669 |    0.081785 |     RUSBoost |           27 |      0.58834 |            1 |         3115 |
|   14 | Accept |     0.21377 |       8.251 |    0.081669 |    0.081781 |     RUSBoost |           32 |     0.028432 |           43 |          484 |
|   15 | Best   |    0.081157 |      27.808 |    0.081157 |    0.081195 |          Bag |          368 |            - |            1 |          263 |
|   16 | Accept |     0.38172 |      1.0502 |    0.081157 |    0.081192 |     RUSBoost |           13 |      0.57495 |            1 |            1 |
|   17 | Accept |     0.16795 |      22.345 |    0.081157 |    0.081186 |   AdaBoostM1 |           60 |    0.0013659 |            1 |         3857 |
|   18 | Accept |     0.50154 |     0.79051 |    0.081157 |    0.081235 |   AdaBoostM1 |           70 |      0.06732 |         1895 |         3768 |
|   19 | Accept |     0.35253 |     0.97724 |    0.081157 |    0.081263 |   LogitBoost |           10 |     0.027357 |          532 |          122 |
|   20 | Accept |     0.24834 |      1.9982 |    0.081157 |    0.081265 |   AdaBoostM1 |           12 |      0.34326 |            1 |            6 |
|==================================================================================================================================================|
| Iter | Eval   | Objective   | Objective   | BestSoFar   | BestSoFar   |       Method | NumLearningC-|    LearnRate |  MinLeafSize | MaxNumSplits |
|      | result |             | runtime     | (observed)  | (estim.)    |              | ycles        |              |              |              |
|==================================================================================================================================================|
|   21 | Best   |    0.072709 |      8.0268 |    0.072709 |    0.072728 |  GentleBoost |           31 |     0.057381 |            1 |         3783 |
|   22 | Best   |      0.0617 |      92.209 |      0.0617 |    0.061718 |  GentleBoost |          354 |     0.094819 |            1 |          253 |
|   23 | Accept |      0.2381 |     0.66817 |      0.0617 |    0.061731 |  GentleBoost |           10 |      0.41427 |            1 |            2 |
|   24 | Accept |    0.065284 |      109.33 |      0.0617 |    0.061723 |  GentleBoost |          449 |    0.0010691 |            5 |         1041 |
|   25 | Accept |    0.064004 |      125.02 |      0.0617 |    0.061808 |  GentleBoost |          467 |    0.0032604 |            1 |          900 |
|   26 | Accept |     0.08935 |      2.6066 |      0.0617 |    0.061893 |  GentleBoost |           11 |      0.02756 |            2 |          501 |
|   27 | Best   |    0.060932 |         111 |    0.060932 |    0.060924 |  GentleBoost |          473 |    0.0041547 |            7 |         3806 |
|   28 | Accept |    0.061956 |      125.99 |    0.060932 |    0.060954 |  GentleBoost |          489 |    0.0013604 |            2 |         3634 |
|   29 | Accept |     0.06554 |      113.54 |    0.060932 |    0.061092 |  GentleBoost |          462 |       0.9524 |            5 |         1641 |
|   30 | Accept |     0.06298 |      63.077 |    0.060932 |    0.060939 |  GentleBoost |          383 |      0.13099 |          113 |         3790 |

__________________________________________________________
Optimization completed.
MaxObjectiveEvaluations of 30 reached.
Total function evaluations: 30
Total elapsed time: 992.1991 seconds
Total objective function evaluation time: 986.8028

Best observed feasible point:
      Method       NumLearningCycles    LearnRate    MinLeafSize    MaxNumSplits
    ___________    _________________    _________    ___________    ____________

    GentleBoost           473           0.0041547         7             3806    

Observed objective function value = 0.060932
Estimated objective function value = 0.060939
Function evaluation time = 111.0018

Best estimated feasible point (according to models):
      Method       NumLearningCycles    LearnRate    MinLeafSize    MaxNumSplits
    ___________    _________________    _________    ___________    ____________

    GentleBoost           473           0.0041547         7             3806    

Estimated objective function value = 0.060939
Estimated function evaluation time = 111.1188

Training completed in 1020.802 seconds
Selected method: GentleBoost
Number of learning cycles: 473
Training cross-validated ensemble model with best hyperparameters...
=== VALIDATION PERFORMANCE (5-fold CV, 31 sensors) ===
Observation-level validation metrics:
Accuracy: 0.94342
Sensitivity: 0.936
Specificity: 0.95084
Precision: 0.9501
F1 Score: 0.943
Observation-level validation confusion matrix:
        1828         125
          96        1857

Sample-level validation metrics:
Accuracy: 1
Sensitivity: 1
Specificity: 1
Precision: 1
F1 Score: 1
Sample-level validation confusion matrix:
    63     0
     0    63

=== TEST PERFORMANCE (10% held-out data, 31 sensors) ===
Observation-level test metrics:
Accuracy: 0.92396
Sensitivity: 0.91244
Specificity: 0.93548
Precision: 0.93396
F1 Score: 0.92308
Observation-level test confusion matrix:
   198    19
    14   203

Sample-level test metrics:
Accuracy: 1
Sensitivity: 1
Specificity: 1
Precision: 1
F1 Score: 1
Sample-level test confusion matrix:
     7     0
     0     7

Processing sensor combination 3/32: 1   2   3   5   6   7   8   9  10  11  13  14  15  16  17  18  19  20  21  22  23  24  25  26  27  28  29  30  31  32 sensors
Total samples: 140
Class 1 samples: 70
Class 2 samples: 70
Train-Test Split:
Training samples: 126 (63 from class 1, 63 from class 2)
Testing samples: 14 (7 from class 1, 7 from class 2)
Training observations: 3780
Testing observations: 420
Fold 1: 26 samples (13 from class 1, 13 from class 2)
Fold 2: 26 samples (13 from class 1, 13 from class 2)
Fold 3: 26 samples (13 from class 1, 13 from class 2)
Fold 4: 24 samples (12 from class 1, 12 from class 2)
Fold 5: 24 samples (12 from class 1, 12 from class 2)
Training optimizable ensemble model...
|==================================================================================================================================================|
| Iter | Eval   | Objective   | Objective   | BestSoFar   | BestSoFar   |       Method | NumLearningC-|    LearnRate |  MinLeafSize | MaxNumSplits |
|      | result |             | runtime     | (observed)  | (estim.)    |              | ycles        |              |              |              |
|==================================================================================================================================================|
|    1 | Best   |     0.13095 |      2.1906 |     0.13095 |     0.13095 |   LogitBoost |           11 |     0.072576 |            5 |          101 |
|    2 | Accept |     0.31905 |      45.619 |     0.13095 |     0.13843 |     RUSBoost |          309 |    0.0054293 |          249 |            8 |
|    3 | Accept |     0.15582 |      56.007 |     0.13095 |     0.13668 |     RUSBoost |          150 |    0.0023325 |            1 |         1514 |
|    4 | Best   |    0.086243 |      22.591 |    0.086243 |    0.092252 |          Bag |          311 |            - |            3 |         3649 |
|    5 | Accept |    0.088095 |      7.0683 |    0.086243 |    0.087015 |          Bag |          100 |            - |            3 |         2980 |
|    6 | Best   |    0.084392 |       13.16 |    0.084392 |    0.084756 |          Bag |          187 |            - |            2 |         3589 |
|    7 | Accept |     0.10397 |      22.409 |    0.084392 |    0.084706 |   LogitBoost |          228 |     0.079136 |            4 |           12 |
|    8 | Accept |     0.24894 |      3.6229 |    0.084392 |     0.08473 |   LogitBoost |           63 |      0.11152 |            2 |            2 |
|    9 | Accept |     0.19497 |      8.6739 |    0.084392 |    0.084703 |   LogitBoost |           94 |     0.085438 |          352 |         3524 |
|   10 | Accept |     0.33704 |      1.0885 |    0.084392 |    0.084881 |   LogitBoost |           19 |     0.074973 |            6 |            1 |
|   11 | Accept |     0.15423 |      2.6881 |    0.084392 |    0.084839 |   LogitBoost |           22 |       0.1906 |            2 |           24 |
|   12 | Accept |     0.18598 |      7.1616 |    0.084392 |    0.084863 |   LogitBoost |           58 |     0.035549 |            2 |           25 |
|   13 | Accept |    0.090476 |       18.58 |    0.084392 |    0.085316 |   LogitBoost |          213 |      0.98123 |          335 |            9 |
|   14 | Accept |     0.21296 |      1.5188 |    0.084392 |    0.085257 |   LogitBoost |           24 |      0.81271 |          588 |          299 |
|   15 | Accept |     0.12778 |      1.6015 |    0.084392 |    0.084721 |   LogitBoost |           14 |      0.99093 |           47 |           12 |
|   16 | Accept |    0.098148 |      33.827 |    0.084392 |    0.084482 |   LogitBoost |          366 |     0.091233 |           96 |            7 |
|   17 | Accept |     0.19365 |     0.58295 |    0.084392 |    0.084471 |          Bag |           10 |            - |           87 |          569 |
|   18 | Accept |     0.19021 |     0.74194 |    0.084392 |    0.084396 |          Bag |           11 |            - |           82 |         3772 |
|   19 | Accept |     0.14815 |      20.577 |    0.084392 |    0.084358 |          Bag |          355 |            - |           46 |         1873 |
|   20 | Best   |    0.083598 |      28.189 |    0.083598 |    0.083637 |          Bag |          371 |            - |            1 |         2706 |
|==================================================================================================================================================|
| Iter | Eval   | Objective   | Objective   | BestSoFar   | BestSoFar   |       Method | NumLearningC-|    LearnRate |  MinLeafSize | MaxNumSplits |
|      | result |             | runtime     | (observed)  | (estim.)    |              | ycles        |              |              |              |
|==================================================================================================================================================|
|   21 | Accept |     0.32407 |      2.1522 |    0.083598 |    0.083632 |   LogitBoost |           43 |     0.050096 |          708 |            6 |
|   22 | Best   |    0.059524 |      59.601 |    0.059524 |    0.059543 |   LogitBoost |          480 |      0.41582 |            2 |           21 |
|   23 | Accept |    0.075926 |      37.165 |    0.059524 |    0.059594 |   LogitBoost |          465 |      0.22065 |            2 |            7 |
|   24 | Best   |    0.058201 |       71.48 |    0.058201 |    0.058199 |   LogitBoost |          486 |      0.21269 |           12 |           29 |
|   25 | Accept |    0.063492 |      73.844 |    0.058201 |    0.058157 |   LogitBoost |          439 |     0.099417 |            1 |           54 |
|   26 | Accept |     0.12222 |      122.92 |    0.058201 |    0.058191 |   LogitBoost |          468 |    0.0043579 |            3 |          233 |
|   27 | Accept |     0.11825 |      136.06 |    0.058201 |    0.058163 |   LogitBoost |          443 |      0.92915 |            8 |          123 |
|   28 | Accept |     0.16085 |      3.0578 |    0.058201 |     0.05817 |   LogitBoost |           12 |    0.0017275 |            2 |         2739 |
|   29 | Accept |    0.059524 |      47.573 |    0.058201 |    0.058188 |   LogitBoost |          490 |      0.79411 |           14 |            9 |
|   30 | Accept |     0.12222 |      24.198 |    0.058201 |    0.058201 |   LogitBoost |          484 |      0.77774 |          654 |           11 |

__________________________________________________________
Optimization completed.
MaxObjectiveEvaluations of 30 reached.
Total function evaluations: 30
Total elapsed time: 880.9491 seconds
Total objective function evaluation time: 875.9543

Best observed feasible point:
      Method      NumLearningCycles    LearnRate    MinLeafSize    MaxNumSplits
    __________    _________________    _________    ___________    ____________

    LogitBoost           486            0.21269         12              29     

Observed objective function value = 0.058201
Estimated objective function value = 0.058201
Function evaluation time = 71.4803

Best estimated feasible point (according to models):
      Method      NumLearningCycles    LearnRate    MinLeafSize    MaxNumSplits
    __________    _________________    _________    ___________    ____________

    LogitBoost           486            0.21269         12              29     

Estimated objective function value = 0.058201
Estimated function evaluation time = 72.6301

Training completed in 897.2927 seconds
Selected method: LogitBoost
Number of learning cycles: 486
Training cross-validated ensemble model with best hyperparameters...
=== VALIDATION PERFORMANCE (5-fold CV, 30 sensors) ===
Observation-level validation metrics:
Accuracy: 0.90926
Sensitivity: 0.85132
Specificity: 0.9672
Precision: 0.9629
F1 Score: 0.90368
Observation-level validation confusion matrix:
        1609         281
          62        1828

Sample-level validation metrics:
Accuracy: 0.99206
Sensitivity: 0.98413
Specificity: 1
Precision: 1
F1 Score: 0.992
Sample-level validation confusion matrix:
    62     1
     0    63

=== TEST PERFORMANCE (10% held-out data, 30 sensors) ===
Observation-level test metrics:
Accuracy: 0.94524
Sensitivity: 0.94762
Specificity: 0.94286
Precision: 0.94313
F1 Score: 0.94537
Observation-level test confusion matrix:
   199    11
    12   198

Sample-level test metrics:
Accuracy: 1
Sensitivity: 1
Specificity: 1
Precision: 1
F1 Score: 1
Sample-level test confusion matrix:
     7     0
     0     7

Processing sensor combination 4/32: 1   2   3   5   6   7   8   9  10  11  13  14  15  16  17  18  19  21  22  23  24  25  26  27  28  29  30  31  32 sensors
Total samples: 140
Class 1 samples: 70
Class 2 samples: 70
Train-Test Split:
Training samples: 126 (63 from class 1, 63 from class 2)
Testing samples: 14 (7 from class 1, 7 from class 2)
Training observations: 3654
Testing observations: 406
Fold 1: 26 samples (13 from class 1, 13 from class 2)
Fold 2: 26 samples (13 from class 1, 13 from class 2)
Fold 3: 26 samples (13 from class 1, 13 from class 2)
Fold 4: 24 samples (12 from class 1, 12 from class 2)
Fold 5: 24 samples (12 from class 1, 12 from class 2)
Training optimizable ensemble model...
|==================================================================================================================================================|
| Iter | Eval   | Objective   | Objective   | BestSoFar   | BestSoFar   |       Method | NumLearningC-|    LearnRate |  MinLeafSize | MaxNumSplits |
|      | result |             | runtime     | (observed)  | (estim.)    |              | ycles        |              |              |              |
|==================================================================================================================================================|
|    1 | Best   |     0.32594 |      1.5799 |     0.32594 |     0.32594 |          Bag |           36 |            - |          467 |            4 |
|    2 | Best   |     0.18117 |      66.111 |     0.18117 |     0.18693 |   AdaBoostM1 |          368 |    0.0061773 |          141 |          524 |
|    3 | Best   |    0.090038 |      2.7195 |    0.090038 |    0.099123 |          Bag |           39 |            - |            4 |          959 |
|    4 | Accept |     0.36015 |     0.63015 |    0.090038 |     0.10149 |   AdaBoostM1 |           12 |    0.0058479 |         1006 |            7 |
|    5 | Accept |    0.096333 |      2.1878 |    0.090038 |    0.090563 |          Bag |           29 |            - |            5 |          980 |
|    6 | Best   |    0.083196 |      7.7703 |    0.083196 |    0.083169 |          Bag |          103 |            - |            1 |          682 |
|    7 | Accept |     0.12562 |      29.186 |    0.083196 |    0.083891 |          Bag |          494 |            - |           27 |         2261 |
|    8 | Accept |     0.21538 |     0.58029 |    0.083196 |    0.083039 |          Bag |           10 |            - |          111 |          278 |
|    9 | Best   |    0.077723 |      8.0767 |    0.077723 |     0.07757 |          Bag |          113 |            - |            1 |         3485 |
|   10 | Accept |     0.35961 |      1.6065 |    0.077723 |      0.0777 |   AdaBoostM1 |           19 |    0.0061327 |           19 |            3 |
|   11 | Accept |    0.090586 |      1.6582 |    0.077723 |    0.077765 |          Bag |           22 |            - |            1 |         1667 |
|   12 | Accept |     0.21045 |      2.5833 |    0.077723 |    0.078453 |          Bag |           49 |            - |          113 |         3560 |
|   13 | Accept |     0.33963 |      13.382 |    0.077723 |    0.077776 |   AdaBoostM1 |          260 |    0.0061791 |            7 |            1 |
|   14 | Best   |    0.060208 |      136.14 |    0.060208 |    0.060226 |   AdaBoostM1 |          355 |      0.38981 |            1 |         3573 |
|   15 | Accept |    0.086754 |      90.055 |    0.060208 |    0.060224 |   LogitBoost |          352 |     0.049695 |            1 |         3574 |
|   16 | Accept |     0.33935 |      5.7983 |    0.060208 |    0.060224 |   LogitBoost |          203 |     0.045551 |         1331 |         2553 |
|   17 | Accept |       0.263 |      19.993 |    0.060208 |    0.060225 |   LogitBoost |          364 |    0.0060362 |            1 |            3 |
|   18 | Accept |     0.16037 |      84.926 |    0.060208 |    0.060225 |     RUSBoost |          237 |    0.0019033 |            1 |         3249 |
|   19 | Accept |         0.5 |      10.116 |    0.060208 |    0.060227 |     RUSBoost |          284 |    0.0031528 |         1730 |            8 |
|   20 | Best   |    0.056924 |      81.383 |    0.056924 |    0.056936 |  GentleBoost |          326 |      0.89598 |            1 |         3187 |
|==================================================================================================================================================|
| Iter | Eval   | Objective   | Objective   | BestSoFar   | BestSoFar   |       Method | NumLearningC-|    LearnRate |  MinLeafSize | MaxNumSplits |
|      | result |             | runtime     | (observed)  | (estim.)    |              | ycles        |              |              |              |
|==================================================================================================================================================|
|   21 | Accept |    0.059934 |      41.422 |    0.056924 |    0.056931 |  GentleBoost |          466 |     0.097963 |            1 |           12 |
|   22 | Accept |    0.076902 |        10.3 |    0.056924 |     0.05693 |  GentleBoost |           82 |     0.051504 |          163 |          244 |
|   23 | Accept |    0.085933 |       2.478 |    0.056924 |    0.056948 |  GentleBoost |           11 |     0.010422 |            4 |          196 |
|   24 | Accept |     0.29475 |      12.386 |    0.056924 |    0.056937 |  GentleBoost |          468 |      0.48144 |         1416 |            1 |
|   25 | Best   |    0.052271 |      67.272 |    0.052271 |    0.052264 |  GentleBoost |          477 |      0.86593 |           72 |         3521 |
|   26 | Accept |     0.51204 |      2.7534 |    0.052271 |    0.052281 |  GentleBoost |          140 |     0.010007 |         1811 |         3375 |
|   27 | Accept |    0.056924 |      11.862 |    0.052271 |    0.052283 |  GentleBoost |           81 |      0.87909 |            6 |           51 |
|   28 | Accept |     0.10372 |      6.6969 |    0.052271 |    0.052284 |  GentleBoost |           72 |       0.8904 |          233 |            6 |
|   29 | Accept |     0.35222 |      2.7605 |    0.052271 |     0.05227 |   AdaBoostM1 |           93 |    0.0063662 |         1436 |          297 |
|   30 | Accept |    0.075534 |      4.7135 |    0.052271 |    0.052282 |  GentleBoost |           30 |     0.079975 |           31 |           42 |

__________________________________________________________
Optimization completed.
MaxObjectiveEvaluations of 30 reached.
Total function evaluations: 30
Total elapsed time: 734.0997 seconds
Total objective function evaluation time: 729.1291

Best observed feasible point:
      Method       NumLearningCycles    LearnRate    MinLeafSize    MaxNumSplits
    ___________    _________________    _________    ___________    ____________

    GentleBoost           477            0.86593         72             3521    

Observed objective function value = 0.052271
Estimated objective function value = 0.052282
Function evaluation time = 67.2719

Best estimated feasible point (according to models):
      Method       NumLearningCycles    LearnRate    MinLeafSize    MaxNumSplits
    ___________    _________________    _________    ___________    ____________

    GentleBoost           477            0.86593         72             3521    

Estimated objective function value = 0.052282
Estimated function evaluation time = 67.06

Training completed in 752.1066 seconds
Selected method: GentleBoost
Number of learning cycles: 477
Training cross-validated ensemble model with best hyperparameters...
=== VALIDATION PERFORMANCE (5-fold CV, 29 sensors) ===
Observation-level validation metrics:
Accuracy: 0.94691
Sensitivity: 0.94034
Specificity: 0.95348
Precision: 0.95286
F1 Score: 0.94656
Observation-level validation confusion matrix:
        1718         109
          85        1742

Sample-level validation metrics:
Accuracy: 1
Sensitivity: 1
Specificity: 1
Precision: 1
F1 Score: 1
Sample-level validation confusion matrix:
    63     0
     0    63

=== TEST PERFORMANCE (10% held-out data, 29 sensors) ===
Observation-level test metrics:
Accuracy: 0.94581
Sensitivity: 0.94089
Specificity: 0.95074
Precision: 0.95025
F1 Score: 0.94554
Observation-level test confusion matrix:
   191    12
    10   193

Sample-level test metrics:
Accuracy: 1
Sensitivity: 1
Specificity: 1
Precision: 1
F1 Score: 1
Sample-level test confusion matrix:
     7     0
     0     7

Processing sensor combination 5/32: 1   2   3   5   6   7   8   9  10  11  13  14  15  16  18  19  21  22  23  24  25  26  27  28  29  30  31  32 sensors
Total samples: 140
Class 1 samples: 70
Class 2 samples: 70
Train-Test Split:
Training samples: 126 (63 from class 1, 63 from class 2)
Testing samples: 14 (7 from class 1, 7 from class 2)
Training observations: 3528
Testing observations: 392
Fold 1: 26 samples (13 from class 1, 13 from class 2)
Fold 2: 26 samples (13 from class 1, 13 from class 2)
Fold 3: 26 samples (13 from class 1, 13 from class 2)
Fold 4: 24 samples (12 from class 1, 12 from class 2)
Fold 5: 24 samples (12 from class 1, 12 from class 2)
Training optimizable ensemble model...
|==================================================================================================================================================|
| Iter | Eval   | Objective   | Objective   | BestSoFar   | BestSoFar   |       Method | NumLearningC-|    LearnRate |  MinLeafSize | MaxNumSplits |
|      | result |             | runtime     | (observed)  | (estim.)    |              | ycles        |              |              |              |
|==================================================================================================================================================|
|    1 | Best   |    0.072846 |       39.04 |    0.072846 |    0.072846 |  GentleBoost |          322 |      0.50886 |          193 |         3007 |
|    2 | Accept |     0.32171 |      54.381 |    0.072846 |    0.082741 |     RUSBoost |          404 |    0.0064217 |          257 |          655 |
|    3 | Accept |     0.10714 |      14.774 |    0.072846 |    0.085626 |   AdaBoostM1 |           57 |     0.067702 |            3 |           42 |
|    4 | Accept |       0.197 |      1.0951 |    0.072846 |     0.08011 |  GentleBoost |           18 |     0.019274 |           42 |            2 |
|    5 | Accept |     0.11423 |      16.837 |    0.072846 |    0.074385 |  GentleBoost |          348 |      0.77444 |          595 |         3421 |
|    6 | Best   |    0.061508 |      70.206 |    0.061508 |    0.061478 |  GentleBoost |          305 |      0.26714 |            1 |         2501 |
|    7 | Best   |    0.051304 |       37.89 |    0.051304 |    0.051467 |  GentleBoost |          235 |    0.0078673 |           23 |           45 |
|    8 | Accept |    0.075397 |      10.238 |    0.051304 |    0.052838 |  GentleBoost |          153 |      0.60448 |           10 |            5 |
|    9 | Accept |     0.10062 |      11.208 |    0.051304 |    0.051329 |  GentleBoost |          219 |    0.0013949 |           19 |            2 |
|   10 | Accept |    0.055556 |      34.005 |    0.051304 |    0.074143 |  GentleBoost |          158 |      0.71338 |            9 |         2588 |
|   11 | Accept |    0.061224 |      39.721 |    0.051304 |    0.060532 |  GentleBoost |          171 |    0.0056039 |            1 |         2900 |
|   12 | Accept |     0.30669 |      14.077 |    0.051304 |    0.051329 |   AdaBoostM1 |          498 |     0.073472 |         1366 |            2 |
|   13 | Accept |    0.052721 |      97.978 |    0.051304 |     0.05198 |  GentleBoost |          489 |    0.0026446 |           13 |          406 |
|   14 | Accept |     0.16553 |      3.7737 |    0.051304 |    0.052197 |   AdaBoostM1 |           11 |    0.0067044 |            1 |         1799 |
|   15 | Accept |    0.058107 |      44.306 |    0.051304 |    0.053588 |  GentleBoost |          202 |       0.3609 |            4 |          244 |
|   16 | Accept |    0.053005 |      61.811 |    0.051304 |    0.051369 |  GentleBoost |          313 |       0.1596 |           14 |         3446 |
|   17 | Best   |    0.050454 |      43.663 |    0.050454 |    0.050403 |  GentleBoost |          265 |     0.026696 |           36 |          475 |
|   18 | Accept |    0.056973 |      36.478 |    0.050454 |    0.050419 |  GentleBoost |          425 |      0.18969 |            1 |           10 |
|   19 | Accept |     0.35034 |      0.8894 |    0.050454 |    0.050473 |   AdaBoostM1 |           11 |     0.012629 |            1 |            1 |
|   20 | Accept |    0.057256 |      161.61 |    0.050454 |    0.050471 |   AdaBoostM1 |          497 |      0.60149 |            8 |          383 |
|==================================================================================================================================================|
| Iter | Eval   | Objective   | Objective   | BestSoFar   | BestSoFar   |       Method | NumLearningC-|    LearnRate |  MinLeafSize | MaxNumSplits |
|      | result |             | runtime     | (observed)  | (estim.)    |              | ycles        |              |              |              |
|==================================================================================================================================================|
|   21 | Accept |     0.12273 |      153.03 |    0.050454 |    0.050481 |   AdaBoostM1 |          495 |    0.0023776 |            1 |          191 |
|   22 | Accept |    0.095238 |      9.4484 |    0.050454 |    0.050481 |   AdaBoostM1 |           42 |      0.22062 |          105 |          944 |
|   23 | Accept |    0.052721 |      57.431 |    0.050454 |    0.050398 |  GentleBoost |          493 |    0.0019698 |           16 |           26 |
|   24 | Accept |      0.1199 |       29.39 |    0.050454 |    0.051006 |   AdaBoostM1 |          115 |    0.0045289 |           13 |          508 |
|   25 | Best   |    0.049603 |      66.243 |    0.049603 |    0.049026 |  GentleBoost |          483 |      0.86404 |           23 |           38 |
|   26 | Accept |     0.05839 |      12.161 |    0.049603 |    0.049041 |  GentleBoost |           67 |    0.0015638 |           31 |         1700 |
|   27 | Accept |    0.074546 |      64.442 |    0.049603 |    0.049012 |   AdaBoostM1 |          430 |      0.83204 |          246 |          347 |
|   28 | Accept |    0.059807 |      41.774 |    0.049603 |    0.050981 |  GentleBoost |          489 |      0.87713 |           14 |            9 |
|   29 | Accept |    0.067744 |      49.089 |    0.049603 |    0.051078 |   AdaBoostM1 |          136 |      0.99018 |            2 |          249 |
|   30 | Accept |    0.053855 |      80.813 |    0.049603 |    0.049646 |  GentleBoost |          389 |    0.0030393 |           10 |         2166 |

__________________________________________________________
Optimization completed.
MaxObjectiveEvaluations of 30 reached.
Total function evaluations: 30
Total elapsed time: 1362.5632 seconds
Total objective function evaluation time: 1357.7965

Best observed feasible point:
      Method       NumLearningCycles    LearnRate    MinLeafSize    MaxNumSplits
    ___________    _________________    _________    ___________    ____________

    GentleBoost           483            0.86404         23              38     

Observed objective function value = 0.049603
Estimated objective function value = 0.049646
Function evaluation time = 66.2431

Best estimated feasible point (according to models):
      Method       NumLearningCycles    LearnRate    MinLeafSize    MaxNumSplits
    ___________    _________________    _________    ___________    ____________

    GentleBoost           483            0.86404         23              38     

Estimated objective function value = 0.049646
Estimated function evaluation time = 62.5425

Training completed in 1378.3421 seconds
Selected method: GentleBoost
Number of learning cycles: 483
Training cross-validated ensemble model with best hyperparameters...
=== VALIDATION PERFORMANCE (5-fold CV, 28 sensors) ===
Observation-level validation metrics:
Accuracy: 0.94643
Sensitivity: 0.93537
Specificity: 0.95748
Precision: 0.95652
F1 Score: 0.94583
Observation-level validation confusion matrix:
        1650         114
          75        1689

Sample-level validation metrics:
Accuracy: 0.99206
Sensitivity: 1
Specificity: 0.98413
Precision: 0.98438
F1 Score: 0.99213
Sample-level validation confusion matrix:
    63     0
     1    62

=== TEST PERFORMANCE (10% held-out data, 28 sensors) ===
Observation-level test metrics:
Accuracy: 0.94643
Sensitivity: 0.93878
Specificity: 0.95408
Precision: 0.95337
F1 Score: 0.94602
Observation-level test confusion matrix:
   184    12
     9   187

Sample-level test metrics:
Accuracy: 1
Sensitivity: 1
Specificity: 1
Precision: 1
F1 Score: 1
Sample-level test confusion matrix:
     7     0
     0     7

Processing sensor combination 6/32: 1   2   3   5   6   7   8   9  10  11  13  14  15  16  18  19  21  22  23  24  25  26  27  29  30  31  32 sensors
Total samples: 140
Class 1 samples: 70
Class 2 samples: 70
Train-Test Split:
Training samples: 126 (63 from class 1, 63 from class 2)
Testing samples: 14 (7 from class 1, 7 from class 2)
Training observations: 3402
Testing observations: 378
Fold 1: 26 samples (13 from class 1, 13 from class 2)
Fold 2: 26 samples (13 from class 1, 13 from class 2)
Fold 3: 26 samples (13 from class 1, 13 from class 2)
Fold 4: 24 samples (12 from class 1, 12 from class 2)
Fold 5: 24 samples (12 from class 1, 12 from class 2)
Training optimizable ensemble model...
|==================================================================================================================================================|
| Iter | Eval   | Objective   | Objective   | BestSoFar   | BestSoFar   |       Method | NumLearningC-|    LearnRate |  MinLeafSize | MaxNumSplits |
|      | result |             | runtime     | (observed)  | (estim.)    |              | ycles        |              |              |              |
|==================================================================================================================================================|
|    1 | Best   |     0.12992 |      4.2648 |     0.12992 |     0.12992 |   LogitBoost |           15 |      0.16729 |            1 |          334 |
|    2 | Accept |      0.4953 |      3.5542 |     0.12992 |      0.1537 |   AdaBoostM1 |          281 |     0.064709 |         1513 |          167 |
|    3 | Accept |     0.25632 |      1.2814 |     0.12992 |     0.14432 |   LogitBoost |           20 |      0.26662 |          464 |            3 |
|    4 | Best   |    0.082598 |      7.0751 |    0.082598 |    0.082882 |  GentleBoost |          104 |    0.0032907 |           13 |            6 |
|    5 | Accept |     0.21546 |      1.3252 |    0.082598 |    0.085857 |  GentleBoost |           37 |    0.0018506 |            1 |            1 |
|    6 | Best   |    0.059965 |      23.382 |    0.059965 |    0.059953 |  GentleBoost |          215 |       0.0116 |           95 |           17 |
|    7 | Accept |     0.07672 |       24.21 |    0.059965 |    0.060068 |  GentleBoost |          273 |     0.071996 |          257 |          534 |
|    8 | Accept |    0.060259 |      106.43 |    0.059965 |    0.060077 |  GentleBoost |          488 |      0.01913 |            2 |          698 |
|    9 | Accept |    0.075544 |      171.59 |    0.059965 |    0.059896 |   LogitBoost |          498 |      0.20216 |            1 |         2774 |
|   10 | Accept |    0.080541 |      12.182 |    0.059965 |    0.060026 |  GentleBoost |          139 |    0.0010107 |          249 |          110 |
|   11 | Accept |     0.33951 |      18.462 |    0.059965 |    0.060026 |          Bag |          498 |            - |          181 |            1 |
|   12 | Best   |     0.05291 |      88.542 |     0.05291 |    0.053003 |  GentleBoost |          499 |    0.0016995 |           18 |          153 |
|   13 | Accept |     0.50999 |     0.35459 |     0.05291 |    0.052926 |   LogitBoost |           10 |    0.0019799 |         1436 |         3331 |
|   14 | Accept |    0.056143 |      107.23 |     0.05291 |    0.052798 |  GentleBoost |          496 |      0.52665 |            8 |         3273 |
|   15 | Accept |     0.26279 |      16.831 |     0.05291 |    0.052869 |   LogitBoost |          496 |     0.025753 |            1 |            1 |
|   16 | Accept |     0.34156 |      1.0654 |     0.05291 |    0.052864 |     RUSBoost |           15 |     0.002611 |            1 |            1 |
|   17 | Accept |     0.07378 |      7.7961 |     0.05291 |    0.052838 |  GentleBoost |           34 |    0.0041819 |            1 |         3392 |
|   18 | Accept |     0.49001 |      1.4432 |     0.05291 |    0.052882 |  GentleBoost |           68 |      0.54122 |         1518 |            1 |
|   19 | Accept |    0.057319 |      12.518 |     0.05291 |    0.052983 |  GentleBoost |           87 |     0.018999 |           45 |         3357 |
|   20 | Accept |     0.15491 |      1.1987 |     0.05291 |    0.052922 |   LogitBoost |           13 |      0.98721 |          275 |         3349 |
|==================================================================================================================================================|
| Iter | Eval   | Objective   | Objective   | BestSoFar   | BestSoFar   |       Method | NumLearningC-|    LearnRate |  MinLeafSize | MaxNumSplits |
|      | result |             | runtime     | (observed)  | (estim.)    |              | ycles        |              |              |              |
|==================================================================================================================================================|
|   21 | Accept |    0.056731 |      35.548 |     0.05291 |    0.052568 |  GentleBoost |          229 |    0.0050889 |           22 |           65 |
|   22 | Accept |    0.081129 |      26.553 |     0.05291 |    0.052244 |  GentleBoost |          351 |      0.12307 |          287 |         3355 |
|   23 | Accept |    0.061141 |      24.687 |     0.05291 |    0.054503 |  GentleBoost |          125 |      0.89566 |            4 |         3060 |
|   24 | Accept |     0.07525 |      3.0279 |     0.05291 |     0.05312 |  GentleBoost |           16 |    0.0031976 |            5 |          391 |
|   25 | Accept |    0.060553 |      60.585 |     0.05291 |    0.054192 |  GentleBoost |          287 |      0.18675 |            1 |         3223 |
|   26 | Accept |     0.05291 |      45.005 |     0.05291 |    0.052794 |  GentleBoost |          461 |    0.0046068 |            1 |           22 |
|   27 | Accept |    0.087889 |      2.5921 |     0.05291 |    0.050502 |  GentleBoost |           13 |      0.42738 |            1 |         2937 |
|   28 | Accept |    0.067019 |      50.023 |     0.05291 |     0.05059 |  GentleBoost |          474 |    0.0010698 |          167 |         3398 |
|   29 | Accept |     0.14727 |      29.666 |     0.05291 |    0.050617 |     RUSBoost |          111 |      0.91374 |            5 |         3213 |
|   30 | Accept |     0.29248 |      21.097 |     0.05291 |    0.050614 |     RUSBoost |          178 |      0.99255 |          173 |            5 |

__________________________________________________________
Optimization completed.
MaxObjectiveEvaluations of 30 reached.
Total function evaluations: 30
Total elapsed time: 914.2087 seconds
Total objective function evaluation time: 909.5114

Best observed feasible point:
      Method       NumLearningCycles    LearnRate    MinLeafSize    MaxNumSplits
    ___________    _________________    _________    ___________    ____________

    GentleBoost           499           0.0016995        18             153     

Observed objective function value = 0.05291
Estimated objective function value = 0.057958
Function evaluation time = 88.5415

Best estimated feasible point (according to models):
      Method       NumLearningCycles    LearnRate    MinLeafSize    MaxNumSplits
    ___________    _________________    _________    ___________    ____________

    GentleBoost           461           0.0046068         1              22     

Estimated objective function value = 0.050614
Estimated function evaluation time = 45.0382

Training completed in 924.8611 seconds
Selected method: GentleBoost
Number of learning cycles: 461
Training cross-validated ensemble model with best hyperparameters...
=== VALIDATION PERFORMANCE (5-fold CV, 27 sensors) ===
Observation-level validation metrics:
Accuracy: 0.9465
Sensitivity: 0.93886
Specificity: 0.95414
Precision: 0.95343
F1 Score: 0.94609
Observation-level validation confusion matrix:
        1597         104
          78        1623

Sample-level validation metrics:
Accuracy: 1
Sensitivity: 1
Specificity: 1
Precision: 1
F1 Score: 1
Sample-level validation confusion matrix:
    63     0
     0    63

=== TEST PERFORMANCE (10% held-out data, 27 sensors) ===
Observation-level test metrics:
Accuracy: 0.95238
Sensitivity: 0.95238
Specificity: 0.95238
Precision: 0.95238
F1 Score: 0.95238
Observation-level test confusion matrix:
   180     9
     9   180

Sample-level test metrics:
Accuracy: 1
Sensitivity: 1
Specificity: 1
Precision: 1
F1 Score: 1
Sample-level test confusion matrix:
     7     0
     0     7

Processing sensor combination 7/32: 1   2   3   5   6   7   8   9  10  11  13  14  15  16  18  19  21  22  23  24  26  27  29  30  31  32 sensors
Total samples: 140
Class 1 samples: 70
Class 2 samples: 70
Train-Test Split:
Training samples: 126 (63 from class 1, 63 from class 2)
Testing samples: 14 (7 from class 1, 7 from class 2)
Training observations: 3276
Testing observations: 364
Fold 1: 26 samples (13 from class 1, 13 from class 2)
Fold 2: 26 samples (13 from class 1, 13 from class 2)
Fold 3: 26 samples (13 from class 1, 13 from class 2)
Fold 4: 24 samples (12 from class 1, 12 from class 2)
Fold 5: 24 samples (12 from class 1, 12 from class 2)
Training optimizable ensemble model...
|==================================================================================================================================================|
| Iter | Eval   | Objective   | Objective   | BestSoFar   | BestSoFar   |       Method | NumLearningC-|    LearnRate |  MinLeafSize | MaxNumSplits |
|      | result |             | runtime     | (observed)  | (estim.)    |              | ycles        |              |              |              |
|==================================================================================================================================================|
|    1 | Best   |     0.50611 |      6.0192 |     0.50611 |     0.50611 |   LogitBoost |          304 |      0.60511 |         1503 |            1 |
|    2 | Best   |    0.059219 |      11.449 |    0.059219 |     0.08945 |  GentleBoost |           62 |    0.0010744 |           13 |          238 |
|    3 | Accept |     0.33455 |      1.2228 |    0.059219 |    0.060137 |   AdaBoostM1 |           28 |     0.025874 |          829 |            2 |
|    4 | Accept |     0.33516 |      2.1568 |    0.059219 |    0.059243 |   AdaBoostM1 |           44 |     0.001576 |            2 |            1 |
|    5 | Accept |         0.5 |     0.68975 |    0.059219 |    0.059248 |          Bag |           17 |            - |         1524 |           24 |
|    6 | Accept |       0.308 |      13.448 |    0.059219 |    0.059247 |     RUSBoost |          138 |     0.038297 |          378 |         3265 |
|    7 | Accept |     0.50214 |      9.9873 |    0.059219 |    0.059751 |  GentleBoost |          491 |      0.10875 |         1617 |         1313 |
|    8 | Accept |    0.060134 |      11.008 |    0.059219 |    0.059275 |  GentleBoost |           63 |      0.74021 |           12 |         3157 |
|    9 | Accept |     0.26221 |      1.2027 |    0.059219 |     0.05958 |  GentleBoost |           38 |      0.70838 |          969 |          139 |
|   10 | Accept |     0.16941 |      3.3656 |    0.059219 |    0.059385 |  GentleBoost |           86 |    0.0013119 |          699 |          709 |
|   11 | Accept |     0.25275 |      1.7487 |    0.059219 |    0.059485 |  GentleBoost |           59 |    0.0020163 |         1074 |         3183 |
|   12 | Accept |    0.088217 |      5.7209 |    0.059219 |     0.05965 |  GentleBoost |           82 |     0.038033 |           32 |            7 |
|   13 | Accept |    0.064713 |      11.021 |    0.059219 |    0.059605 |  GentleBoost |           46 |     0.065558 |            3 |          340 |
|   14 | Accept |     0.16941 |      2.3973 |    0.059219 |    0.058861 |  GentleBoost |           64 |      0.11316 |            1 |            1 |
|   15 | Accept |    0.077534 |      5.2514 |    0.059219 |    0.058954 |  GentleBoost |           38 |    0.0031073 |           11 |           19 |
|   16 | Accept |    0.076923 |      5.4045 |    0.059219 |    0.059421 |  GentleBoost |           50 |      0.84771 |            9 |           16 |
|   17 | Accept |    0.063492 |      7.5084 |    0.059219 |     0.05946 |  GentleBoost |           38 |      0.90705 |            6 |         2753 |
|   18 | Accept |    0.076007 |      5.3997 |    0.059219 |     0.05943 |  GentleBoost |           20 |    0.0049414 |            1 |          483 |
|   19 | Accept |     0.08547 |       1.609 |    0.059219 |    0.059404 |  GentleBoost |           10 |      0.36485 |            5 |           61 |
|   20 | Accept |     0.25519 |     0.63321 |    0.059219 |     0.05912 |  GentleBoost |           14 |     0.017771 |            2 |            1 |
|==================================================================================================================================================|
| Iter | Eval   | Objective   | Objective   | BestSoFar   | BestSoFar   |       Method | NumLearningC-|    LearnRate |  MinLeafSize | MaxNumSplits |
|      | result |             | runtime     | (observed)  | (estim.)    |              | ycles        |              |              |              |
|==================================================================================================================================================|
|   21 | Accept |    0.086691 |       2.105 |    0.059219 |    0.059122 |  GentleBoost |           10 |    0.0064828 |            5 |         3242 |
|   22 | Accept |     0.07326 |      3.5045 |    0.059219 |    0.059136 |  GentleBoost |           18 |      0.32921 |            7 |          493 |
|   23 | Accept |    0.059829 |      20.359 |    0.059219 |    0.059157 |  GentleBoost |           98 |      0.52566 |            3 |         2340 |
|   24 | Accept |    0.068376 |      14.404 |    0.059219 |    0.059109 |  GentleBoost |           64 |     0.033236 |            2 |         3075 |
|   25 | Best   |    0.053419 |      18.824 |    0.053419 |    0.053411 |  GentleBoost |          101 |     0.010317 |           17 |          690 |
|   26 | Accept |     0.14011 |      1.0589 |    0.053419 |    0.053454 |  GentleBoost |           10 |      0.57044 |          199 |         3242 |
|   27 | Accept |    0.082112 |      2.5144 |    0.053419 |     0.05344 |  GentleBoost |           22 |     0.001092 |           94 |          199 |
|   28 | Accept |    0.072344 |      12.226 |    0.053419 |    0.053388 |  GentleBoost |          101 |       0.1913 |          124 |         3251 |
|   29 | Accept |     0.10073 |      1.4193 |    0.053419 |    0.053348 |  GentleBoost |           10 |      0.17367 |           50 |           55 |
|   30 | Accept |    0.058608 |      17.895 |    0.053419 |    0.053504 |  GentleBoost |          107 |     0.001517 |           29 |         3033 |

__________________________________________________________
Optimization completed.
MaxObjectiveEvaluations of 30 reached.
Total function evaluations: 30
Total elapsed time: 206.7969 seconds
Total objective function evaluation time: 201.5544

Best observed feasible point:
      Method       NumLearningCycles    LearnRate    MinLeafSize    MaxNumSplits
    ___________    _________________    _________    ___________    ____________

    GentleBoost           101           0.010317         17             690     

Observed objective function value = 0.053419
Estimated objective function value = 0.053504
Function evaluation time = 18.8243

Best estimated feasible point (according to models):
      Method       NumLearningCycles    LearnRate    MinLeafSize    MaxNumSplits
    ___________    _________________    _________    ___________    ____________

    GentleBoost           101           0.010317         17             690     

Estimated objective function value = 0.053504
Estimated function evaluation time = 18.6682

Training completed in 211.5045 seconds
Selected method: GentleBoost
Number of learning cycles: 101
Training cross-validated ensemble model with best hyperparameters...
=== VALIDATION PERFORMANCE (5-fold CV, 26 sensors) ===
Observation-level validation metrics:
Accuracy: 0.94231
Sensitivity: 0.93407
Specificity: 0.95055
Precision: 0.94972
F1 Score: 0.94183
Observation-level validation confusion matrix:
        1530         108
          81        1557

Sample-level validation metrics:
Accuracy: 0.98413
Sensitivity: 0.98413
Specificity: 0.98413
Precision: 0.98413
F1 Score: 0.98413
Sample-level validation confusion matrix:
    62     1
     1    62

=== TEST PERFORMANCE (10% held-out data, 26 sensors) ===
Observation-level test metrics:
Accuracy: 0.9533
Sensitivity: 0.94505
Specificity: 0.96154
Precision: 0.96089
F1 Score: 0.95291
Observation-level test confusion matrix:
   172    10
     7   175

Sample-level test metrics:
Accuracy: 1
Sensitivity: 1
Specificity: 1
Precision: 1
F1 Score: 1
Sample-level test confusion matrix:
     7     0
     0     7

Processing sensor combination 8/32: 1   2   3   5   6   7   8  10  11  13  14  15  16  18  19  21  22  23  24  26  27  29  30  31  32 sensors
Total samples: 140
Class 1 samples: 70
Class 2 samples: 70
Train-Test Split:
Training samples: 126 (63 from class 1, 63 from class 2)
Testing samples: 14 (7 from class 1, 7 from class 2)
Training observations: 3150
Testing observations: 350
Fold 1: 26 samples (13 from class 1, 13 from class 2)
Fold 2: 26 samples (13 from class 1, 13 from class 2)
Fold 3: 26 samples (13 from class 1, 13 from class 2)
Fold 4: 24 samples (12 from class 1, 12 from class 2)
Fold 5: 24 samples (12 from class 1, 12 from class 2)
Training optimizable ensemble model...
|==================================================================================================================================================|
| Iter | Eval   | Objective   | Objective   | BestSoFar   | BestSoFar   |       Method | NumLearningC-|    LearnRate |  MinLeafSize | MaxNumSplits |
|      | result |             | runtime     | (observed)  | (estim.)    |              | ycles        |              |              |              |
|==================================================================================================================================================|
|    1 | Best   |     0.31365 |      15.103 |     0.31365 |     0.31365 |   AdaBoostM1 |          444 |    0.0066885 |          962 |           37 |
|    2 | Best   |     0.15524 |      2.7879 |     0.15524 |     0.16333 |   AdaBoostM1 |           14 |    0.0033178 |           17 |          670 |
|    3 | Accept |     0.22444 |      19.872 |     0.15524 |     0.16137 |     RUSBoost |          185 |      0.16355 |           18 |            7 |
|    4 | Best   |    0.062222 |      18.906 |    0.062222 |    0.062636 |  GentleBoost |          103 |      0.43858 |            6 |          673 |
|    5 | Accept |     0.23968 |      4.2316 |    0.062222 |    0.074714 |  GentleBoost |          140 |      0.26712 |          969 |         3008 |
|    6 | Best   |    0.060952 |      17.448 |    0.060952 |    0.061597 |  GentleBoost |           96 |      0.11035 |            6 |         1031 |
|    7 | Accept |     0.12921 |      2.5367 |    0.060952 |    0.061596 |   LogitBoost |           12 |     0.076174 |            6 |         2541 |
|    8 | Accept |     0.16127 |      0.6741 |    0.060952 |    0.061577 |          Bag |           12 |            - |            6 |           22 |
|    9 | Accept |     0.15302 |      1.1268 |    0.060952 |    0.061115 |  GentleBoost |           10 |     0.097052 |            6 |            4 |
|   10 | Accept |      0.1054 |      4.1862 |    0.060952 |    0.061123 |  GentleBoost |           90 |     0.002126 |            8 |            2 |
|   11 | Accept |    0.064444 |      15.597 |    0.060952 |     0.06111 |  GentleBoost |           81 |    0.0020297 |            5 |         2070 |
|   12 | Best   |    0.057143 |      83.142 |    0.057143 |     0.05714 |  GentleBoost |          474 |      0.11676 |           10 |         3056 |
|   13 | Accept |        0.06 |      74.675 |    0.057143 |    0.057145 |  GentleBoost |          404 |     0.052913 |            5 |         2365 |
|   14 | Accept |    0.059048 |      32.914 |    0.057143 |    0.057227 |  GentleBoost |          186 |    0.0010943 |            9 |         2674 |
|   15 | Accept |     0.05873 |      69.793 |    0.057143 |    0.057248 |  GentleBoost |          349 |    0.0010645 |            7 |         2097 |
|   16 | Accept |     0.24635 |       35.33 |    0.057143 |    0.057253 |   LogitBoost |          386 |    0.0010474 |          173 |         2831 |
|   17 | Accept |     0.13429 |       10.43 |    0.057143 |    0.057248 |   LogitBoost |          303 |      0.80659 |            1 |            1 |
|   18 | Accept |    0.059683 |      36.641 |    0.057143 |    0.057291 |  GentleBoost |          205 |      0.94309 |            7 |         2450 |
|   19 | Best   |    0.056825 |      84.263 |    0.056825 |    0.056843 |  GentleBoost |          488 |     0.012907 |           14 |          425 |
|   20 | Accept |        0.06 |       91.03 |    0.056825 |     0.05684 |  GentleBoost |          470 |      0.80452 |            1 |          184 |
|==================================================================================================================================================|
| Iter | Eval   | Objective   | Objective   | BestSoFar   | BestSoFar   |       Method | NumLearningC-|    LearnRate |  MinLeafSize | MaxNumSplits |
|      | result |             | runtime     | (observed)  | (estim.)    |              | ycles        |              |              |              |
|==================================================================================================================================================|
|   21 | Best   |    0.050159 |      56.394 |    0.050159 |    0.050213 |  GentleBoost |          499 |     0.049553 |            2 |           34 |
|   22 | Accept |     0.12159 |      16.114 |    0.050159 |    0.050244 |  GentleBoost |          491 |      0.14439 |            1 |            1 |
|   23 | Accept |    0.052698 |      60.376 |    0.050159 |    0.050289 |  GentleBoost |          484 |      0.25263 |            4 |           50 |
|   24 | Accept |    0.061587 |        85.7 |    0.050159 |    0.050285 |  GentleBoost |          433 |    0.0016477 |            2 |          255 |
|   25 | Accept |     0.49429 |      9.9186 |    0.050159 |    0.050432 |          Bag |          334 |            - |         1487 |         2958 |
|   26 | Accept |     0.28825 |     0.82719 |    0.050159 |    0.050425 |   AdaBoostM1 |           15 |      0.20433 |            1 |            1 |
|   27 | Accept |     0.33206 |      14.252 |    0.050159 |    0.050434 |          Bag |          421 |            - |            1 |            1 |
|   28 | Accept |     0.32921 |     0.47389 |    0.050159 |    0.050414 |   LogitBoost |           11 |     0.012818 |           17 |            1 |
|   29 | Accept |    0.073016 |      98.052 |    0.050159 |    0.050424 |   LogitBoost |          484 |     0.064053 |            1 |         3149 |
|   30 | Accept |     0.10476 |      3.6992 |    0.050159 |    0.050417 |   LogitBoost |           14 |      0.43434 |            1 |         2770 |

__________________________________________________________
Optimization completed.
MaxObjectiveEvaluations of 30 reached.
Total function evaluations: 30
Total elapsed time: 971.1929 seconds
Total objective function evaluation time: 966.4969

Best observed feasible point:
      Method       NumLearningCycles    LearnRate    MinLeafSize    MaxNumSplits
    ___________    _________________    _________    ___________    ____________

    GentleBoost           499           0.049553          2              34     

Observed objective function value = 0.050159
Estimated objective function value = 0.050417
Function evaluation time = 56.3944

Best estimated feasible point (according to models):
      Method       NumLearningCycles    LearnRate    MinLeafSize    MaxNumSplits
    ___________    _________________    _________    ___________    ____________

    GentleBoost           499           0.049553          2              34     

Estimated objective function value = 0.050417
Estimated function evaluation time = 57.1986

Training completed in 984.4579 seconds
Selected method: GentleBoost
Number of learning cycles: 499
Training cross-validated ensemble model with best hyperparameters...
=== VALIDATION PERFORMANCE (5-fold CV, 25 sensors) ===
Observation-level validation metrics:
Accuracy: 0.95048
Sensitivity: 0.94603
Specificity: 0.95492
Precision: 0.95452
F1 Score: 0.95026
Observation-level validation confusion matrix:
        1490          85
          71        1504

Sample-level validation metrics:
Accuracy: 1
Sensitivity: 1
Specificity: 1
Precision: 1
F1 Score: 1
Sample-level validation confusion matrix:
    63     0
     0    63

=== TEST PERFORMANCE (10% held-out data, 25 sensors) ===
Observation-level test metrics:
Accuracy: 0.95714
Sensitivity: 0.95429
Specificity: 0.96
Precision: 0.95977
F1 Score: 0.95702
Observation-level test confusion matrix:
   167     8
     7   168

Sample-level test metrics:
Accuracy: 1
Sensitivity: 1
Specificity: 1
Precision: 1
F1 Score: 1
Sample-level test confusion matrix:
     7     0
     0     7

Processing sensor combination 9/32: 1   2   3   5   6   7   8  10  11  13  14  15  16  18  19  21  22  23  24  27  29  30  31  32 sensors
Total samples: 140
Class 1 samples: 70
Class 2 samples: 70
Train-Test Split:
Training samples: 126 (63 from class 1, 63 from class 2)
Testing samples: 14 (7 from class 1, 7 from class 2)
Training observations: 3024
Testing observations: 336
Fold 1: 26 samples (13 from class 1, 13 from class 2)
Fold 2: 26 samples (13 from class 1, 13 from class 2)
Fold 3: 26 samples (13 from class 1, 13 from class 2)
Fold 4: 24 samples (12 from class 1, 12 from class 2)
Fold 5: 24 samples (12 from class 1, 12 from class 2)
Training optimizable ensemble model...
|==================================================================================================================================================|
| Iter | Eval   | Objective   | Objective   | BestSoFar   | BestSoFar   |       Method | NumLearningC-|    LearnRate |  MinLeafSize | MaxNumSplits |
|      | result |             | runtime     | (observed)  | (estim.)    |              | ycles        |              |              |              |
|==================================================================================================================================================|
|    1 | Best   |    0.078373 |      2.8281 |    0.078373 |    0.078373 |  GentleBoost |           33 |      0.10939 |            1 |           10 |
|    2 | Best   |    0.046958 |      75.439 |    0.046958 |    0.048941 |  GentleBoost |          431 |    0.0044527 |            9 |          796 |
|    3 | Accept |     0.24405 |      1.8716 |    0.046958 |    0.053571 |     RUSBoost |           21 |     0.002949 |           28 |            3 |
|    4 | Accept |    0.080026 |      35.245 |    0.046958 |    0.065115 |   AdaBoostM1 |          319 |      0.30558 |           43 |            6 |
|    5 | Accept |     0.32308 |       12.61 |    0.046958 |    0.064813 |   LogitBoost |          269 |    0.0010136 |          471 |            9 |
|    6 | Accept |     0.31581 |      14.004 |    0.046958 |    0.065099 |          Bag |          420 |            - |          557 |         2924 |
|    7 | Accept |     0.08168 |      6.2504 |    0.046958 |    0.070367 |  GentleBoost |          103 |    0.0010383 |          331 |         3005 |
|    8 | Accept |     0.16138 |      2.5782 |    0.046958 |    0.047005 |  GentleBoost |           77 |        0.966 |           19 |            1 |
|    9 | Accept |     0.17262 |      2.8596 |    0.046958 |    0.046999 |   AdaBoostM1 |           19 |    0.0025375 |           15 |           26 |
|   10 | Accept |     0.16435 |      10.918 |    0.046958 |    0.046984 |  GentleBoost |          338 |     0.014236 |          602 |            1 |
|   11 | Accept |    0.057209 |      85.198 |    0.046958 |    0.047026 |  GentleBoost |          465 |      0.96185 |            1 |          343 |
|   12 | Accept |     0.21495 |       22.34 |    0.046958 |     0.04697 |   AdaBoostM1 |          491 |     0.045908 |          345 |            1 |
|   13 | Accept |    0.054563 |      8.2313 |    0.046958 |    0.046983 |  GentleBoost |           67 |    0.0012517 |            1 |           50 |
|   14 | Accept |    0.071098 |      1.6968 |    0.046958 |    0.058654 |  GentleBoost |           10 |     0.098966 |            4 |          845 |
|   15 | Accept |    0.064153 |      3.7392 |    0.046958 |    0.047042 |  GentleBoost |           22 |     0.011464 |            5 |          172 |
|   16 | Accept |    0.070437 |       41.47 |    0.046958 |    0.047027 |   AdaBoostM1 |          112 |       0.9749 |            1 |          480 |
|   17 | Accept |    0.051918 |      42.414 |    0.046958 |    0.047041 |  GentleBoost |          250 |    0.0010364 |            6 |         2982 |
|   18 | Accept |     0.19742 |      6.0268 |    0.046958 |    0.046967 |   AdaBoostM1 |          128 |       0.7619 |            3 |            1 |
|   19 | Accept |    0.058862 |      54.907 |    0.046958 |    0.050901 |   AdaBoostM1 |          458 |      0.74077 |          194 |           53 |
|   20 | Best   |    0.045304 |      75.688 |    0.045304 |    0.045357 |  GentleBoost |          483 |    0.0036329 |           15 |          166 |
|==================================================================================================================================================|
| Iter | Eval   | Objective   | Objective   | BestSoFar   | BestSoFar   |       Method | NumLearningC-|    LearnRate |  MinLeafSize | MaxNumSplits |
|      | result |             | runtime     | (observed)  | (estim.)    |              | ycles        |              |              |              |
|==================================================================================================================================================|
|   21 | Accept |     0.05754 |      84.805 |    0.045304 |     0.04738 |  GentleBoost |          464 |    0.0012166 |            1 |          719 |
|   22 | Best   |    0.043651 |      63.946 |    0.043651 |    0.046425 |  GentleBoost |          492 |     0.078183 |            4 |           72 |
|   23 | Accept |    0.044312 |      64.714 |    0.043651 |    0.043684 |  GentleBoost |          481 |      0.01876 |            2 |           83 |
|   24 | Accept |    0.057209 |      79.537 |    0.043651 |    0.043524 |  GentleBoost |          428 |     0.056005 |            1 |         2776 |
|   25 | Accept |    0.044643 |      94.328 |    0.043651 |    0.043518 |   AdaBoostM1 |          478 |      0.41396 |            1 |           48 |
|   26 | Accept |     0.14385 |      36.756 |    0.043651 |    0.043653 |   AdaBoostM1 |          210 |    0.0013242 |            1 |           39 |
|   27 | Accept |     0.49339 |      8.9392 |    0.043651 |     0.04368 |  GentleBoost |          466 |     0.026852 |         1386 |           72 |
|   28 | Accept |    0.044974 |      56.175 |    0.043651 |    0.043678 |  GentleBoost |          424 |      0.16371 |           35 |         2921 |
|   29 | Accept |    0.046627 |      26.973 |    0.043651 |    0.043679 |  GentleBoost |          219 |    0.0010544 |           49 |         2963 |
|   30 | Accept |    0.079365 |      28.927 |    0.043651 |    0.043678 |   AdaBoostM1 |          430 |      0.96911 |          423 |         2593 |

__________________________________________________________
Optimization completed.
MaxObjectiveEvaluations of 30 reached.
Total function evaluations: 30
Total elapsed time: 1056.2221 seconds
Total objective function evaluation time: 1051.4168

Best observed feasible point:
      Method       NumLearningCycles    LearnRate    MinLeafSize    MaxNumSplits
    ___________    _________________    _________    ___________    ____________

    GentleBoost           492           0.078183          4              72     

Observed objective function value = 0.043651
Estimated objective function value = 0.043678
Function evaluation time = 63.9464

Best estimated feasible point (according to models):
      Method       NumLearningCycles    LearnRate    MinLeafSize    MaxNumSplits
    ___________    _________________    _________    ___________    ____________

    GentleBoost           492           0.078183          4              72     

Estimated objective function value = 0.043678
Estimated function evaluation time = 64.1471

Training completed in 1072.0006 seconds
Selected method: GentleBoost
Number of learning cycles: 492
Training cross-validated ensemble model with best hyperparameters...
=== VALIDATION PERFORMANCE (5-fold CV, 24 sensors) ===
Observation-level validation metrics:
Accuracy: 0.95536
Sensitivity: 0.95106
Specificity: 0.95966
Precision: 0.95931
F1 Score: 0.95516
Observation-level validation confusion matrix:
        1438          74
          61        1451

Sample-level validation metrics:
Accuracy: 0.99206
Sensitivity: 1
Specificity: 0.98413
Precision: 0.98438
F1 Score: 0.99213
Sample-level validation confusion matrix:
    63     0
     1    62

=== TEST PERFORMANCE (10% held-out data, 24 sensors) ===
Observation-level test metrics:
Accuracy: 0.96726
Sensitivity: 0.96429
Specificity: 0.97024
Precision: 0.97006
F1 Score: 0.96716
Observation-level test confusion matrix:
   162     6
     5   163

Sample-level test metrics:
Accuracy: 1
Sensitivity: 1
Specificity: 1
Precision: 1
F1 Score: 1
Sample-level test confusion matrix:
     7     0
     0     7

Processing sensor combination 10/32: 1   2   3   5   6   7   8  10  11  13  14  15  16  18  19  21  22  23  24  27  29  30  32 sensors
Total samples: 140
Class 1 samples: 70
Class 2 samples: 70
Train-Test Split:
Training samples: 126 (63 from class 1, 63 from class 2)
Testing samples: 14 (7 from class 1, 7 from class 2)
Training observations: 2898
Testing observations: 322
Fold 1: 26 samples (13 from class 1, 13 from class 2)
Fold 2: 26 samples (13 from class 1, 13 from class 2)
Fold 3: 26 samples (13 from class 1, 13 from class 2)
Fold 4: 24 samples (12 from class 1, 12 from class 2)
Fold 5: 24 samples (12 from class 1, 12 from class 2)
Training optimizable ensemble model...
|==================================================================================================================================================|
| Iter | Eval   | Objective   | Objective   | BestSoFar   | BestSoFar   |       Method | NumLearningC-|    LearnRate |  MinLeafSize | MaxNumSplits |
|      | result |             | runtime     | (observed)  | (estim.)    |              | ycles        |              |              |              |
|==================================================================================================================================================|
|    1 | Best   |    0.062457 |      33.895 |    0.062457 |    0.062457 |   AdaBoostM1 |          166 |     0.044829 |            9 |          353 |
|    2 | Accept |    0.073499 |      1.3277 |    0.062457 |    0.062896 |  GentleBoost |           11 |      0.55626 |            8 |           49 |
|    3 | Accept |     0.31228 |      5.1486 |    0.062457 |    0.073095 |     RUSBoost |          112 |    0.0027611 |          888 |            5 |
|    4 | Accept |    0.063147 |      1.9153 |    0.062457 |    0.062497 |  GentleBoost |           16 |    0.0018872 |            4 |           48 |
|    5 | Best   |    0.047964 |      29.182 |    0.047964 |    0.047866 |  GentleBoost |          285 |    0.0050999 |            1 |           33 |
|    6 | Accept |     0.14631 |      1.8612 |    0.047964 |    0.047892 |   LogitBoost |           10 |     0.013211 |            1 |          647 |
|    7 | Accept |         0.5 |        2.02 |    0.047964 |     0.04799 |   AdaBoostM1 |          445 |     0.011175 |         1448 |          539 |
|    8 | Accept |     0.12077 |      3.4798 |    0.047964 |     0.04799 |   AdaBoostM1 |           15 |     0.035707 |            1 |          128 |
|    9 | Accept |     0.50035 |     0.40483 |    0.047964 |    0.048005 |  GentleBoost |           13 |    0.0025291 |         1368 |          225 |
|   10 | Accept |     0.16805 |      1.5195 |    0.047964 |    0.048003 |   LogitBoost |           12 |     0.052919 |           62 |           38 |
|   11 | Accept |     0.22533 |      18.761 |    0.047964 |       0.048 |          Bag |          469 |            - |            1 |            4 |
|   12 | Accept |     0.49448 |      4.6329 |    0.047964 |    0.048009 |          Bag |          160 |            - |         1321 |         1375 |
|   13 | Accept |     0.51691 |      0.4792 |    0.047964 |    0.048004 |   LogitBoost |           17 |      0.48103 |         1447 |          148 |
|   14 | Accept |     0.31125 |      14.946 |    0.047964 |    0.047999 |   LogitBoost |          456 |     0.002678 |            8 |            1 |
|   15 | Accept |     0.10317 |     0.92225 |    0.047964 |     0.04801 |  GentleBoost |           11 |     0.074164 |            3 |           11 |
|   16 | Accept |    0.069703 |      4.2883 |    0.047964 |    0.061355 |  GentleBoost |           25 |     0.001517 |            1 |          607 |
|   17 | Accept |     0.26259 |     0.86454 |    0.047964 |    0.048017 |   AdaBoostM1 |           11 |    0.0015367 |            4 |            2 |
|   18 | Accept |     0.12146 |      38.533 |    0.047964 |    0.048015 |   AdaBoostM1 |          173 |    0.0022465 |            4 |         2896 |
|   19 | Accept |     0.05245 |      74.925 |    0.047964 |    0.048049 |  GentleBoost |          446 |      0.25482 |            6 |          915 |
|   20 | Accept |     0.12629 |      3.9832 |    0.047964 |    0.048033 |   AdaBoostM1 |           18 |     0.023701 |           18 |         2848 |
|==================================================================================================================================================|
| Iter | Eval   | Objective   | Objective   | BestSoFar   | BestSoFar   |       Method | NumLearningC-|    LearnRate |  MinLeafSize | MaxNumSplits |
|      | result |             | runtime     | (observed)  | (estim.)    |              | ycles        |              |              |              |
|==================================================================================================================================================|
|   21 | Accept |     0.11732 |      3.0966 |    0.047964 |    0.048039 |   LogitBoost |           17 |     0.074083 |           12 |         2676 |
|   22 | Accept |    0.065217 |      3.3555 |    0.047964 |    0.049086 |  GentleBoost |           19 |     0.006492 |            3 |          251 |
|   23 | Accept |    0.060041 |      4.4389 |    0.047964 |    0.048036 |  GentleBoost |           26 |      0.17515 |           18 |         2839 |
|   24 | Accept |     0.05038 |      39.366 |    0.047964 |    0.048045 |  GentleBoost |          255 |      0.12613 |           12 |          527 |
|   25 | Accept |     0.05176 |      11.771 |    0.047964 |    0.048195 |  GentleBoost |           85 |      0.69056 |            1 |           86 |
|   26 | Accept |     0.13182 |      55.362 |    0.047964 |    0.048178 |     RUSBoost |          220 |     0.033549 |            1 |         2885 |
|   27 | Accept |     0.19841 |      1.2244 |    0.047964 |    0.048178 |     RUSBoost |           11 |     0.033836 |            1 |            5 |
|   28 | Accept |     0.15079 |      18.293 |    0.047964 |    0.048172 |     RUSBoost |           93 |      0.25429 |           16 |         2545 |
|   29 | Accept |    0.059696 |      4.2379 |    0.047964 |    0.047954 |  GentleBoost |           28 |    0.0025598 |            9 |         2743 |
|   30 | Accept |    0.066943 |      164.45 |    0.047964 |    0.048138 |   AdaBoostM1 |          478 |      0.87929 |            1 |          705 |

__________________________________________________________
Optimization completed.
MaxObjectiveEvaluations of 30 reached.
Total function evaluations: 30
Total elapsed time: 553.2524 seconds
Total objective function evaluation time: 548.686

Best observed feasible point:
      Method       NumLearningCycles    LearnRate    MinLeafSize    MaxNumSplits
    ___________    _________________    _________    ___________    ____________

    GentleBoost           285           0.0050999         1              33     

Observed objective function value = 0.047964
Estimated objective function value = 0.048138
Function evaluation time = 29.1819

Best estimated feasible point (according to models):
      Method       NumLearningCycles    LearnRate    MinLeafSize    MaxNumSplits
    ___________    _________________    _________    ___________    ____________

    GentleBoost           285           0.0050999         1              33     

Estimated objective function value = 0.048138
Estimated function evaluation time = 29.1846

Training completed in 563.2026 seconds
Selected method: GentleBoost
Number of learning cycles: 285
Training cross-validated ensemble model with best hyperparameters...
=== VALIDATION PERFORMANCE (5-fold CV, 23 sensors) ===
Observation-level validation metrics:
Accuracy: 0.95204
Sensitivity: 0.94272
Specificity: 0.96135
Precision: 0.96062
F1 Score: 0.95158
Observation-level validation confusion matrix:
        1366          83
          56        1393

Sample-level validation metrics:
Accuracy: 0.98413
Sensitivity: 0.98413
Specificity: 0.98413
Precision: 0.98413
F1 Score: 0.98413
Sample-level validation confusion matrix:
    62     1
     1    62

=== TEST PERFORMANCE (10% held-out data, 23 sensors) ===
Observation-level test metrics:
Accuracy: 0.95963
Sensitivity: 0.95652
Specificity: 0.96273
Precision: 0.9625
F1 Score: 0.9595
Observation-level test confusion matrix:
   154     7
     6   155

Sample-level test metrics:
Accuracy: 1
Sensitivity: 1
Specificity: 1
Precision: 1
F1 Score: 1
Sample-level test confusion matrix:
     7     0
     0     7

Processing sensor combination 11/32: 2   3   5   6   7   8  10  11  13  14  15  16  18  19  21  22  23  24  27  29  30  32 sensors
Total samples: 140
Class 1 samples: 70
Class 2 samples: 70
Train-Test Split:
Training samples: 126 (63 from class 1, 63 from class 2)
Testing samples: 14 (7 from class 1, 7 from class 2)
Training observations: 2772
Testing observations: 308
Fold 1: 26 samples (13 from class 1, 13 from class 2)
Fold 2: 26 samples (13 from class 1, 13 from class 2)
Fold 3: 26 samples (13 from class 1, 13 from class 2)
Fold 4: 24 samples (12 from class 1, 12 from class 2)
Fold 5: 24 samples (12 from class 1, 12 from class 2)
Training optimizable ensemble model...
|==================================================================================================================================================|
| Iter | Eval   | Objective   | Objective   | BestSoFar   | BestSoFar   |       Method | NumLearningC-|    LearnRate |  MinLeafSize | MaxNumSplits |
|      | result |             | runtime     | (observed)  | (estim.)    |              | ycles        |              |              |              |
|==================================================================================================================================================|
|    1 | Best   |      0.2803 |      17.997 |      0.2803 |      0.2803 |     RUSBoost |          218 |      0.53258 |          294 |           36 |
|    2 | Best   |     0.20238 |      2.8406 |     0.20238 |     0.20636 |     RUSBoost |           28 |    0.0012538 |          134 |            5 |
|    3 | Best   |     0.12843 |      44.993 |     0.12843 |     0.13397 |   LogitBoost |          264 |     0.001089 |            1 |         1314 |
|    4 | Accept |     0.21717 |      1.3777 |     0.12843 |     0.13365 |   LogitBoost |           42 |      0.32206 |            3 |            1 |
|    5 | Best   |     0.12446 |      65.443 |     0.12446 |     0.12457 |   LogitBoost |          363 |    0.0011989 |            1 |         2161 |
|    6 | Accept |     0.13276 |      5.0536 |     0.12446 |     0.12538 |   LogitBoost |           30 |    0.0037582 |            1 |          410 |
|    7 | Accept |     0.19481 |      9.1169 |     0.12446 |      0.1254 |     RUSBoost |           66 |     0.065238 |          113 |           65 |
|    8 | Accept |     0.30375 |      10.896 |     0.12446 |     0.12448 |     RUSBoost |          197 |     0.033783 |           26 |            1 |
|    9 | Accept |         0.5 |     0.35614 |     0.12446 |     0.12537 |     RUSBoost |           10 |    0.0015612 |         1366 |         2572 |
|   10 | Best   |    0.056638 |      7.9387 |    0.056638 |    0.056649 |  GentleBoost |           52 |    0.0031674 |            1 |         2703 |
|   11 | Accept |    0.099567 |        8.04 |    0.056638 |    0.056649 |  GentleBoost |          269 |     0.016947 |            4 |            1 |
|   12 | Best   |     0.05267 |      10.713 |     0.05267 |     0.05268 |  GentleBoost |          119 |      0.42729 |           85 |         2502 |
|   13 | Accept |     0.12734 |      1.2108 |     0.05267 |    0.052682 |  GentleBoost |           26 |      0.23396 |          452 |         2758 |
|   14 | Best   |    0.051948 |      4.9577 |    0.051948 |    0.051956 |  GentleBoost |           40 |      0.32863 |           30 |         2596 |
|   15 | Accept |    0.083333 |      1.5035 |    0.051948 |    0.051955 |          Bag |           28 |            - |            6 |         2713 |
|   16 | Accept |     0.13276 |      10.557 |    0.051948 |    0.051955 |          Bag |          246 |            - |           70 |          589 |
|   17 | Accept |     0.31674 |      2.6955 |    0.051948 |    0.051955 |          Bag |           84 |            - |            1 |            1 |
|   18 | Accept |     0.26696 |      15.649 |    0.051948 |    0.051946 |          Bag |          446 |            - |           16 |            2 |
|   19 | Best   |     0.04798 |      21.658 |     0.04798 |    0.047986 |  GentleBoost |          129 |     0.019904 |            4 |         2570 |
|   20 | Accept |     0.08189 |      2.8465 |     0.04798 |    0.047956 |  GentleBoost |           59 |     0.045707 |           66 |            3 |
|==================================================================================================================================================|
| Iter | Eval   | Objective   | Objective   | BestSoFar   | BestSoFar   |       Method | NumLearningC-|    LearnRate |  MinLeafSize | MaxNumSplits |
|      | result |             | runtime     | (observed)  | (estim.)    |              | ycles        |              |              |              |
|==================================================================================================================================================|
|   21 | Accept |     0.04798 |      72.585 |     0.04798 |    0.047953 |  GentleBoost |          419 |      0.58989 |            3 |          298 |
|   22 | Accept |     0.51407 |     0.56472 |     0.04798 |    0.047946 |          Bag |           16 |            - |         1351 |         2389 |
|   23 | Accept |    0.079004 |      15.885 |     0.04798 |    0.047948 |   AdaBoostM1 |           70 |     0.085478 |            1 |         2697 |
|   24 | Accept |    0.093795 |       4.201 |     0.04798 |    0.047949 |   AdaBoostM1 |           21 |      0.04952 |           11 |          286 |
|   25 | Accept |     0.30339 |      1.0504 |     0.04798 |    0.047972 |   AdaBoostM1 |           19 |    0.0010707 |            2 |            1 |
|   26 | Accept |      0.1829 |      3.2782 |     0.04798 |    0.047975 |   AdaBoostM1 |           24 |     0.012941 |          107 |         2567 |
|   27 | Accept |    0.054113 |      38.423 |     0.04798 |    0.047973 |   AdaBoostM1 |          136 |      0.80832 |            5 |         2765 |
|   28 | Accept |    0.095599 |      10.374 |     0.04798 |    0.047972 |          Bag |          201 |            - |           19 |         2676 |
|   29 | Accept |     0.51551 |      5.4025 |     0.04798 |    0.047966 |   LogitBoost |          253 |    0.0034671 |         1379 |         2691 |
|   30 | Accept |    0.051948 |      7.6239 |     0.04798 |     0.04799 |  GentleBoost |           89 |      0.73721 |            1 |           12 |

__________________________________________________________
Optimization completed.
MaxObjectiveEvaluations of 30 reached.
Total function evaluations: 30
Total elapsed time: 409.6224 seconds
Total objective function evaluation time: 405.2305

Best observed feasible point:
      Method       NumLearningCycles    LearnRate    MinLeafSize    MaxNumSplits
    ___________    _________________    _________    ___________    ____________

    GentleBoost           129           0.019904          4             2570    

Observed objective function value = 0.04798
Estimated objective function value = 0.04799
Function evaluation time = 21.6576

Best estimated feasible point (according to models):
      Method       NumLearningCycles    LearnRate    MinLeafSize    MaxNumSplits
    ___________    _________________    _________    ___________    ____________

    GentleBoost           419            0.58989          3             298     

Estimated objective function value = 0.04799
Estimated function evaluation time = 72.5455

Training completed in 426.9165 seconds
Selected method: GentleBoost
Number of learning cycles: 419
Training cross-validated ensemble model with best hyperparameters...
=== VALIDATION PERFORMANCE (5-fold CV, 22 sensors) ===
Observation-level validation metrics:
Accuracy: 0.9596
Sensitivity: 0.95599
Specificity: 0.9632
Precision: 0.96294
F1 Score: 0.95945
Observation-level validation confusion matrix:
        1325          61
          51        1335

Sample-level validation metrics:
Accuracy: 1
Sensitivity: 1
Specificity: 1
Precision: 1
F1 Score: 1
Sample-level validation confusion matrix:
    63     0
     0    63

=== TEST PERFORMANCE (10% held-out data, 22 sensors) ===
Observation-level test metrics:
Accuracy: 0.94156
Sensitivity: 0.92208
Specificity: 0.96104
Precision: 0.95946
F1 Score: 0.9404
Observation-level test confusion matrix:
   142    12
     6   148

Sample-level test metrics:
Accuracy: 1
Sensitivity: 1
Specificity: 1
Precision: 1
F1 Score: 1
Sample-level test confusion matrix:
     7     0
     0     7

Processing sensor combination 12/32: 2   3   5   6   7   8  10  11  13  14  15  16  18  19  21  22  24  27  29  30  32 sensors
Total samples: 140
Class 1 samples: 70
Class 2 samples: 70
Train-Test Split:
Training samples: 126 (63 from class 1, 63 from class 2)
Testing samples: 14 (7 from class 1, 7 from class 2)
Training observations: 2646
Testing observations: 294
Fold 1: 26 samples (13 from class 1, 13 from class 2)
Fold 2: 26 samples (13 from class 1, 13 from class 2)
Fold 3: 26 samples (13 from class 1, 13 from class 2)
Fold 4: 24 samples (12 from class 1, 12 from class 2)
Fold 5: 24 samples (12 from class 1, 12 from class 2)
Training optimizable ensemble model...
|==================================================================================================================================================|
| Iter | Eval   | Objective   | Objective   | BestSoFar   | BestSoFar   |       Method | NumLearningC-|    LearnRate |  MinLeafSize | MaxNumSplits |
|      | result |             | runtime     | (observed)  | (estim.)    |              | ycles        |              |              |              |
|==================================================================================================================================================|
|    1 | Best   |      0.1387 |      54.272 |      0.1387 |      0.1387 |     RUSBoost |          279 |    0.0028281 |            6 |          518 |
|    2 | Best   |    0.042328 |      17.353 |    0.042328 |     0.04616 |  GentleBoost |          197 |    0.0088736 |           79 |         1853 |
|    3 | Accept |     0.29176 |      1.3028 |    0.042328 |    0.051264 |     RUSBoost |           23 |     0.018785 |            2 |            1 |
|    4 | Accept |     0.13605 |      2.2883 |    0.042328 |    0.047738 |   AdaBoostM1 |           11 |     0.016339 |            2 |         1397 |
|    5 | Accept |     0.10242 |      3.6257 |    0.042328 |    0.052216 |  GentleBoost |           86 |     0.024813 |          442 |         1553 |
|    6 | Accept |    0.045729 |      28.569 |    0.042328 |    0.042458 |  GentleBoost |          212 |    0.0039246 |           11 |         1960 |
|    7 | Accept |    0.058579 |      15.132 |    0.042328 |    0.042481 |  GentleBoost |          199 |    0.0067517 |          160 |          309 |
|    8 | Accept |    0.045729 |      16.831 |    0.042328 |    0.044074 |  GentleBoost |          165 |    0.0011283 |           63 |         2622 |
|    9 | Accept |     0.11262 |      16.137 |    0.042328 |    0.043712 |  GentleBoost |          478 |       0.2008 |          619 |         2468 |
|   10 | Accept |     0.20975 |       10.95 |    0.042328 |    0.043649 |   AdaBoostM1 |          102 |    0.0020775 |          142 |         1091 |
|   11 | Accept |      0.1712 |      7.5783 |    0.042328 |    0.043536 |          Bag |          174 |            - |          111 |         2386 |
|   12 | Accept |    0.085034 |      9.3095 |    0.042328 |    0.042567 |  GentleBoost |          192 |     0.045093 |          394 |         2612 |
|   13 | Best   |     0.04195 |       41.81 |     0.04195 |    0.041934 |  GentleBoost |          338 |    0.0082981 |           27 |           73 |
|   14 | Best   |    0.040438 |      29.535 |    0.040438 |    0.039416 |  GentleBoost |          243 |      0.29319 |           36 |          262 |
|   15 | Accept |    0.053666 |      73.532 |    0.040438 |    0.039714 |  GentleBoost |          471 |      0.40326 |            1 |          309 |
|   16 | Accept |    0.069161 |      3.5063 |    0.040438 |    0.039884 |  GentleBoost |           24 |      0.76847 |            1 |          723 |
|   17 | Accept |    0.057067 |      17.962 |    0.040438 |    0.039947 |  GentleBoost |          117 |      0.09394 |            1 |         2200 |
|   18 | Accept |         0.5 |      14.959 |    0.040438 |    0.040563 |     RUSBoost |          499 |    0.0014586 |         1099 |           43 |
|   19 | Accept |     0.11905 |      98.954 |    0.040438 |    0.040548 |   LogitBoost |          495 |    0.0034957 |            1 |         2463 |
|   20 | Accept |    0.069917 |      28.165 |    0.040438 |    0.040538 |   LogitBoost |          476 |      0.80421 |          269 |         2218 |
|==================================================================================================================================================|
| Iter | Eval   | Objective   | Objective   | BestSoFar   | BestSoFar   |       Method | NumLearningC-|    LearnRate |  MinLeafSize | MaxNumSplits |
|      | result |             | runtime     | (observed)  | (estim.)    |              | ycles        |              |              |              |
|==================================================================================================================================================|
|   21 | Accept |     0.24263 |     0.46473 |    0.040438 |    0.040489 |   LogitBoost |           12 |      0.26061 |           57 |            1 |
|   22 | Accept |     0.51323 |      2.9505 |    0.040438 |    0.040444 |   LogitBoost |          155 |     0.053843 |         1308 |         2185 |
|   23 | Accept |    0.044218 |      34.453 |    0.040438 |    0.040598 |  GentleBoost |          276 |     0.077405 |           21 |         2560 |
|   24 | Accept |    0.049887 |      73.324 |    0.040438 |    0.040567 |  GentleBoost |          493 |      0.16136 |            3 |         1983 |
|   25 | Accept |    0.098262 |      22.583 |    0.040438 |    0.040721 |   LogitBoost |          500 |     0.076558 |           35 |            3 |
|   26 | Accept |    0.072184 |      11.009 |    0.040438 |      0.0407 |          Bag |          195 |            - |            1 |         1389 |
|   27 | Accept |     0.27967 |     0.47575 |    0.040438 |    0.040456 |          Bag |           11 |            - |            6 |            2 |
|   28 | Accept |    0.076342 |      25.061 |    0.040438 |    0.040667 |          Bag |          499 |            - |            1 |           92 |
|   29 | Accept |     0.49584 |      10.745 |    0.040438 |     0.04069 |          Bag |          410 |            - |         1294 |            4 |
|   30 | Accept |    0.071051 |      29.588 |    0.040438 |    0.040698 |   LogitBoost |          493 |      0.10537 |            6 |            6 |

__________________________________________________________
Optimization completed.
MaxObjectiveEvaluations of 30 reached.
Total function evaluations: 30
Total elapsed time: 707.0608 seconds
Total objective function evaluation time: 702.4268

Best observed feasible point:
      Method       NumLearningCycles    LearnRate    MinLeafSize    MaxNumSplits
    ___________    _________________    _________    ___________    ____________

    GentleBoost           243            0.29319         36             262     

Observed objective function value = 0.040438
Estimated objective function value = 0.040698
Function evaluation time = 29.5353

Best estimated feasible point (according to models):
      Method       NumLearningCycles    LearnRate    MinLeafSize    MaxNumSplits
    ___________    _________________    _________    ___________    ____________

    GentleBoost           243            0.29319         36             262     

Estimated objective function value = 0.040698
Estimated function evaluation time = 28.9464

Training completed in 716.0764 seconds
Selected method: GentleBoost
Number of learning cycles: 243
Training cross-validated ensemble model with best hyperparameters...
=== VALIDATION PERFORMANCE (5-fold CV, 21 sensors) ===
Observation-level validation metrics:
Accuracy: 0.95805
Sensitivity: 0.95087
Specificity: 0.96523
Precision: 0.96472
F1 Score: 0.95775
Observation-level validation confusion matrix:
        1258          65
          46        1277

Sample-level validation metrics:
Accuracy: 1
Sensitivity: 1
Specificity: 1
Precision: 1
F1 Score: 1
Sample-level validation confusion matrix:
    63     0
     0    63

=== TEST PERFORMANCE (10% held-out data, 21 sensors) ===
Observation-level test metrics:
Accuracy: 0.96259
Sensitivity: 0.95238
Specificity: 0.97279
Precision: 0.97222
F1 Score: 0.9622
Observation-level test confusion matrix:
   140     7
     4   143

Sample-level test metrics:
Accuracy: 1
Sensitivity: 1
Specificity: 1
Precision: 1
F1 Score: 1
Sample-level test confusion matrix:
     7     0
     0     7

Processing sensor combination 13/32: 2   3   5   6   8  10  11  13  14  15  16  18  19  21  22  24  27  29  30  32 sensors
Total samples: 140
Class 1 samples: 70
Class 2 samples: 70
Train-Test Split:
Training samples: 126 (63 from class 1, 63 from class 2)
Testing samples: 14 (7 from class 1, 7 from class 2)
Training observations: 2520
Testing observations: 280
Fold 1: 26 samples (13 from class 1, 13 from class 2)
Fold 2: 26 samples (13 from class 1, 13 from class 2)
Fold 3: 26 samples (13 from class 1, 13 from class 2)
Fold 4: 24 samples (12 from class 1, 12 from class 2)
Fold 5: 24 samples (12 from class 1, 12 from class 2)
Training optimizable ensemble model...
|==================================================================================================================================================|
| Iter | Eval   | Objective   | Objective   | BestSoFar   | BestSoFar   |       Method | NumLearningC-|    LearnRate |  MinLeafSize | MaxNumSplits |
|      | result |             | runtime     | (observed)  | (estim.)    |              | ycles        |              |              |              |
|==================================================================================================================================================|
|    1 | Best   |    0.088095 |      2.1764 |    0.088095 |    0.088095 |   AdaBoostM1 |           17 |      0.79135 |          117 |           51 |
|    2 | Accept |     0.13254 |      13.443 |    0.088095 |    0.097266 |     RUSBoost |           63 |     0.067602 |            3 |         2127 |
|    3 | Accept |     0.19841 |      26.225 |    0.088095 |    0.090186 |   AdaBoostM1 |          334 |    0.0024342 |            6 |            4 |
|    4 | Accept |     0.23135 |      12.876 |    0.088095 |    0.088106 |   AdaBoostM1 |          156 |    0.0012232 |          190 |         1009 |
|    5 | Best   |    0.050397 |       19.87 |    0.050397 |    0.050418 |   AdaBoostM1 |          152 |      0.29521 |           60 |           83 |
|    6 | Accept |    0.054365 |      18.822 |    0.050397 |    0.050434 |   AdaBoostM1 |          112 |      0.10391 |            3 |           62 |
|    7 | Accept |     0.16627 |      1.0185 |    0.050397 |    0.050429 |   LogitBoost |           13 |      0.40949 |          123 |            4 |
|    8 | Accept |     0.24325 |      3.1643 |    0.050397 |    0.050409 |   AdaBoostM1 |           99 |      0.18694 |          887 |            1 |
|    9 | Accept |    0.064286 |      84.302 |    0.050397 |    0.057748 |   AdaBoostM1 |          489 |     0.017589 |           16 |           72 |
|   10 | Accept |     0.49603 |      0.3107 |    0.050397 |      0.0504 |   AdaBoostM1 |           26 |     0.054161 |         1106 |          107 |
|   11 | Accept |    0.056746 |      18.962 |    0.050397 |    0.050398 |   AdaBoostM1 |          101 |      0.19969 |            4 |          523 |
|   12 | Accept |     0.10754 |      43.734 |    0.050397 |      0.0504 |   AdaBoostM1 |          227 |    0.0051092 |            1 |          242 |
|   13 | Accept |     0.05873 |      55.924 |    0.050397 |    0.050414 |   AdaBoostM1 |          360 |      0.02456 |           19 |          727 |
|   14 | Accept |    0.053968 |      95.229 |    0.050397 |    0.050386 |   AdaBoostM1 |          498 |      0.15484 |            6 |          301 |
|   15 | Accept |     0.22579 |      22.012 |    0.050397 |    0.050388 |     RUSBoost |          289 |      0.12284 |            7 |            2 |
|   16 | Accept |     0.12024 |      1.7508 |    0.050397 |    0.050415 |   AdaBoostM1 |           11 |       0.9064 |           56 |           10 |
|   17 | Accept |    0.063492 |      51.934 |    0.050397 |    0.050389 |   AdaBoostM1 |          296 |     0.026792 |            3 |           91 |
|   18 | Best   |    0.049603 |       19.69 |    0.049603 |    0.048894 |   AdaBoostM1 |          114 |      0.83184 |           25 |          217 |
|   19 | Accept |     0.18373 |      24.033 |    0.049603 |    0.048943 |     RUSBoost |          197 |    0.0044048 |           84 |         2499 |
|   20 | Accept |     0.12619 |      15.817 |    0.049603 |    0.048996 |   LogitBoost |          103 |    0.0031662 |            4 |          209 |
|==================================================================================================================================================|
| Iter | Eval   | Objective   | Objective   | BestSoFar   | BestSoFar   |       Method | NumLearningC-|    LearnRate |  MinLeafSize | MaxNumSplits |
|      | result |             | runtime     | (observed)  | (estim.)    |              | ycles        |              |              |              |
|==================================================================================================================================================|
|   21 | Accept |     0.21548 |     0.61538 |    0.049603 |       0.049 |   LogitBoost |           17 |       0.4559 |            2 |            1 |
|   22 | Accept |      0.1619 |      18.726 |    0.049603 |    0.048995 |   LogitBoost |          179 |    0.0011011 |           35 |         2444 |
|   23 | Accept |    0.060317 |      77.065 |    0.049603 |    0.049599 |   AdaBoostM1 |          434 |      0.04685 |            7 |         2516 |
|   24 | Accept |    0.050397 |      46.958 |    0.049603 |      0.0496 |   AdaBoostM1 |          420 |      0.92175 |          130 |           43 |
|   25 | Accept |     0.05873 |      10.067 |    0.049603 |    0.049629 |   AdaBoostM1 |           90 |      0.93113 |          127 |           29 |
|   26 | Accept |      0.1377 |      1.9356 |    0.049603 |    0.049614 |   AdaBoostM1 |           11 |    0.0074126 |            9 |          286 |
|   27 | Best   |    0.049603 |      85.501 |    0.049603 |    0.049597 |   AdaBoostM1 |          479 |      0.95506 |            2 |           67 |
|   28 | Accept |    0.056349 |      46.748 |    0.049603 |    0.049594 |   AdaBoostM1 |          498 |      0.80229 |          104 |            5 |
|   29 | Best   |    0.044048 |      78.487 |    0.044048 |    0.044045 |   AdaBoostM1 |          459 |      0.83956 |           33 |          192 |
|   30 | Accept |    0.048016 |      107.66 |    0.044048 |     0.04403 |   AdaBoostM1 |          494 |      0.82306 |            9 |          601 |

__________________________________________________________
Optimization completed.
MaxObjectiveEvaluations of 30 reached.
Total function evaluations: 30
Total elapsed time: 1009.7258 seconds
Total objective function evaluation time: 1005.0538

Best observed feasible point:
      Method      NumLearningCycles    LearnRate    MinLeafSize    MaxNumSplits
    __________    _________________    _________    ___________    ____________

    AdaBoostM1           459            0.83956         33             192     

Observed objective function value = 0.044048
Estimated objective function value = 0.04403
Function evaluation time = 78.4866

Best estimated feasible point (according to models):
      Method      NumLearningCycles    LearnRate    MinLeafSize    MaxNumSplits
    __________    _________________    _________    ___________    ____________

    AdaBoostM1           459            0.83956         33             192     

Estimated objective function value = 0.04403
Estimated function evaluation time = 78.4573

Training completed in 1029.6591 seconds
Selected method: AdaBoostM1
Number of learning cycles: 459
Training cross-validated ensemble model with best hyperparameters...
=== VALIDATION PERFORMANCE (5-fold CV, 20 sensors) ===
Observation-level validation metrics:
Accuracy: 0.95357
Sensitivity: 0.95079
Specificity: 0.95635
Precision: 0.95611
F1 Score: 0.95344
Observation-level validation confusion matrix:
        1198          62
          55        1205

Sample-level validation metrics:
Accuracy: 0.99206
Sensitivity: 1
Specificity: 0.98413
Precision: 0.98438
F1 Score: 0.99213
Sample-level validation confusion matrix:
    63     0
     1    62

=== TEST PERFORMANCE (10% held-out data, 20 sensors) ===
Observation-level test metrics:
Accuracy: 0.94286
Sensitivity: 0.91429
Specificity: 0.97143
Precision: 0.9697
F1 Score: 0.94118
Observation-level test confusion matrix:
   128    12
     4   136

Sample-level test metrics:
Accuracy: 1
Sensitivity: 1
Specificity: 1
Precision: 1
F1 Score: 1
Sample-level test confusion matrix:
     7     0
     0     7

Processing sensor combination 14/32: 3   5   6   8  10  11  13  14  15  16  18  19  21  22  24  27  29  30  32 sensors
Total samples: 140
Class 1 samples: 70
Class 2 samples: 70
Train-Test Split:
Training samples: 126 (63 from class 1, 63 from class 2)
Testing samples: 14 (7 from class 1, 7 from class 2)
Training observations: 2394
Testing observations: 266
Fold 1: 26 samples (13 from class 1, 13 from class 2)
Fold 2: 26 samples (13 from class 1, 13 from class 2)
Fold 3: 26 samples (13 from class 1, 13 from class 2)
Fold 4: 24 samples (12 from class 1, 12 from class 2)
Fold 5: 24 samples (12 from class 1, 12 from class 2)
Training optimizable ensemble model...
|==================================================================================================================================================|
| Iter | Eval   | Objective   | Objective   | BestSoFar   | BestSoFar   |       Method | NumLearningC-|    LearnRate |  MinLeafSize | MaxNumSplits |
|      | result |             | runtime     | (observed)  | (estim.)    |              | ycles        |              |              |              |
|==================================================================================================================================================|
|    1 | Best   |    0.059315 |      17.718 |    0.059315 |    0.059315 |   AdaBoostM1 |          112 |     0.069213 |            2 |           65 |
|    2 | Accept |     0.12281 |      3.9393 |    0.059315 |    0.061839 |          Bag |           95 |            - |           47 |          146 |
|    3 | Accept |    0.080201 |       1.048 |    0.059315 |    0.065953 |  GentleBoost |           14 |    0.0027903 |            7 |            8 |
|    4 | Accept |     0.28864 |     0.73952 |    0.059315 |    0.060852 |     RUSBoost |           14 |     0.025145 |          553 |            9 |
|    5 | Accept |     0.22974 |      1.4937 |    0.059315 |    0.059942 |   AdaBoostM1 |           25 |     0.028023 |            1 |            2 |
|    6 | Accept |     0.15622 |      11.413 |    0.059315 |    0.059325 |   AdaBoostM1 |          131 |     0.030629 |            1 |            5 |
|    7 | Accept |     0.17419 |      15.329 |    0.059315 |    0.059326 |   AdaBoostM1 |          477 |      0.93046 |          647 |          230 |
|    8 | Best   |    0.051378 |      52.171 |    0.051378 |    0.051411 |   AdaBoostM1 |          293 |      0.64524 |            1 |           76 |
|    9 | Best   |    0.045948 |       21.93 |    0.045948 |    0.045957 |  GentleBoost |          262 |     0.024959 |           67 |           59 |
|   10 | Accept |    0.060986 |      2.8025 |    0.045948 |    0.045957 |  GentleBoost |           22 |    0.0032293 |            1 |          114 |
|   11 | Accept |     0.49624 |      3.4822 |    0.045948 |    0.045967 |  GentleBoost |          186 |    0.0018824 |         1165 |          330 |
|   12 | Accept |    0.051378 |      3.8622 |    0.045948 |     0.04597 |  GentleBoost |           33 |      0.46358 |           18 |          122 |
|   13 | Accept |    0.055138 |      86.717 |    0.045948 |     0.04597 |   AdaBoostM1 |          450 |      0.19264 |            2 |         2310 |
|   14 | Accept |    0.060986 |      18.652 |    0.045948 |    0.045975 |  GentleBoost |          464 |     0.025199 |           31 |            3 |
|   15 | Accept |     0.04929 |      59.934 |    0.045948 |    0.045979 |  GentleBoost |          442 |      0.28654 |            4 |         1557 |
|   16 | Best   |    0.041771 |       52.63 |    0.041771 |    0.050183 |  GentleBoost |          497 |     0.023747 |           30 |         1368 |
|   17 | Accept |    0.047201 |      11.741 |    0.041771 |    0.041773 |   AdaBoostM1 |           68 |      0.84828 |            5 |           70 |
|   18 | Accept |    0.046366 |      78.184 |    0.041771 |    0.041822 |   AdaBoostM1 |          454 |       0.2118 |           22 |         1025 |
|   19 | Accept |    0.068505 |      1.1581 |    0.041771 |    0.048808 |  GentleBoost |           10 |     0.039708 |           13 |         1440 |
|   20 | Accept |     0.11236 |      68.769 |    0.041771 |    0.041772 |   AdaBoostM1 |          462 |    0.0011382 |           10 |           90 |
|==================================================================================================================================================|
| Iter | Eval   | Objective   | Objective   | BestSoFar   | BestSoFar   |       Method | NumLearningC-|    LearnRate |  MinLeafSize | MaxNumSplits |
|      | result |             | runtime     | (observed)  | (estim.)    |              | ycles        |              |              |              |
|==================================================================================================================================================|
|   21 | Best   |    0.041353 |      47.385 |    0.041353 |    0.041339 |  GentleBoost |          420 |    0.0019616 |           23 |          128 |
|   22 | Accept |    0.064327 |      2.8818 |    0.041353 |     0.04112 |   AdaBoostM1 |           17 |       0.8437 |           19 |         2388 |
|   23 | Accept |    0.050961 |      43.649 |    0.041353 |    0.040849 |  GentleBoost |          298 |      0.71253 |            1 |         2257 |
|   24 | Accept |     0.31245 |     0.37052 |    0.041353 |    0.040727 |          Bag |           10 |            - |            2 |            1 |
|   25 | Accept |     0.30409 |     0.81807 |    0.041353 |    0.041001 |          Bag |           27 |            - |          863 |         2372 |
|   26 | Accept |    0.058062 |      59.304 |    0.041353 |    0.044706 |   AdaBoostM1 |          209 |      0.97903 |            2 |          346 |
|   27 | Accept |    0.078947 |      1.1918 |    0.041353 |    0.037347 |  GentleBoost |           11 |      0.77582 |           38 |          114 |
|   28 | Accept |    0.053467 |      19.385 |    0.041353 |    0.037839 |  GentleBoost |          485 |      0.99098 |            1 |            3 |
|   29 | Accept |    0.043024 |      27.189 |    0.041353 |    0.037812 |  GentleBoost |          264 |      0.90794 |            2 |           56 |
|   30 | Best   |    0.039683 |      55.798 |    0.039683 |    0.038783 |  GentleBoost |          496 |      0.70729 |           25 |          102 |

__________________________________________________________
Optimization completed.
MaxObjectiveEvaluations of 30 reached.
Total function evaluations: 30
Total elapsed time: 776.2821 seconds
Total objective function evaluation time: 771.6883

Best observed feasible point:
      Method       NumLearningCycles    LearnRate    MinLeafSize    MaxNumSplits
    ___________    _________________    _________    ___________    ____________

    GentleBoost           496            0.70729         25             102     

Observed objective function value = 0.039683
Estimated objective function value = 0.038783
Function evaluation time = 55.7981

Best estimated feasible point (according to models):
      Method       NumLearningCycles    LearnRate    MinLeafSize    MaxNumSplits
    ___________    _________________    _________    ___________    ____________

    GentleBoost           496            0.70729         25             102     

Estimated objective function value = 0.038783
Estimated function evaluation time = 54.3936

Training completed in 791.4705 seconds
Selected method: GentleBoost
Number of learning cycles: 496
Training cross-validated ensemble model with best hyperparameters...
=== VALIDATION PERFORMANCE (5-fold CV, 19 sensors) ===
Observation-level validation metrics:
Accuracy: 0.96115
Sensitivity: 0.95739
Specificity: 0.96491
Precision: 0.96465
F1 Score: 0.96101
Observation-level validation confusion matrix:
        1146          51
          42        1155

Sample-level validation metrics:
Accuracy: 1
Sensitivity: 1
Specificity: 1
Precision: 1
F1 Score: 1
Sample-level validation confusion matrix:
    63     0
     0    63

=== TEST PERFORMANCE (10% held-out data, 19 sensors) ===
Observation-level test metrics:
Accuracy: 0.96992
Sensitivity: 0.95489
Specificity: 0.98496
Precision: 0.9845
F1 Score: 0.96947
Observation-level test confusion matrix:
   127     6
     2   131

Sample-level test metrics:
Accuracy: 1
Sensitivity: 1
Specificity: 1
Precision: 1
F1 Score: 1
Sample-level test confusion matrix:
     7     0
     0     7

Processing sensor combination 15/32: 3   5   6   8  10  11  13  14  15  16  18  19  21  22  24  29  30  32 sensors
Total samples: 140
Class 1 samples: 70
Class 2 samples: 70
Train-Test Split:
Training samples: 126 (63 from class 1, 63 from class 2)
Testing samples: 14 (7 from class 1, 7 from class 2)
Training observations: 2268
Testing observations: 252
Fold 1: 26 samples (13 from class 1, 13 from class 2)
Fold 2: 26 samples (13 from class 1, 13 from class 2)
Fold 3: 26 samples (13 from class 1, 13 from class 2)
Fold 4: 24 samples (12 from class 1, 12 from class 2)
Fold 5: 24 samples (12 from class 1, 12 from class 2)
Training optimizable ensemble model...
|==================================================================================================================================================|
| Iter | Eval   | Objective   | Objective   | BestSoFar   | BestSoFar   |       Method | NumLearningC-|    LearnRate |  MinLeafSize | MaxNumSplits |
|      | result |             | runtime     | (observed)  | (estim.)    |              | ycles        |              |              |              |
|==================================================================================================================================================|
|    1 | Best   |     0.10185 |      1.3825 |     0.10185 |     0.10185 |          Bag |           25 |            - |            2 |           73 |
|    2 | Accept |     0.16667 |      8.6873 |     0.10185 |     0.10443 |     RUSBoost |           69 |      0.39944 |           13 |           19 |
|    3 | Accept |     0.17019 |       25.99 |     0.10185 |     0.10194 |     RUSBoost |          200 |    0.0042587 |           37 |          288 |
|    4 | Accept |     0.29012 |      0.8253 |     0.10185 |     0.10369 |          Bag |           25 |            - |            4 |            1 |
|    5 | Best   |     0.09612 |      6.9887 |     0.09612 |     0.09613 |          Bag |          153 |            - |           11 |          100 |
|    6 | Accept |    0.097002 |      4.8391 |     0.09612 |    0.096089 |          Bag |          104 |            - |           12 |          961 |
|    7 | Best   |    0.044974 |      28.401 |    0.044974 |    0.044982 |  GentleBoost |          252 |     0.010265 |           13 |         2260 |
|    8 | Accept |    0.047619 |      32.554 |    0.044974 |    0.044979 |  GentleBoost |          298 |      0.22275 |           17 |          115 |
|    9 | Accept |     0.19048 |      0.4297 |    0.044974 |    0.044977 |  GentleBoost |           10 |    0.0057292 |          102 |            1 |
|   10 | Accept |    0.052028 |      7.1166 |    0.044974 |    0.045001 |  GentleBoost |           71 |      0.97146 |           30 |          510 |
|   11 | Accept |      0.1649 |      2.8321 |    0.044974 |    0.044999 |   LogitBoost |           26 |    0.0025347 |           28 |         2258 |
|   12 | Accept |     0.12698 |      9.4144 |    0.044974 |    0.044997 |   AdaBoostM1 |          244 |      0.92076 |           12 |            1 |
|   13 | Accept |    0.045855 |      57.293 |    0.044974 |    0.044995 |   AdaBoostM1 |          433 |      0.80893 |           47 |          764 |
|   14 | Accept |     0.20899 |      30.023 |    0.044974 |    0.044981 |   AdaBoostM1 |          468 |    0.0010895 |          200 |          122 |
|   15 | Accept |     0.08157 |      1.5588 |    0.044974 |    0.044989 |  GentleBoost |           22 |       0.0709 |           98 |          748 |
|   16 | Accept |    0.094356 |      1.5653 |    0.044974 |    0.044987 |  GentleBoost |           28 |      0.92942 |          236 |           52 |
|   17 | Accept |    0.055115 |      50.898 |    0.044974 |    0.045003 |  GentleBoost |          398 |      0.00282 |            5 |         2225 |
|   18 | Accept |    0.054233 |      63.627 |    0.044974 |    0.045009 |  GentleBoost |          498 |      0.17694 |            4 |         1052 |
|   19 | Accept |    0.054674 |      36.158 |    0.044974 |    0.045013 |   AdaBoostM1 |          328 |      0.86045 |          114 |         2245 |
|   20 | Accept |    0.053792 |       52.72 |    0.044974 |    0.045024 |  GentleBoost |          405 |      0.60531 |            7 |         2239 |
|==================================================================================================================================================|
| Iter | Eval   | Objective   | Objective   | BestSoFar   | BestSoFar   |       Method | NumLearningC-|    LearnRate |  MinLeafSize | MaxNumSplits |
|      | result |             | runtime     | (observed)  | (estim.)    |              | ycles        |              |              |              |
|==================================================================================================================================================|
|   21 | Accept |    0.058201 |      57.372 |    0.044974 |    0.045004 |  GentleBoost |          434 |      0.76176 |            2 |          222 |
|   22 | Accept |      0.4903 |      6.7679 |    0.044974 |    0.045007 |  GentleBoost |          360 |     0.090482 |          941 |         1146 |
|   23 | Accept |     0.13668 |      18.292 |    0.044974 |    0.044992 |   AdaBoostM1 |          138 |    0.0016791 |           17 |         2229 |
|   24 | Accept |    0.054233 |      12.665 |    0.044974 |    0.044996 |  GentleBoost |          106 |     0.090096 |            7 |          304 |
|   25 | Accept |    0.076279 |      7.1405 |    0.044974 |    0.044997 |          Bag |          147 |            - |            1 |         1230 |
|   26 | Accept |    0.087743 |     0.64124 |    0.044974 |    0.045009 |          Bag |           12 |            - |            1 |         1680 |
|   27 | Accept |    0.050265 |       12.85 |    0.044974 |     0.04501 |  GentleBoost |          172 |    0.0027246 |           72 |           66 |
|   28 | Accept |    0.075838 |      2.0095 |    0.044974 |    0.045013 |  GentleBoost |           16 |      0.19225 |            1 |         2232 |
|   29 | Accept |    0.071869 |      8.9039 |    0.044974 |    0.045011 |  GentleBoost |          236 |    0.0017251 |            2 |            2 |
|   30 | Accept |     0.19444 |      14.199 |    0.044974 |     0.04501 |          Bag |          427 |            - |          174 |          238 |

__________________________________________________________
Optimization completed.
MaxObjectiveEvaluations of 30 reached.
Total function evaluations: 30
Total elapsed time: 568.5006 seconds
Total objective function evaluation time: 564.1458

Best observed feasible point:
      Method       NumLearningCycles    LearnRate    MinLeafSize    MaxNumSplits
    ___________    _________________    _________    ___________    ____________

    GentleBoost           252           0.010265         13             2260    

Observed objective function value = 0.044974
Estimated objective function value = 0.04501
Function evaluation time = 28.4014

Best estimated feasible point (according to models):
      Method       NumLearningCycles    LearnRate    MinLeafSize    MaxNumSplits
    ___________    _________________    _________    ___________    ____________

    GentleBoost           252           0.010265         13             2260    

Estimated objective function value = 0.04501
Estimated function evaluation time = 28.5021

Training completed in 575.5903 seconds
Selected method: GentleBoost
Number of learning cycles: 252
Training cross-validated ensemble model with best hyperparameters...
=== VALIDATION PERFORMANCE (5-fold CV, 18 sensors) ===
Observation-level validation metrics:
Accuracy: 0.95591
Sensitivity: 0.95414
Specificity: 0.95767
Precision: 0.95752
F1 Score: 0.95583
Observation-level validation confusion matrix:
        1082          52
          48        1086

Sample-level validation metrics:
Accuracy: 0.99206
Sensitivity: 1
Specificity: 0.98413
Precision: 0.98438
F1 Score: 0.99213
Sample-level validation confusion matrix:
    63     0
     1    62

=== TEST PERFORMANCE (10% held-out data, 18 sensors) ===
Observation-level test metrics:
Accuracy: 0.96825
Sensitivity: 0.95238
Specificity: 0.98413
Precision: 0.98361
F1 Score: 0.96774
Observation-level test confusion matrix:
   120     6
     2   124

Sample-level test metrics:
Accuracy: 1
Sensitivity: 1
Specificity: 1
Precision: 1
F1 Score: 1
Sample-level test confusion matrix:
     7     0
     0     7

Processing sensor combination 16/32: 3   5   6   8  10  11  13  14  15  16  18  21  22  24  29  30  32 sensors
Total samples: 140
Class 1 samples: 70
Class 2 samples: 70
Train-Test Split:
Training samples: 126 (63 from class 1, 63 from class 2)
Testing samples: 14 (7 from class 1, 7 from class 2)
Training observations: 2142
Testing observations: 238
Fold 1: 26 samples (13 from class 1, 13 from class 2)
Fold 2: 26 samples (13 from class 1, 13 from class 2)
Fold 3: 26 samples (13 from class 1, 13 from class 2)
Fold 4: 24 samples (12 from class 1, 12 from class 2)
Fold 5: 24 samples (12 from class 1, 12 from class 2)
Training optimizable ensemble model...
|==================================================================================================================================================|
| Iter | Eval   | Objective   | Objective   | BestSoFar   | BestSoFar   |       Method | NumLearningC-|    LearnRate |  MinLeafSize | MaxNumSplits |
|      | result |             | runtime     | (observed)  | (estim.)    |              | ycles        |              |              |              |
|==================================================================================================================================================|
|    1 | Best   |     0.23296 |      0.5082 |     0.23296 |     0.23296 |          Bag |           15 |            - |            4 |            2 |
|    2 | Accept |     0.26611 |      1.0496 |     0.23296 |     0.23428 |     RUSBoost |           20 |    0.0012955 |          438 |         1537 |
|    3 | Best   |      0.1564 |      3.0061 |      0.1564 |     0.16281 |          Bag |           86 |            - |            2 |           11 |
|    4 | Best   |     0.10878 |      1.8083 |     0.10878 |     0.10955 |  GentleBoost |           40 |      0.51489 |          343 |          141 |
|    5 | Accept |     0.17087 |      1.3615 |     0.10878 |     0.14022 |  GentleBoost |           45 |      0.01509 |          576 |           46 |
|    6 | Accept |     0.16106 |      1.1587 |     0.10878 |     0.10878 |  GentleBoost |           39 |      0.43364 |          543 |          201 |
|    7 | Best   |     0.07423 |      6.6035 |     0.07423 |    0.074246 |  GentleBoost |          154 |      0.72932 |          225 |            3 |
|    8 | Best   |    0.042951 |       19.98 |    0.042951 |    0.042959 |  GentleBoost |          301 |      0.98081 |           99 |           19 |
|    9 | Best   |    0.040149 |      14.933 |    0.040149 |    0.040155 |  GentleBoost |          141 |      0.98617 |           22 |          579 |
|   10 | Accept |    0.096639 |      2.0067 |    0.040149 |    0.040153 |  GentleBoost |           50 |      0.98453 |            2 |            2 |
|   11 | Accept |    0.067227 |      2.4763 |    0.040149 |    0.040153 |   LogitBoost |           19 |      0.94613 |            9 |          269 |
|   12 | Accept |    0.062558 |      2.9491 |    0.040149 |    0.046178 |   LogitBoost |           42 |       0.9889 |           84 |            7 |
|   13 | Accept |     0.04902 |      29.624 |    0.040149 |    0.040159 |  GentleBoost |          483 |      0.91698 |          157 |            9 |
|   14 | Accept |     0.51214 |     0.60624 |    0.040149 |    0.040179 |   LogitBoost |           29 |    0.0024856 |          924 |          461 |
|   15 | Accept |    0.089636 |      12.063 |    0.040149 |     0.04017 |   LogitBoost |          323 |      0.51552 |          345 |            3 |
|   16 | Accept |      0.2549 |     0.34174 |    0.040149 |    0.040174 |   LogitBoost |           10 |      0.23259 |          707 |            1 |
|   17 | Accept |    0.042951 |       31.98 |    0.040149 |    0.040186 |   LogitBoost |          385 |      0.88169 |          105 |         1341 |
|   18 | Accept |    0.040149 |      47.658 |    0.040149 |    0.045484 |  GentleBoost |          356 |    0.0031748 |            7 |          929 |
|   19 | Accept |    0.042484 |      46.731 |    0.040149 |    0.042149 |  GentleBoost |          492 |    0.0010193 |           39 |           45 |
|   20 | Accept |    0.066293 |      1.9672 |    0.040149 |    0.045916 |  GentleBoost |           16 |    0.0010133 |            1 |         1418 |
|==================================================================================================================================================|
| Iter | Eval   | Objective   | Objective   | BestSoFar   | BestSoFar   |       Method | NumLearningC-|    LearnRate |  MinLeafSize | MaxNumSplits |
|      | result |             | runtime     | (observed)  | (estim.)    |              | ycles        |              |              |              |
|==================================================================================================================================================|
|   21 | Accept |    0.045752 |      87.202 |    0.040149 |    0.042177 |   AdaBoostM1 |          371 |      0.99894 |            7 |          709 |
|   22 | Accept |    0.082166 |      60.445 |    0.040149 |    0.042083 |   AdaBoostM1 |          441 |     0.032427 |            1 |          127 |
|   23 | Accept |     0.22362 |      2.6531 |    0.040149 |    0.040614 |   AdaBoostM1 |           58 |      0.17219 |          820 |           14 |
|   24 | Accept |     0.13819 |       1.043 |    0.040149 |    0.040495 |   AdaBoostM1 |           13 |      0.98993 |            1 |            3 |
|   25 | Accept |    0.040149 |      36.323 |    0.040149 |    0.040555 |  GentleBoost |          415 |     0.087147 |           24 |           27 |
|   26 | Accept |    0.086835 |     0.91609 |    0.040149 |    0.042778 |  GentleBoost |           12 |    0.0012066 |           16 |           16 |
|   27 | Accept |     0.10037 |      68.529 |    0.040149 |    0.041516 |   LogitBoost |          406 |       0.9967 |            2 |          683 |
|   28 | Best   |    0.038749 |      47.983 |    0.038749 |    0.041475 |  GentleBoost |          480 |    0.0011975 |            1 |           63 |
|   29 | Accept |     0.12932 |      52.022 |    0.038749 |    0.041341 |     RUSBoost |          286 |       0.8589 |            1 |          821 |
|   30 | Accept |     0.13259 |      49.565 |    0.038749 |    0.041595 |   AdaBoostM1 |          476 |    0.0010418 |           17 |           17 |

__________________________________________________________
Optimization completed.
MaxObjectiveEvaluations of 30 reached.
Total function evaluations: 30
Total elapsed time: 640.493 seconds
Total objective function evaluation time: 635.4921

Best observed feasible point:
      Method       NumLearningCycles    LearnRate    MinLeafSize    MaxNumSplits
    ___________    _________________    _________    ___________    ____________

    GentleBoost           480           0.0011975         1              63     

Observed objective function value = 0.038749
Estimated objective function value = 0.039395
Function evaluation time = 47.9828

Best estimated feasible point (according to models):
      Method       NumLearningCycles    LearnRate    MinLeafSize    MaxNumSplits
    ___________    _________________    _________    ___________    ____________

    GentleBoost           301            0.98081         99              19     

Estimated objective function value = 0.041595
Estimated function evaluation time = 21.2094

Training completed in 645.5155 seconds
Selected method: GentleBoost
Number of learning cycles: 301
Training cross-validated ensemble model with best hyperparameters...
=== VALIDATION PERFORMANCE (5-fold CV, 17 sensors) ===
Observation-level validation metrics:
Accuracy: 0.95845
Sensitivity: 0.95331
Specificity: 0.96359
Precision: 0.96321
F1 Score: 0.95824
Observation-level validation confusion matrix:
        1021          50
          39        1032

Sample-level validation metrics:
Accuracy: 1
Sensitivity: 1
Specificity: 1
Precision: 1
F1 Score: 1
Sample-level validation confusion matrix:
    63     0
     0    63

=== TEST PERFORMANCE (10% held-out data, 17 sensors) ===
Observation-level test metrics:
Accuracy: 0.95378
Sensitivity: 0.92437
Specificity: 0.98319
Precision: 0.98214
F1 Score: 0.95238
Observation-level test confusion matrix:
   110     9
     2   117

Sample-level test metrics:
Accuracy: 1
Sensitivity: 1
Specificity: 1
Precision: 1
F1 Score: 1
Sample-level test confusion matrix:
     7     0
     0     7

Processing sensor combination 17/32: 3   5   6   8  10  13  14  15  16  18  21  22  24  29  30  32 sensors
Total samples: 140
Class 1 samples: 70
Class 2 samples: 70
Train-Test Split:
Training samples: 126 (63 from class 1, 63 from class 2)
Testing samples: 14 (7 from class 1, 7 from class 2)
Training observations: 2016
Testing observations: 224
Fold 1: 26 samples (13 from class 1, 13 from class 2)
Fold 2: 26 samples (13 from class 1, 13 from class 2)
Fold 3: 26 samples (13 from class 1, 13 from class 2)
Fold 4: 24 samples (12 from class 1, 12 from class 2)
Fold 5: 24 samples (12 from class 1, 12 from class 2)
Training optimizable ensemble model...
|==================================================================================================================================================|
| Iter | Eval   | Objective   | Objective   | BestSoFar   | BestSoFar   |       Method | NumLearningC-|    LearnRate |  MinLeafSize | MaxNumSplits |
|      | result |             | runtime     | (observed)  | (estim.)    |              | ycles        |              |              |              |
|==================================================================================================================================================|
|    1 | Best   |    0.080357 |      2.7891 |    0.080357 |    0.080357 |   AdaBoostM1 |           18 |      0.22027 |            2 |           76 |
|    2 | Accept |      0.1126 |      32.362 |    0.080357 |    0.082058 |   AdaBoostM1 |          443 |     0.033407 |           23 |            4 |
|    3 | Accept |     0.18899 |      4.0649 |    0.080357 |    0.080426 |   LogitBoost |           59 |     0.001341 |          102 |          162 |
|    4 | Accept |      0.1751 |      1.1112 |    0.080357 |    0.080402 |          Bag |           30 |            - |          128 |           73 |
|    5 | Accept |    0.082837 |      3.0171 |    0.080357 |    0.080397 |   AdaBoostM1 |           39 |      0.99944 |            1 |            5 |
|    6 | Accept |     0.14534 |      1.3127 |    0.080357 |     0.08039 |     RUSBoost |           10 |      0.12092 |            1 |           27 |
|    7 | Best   |    0.043651 |      22.565 |    0.043651 |     0.04366 |  GentleBoost |          303 |     0.021585 |            1 |           27 |
|    8 | Accept |    0.064484 |      1.3137 |    0.043651 |    0.043678 |  GentleBoost |           14 |    0.0055294 |            1 |           35 |
|    9 | Accept |    0.084821 |      1.0658 |    0.043651 |    0.043666 |  GentleBoost |           16 |      0.37881 |            1 |            9 |
|   10 | Accept |    0.047123 |      53.844 |    0.043651 |    0.043684 |  GentleBoost |          472 |    0.0010159 |            4 |          151 |
|   11 | Best   |    0.043155 |      51.369 |    0.043155 |    0.043112 |  GentleBoost |          498 |     0.018981 |           13 |          582 |
|   12 | Accept |     0.49752 |      6.6528 |    0.043155 |    0.043191 |  GentleBoost |          345 |    0.0073547 |          897 |           19 |
|   13 | Accept |    0.052579 |      59.459 |    0.043155 |    0.043906 |  GentleBoost |          495 |     0.048269 |            1 |         1925 |
|   14 | Accept |     0.19544 |      6.6136 |    0.043155 |    0.043911 |     RUSBoost |           77 |      0.24487 |          125 |           14 |
|   15 | Accept |         0.5 |     0.25805 |    0.043155 |    0.043726 |   AdaBoostM1 |           11 |      0.05003 |          992 |            2 |
|   16 | Accept |     0.09623 |      23.202 |    0.043155 |    0.050741 |          Bag |          483 |            - |            1 |           50 |
|   17 | Accept |    0.093254 |      21.347 |    0.043155 |    0.043706 |   LogitBoost |          498 |     0.056345 |            1 |            3 |
|   18 | Accept |     0.10417 |     0.64509 |    0.043155 |    0.043862 |          Bag |           12 |            - |            7 |           75 |
|   19 | Accept |    0.073413 |      2.3808 |    0.043155 |    0.044007 |   LogitBoost |           16 |      0.74021 |            6 |         1229 |
|   20 | Best   |    0.040675 |       40.01 |    0.040675 |     0.04016 |  GentleBoost |          486 |      0.84363 |            8 |           27 |
|==================================================================================================================================================|
| Iter | Eval   | Objective   | Objective   | BestSoFar   | BestSoFar   |       Method | NumLearningC-|    LearnRate |  MinLeafSize | MaxNumSplits |
|      | result |             | runtime     | (observed)  | (estim.)    |              | ycles        |              |              |              |
|==================================================================================================================================================|
|   21 | Accept |     0.16716 |     0.51367 |    0.040675 |    0.040801 |  GentleBoost |           11 |    0.0032704 |            9 |            1 |
|   22 | Accept |     0.19296 |      36.251 |    0.040675 |    0.040697 |   AdaBoostM1 |          500 |    0.0010055 |            3 |            6 |
|   23 | Accept |     0.23313 |     0.51662 |    0.040675 |    0.040405 |   LogitBoost |           10 |    0.0035111 |            1 |            3 |
|   24 | Accept |    0.084821 |      66.177 |    0.040675 |    0.040691 |   LogitBoost |          490 |      0.61275 |            7 |           49 |
|   25 | Accept |     0.22966 |     0.39271 |    0.040675 |    0.040688 |          Bag |           11 |            - |            1 |            2 |
|   26 | Accept |    0.086806 |      21.406 |    0.040675 |    0.040689 |          Bag |          499 |            - |            8 |          386 |
|   27 | Accept |     0.20437 |     0.58695 |    0.040675 |    0.040284 |   AdaBoostM1 |           10 |     0.073516 |           16 |            2 |
|   28 | Accept |     0.13492 |       88.81 |    0.040675 |    0.040308 |     RUSBoost |          499 |    0.0054494 |            4 |         1003 |
|   29 | Accept |    0.093254 |      2.2808 |    0.040675 |    0.040685 |   AdaBoostM1 |           10 |      0.49921 |            1 |         1080 |
|   30 | Accept |    0.061508 |      4.7828 |    0.040675 |    0.040336 |  GentleBoost |           94 |     0.001034 |            1 |            5 |

__________________________________________________________
Optimization completed.
MaxObjectiveEvaluations of 30 reached.
Total function evaluations: 30
Total elapsed time: 562.034 seconds
Total objective function evaluation time: 557.1015

Best observed feasible point:
      Method       NumLearningCycles    LearnRate    MinLeafSize    MaxNumSplits
    ___________    _________________    _________    ___________    ____________

    GentleBoost           486            0.84363          8              27     

Observed objective function value = 0.040675
Estimated objective function value = 0.040336
Function evaluation time = 40.0103

Best estimated feasible point (according to models):
      Method       NumLearningCycles    LearnRate    MinLeafSize    MaxNumSplits
    ___________    _________________    _________    ___________    ____________

    GentleBoost           486            0.84363          8              27     

Estimated objective function value = 0.040336
Estimated function evaluation time = 40.0044

Training completed in 571.1208 seconds
Selected method: GentleBoost
Number of learning cycles: 486
Training cross-validated ensemble model with best hyperparameters...
=== VALIDATION PERFORMANCE (5-fold CV, 16 sensors) ===
Observation-level validation metrics:
Accuracy: 0.95883
Sensitivity: 0.95139
Specificity: 0.96627
Precision: 0.96576
F1 Score: 0.95852
Observation-level validation confusion matrix:
   959    49
    34   974

Sample-level validation metrics:
Accuracy: 0.99206
Sensitivity: 1
Specificity: 0.98413
Precision: 0.98438
F1 Score: 0.99213
Sample-level validation confusion matrix:
    63     0
     1    62

=== TEST PERFORMANCE (10% held-out data, 16 sensors) ===
Observation-level test metrics:
Accuracy: 0.95982
Sensitivity: 0.9375
Specificity: 0.98214
Precision: 0.98131
F1 Score: 0.9589
Observation-level test confusion matrix:
   105     7
     2   110

Sample-level test metrics:
Accuracy: 1
Sensitivity: 1
Specificity: 1
Precision: 1
F1 Score: 1
Sample-level test confusion matrix:
     7     0
     0     7

Processing sensor combination 18/32: 5   6   8  10  13  14  15  16  18  21  22  24  29  30  32 sensors
Total samples: 140
Class 1 samples: 70
Class 2 samples: 70
Train-Test Split:
Training samples: 126 (63 from class 1, 63 from class 2)
Testing samples: 14 (7 from class 1, 7 from class 2)
Training observations: 1890
Testing observations: 210
Fold 1: 26 samples (13 from class 1, 13 from class 2)
Fold 2: 26 samples (13 from class 1, 13 from class 2)
Fold 3: 26 samples (13 from class 1, 13 from class 2)
Fold 4: 24 samples (12 from class 1, 12 from class 2)
Fold 5: 24 samples (12 from class 1, 12 from class 2)
Training optimizable ensemble model...
|==================================================================================================================================================|
| Iter | Eval   | Objective   | Objective   | BestSoFar   | BestSoFar   |       Method | NumLearningC-|    LearnRate |  MinLeafSize | MaxNumSplits |
|      | result |             | runtime     | (observed)  | (estim.)    |              | ycles        |              |              |              |
|==================================================================================================================================================|
|    1 | Best   |      0.1037 |      1.2983 |      0.1037 |      0.1037 |   AdaBoostM1 |           13 |       0.6178 |            8 |           12 |
|    2 | Accept |     0.30582 |     0.84139 |      0.1037 |     0.11716 |   LogitBoost |           27 |    0.0015983 |            1 |            1 |
|    3 | Accept |     0.11905 |       1.427 |      0.1037 |     0.11142 |  GentleBoost |           44 |      0.78079 |          400 |         1850 |
|    4 | Best   |    0.059259 |      39.508 |    0.059259 |    0.059279 |   LogitBoost |          351 |      0.14691 |            2 |         1253 |
|    5 | Accept |     0.17989 |      9.2827 |    0.059259 |    0.059417 |   LogitBoost |          147 |    0.0026515 |          101 |         1788 |
|    6 | Best   |    0.050794 |      42.382 |    0.050794 |    0.050974 |   LogitBoost |          370 |      0.23067 |            6 |          105 |
|    7 | Accept |     0.26402 |      18.038 |    0.050794 |    0.050995 |   AdaBoostM1 |          495 |    0.0011265 |          407 |            8 |
|    8 | Accept |      0.1582 |      12.287 |    0.050794 |    0.050968 |  GentleBoost |          498 |    0.0011228 |          544 |           21 |
|    9 | Accept |     0.15238 |      1.0415 |    0.050794 |    0.050963 |          Bag |           30 |            - |            9 |            9 |
|   10 | Accept |     0.50635 |      8.9256 |    0.050794 |    0.050804 |   LogitBoost |          499 |    0.0068205 |          808 |           83 |
|   11 | Accept |     0.50635 |      5.5029 |    0.050794 |    0.050804 |   LogitBoost |          294 |      0.29131 |          769 |          888 |
|   12 | Accept |    0.098413 |      1.7059 |    0.050794 |     0.05082 |   LogitBoost |           11 |      0.37811 |            3 |         1862 |
|   13 | Accept |      0.2836 |      10.025 |    0.050794 |    0.050829 |   LogitBoost |          370 |    0.0019139 |            9 |            1 |
|   14 | Accept |    0.066667 |      54.582 |    0.050794 |    0.050835 |   LogitBoost |          490 |     0.038743 |            9 |         1352 |
|   15 | Accept |     0.16296 |     0.84915 |    0.050794 |    0.050833 |   AdaBoostM1 |           10 |      0.01519 |            1 |           11 |
|   16 | Accept |     0.11693 |      66.415 |    0.050794 |    0.050847 |   LogitBoost |          482 |    0.0017363 |            4 |          370 |
|   17 | Accept |    0.084656 |      65.283 |    0.050794 |    0.050864 |   LogitBoost |          461 |      0.62954 |            5 |          754 |
|   18 | Accept |    0.074074 |      43.849 |    0.050794 |    0.074643 |   LogitBoost |          334 |       0.8119 |           13 |          198 |
|   19 | Best   |    0.047619 |       17.82 |    0.047619 |     0.05702 |   LogitBoost |          165 |      0.69976 |           20 |         1561 |
|   20 | Accept |     0.10899 |      29.343 |    0.047619 |    0.055954 |   AdaBoostM1 |          219 |     0.002678 |            7 |         1725 |
|==================================================================================================================================================|
| Iter | Eval   | Objective   | Objective   | BestSoFar   | BestSoFar   |       Method | NumLearningC-|    LearnRate |  MinLeafSize | MaxNumSplits |
|      | result |             | runtime     | (observed)  | (estim.)    |              | ycles        |              |              |              |
|==================================================================================================================================================|
|   21 | Best   |    0.043915 |      13.461 |    0.043915 |    0.056242 |  GentleBoost |          146 |      0.20993 |           28 |         1667 |
|   22 | Accept |    0.046032 |      36.556 |    0.043915 |    0.046823 |  GentleBoost |          352 |      0.43209 |           10 |           69 |
|   23 | Accept |    0.051323 |      29.025 |    0.043915 |    0.046272 |  GentleBoost |          273 |     0.012788 |            4 |         1871 |
|   24 | Accept |    0.053439 |       7.488 |    0.043915 |    0.045953 |  GentleBoost |          162 |    0.0013635 |            1 |            7 |
|   25 | Accept |     0.16508 |     0.59533 |    0.043915 |    0.046761 |  GentleBoost |           16 |    0.0031086 |            6 |            1 |
|   26 | Accept |    0.072487 |      1.3505 |    0.043915 |    0.061258 |  GentleBoost |           12 |      0.80502 |            1 |          287 |
|   27 | Accept |    0.055026 |      2.4171 |    0.043915 |    0.045941 |  GentleBoost |           25 |     0.011604 |           11 |          940 |
|   28 | Accept |    0.054497 |      4.4147 |    0.043915 |    0.046778 |  GentleBoost |           42 |      0.81826 |            5 |          327 |
|   29 | Accept |    0.054497 |      4.6353 |    0.043915 |    0.046939 |  GentleBoost |           56 |      0.80906 |           30 |          313 |
|   30 | Accept |     0.30635 |      2.9286 |    0.043915 |    0.046994 |          Bag |          114 |            - |          754 |          844 |

__________________________________________________________
Optimization completed.
MaxObjectiveEvaluations of 30 reached.
Total function evaluations: 30
Total elapsed time: 538.0655 seconds
Total objective function evaluation time: 533.2787

Best observed feasible point:
      Method       NumLearningCycles    LearnRate    MinLeafSize    MaxNumSplits
    ___________    _________________    _________    ___________    ____________

    GentleBoost           146            0.20993         28             1667    

Observed objective function value = 0.043915
Estimated objective function value = 0.049502
Function evaluation time = 13.4609

Best estimated feasible point (according to models):
      Method       NumLearningCycles    LearnRate    MinLeafSize    MaxNumSplits
    ___________    _________________    _________    ___________    ____________

    GentleBoost           25            0.011604         11             940     

Estimated objective function value = 0.046994
Estimated function evaluation time = 2.4138

Training completed in 538.747 seconds
Selected method: GentleBoost
Number of learning cycles: 25
Training cross-validated ensemble model with best hyperparameters...
=== VALIDATION PERFORMANCE (5-fold CV, 15 sensors) ===
Observation-level validation metrics:
Accuracy: 0.93386
Sensitivity: 0.92804
Specificity: 0.93968
Precision: 0.93897
F1 Score: 0.93348
Observation-level validation confusion matrix:
   877    68
    57   888

Sample-level validation metrics:
Accuracy: 0.97619
Sensitivity: 0.96825
Specificity: 0.98413
Precision: 0.98387
F1 Score: 0.976
Sample-level validation confusion matrix:
    61     2
     1    62

=== TEST PERFORMANCE (10% held-out data, 15 sensors) ===
Observation-level test metrics:
Accuracy: 0.95714
Sensitivity: 0.93333
Specificity: 0.98095
Precision: 0.98
F1 Score: 0.9561
Observation-level test confusion matrix:
    98     7
     2   103

Sample-level test metrics:
Accuracy: 1
Sensitivity: 1
Specificity: 1
Precision: 1
F1 Score: 1
Sample-level test confusion matrix:
     7     0
     0     7

Processing sensor combination 19/32: 5   8  10  13  14  15  16  18  21  22  24  29  30  32 sensors
Total samples: 140
Class 1 samples: 70
Class 2 samples: 70
Train-Test Split:
Training samples: 126 (63 from class 1, 63 from class 2)
Testing samples: 14 (7 from class 1, 7 from class 2)
Training observations: 1764
Testing observations: 196
Fold 1: 26 samples (13 from class 1, 13 from class 2)
Fold 2: 26 samples (13 from class 1, 13 from class 2)
Fold 3: 26 samples (13 from class 1, 13 from class 2)
Fold 4: 24 samples (12 from class 1, 12 from class 2)
Fold 5: 24 samples (12 from class 1, 12 from class 2)
Training optimizable ensemble model...
|==================================================================================================================================================|
| Iter | Eval   | Objective   | Objective   | BestSoFar   | BestSoFar   |       Method | NumLearningC-|    LearnRate |  MinLeafSize | MaxNumSplits |
|      | result |             | runtime     | (observed)  | (estim.)    |              | ycles        |              |              |              |
|==================================================================================================================================================|
|    1 | Best   |     0.51304 |      9.6539 |     0.51304 |     0.51304 |          Bag |          346 |            - |          835 |           81 |
|    2 | Best   |    0.056122 |      3.0661 |    0.056122 |    0.083678 |  GentleBoost |           31 |      0.24601 |            1 |          532 |
|    3 | Accept |    0.096372 |      36.209 |    0.056122 |    0.069661 |   AdaBoostM1 |          363 |    0.0026915 |           14 |          631 |
|    4 | Accept |     0.21259 |     0.79234 |    0.056122 |    0.060037 |   AdaBoostM1 |           11 |    0.0032592 |           90 |          199 |
|    5 | Accept |     0.14456 |      2.5795 |    0.056122 |    0.056138 |   AdaBoostM1 |           21 |    0.0017083 |            3 |         1563 |
|    6 | Accept |     0.09127 |      12.339 |    0.056122 |    0.056161 |  GentleBoost |          479 |     0.014179 |            2 |            1 |
|    7 | Accept |      0.4898 |     0.28331 |    0.056122 |    0.056181 |  GentleBoost |           11 |      0.51872 |          880 |           13 |
|    8 | Accept |      0.1712 |      1.9295 |    0.056122 |    0.056173 |   LogitBoost |           33 |    0.0037619 |            1 |           10 |
|    9 | Accept |     0.14286 |      4.7416 |    0.056122 |     0.05617 |   LogitBoost |           74 |     0.018577 |           64 |         1106 |
|   10 | Accept |     0.51361 |     0.37837 |    0.056122 |    0.056161 |   LogitBoost |           15 |      0.10911 |          882 |          537 |
|   11 | Accept |    0.068594 |      18.041 |    0.056122 |    0.056167 |   LogitBoost |          486 |      0.42606 |           11 |            2 |
|   12 | Accept |     0.15079 |      29.636 |    0.056122 |    0.056163 |     RUSBoost |          229 |    0.0037167 |            6 |         1147 |
|   13 | Accept |     0.24717 |      23.226 |    0.056122 |    0.056162 |     RUSBoost |          403 |      0.46747 |          192 |           32 |
|   14 | Accept |     0.14116 |      2.9227 |    0.056122 |    0.056163 |     RUSBoost |           20 |      0.52126 |            1 |           89 |
|   15 | Accept |     0.10828 |     0.53014 |    0.056122 |    0.056158 |          Bag |           12 |            - |            1 |           33 |
|   16 | Accept |     0.11395 |      14.908 |    0.056122 |    0.056158 |          Bag |          466 |            - |            6 |           19 |
|   17 | Accept |     0.13662 |     0.99729 |    0.056122 |    0.067403 |   LogitBoost |           12 |     0.040069 |           21 |           28 |
|   18 | Accept |     0.12585 |        1.71 |    0.056122 |    0.068986 |  GentleBoost |           60 |    0.0010923 |            1 |            1 |
|   19 | Accept |    0.079932 |     0.92307 |    0.056122 |    0.077106 |  GentleBoost |           11 |      0.93875 |            2 |           27 |
|   20 | Best   |    0.046485 |      22.146 |    0.046485 |     0.04649 |  GentleBoost |          198 |      0.99814 |            1 |         1513 |
|==================================================================================================================================================|
| Iter | Eval   | Objective   | Objective   | BestSoFar   | BestSoFar   |       Method | NumLearningC-|    LearnRate |  MinLeafSize | MaxNumSplits |
|      | result |             | runtime     | (observed)  | (estim.)    |              | ycles        |              |              |              |
|==================================================================================================================================================|
|   21 | Accept |     0.17971 |     0.69082 |    0.046485 |    0.046447 |   LogitBoost |           21 |      0.24676 |            5 |            1 |
|   22 | Accept |     0.11961 |      46.037 |    0.046485 |    0.046456 |   LogitBoost |          490 |    0.0012919 |           17 |          310 |
|   23 | Accept |    0.054989 |      21.744 |    0.046485 |    0.046448 |   LogitBoost |          493 |      0.82851 |           27 |            4 |
|   24 | Best   |    0.044218 |      50.154 |    0.044218 |    0.044249 |   AdaBoostM1 |          319 |      0.96428 |            8 |          633 |
|   25 | Accept |    0.078798 |      1.5584 |    0.044218 |    0.044257 |   AdaBoostM1 |           12 |      0.98283 |           14 |           65 |
|   26 | Accept |    0.056689 |      82.784 |    0.044218 |    0.044225 |   AdaBoostM1 |          381 |      0.90103 |            1 |          280 |
|   27 | Accept |    0.075964 |      20.528 |    0.044218 |    0.044301 |   AdaBoostM1 |          404 |      0.83073 |            3 |            2 |
|   28 | Best   |    0.040816 |      65.029 |    0.040816 |    0.040827 |   AdaBoostM1 |          497 |      0.88483 |           16 |          123 |
|   29 | Accept |     0.14796 |     0.66326 |    0.040816 |    0.040848 |   AdaBoostM1 |           12 |      0.86396 |            1 |            2 |
|   30 | Accept |    0.045918 |      52.482 |    0.040816 |    0.042927 |   AdaBoostM1 |          405 |      0.93896 |           15 |         1322 |

__________________________________________________________
Optimization completed.
MaxObjectiveEvaluations of 30 reached.
Total function evaluations: 30
Total elapsed time: 533.2203 seconds
Total objective function evaluation time: 528.6829

Best observed feasible point:
      Method      NumLearningCycles    LearnRate    MinLeafSize    MaxNumSplits
    __________    _________________    _________    ___________    ____________

    AdaBoostM1           497            0.88483         16             123     

Observed objective function value = 0.040816
Estimated objective function value = 0.043403
Function evaluation time = 65.0291

Best estimated feasible point (according to models):
      Method      NumLearningCycles    LearnRate    MinLeafSize    MaxNumSplits
    __________    _________________    _________    ___________    ____________

    AdaBoostM1           405            0.93896         15             1322    

Estimated objective function value = 0.042927
Estimated function evaluation time = 52.4953

Training completed in 547.1136 seconds
Selected method: AdaBoostM1
Number of learning cycles: 405
Training cross-validated ensemble model with best hyperparameters...
=== VALIDATION PERFORMANCE (5-fold CV, 14 sensors) ===
Observation-level validation metrics:
Accuracy: 0.95748
Sensitivity: 0.94898
Specificity: 0.96599
Precision: 0.9654
F1 Score: 0.95712
Observation-level validation confusion matrix:
   837    45
    30   852

Sample-level validation metrics:
Accuracy: 0.99206
Sensitivity: 1
Specificity: 0.98413
Precision: 0.98438
F1 Score: 0.99213
Sample-level validation confusion matrix:
    63     0
     1    62

=== TEST PERFORMANCE (10% held-out data, 14 sensors) ===
Observation-level test metrics:
Accuracy: 0.95408
Sensitivity: 0.92857
Specificity: 0.97959
Precision: 0.97849
F1 Score: 0.95288
Observation-level test confusion matrix:
    91     7
     2    96

Sample-level test metrics:
Accuracy: 1
Sensitivity: 1
Specificity: 1
Precision: 1
F1 Score: 1
Sample-level test confusion matrix:
     7     0
     0     7

Processing sensor combination 20/32: 5   8  10  13  15  16  18  21  22  24  29  30  32 sensors
Total samples: 140
Class 1 samples: 70
Class 2 samples: 70
Train-Test Split:
Training samples: 126 (63 from class 1, 63 from class 2)
Testing samples: 14 (7 from class 1, 7 from class 2)
Training observations: 1638
Testing observations: 182
Fold 1: 26 samples (13 from class 1, 13 from class 2)
Fold 2: 26 samples (13 from class 1, 13 from class 2)
Fold 3: 26 samples (13 from class 1, 13 from class 2)
Fold 4: 24 samples (12 from class 1, 12 from class 2)
Fold 5: 24 samples (12 from class 1, 12 from class 2)
Training optimizable ensemble model...
|==================================================================================================================================================|
| Iter | Eval   | Objective   | Objective   | BestSoFar   | BestSoFar   |       Method | NumLearningC-|    LearnRate |  MinLeafSize | MaxNumSplits |
|      | result |             | runtime     | (observed)  | (estim.)    |              | ycles        |              |              |              |
|==================================================================================================================================================|
|    1 | Best   |     0.07265 |      13.485 |     0.07265 |     0.07265 |  GentleBoost |          439 |      0.92355 |          295 |          690 |
|    2 | Accept |      0.2674 |      9.2504 |     0.07265 |    0.083362 |          Bag |          362 |            - |            6 |            1 |
|    3 | Accept |     0.19658 |      13.331 |     0.07265 |    0.082208 |   LogitBoost |          325 |    0.0029768 |          165 |           93 |
|    4 | Accept |     0.11477 |      13.996 |     0.07265 |    0.079692 |     RUSBoost |          115 |      0.04382 |            4 |          175 |
|    5 | Accept |    0.073871 |      6.2627 |     0.07265 |    0.073237 |  GentleBoost |          200 |      0.84479 |          296 |          975 |
|    6 | Accept |    0.088523 |      2.2414 |     0.07265 |    0.073104 |  GentleBoost |           57 |     0.029012 |          137 |            3 |
|    7 | Best   |    0.064713 |      3.3667 |    0.064713 |    0.064721 |   AdaBoostM1 |           26 |      0.99982 |           12 |          175 |
|    8 | Accept |     0.13004 |      3.6295 |    0.064713 |    0.064729 |   AdaBoostM1 |           29 |     0.001005 |            1 |         1087 |
|    9 | Accept |     0.13797 |      1.6039 |    0.064713 |    0.064728 |   AdaBoostM1 |           51 |      0.99876 |          409 |           37 |
|   10 | Accept |     0.11844 |      41.536 |    0.064713 |    0.064738 |   AdaBoostM1 |          460 |    0.0011754 |           23 |          111 |
|   11 | Accept |    0.067155 |      5.2558 |    0.064713 |    0.064735 |  GentleBoost |          141 |      0.99496 |           10 |            2 |
|   12 | Best   |    0.059829 |      13.887 |    0.059829 |    0.059835 |   AdaBoostM1 |           80 |      0.97127 |            2 |          472 |
|   13 | Accept |    0.061661 |      2.6568 |    0.059829 |    0.059836 |  GentleBoost |           29 |    0.0010184 |            1 |          980 |
|   14 | Best   |    0.056166 |      40.012 |    0.056166 |    0.056174 |  GentleBoost |          433 |      0.93512 |            1 |          797 |
|   15 | Accept |         0.5 |     0.50222 |    0.056166 |    0.056211 |     RUSBoost |           16 |    0.0012521 |          762 |           32 |
|   16 | Accept |       0.116 |      7.8332 |    0.056166 |    0.056388 |     RUSBoost |           52 |       0.5155 |            1 |          224 |
|   17 | Accept |    0.072039 |      1.5477 |    0.056166 |    0.056169 |   LogitBoost |           16 |      0.89789 |            1 |           70 |
|   18 | Accept |     0.48962 |     0.52927 |    0.056166 |    0.056183 |  GentleBoost |           25 |    0.0010205 |          819 |            4 |
|   19 | Accept |    0.081197 |      1.4023 |    0.056166 |    0.056185 |  GentleBoost |           29 |      0.03257 |            1 |            4 |
|   20 | Accept |     0.09707 |      1.4293 |    0.056166 |    0.056185 |   AdaBoostM1 |           14 |       0.1058 |            2 |           27 |
|==================================================================================================================================================|
| Iter | Eval   | Objective   | Objective   | BestSoFar   | BestSoFar   |       Method | NumLearningC-|    LearnRate |  MinLeafSize | MaxNumSplits |
|      | result |             | runtime     | (observed)  | (estim.)    |              | ycles        |              |              |              |
|==================================================================================================================================================|
|   21 | Accept |      0.1105 |      5.5458 |    0.056166 |    0.056185 |   LogitBoost |          176 |      0.99962 |          282 |            2 |
|   22 | Best   |    0.047619 |        3.46 |    0.047619 |    0.047632 |  GentleBoost |           59 |    0.0041843 |            1 |           19 |
|   23 | Accept |    0.073871 |      11.403 |    0.047619 |    0.047764 |   LogitBoost |          217 |     0.074145 |            1 |           10 |
|   24 | Accept |     0.04823 |      17.384 |    0.047619 |    0.047675 |  GentleBoost |          310 |      0.79227 |           71 |         1285 |
|   25 | Accept |    0.051282 |      3.8787 |    0.047619 |    0.047658 |  GentleBoost |           52 |     0.054987 |           23 |          249 |
|   26 | Accept |    0.090354 |       2.785 |    0.047619 |    0.047651 |   LogitBoost |           79 |      0.35145 |           10 |            3 |
|   27 | Accept |      0.1337 |       1.304 |    0.047619 |    0.047656 |   LogitBoost |           13 |    0.0010019 |            1 |          684 |
|   28 | Best   |    0.047009 |      18.337 |    0.047009 |    0.046975 |  GentleBoost |          316 |      0.16318 |           59 |           16 |
|   29 | Accept |     0.49145 |     0.30251 |    0.047009 |    0.046951 |   AdaBoostM1 |           37 |    0.0011219 |          777 |            3 |
|   30 | Accept |    0.055556 |      3.3071 |    0.047009 |    0.046946 |  GentleBoost |           80 |    0.0033112 |            4 |            5 |

__________________________________________________________
Optimization completed.
MaxObjectiveEvaluations of 30 reached.
Total function evaluations: 30
Total elapsed time: 255.7082 seconds
Total objective function evaluation time: 251.4663

Best observed feasible point:
      Method       NumLearningCycles    LearnRate    MinLeafSize    MaxNumSplits
    ___________    _________________    _________    ___________    ____________

    GentleBoost           316            0.16318         59              16     

Observed objective function value = 0.047009
Estimated objective function value = 0.046946
Function evaluation time = 18.337

Best estimated feasible point (according to models):
      Method       NumLearningCycles    LearnRate    MinLeafSize    MaxNumSplits
    ___________    _________________    _________    ___________    ____________

    GentleBoost           316            0.16318         59              16     

Estimated objective function value = 0.046946
Estimated function evaluation time = 18.3322

Training completed in 259.8405 seconds
Selected method: GentleBoost
Number of learning cycles: 316
Training cross-validated ensemble model with best hyperparameters...
=== VALIDATION PERFORMANCE (5-fold CV, 13 sensors) ===
Observation-level validation metrics:
Accuracy: 0.95482
Sensitivity: 0.94994
Specificity: 0.95971
Precision: 0.95931
F1 Score: 0.9546
Observation-level validation confusion matrix:
   778    41
    33   786

Sample-level validation metrics:
Accuracy: 0.98413
Sensitivity: 0.98413
Specificity: 0.98413
Precision: 0.98413
F1 Score: 0.98413
Sample-level validation confusion matrix:
    62     1
     1    62

=== TEST PERFORMANCE (10% held-out data, 13 sensors) ===
Observation-level test metrics:
Accuracy: 0.93956
Sensitivity: 0.9011
Specificity: 0.97802
Precision: 0.97619
F1 Score: 0.93714
Observation-level test confusion matrix:
    82     9
     2    89

Sample-level test metrics:
Accuracy: 1
Sensitivity: 1
Specificity: 1
Precision: 1
F1 Score: 1
Sample-level test confusion matrix:
     7     0
     0     7

Processing sensor combination 21/32: 5   8  10  13  15  16  18  22  24  29  30  32 sensors
Total samples: 140
Class 1 samples: 70
Class 2 samples: 70
Train-Test Split:
Training samples: 126 (63 from class 1, 63 from class 2)
Testing samples: 14 (7 from class 1, 7 from class 2)
Training observations: 1512
Testing observations: 168
Fold 1: 26 samples (13 from class 1, 13 from class 2)
Fold 2: 26 samples (13 from class 1, 13 from class 2)
Fold 3: 26 samples (13 from class 1, 13 from class 2)
Fold 4: 24 samples (12 from class 1, 12 from class 2)
Fold 5: 24 samples (12 from class 1, 12 from class 2)
Training optimizable ensemble model...
|==================================================================================================================================================|
| Iter | Eval   | Objective   | Objective   | BestSoFar   | BestSoFar   |       Method | NumLearningC-|    LearnRate |  MinLeafSize | MaxNumSplits |
|      | result |             | runtime     | (observed)  | (estim.)    |              | ycles        |              |              |              |
|==================================================================================================================================================|
|    1 | Best   |    0.096561 |      13.993 |    0.096561 |    0.096561 |          Bag |          428 |            - |           13 |           94 |
|    2 | Accept |     0.25198 |      5.2824 |    0.096561 |     0.10274 |     RUSBoost |          111 |      0.12894 |          174 |            3 |
|    3 | Accept |     0.11442 |      0.5255 |    0.096561 |      0.1006 |          Bag |           12 |            - |           14 |          309 |
|    4 | Accept |     0.24537 |      2.0953 |    0.096561 |     0.10149 |   LogitBoost |           50 |    0.0016033 |          137 |          700 |
|    5 | Accept |     0.24603 |      1.9994 |    0.096561 |    0.096582 |          Bag |           80 |            - |           10 |            1 |
|    6 | Accept |     0.48545 |      0.5154 |    0.096561 |    0.096618 |          Bag |           22 |            - |          685 |           42 |
|    7 | Best   |    0.092593 |      6.4992 |    0.092593 |     0.09262 |          Bag |          187 |            - |            9 |          285 |
|    8 | Best   |    0.082672 |      1.9829 |    0.082672 |    0.082675 |          Bag |           53 |            - |            4 |           83 |
|    9 | Best   |    0.079365 |      2.7578 |    0.079365 |    0.079387 |          Bag |           75 |            - |            1 |         1359 |
|   10 | Accept |    0.092593 |     0.87247 |    0.079365 |    0.079433 |          Bag |           23 |            - |            2 |          458 |
|   11 | Best   |    0.066138 |       8.202 |    0.066138 |    0.066151 |   LogitBoost |          197 |      0.85835 |            4 |            4 |
|   12 | Accept |     0.12765 |     0.90007 |    0.066138 |    0.066155 |   LogitBoost |           23 |       0.6482 |           27 |            2 |
|   13 | Accept |     0.27844 |     0.64693 |    0.066138 |    0.066156 |   LogitBoost |           21 |     0.046278 |            1 |            1 |
|   14 | Accept |    0.078042 |      1.8678 |    0.066138 |    0.066151 |   LogitBoost |           20 |      0.86296 |            4 |           86 |
|   15 | Best   |    0.058862 |      15.466 |    0.058862 |    0.058877 |   LogitBoost |          332 |      0.49067 |            1 |            7 |
|   16 | Accept |    0.072751 |      4.8209 |    0.058862 |    0.058885 |   LogitBoost |          144 |      0.93463 |            1 |            3 |
|   17 | Best   |    0.055556 |      11.109 |    0.055556 |    0.055567 |   LogitBoost |          136 |      0.58765 |            1 |           54 |
|   18 | Accept |    0.058201 |      6.6313 |    0.055556 |    0.055578 |   LogitBoost |          107 |      0.57193 |            2 |           19 |
|   19 | Accept |    0.093254 |      8.2959 |    0.055556 |    0.055575 |   LogitBoost |           82 |      0.36936 |            1 |         1004 |
|   20 | Best   |    0.054894 |      35.537 |    0.054894 |    0.054906 |  GentleBoost |          365 |      0.90843 |            1 |          817 |
|==================================================================================================================================================|
| Iter | Eval   | Objective   | Objective   | BestSoFar   | BestSoFar   |       Method | NumLearningC-|    LearnRate |  MinLeafSize | MaxNumSplits |
|      | result |             | runtime     | (observed)  | (estim.)    |              | ycles        |              |              |              |
|==================================================================================================================================================|
|   21 | Accept |    0.063492 |      3.8509 |    0.054894 |    0.054902 |  GentleBoost |           38 |      0.17704 |            1 |          791 |
|   22 | Best   |    0.045635 |      23.621 |    0.045635 |    0.045642 |  GentleBoost |          275 |      0.50174 |            8 |           96 |
|   23 | Accept |    0.094577 |     0.72432 |    0.045635 |    0.045643 |  GentleBoost |           16 |      0.48643 |            1 |            6 |
|   24 | Accept |    0.046296 |      30.407 |    0.045635 |    0.045643 |  GentleBoost |          340 |      0.51488 |            9 |         1430 |
|   25 | Accept |    0.054233 |      5.0011 |    0.045635 |    0.045639 |  GentleBoost |           83 |     0.087815 |           48 |          208 |
|   26 | Accept |     0.12831 |     0.75009 |    0.045635 |     0.04564 |  GentleBoost |           22 |      0.59867 |          269 |          126 |
|   27 | Accept |    0.058862 |      3.3766 |    0.045635 |    0.045639 |  GentleBoost |           62 |      0.03702 |            8 |           15 |
|   28 | Accept |    0.052249 |      3.9763 |    0.045635 |    0.045641 |  GentleBoost |           52 |     0.010932 |           16 |         1508 |
|   29 | Accept |     0.07672 |     0.91527 |    0.045635 |    0.045637 |  GentleBoost |           11 |     0.057058 |            9 |         1077 |
|   30 | Accept |    0.051587 |      26.462 |    0.045635 |    0.045636 |  GentleBoost |          478 |    0.0011044 |           64 |           46 |

__________________________________________________________
Optimization completed.
MaxObjectiveEvaluations of 30 reached.
Total function evaluations: 30
Total elapsed time: 233.4864 seconds
Total objective function evaluation time: 229.0853

Best observed feasible point:
      Method       NumLearningCycles    LearnRate    MinLeafSize    MaxNumSplits
    ___________    _________________    _________    ___________    ____________

    GentleBoost           275            0.50174          8              96     

Observed objective function value = 0.045635
Estimated objective function value = 0.045636
Function evaluation time = 23.6215

Best estimated feasible point (according to models):
      Method       NumLearningCycles    LearnRate    MinLeafSize    MaxNumSplits
    ___________    _________________    _________    ___________    ____________

    GentleBoost           275            0.50174          8              96     

Estimated objective function value = 0.045636
Estimated function evaluation time = 23.6066

Training completed in 238.7074 seconds
Selected method: GentleBoost
Number of learning cycles: 275
Training cross-validated ensemble model with best hyperparameters...
=== VALIDATION PERFORMANCE (5-fold CV, 12 sensors) ===
Observation-level validation metrics:
Accuracy: 0.95172
Sensitivity: 0.94444
Specificity: 0.95899
Precision: 0.95839
F1 Score: 0.95137
Observation-level validation confusion matrix:
   714    42
    31   725

Sample-level validation metrics:
Accuracy: 1
Sensitivity: 1
Specificity: 1
Precision: 1
F1 Score: 1
Sample-level validation confusion matrix:
    63     0
     0    63

=== TEST PERFORMANCE (10% held-out data, 12 sensors) ===
Observation-level test metrics:
Accuracy: 0.93452
Sensitivity: 0.89286
Specificity: 0.97619
Precision: 0.97403
F1 Score: 0.93168
Observation-level test confusion matrix:
    75     9
     2    82

Sample-level test metrics:
Accuracy: 1
Sensitivity: 1
Specificity: 1
Precision: 1
F1 Score: 1
Sample-level test confusion matrix:
     7     0
     0     7

Processing sensor combination 22/32: 5   8  13  15  16  18  22  24  29  30  32 sensors
Total samples: 140
Class 1 samples: 70
Class 2 samples: 70
Train-Test Split:
Training samples: 126 (63 from class 1, 63 from class 2)
Testing samples: 14 (7 from class 1, 7 from class 2)
Training observations: 1386
Testing observations: 154
Fold 1: 26 samples (13 from class 1, 13 from class 2)
Fold 2: 26 samples (13 from class 1, 13 from class 2)
Fold 3: 26 samples (13 from class 1, 13 from class 2)
Fold 4: 24 samples (12 from class 1, 12 from class 2)
Fold 5: 24 samples (12 from class 1, 12 from class 2)
Training optimizable ensemble model...
|==================================================================================================================================================|
| Iter | Eval   | Objective   | Objective   | BestSoFar   | BestSoFar   |       Method | NumLearningC-|    LearnRate |  MinLeafSize | MaxNumSplits |
|      | result |             | runtime     | (observed)  | (estim.)    |              | ycles        |              |              |              |
|==================================================================================================================================================|
|    1 | Best   |     0.12121 |      2.1443 |     0.12121 |     0.12121 |          Bag |           73 |            - |           17 |           16 |
|    2 | Accept |     0.13276 |      13.279 |     0.12121 |     0.12197 |          Bag |          479 |            - |           12 |           11 |
|    3 | Accept |     0.12915 |     0.91303 |     0.12121 |     0.12186 |   AdaBoostM1 |           11 |     0.004819 |            2 |           24 |
|    4 | Accept |     0.27201 |     0.75748 |     0.12121 |     0.12127 |   AdaBoostM1 |           27 |      0.01095 |          377 |            3 |
|    5 | Accept |     0.23737 |     0.34003 |     0.12121 |     0.12123 |          Bag |           11 |            - |          157 |          130 |
|    6 | Accept |     0.13492 |      2.1795 |     0.12121 |     0.12124 |   AdaBoostM1 |           21 |    0.0047579 |            1 |          114 |
|    7 | Best   |      0.1039 |      9.8924 |      0.1039 |     0.10392 |   AdaBoostM1 |          125 |    0.0038012 |            2 |           26 |
|    8 | Accept |      0.1342 |      1.5082 |      0.1039 |     0.10392 |   AdaBoostM1 |           14 |    0.0023727 |            2 |          133 |
|    9 | Accept |     0.13781 |      13.121 |      0.1039 |     0.10393 |   AdaBoostM1 |          447 |      0.24609 |            4 |            1 |
|   10 | Accept |     0.17605 |      15.828 |      0.1039 |     0.10392 |   AdaBoostM1 |          497 |     0.047669 |            2 |            1 |
|   11 | Best   |    0.039683 |      35.427 |    0.039683 |      0.0397 |   AdaBoostM1 |          414 |      0.42229 |            4 |           24 |
|   12 | Accept |    0.044733 |      35.953 |    0.039683 |    0.039702 |   AdaBoostM1 |          405 |      0.65454 |            8 |           38 |
|   13 | Accept |    0.051227 |      47.036 |    0.039683 |    0.039716 |   AdaBoostM1 |          465 |      0.34681 |            4 |           71 |
|   14 | Accept |    0.065657 |      36.977 |    0.039683 |    0.039722 |   AdaBoostM1 |          484 |     0.020234 |            6 |           21 |
|   15 | Accept |    0.091631 |     0.40319 |    0.039683 |    0.039722 |          Bag |           10 |            - |            2 |          262 |
|   16 | Accept |     0.22078 |     0.30527 |    0.039683 |     0.03972 |          Bag |           10 |            - |            1 |            2 |
|   17 | Accept |    0.088023 |      15.397 |    0.039683 |    0.039724 |          Bag |          468 |            - |            4 |         1280 |
|   18 | Accept |    0.051227 |      4.0616 |    0.039683 |    0.039723 |  GentleBoost |           52 |      0.01045 |            2 |         1335 |
|   19 | Accept |    0.056277 |      6.0771 |    0.039683 |    0.039727 |  GentleBoost |           80 |      0.11174 |            1 |           76 |
|   20 | Accept |    0.054834 |      2.7395 |    0.039683 |    0.039728 |  GentleBoost |           38 |     0.025989 |            8 |          128 |
|==================================================================================================================================================|
| Iter | Eval   | Objective   | Objective   | BestSoFar   | BestSoFar   |       Method | NumLearningC-|    LearnRate |  MinLeafSize | MaxNumSplits |
|      | result |             | runtime     | (observed)  | (estim.)    |              | ycles        |              |              |              |
|==================================================================================================================================================|
|   21 | Accept |    0.046176 |      18.125 |    0.039683 |    0.039735 |  GentleBoost |          243 |      0.90275 |            4 |          497 |
|   22 | Accept |     0.04329 |       35.45 |    0.039683 |     0.03974 |  GentleBoost |          464 |    0.0016042 |            3 |          211 |
|   23 | Accept |      0.0671 |     0.95163 |    0.039683 |    0.039741 |  GentleBoost |           12 |     0.038452 |            3 |          264 |
|   24 | Accept |     0.04329 |      24.651 |    0.039683 |    0.039745 |  GentleBoost |          386 |    0.0014731 |           21 |         1168 |
|   25 | Accept |    0.051227 |      20.388 |    0.039683 |    0.039746 |  GentleBoost |          468 |    0.0055854 |           96 |           41 |
|   26 | Accept |    0.082251 |      11.736 |    0.039683 |    0.039747 |  GentleBoost |          494 |    0.0012054 |           12 |            1 |
|   27 | Accept |    0.046176 |      20.126 |    0.039683 |    0.039754 |  GentleBoost |          377 |      0.81578 |           50 |          232 |
|   28 | Accept |     0.19841 |      9.5813 |    0.039683 |    0.039755 |  GentleBoost |          452 |    0.0033371 |          533 |         1128 |
|   29 | Accept |    0.041847 |       30.93 |    0.039683 |    0.039757 |  GentleBoost |          475 |    0.0026141 |           21 |           69 |
|   30 | Accept |    0.044012 |      20.169 |    0.039683 |    0.039766 |  GentleBoost |          408 |      0.44916 |           49 |           12 |

__________________________________________________________
Optimization completed.
MaxObjectiveEvaluations of 30 reached.
Total function evaluations: 30
Total elapsed time: 440.7074 seconds
Total objective function evaluation time: 436.4477

Best observed feasible point:
      Method      NumLearningCycles    LearnRate    MinLeafSize    MaxNumSplits
    __________    _________________    _________    ___________    ____________

    AdaBoostM1           414            0.42229          4              24     

Observed objective function value = 0.039683
Estimated objective function value = 0.039766
Function evaluation time = 35.4272

Best estimated feasible point (according to models):
      Method      NumLearningCycles    LearnRate    MinLeafSize    MaxNumSplits
    __________    _________________    _________    ___________    ____________

    AdaBoostM1           414            0.42229          4              24     

Estimated objective function value = 0.039766
Estimated function evaluation time = 35.2719

Training completed in 448.504 seconds
Selected method: AdaBoostM1
Number of learning cycles: 414
Training cross-validated ensemble model with best hyperparameters...
=== VALIDATION PERFORMANCE (5-fold CV, 11 sensors) ===
Observation-level validation metrics:
Accuracy: 0.95527
Sensitivity: 0.95382
Specificity: 0.95671
Precision: 0.95658
F1 Score: 0.9552
Observation-level validation confusion matrix:
   661    32
    30   663

Sample-level validation metrics:
Accuracy: 0.98413
Sensitivity: 0.98413
Specificity: 0.98413
Precision: 0.98413
F1 Score: 0.98413
Sample-level validation confusion matrix:
    62     1
     1    62

=== TEST PERFORMANCE (10% held-out data, 11 sensors) ===
Observation-level test metrics:
Accuracy: 0.97403
Sensitivity: 0.96104
Specificity: 0.98701
Precision: 0.98667
F1 Score: 0.97368
Observation-level test confusion matrix:
    74     3
     1    76

Sample-level test metrics:
Accuracy: 1
Sensitivity: 1
Specificity: 1
Precision: 1
F1 Score: 1
Sample-level test confusion matrix:
     7     0
     0     7

Processing sensor combination 23/32: 5   8  15  16  18  22  24  29  30  32 sensors
Total samples: 140
Class 1 samples: 70
Class 2 samples: 70
Train-Test Split:
Training samples: 126 (63 from class 1, 63 from class 2)
Testing samples: 14 (7 from class 1, 7 from class 2)
Training observations: 1260
Testing observations: 140
Fold 1: 26 samples (13 from class 1, 13 from class 2)
Fold 2: 26 samples (13 from class 1, 13 from class 2)
Fold 3: 26 samples (13 from class 1, 13 from class 2)
Fold 4: 24 samples (12 from class 1, 12 from class 2)
Fold 5: 24 samples (12 from class 1, 12 from class 2)
Training optimizable ensemble model...
|==================================================================================================================================================|
| Iter | Eval   | Objective   | Objective   | BestSoFar   | BestSoFar   |       Method | NumLearningC-|    LearnRate |  MinLeafSize | MaxNumSplits |
|      | result |             | runtime     | (observed)  | (estim.)    |              | ycles        |              |              |              |
|==================================================================================================================================================|
|    1 | Best   |     0.15635 |      4.6977 |     0.15635 |     0.15635 |          Bag |          164 |            - |           79 |          259 |
|    2 | Best   |    0.071429 |      7.4658 |    0.071429 |    0.074805 |   LogitBoost |          141 |      0.11679 |            5 |           10 |
|    3 | Accept |     0.14365 |       4.374 |    0.071429 |    0.074622 |     RUSBoost |           38 |    0.0069816 |            9 |          504 |
|    4 | Accept |     0.24286 |     0.37319 |    0.071429 |     0.07927 |   AdaBoostM1 |           11 |    0.0027881 |          419 |            3 |
|    5 | Accept |    0.088095 |      7.0808 |    0.071429 |    0.071511 |   LogitBoost |          150 |      0.08276 |            5 |            7 |
|    6 | Best   |    0.055556 |      7.2439 |    0.055556 |    0.055551 |   LogitBoost |          114 |      0.30798 |            5 |           23 |
|    7 | Accept |     0.06746 |      2.9289 |    0.055556 |    0.055607 |   LogitBoost |           47 |      0.50475 |            6 |           29 |
|    8 | Accept |     0.07619 |      2.6335 |    0.055556 |    0.055605 |   LogitBoost |           49 |      0.16637 |           44 |          152 |
|    9 | Accept |     0.19206 |     0.50512 |    0.055556 |    0.055565 |   LogitBoost |           17 |      0.30503 |          166 |            1 |
|   10 | Accept |     0.15079 |      27.137 |    0.055556 |    0.055599 |   LogitBoost |          498 |     0.001394 |           37 |           36 |
|   11 | Accept |    0.065079 |      30.725 |    0.055556 |    0.055593 |   LogitBoost |          389 |      0.11985 |            1 |           55 |
|   12 | Best   |        0.05 |      23.827 |        0.05 |    0.050013 |   LogitBoost |          446 |      0.56368 |           87 |           21 |
|   13 | Accept |    0.051587 |      28.616 |        0.05 |    0.050083 |   LogitBoost |          453 |      0.35552 |            1 |           23 |
|   14 | Accept |    0.093651 |      40.025 |        0.05 |    0.050128 |   LogitBoost |          494 |      0.94766 |           17 |           90 |
|   15 | Accept |    0.065873 |      15.289 |        0.05 |    0.050117 |   LogitBoost |          460 |      0.73016 |          194 |           12 |
|   16 | Accept |    0.062698 |      21.052 |        0.05 |    0.056624 |   LogitBoost |          463 |      0.23948 |          106 |           21 |
|   17 | Accept |     0.10317 |     0.66128 |        0.05 |    0.054556 |   LogitBoost |           10 |      0.25945 |            3 |           20 |
|   18 | Accept |    0.055556 |      13.026 |        0.05 |    0.053578 |   LogitBoost |          176 |      0.21758 |            4 |           32 |
|   19 | Accept |        0.05 |        15.1 |        0.05 |    0.049614 |   LogitBoost |          219 |      0.41697 |            1 |           26 |
|   20 | Accept |    0.050794 |      13.988 |        0.05 |    0.049922 |   LogitBoost |          296 |       0.8044 |           76 |           23 |
|==================================================================================================================================================|
| Iter | Eval   | Objective   | Objective   | BestSoFar   | BestSoFar   |       Method | NumLearningC-|    LearnRate |  MinLeafSize | MaxNumSplits |
|      | result |             | runtime     | (observed)  | (estim.)    |              | ycles        |              |              |              |
|==================================================================================================================================================|
|   21 | Accept |     0.13651 |      2.9709 |        0.05 |     0.04989 |   LogitBoost |           36 |     0.034729 |            1 |           64 |
|   22 | Accept |    0.061111 |      31.051 |        0.05 |    0.049891 |   LogitBoost |          407 |      0.13288 |            3 |          592 |
|   23 | Accept |    0.074603 |      3.2095 |        0.05 |    0.049891 |   LogitBoost |           43 |      0.14953 |           13 |         1234 |
|   24 | Accept |    0.070635 |      36.649 |        0.05 |    0.049893 |   LogitBoost |          495 |      0.03376 |           16 |         1158 |
|   25 | Accept |      0.1627 |      41.108 |        0.05 |     0.05359 |   LogitBoost |          482 |      0.62311 |            1 |           29 |
|   26 | Accept |    0.057143 |      11.737 |        0.05 |    0.053904 |   LogitBoost |          202 |      0.34336 |           44 |          208 |
|   27 | Accept |    0.056349 |      19.251 |        0.05 |    0.053246 |   LogitBoost |          281 |      0.19989 |           24 |          145 |
|   28 | Accept |    0.060317 |      12.825 |        0.05 |    0.050007 |   LogitBoost |          174 |       0.2417 |            9 |          224 |
|   29 | Accept |    0.054762 |       16.98 |        0.05 |    0.050008 |   LogitBoost |          265 |      0.27073 |            1 |           22 |
|   30 | Best   |    0.047619 |      22.043 |    0.047619 |    0.047609 |   LogitBoost |          363 |      0.38336 |            8 |           19 |

__________________________________________________________
Optimization completed.
MaxObjectiveEvaluations of 30 reached.
Total function evaluations: 30
Total elapsed time: 469.1932 seconds
Total objective function evaluation time: 464.5728

Best observed feasible point:
      Method      NumLearningCycles    LearnRate    MinLeafSize    MaxNumSplits
    __________    _________________    _________    ___________    ____________

    LogitBoost           363            0.38336          8              19     

Observed objective function value = 0.047619
Estimated objective function value = 0.047609
Function evaluation time = 22.0431

Best estimated feasible point (according to models):
      Method      NumLearningCycles    LearnRate    MinLeafSize    MaxNumSplits
    __________    _________________    _________    ___________    ____________

    LogitBoost           363            0.38336          8              19     

Estimated objective function value = 0.047609
Estimated function evaluation time = 22.3657

Training completed in 473.9983 seconds
Selected method: LogitBoost
Number of learning cycles: 363
Training cross-validated ensemble model with best hyperparameters...
=== VALIDATION PERFORMANCE (5-fold CV, 10 sensors) ===
Observation-level validation metrics:
Accuracy: 0.9373
Sensitivity: 0.90159
Specificity: 0.97302
Precision: 0.97094
F1 Score: 0.93498
Observation-level validation confusion matrix:
   568    62
    17   613

Sample-level validation metrics:
Accuracy: 0.99206
Sensitivity: 0.98413
Specificity: 1
Precision: 1
F1 Score: 0.992
Sample-level validation confusion matrix:
    62     1
     0    63

=== TEST PERFORMANCE (10% held-out data, 10 sensors) ===
Observation-level test metrics:
Accuracy: 0.95
Sensitivity: 0.9
Specificity: 1
Precision: 1
F1 Score: 0.94737
Observation-level test confusion matrix:
    63     7
     0    70

Sample-level test metrics:
Accuracy: 0.92857
Sensitivity: 0.85714
Specificity: 1
Precision: 1
F1 Score: 0.92308
Sample-level test confusion matrix:
     6     1
     0     7

Processing sensor combination 24/32: 5   8  15  16  18  22  24  30  32 sensors
Total samples: 140
Class 1 samples: 70
Class 2 samples: 70
Train-Test Split:
Training samples: 126 (63 from class 1, 63 from class 2)
Testing samples: 14 (7 from class 1, 7 from class 2)
Training observations: 1134
Testing observations: 126
Fold 1: 26 samples (13 from class 1, 13 from class 2)
Fold 2: 26 samples (13 from class 1, 13 from class 2)
Fold 3: 26 samples (13 from class 1, 13 from class 2)
Fold 4: 24 samples (12 from class 1, 12 from class 2)
Fold 5: 24 samples (12 from class 1, 12 from class 2)
Training optimizable ensemble model...
|==================================================================================================================================================|
| Iter | Eval   | Objective   | Objective   | BestSoFar   | BestSoFar   |       Method | NumLearningC-|    LearnRate |  MinLeafSize | MaxNumSplits |
|      | result |             | runtime     | (observed)  | (estim.)    |              | ycles        |              |              |              |
|==================================================================================================================================================|
|    1 | Best   |     0.10758 |      1.0675 |     0.10758 |     0.10758 |   LogitBoost |           11 |      0.12311 |            3 |         1003 |
|    2 | Accept |     0.12522 |      10.636 |     0.10758 |     0.10848 |   LogitBoost |          359 |     0.029325 |          193 |          702 |
|    3 | Accept |     0.51146 |      2.4929 |     0.10758 |      0.1077 |   LogitBoost |          119 |    0.0014052 |          492 |            1 |
|    4 | Accept |     0.17372 |      1.5571 |     0.10758 |     0.10769 |   AdaBoostM1 |           26 |    0.0042481 |            3 |            5 |
|    5 | Best   |     0.05291 |      19.709 |     0.05291 |    0.052928 |   AdaBoostM1 |          254 |      0.21946 |           16 |         1130 |
|    6 | Accept |      0.1358 |       2.696 |     0.05291 |    0.052926 |     RUSBoost |           27 |      0.87438 |            3 |         1126 |
|    7 | Accept |         0.5 |      2.9439 |     0.05291 |     0.05293 |     RUSBoost |          134 |    0.0022583 |          537 |            1 |
|    8 | Accept |    0.079365 |      25.847 |     0.05291 |    0.052926 |   AdaBoostM1 |          343 |     0.011755 |            7 |          192 |
|    9 | Accept |    0.059083 |       2.678 |     0.05291 |    0.052923 |  GentleBoost |           43 |     0.010264 |            2 |         1121 |
|   10 | Accept |     0.10935 |     0.51543 |     0.05291 |    0.052922 |  GentleBoost |           14 |     0.013049 |            1 |            2 |
|   11 | Accept |     0.15697 |     0.68803 |     0.05291 |    0.052923 |          Bag |           24 |            - |           57 |          488 |
|   12 | Accept |     0.23104 |      4.5282 |     0.05291 |    0.052924 |          Bag |          201 |            - |            1 |            1 |
|   13 | Accept |     0.16226 |      0.8627 |     0.05291 |    0.052924 |  GentleBoost |           37 |       0.1996 |          418 |           90 |
|   14 | Accept |    0.092593 |      14.695 |     0.05291 |    0.052971 |   AdaBoostM1 |          241 |    0.0078407 |           19 |          686 |
|   15 | Accept |     0.07672 |      3.5547 |     0.05291 |    0.066275 |   AdaBoostM1 |           32 |      0.99566 |            2 |          239 |
|   16 | Accept |    0.067901 |     0.92253 |     0.05291 |     0.05305 |  GentleBoost |           13 |      0.61059 |            4 |         1121 |
|   17 | Accept |    0.057319 |      5.5711 |     0.05291 |    0.053087 |   AdaBoostM1 |           63 |       0.9629 |            1 |           49 |
|   18 | Accept |    0.089947 |      12.939 |     0.05291 |    0.063869 |          Bag |          454 |            - |            1 |           33 |
|   19 | Accept |     0.08642 |      4.8841 |     0.05291 |    0.054957 |   AdaBoostM1 |          114 |      0.10229 |          100 |           72 |
|   20 | Accept |     0.10317 |      4.3447 |     0.05291 |    0.064336 |   AdaBoostM1 |           64 |      0.02881 |            1 |         1132 |
|==================================================================================================================================================|
| Iter | Eval   | Objective   | Objective   | BestSoFar   | BestSoFar   |       Method | NumLearningC-|    LearnRate |  MinLeafSize | MaxNumSplits |
|      | result |             | runtime     | (observed)  | (estim.)    |              | ycles        |              |              |              |
|==================================================================================================================================================|
|   21 | Best   |     0.04321 |      6.1482 |     0.04321 |    0.056483 |  GentleBoost |          115 |    0.0011154 |           30 |         1123 |
|   22 | Accept |    0.055556 |      3.2985 |     0.04321 |    0.043366 |  GentleBoost |           52 |    0.0012079 |            2 |         1120 |
|   23 | Accept |     0.10935 |       11.04 |     0.04321 |     0.04337 |  GentleBoost |          487 |    0.0016572 |          266 |            1 |
|   24 | Accept |    0.050265 |      44.324 |     0.04321 |    0.050053 |   AdaBoostM1 |          488 |      0.92603 |            8 |          205 |
|   25 | Accept |    0.054674 |      27.962 |     0.04321 |     0.04331 |  GentleBoost |          451 |     0.001182 |            3 |         1102 |
|   26 | Accept |    0.073192 |      11.916 |     0.04321 |    0.052409 |   AdaBoostM1 |          390 |      0.80139 |          212 |         1094 |
|   27 | Accept |    0.044092 |      15.843 |     0.04321 |    0.050531 |  GentleBoost |          293 |    0.0011767 |           25 |         1119 |
|   28 | Best   |    0.040564 |      20.187 |    0.040564 |    0.048106 |  GentleBoost |          387 |    0.0010083 |           28 |         1115 |
|   29 | Best   |    0.037919 |      24.409 |    0.037919 |    0.038531 |  GentleBoost |          478 |    0.0010256 |           34 |         1126 |
|   30 | Accept |         0.5 |      5.1259 |    0.037919 |    0.038345 |  GentleBoost |          248 |    0.0010748 |          550 |         1126 |

__________________________________________________________
Optimization completed.
MaxObjectiveEvaluations of 30 reached.
Total function evaluations: 30
Total elapsed time: 298.2156 seconds
Total objective function evaluation time: 293.3864

Best observed feasible point:
      Method       NumLearningCycles    LearnRate    MinLeafSize    MaxNumSplits
    ___________    _________________    _________    ___________    ____________

    GentleBoost           478           0.0010256        34             1126    

Observed objective function value = 0.037919
Estimated objective function value = 0.038345
Function evaluation time = 24.4087

Best estimated feasible point (according to models):
      Method       NumLearningCycles    LearnRate    MinLeafSize    MaxNumSplits
    ___________    _________________    _________    ___________    ____________

    GentleBoost           478           0.0010256        34             1126    

Estimated objective function value = 0.038345
Estimated function evaluation time = 24.2859

Training completed in 304.3224 seconds
Selected method: GentleBoost
Number of learning cycles: 478
Training cross-validated ensemble model with best hyperparameters...
=== VALIDATION PERFORMANCE (5-fold CV, 9 sensors) ===
Observation-level validation metrics:
Accuracy: 0.96296
Sensitivity: 0.9612
Specificity: 0.96473
Precision: 0.9646
F1 Score: 0.9629
Observation-level validation confusion matrix:
   545    22
    20   547

Sample-level validation metrics:
Accuracy: 0.99206
Sensitivity: 1
Specificity: 0.98413
Precision: 0.98438
F1 Score: 0.99213
Sample-level validation confusion matrix:
    63     0
     1    62

=== TEST PERFORMANCE (10% held-out data, 9 sensors) ===
Observation-level test metrics:
Accuracy: 0.98413
Sensitivity: 0.96825
Specificity: 1
Precision: 1
F1 Score: 0.98387
Observation-level test confusion matrix:
    61     2
     0    63

Sample-level test metrics:
Accuracy: 1
Sensitivity: 1
Specificity: 1
Precision: 1
F1 Score: 1
Sample-level test confusion matrix:
     7     0
     0     7

Processing sensor combination 25/32: 5   8  16  18  22  24  30  32 sensors
Total samples: 140
Class 1 samples: 70
Class 2 samples: 70
Train-Test Split:
Training samples: 126 (63 from class 1, 63 from class 2)
Testing samples: 14 (7 from class 1, 7 from class 2)
Training observations: 1008
Testing observations: 112
Fold 1: 26 samples (13 from class 1, 13 from class 2)
Fold 2: 26 samples (13 from class 1, 13 from class 2)
Fold 3: 26 samples (13 from class 1, 13 from class 2)
Fold 4: 24 samples (12 from class 1, 12 from class 2)
Fold 5: 24 samples (12 from class 1, 12 from class 2)
Training optimizable ensemble model...
|==================================================================================================================================================|
| Iter | Eval   | Objective   | Objective   | BestSoFar   | BestSoFar   |       Method | NumLearningC-|    LearnRate |  MinLeafSize | MaxNumSplits |
|      | result |             | runtime     | (observed)  | (estim.)    |              | ycles        |              |              |              |
|==================================================================================================================================================|
|    1 | Best   |    0.093254 |     0.49303 |    0.093254 |    0.093254 |  GentleBoost |           12 |      0.97621 |          103 |           20 |
|    2 | Accept |     0.16071 |      3.1782 |    0.093254 |    0.095936 |     RUSBoost |           62 |      0.15699 |           49 |            8 |
|    3 | Best   |    0.043651 |      6.3529 |    0.043651 |    0.047457 |  GentleBoost |          157 |    0.0016299 |           59 |            5 |
|    4 | Accept |     0.16865 |     0.59108 |    0.043651 |    0.043668 |     RUSBoost |           12 |     0.001604 |           95 |           92 |
|    5 | Best   |    0.036706 |      24.003 |    0.036706 |    0.036696 |  GentleBoost |          500 |      0.47584 |           17 |           15 |
|    6 | Accept |     0.13889 |      12.239 |    0.036706 |    0.036702 |          Bag |          500 |            - |           36 |          401 |
|    7 | Accept |     0.13889 |      20.594 |    0.036706 |    0.036706 |   LogitBoost |          499 |    0.0013905 |           39 |           10 |
|    8 | Accept |     0.15179 |      24.479 |    0.036706 |    0.036709 |   AdaBoostM1 |          500 |    0.0018661 |           19 |            4 |
|    9 | Accept |    0.046627 |      16.409 |    0.036706 |    0.036735 |  GentleBoost |          500 |     0.029297 |          105 |           30 |
|   10 | Accept |    0.037698 |      12.316 |    0.036706 |    0.036782 |  GentleBoost |          271 |    0.0012672 |            1 |           16 |
|   11 | Accept |    0.073413 |      10.478 |    0.036706 |    0.036734 |  GentleBoost |          445 |     0.029502 |            1 |            1 |
|   12 | Accept |    0.074405 |      9.6493 |    0.036706 |     0.03818 |  GentleBoost |          417 |     0.025681 |          244 |            9 |
|   13 | Accept |    0.039683 |       15.41 |    0.036706 |    0.039268 |  GentleBoost |          255 |     0.017022 |            5 |           91 |
|   14 | Best   |     0.03373 |      11.704 |     0.03373 |    0.033216 |  GentleBoost |          218 |     0.052018 |            7 |           20 |
|   15 | Accept |    0.035714 |      17.318 |     0.03373 |    0.033753 |  GentleBoost |          308 |       0.5969 |            7 |           28 |
|   16 | Accept |     0.03373 |      9.3924 |     0.03373 |    0.033718 |  GentleBoost |          184 |      0.55287 |           26 |           24 |
|   17 | Accept |    0.050595 |        3.58 |     0.03373 |    0.033729 |  GentleBoost |           59 |     0.032296 |            1 |           36 |
|   18 | Accept |    0.034722 |      20.232 |     0.03373 |    0.033717 |  GentleBoost |          345 |    0.0010179 |           16 |           28 |
|   19 | Accept |    0.039683 |      5.7964 |     0.03373 |    0.033758 |  GentleBoost |          144 |    0.0011728 |           13 |            8 |
|   20 | Accept |    0.036706 |       9.116 |     0.03373 |    0.033828 |  GentleBoost |          178 |     0.002846 |            3 |           25 |
|==================================================================================================================================================|
| Iter | Eval   | Objective   | Objective   | BestSoFar   | BestSoFar   |       Method | NumLearningC-|    LearnRate |  MinLeafSize | MaxNumSplits |
|      | result |             | runtime     | (observed)  | (estim.)    |              | ycles        |              |              |              |
|==================================================================================================================================================|
|   21 | Accept |     0.11905 |      30.009 |     0.03373 |    0.033701 |  GentleBoost |          460 |    0.0053622 |            1 |           68 |
|   22 | Accept |    0.068452 |      5.4642 |     0.03373 |    0.030858 |  GentleBoost |          204 |    0.0042948 |            1 |            1 |
|   23 | Best   |     0.02877 |      7.2171 |     0.02877 |    0.028776 |  GentleBoost |          135 |    0.0070475 |           15 |           40 |
|   24 | Accept |    0.056548 |      1.3322 |     0.02877 |     0.02877 |  GentleBoost |           32 |     0.020938 |            1 |            8 |
|   25 | Accept |     0.03373 |      7.1516 |     0.02877 |    0.028783 |  GentleBoost |          142 |    0.0047629 |           17 |          123 |
|   26 | Accept |    0.040675 |      8.4696 |     0.02877 |    0.028778 |  GentleBoost |          238 |         0.12 |            2 |            7 |
|   27 | Accept |    0.039683 |      2.3414 |     0.02877 |    0.028787 |  GentleBoost |           43 |     0.017123 |            7 |           65 |
|   28 | Accept |    0.035714 |      9.1017 |     0.02877 |    0.031118 |  GentleBoost |          172 |     0.015087 |           10 |           67 |
|   29 | Accept |    0.031746 |      22.109 |     0.02877 |    0.031202 |  GentleBoost |          488 |      0.28822 |           31 |          104 |
|   30 | Accept |    0.037698 |      11.734 |     0.02877 |    0.031793 |  GentleBoost |          240 |      0.40413 |           28 |           68 |

__________________________________________________________
Optimization completed.
MaxObjectiveEvaluations of 30 reached.
Total function evaluations: 30
Total elapsed time: 342.9142 seconds
Total objective function evaluation time: 338.259

Best observed feasible point:
      Method       NumLearningCycles    LearnRate    MinLeafSize    MaxNumSplits
    ___________    _________________    _________    ___________    ____________

    GentleBoost           135           0.0070475        15              40     

Observed objective function value = 0.02877
Estimated objective function value = 0.031793
Function evaluation time = 7.2171

Best estimated feasible point (according to models):
      Method       NumLearningCycles    LearnRate    MinLeafSize    MaxNumSplits
    ___________    _________________    _________    ___________    ____________

    GentleBoost           135           0.0070475        15              40     

Estimated objective function value = 0.031793
Estimated function evaluation time = 7.0527

Training completed in 344.6186 seconds
Selected method: GentleBoost
Number of learning cycles: 135
Training cross-validated ensemble model with best hyperparameters...
=== VALIDATION PERFORMANCE (5-fold CV, 8 sensors) ===
Observation-level validation metrics:
Accuracy: 0.96329
Sensitivity: 0.96627
Specificity: 0.96032
Precision: 0.96055
F1 Score: 0.9634
Observation-level validation confusion matrix:
   487    17
    20   484

Sample-level validation metrics:
Accuracy: 0.99206
Sensitivity: 1
Specificity: 0.98413
Precision: 0.98438
F1 Score: 0.99213
Sample-level validation confusion matrix:
    63     0
     1    62

=== TEST PERFORMANCE (10% held-out data, 8 sensors) ===
Observation-level test metrics:
Accuracy: 0.95536
Sensitivity: 0.91071
Specificity: 1
Precision: 1
F1 Score: 0.95327
Observation-level test confusion matrix:
    51     5
     0    56

Sample-level test metrics:
Accuracy: 0.92857
Sensitivity: 0.85714
Specificity: 1
Precision: 1
F1 Score: 0.92308
Sample-level test confusion matrix:
     6     1
     0     7

Processing sensor combination 26/32: 8  16  18  22  24  30  32 sensors
Total samples: 140
Class 1 samples: 70
Class 2 samples: 70
Train-Test Split:
Training samples: 126 (63 from class 1, 63 from class 2)
Testing samples: 14 (7 from class 1, 7 from class 2)
Training observations: 882
Testing observations: 98
Fold 1: 26 samples (13 from class 1, 13 from class 2)
Fold 2: 26 samples (13 from class 1, 13 from class 2)
Fold 3: 26 samples (13 from class 1, 13 from class 2)
Fold 4: 24 samples (12 from class 1, 12 from class 2)
Fold 5: 24 samples (12 from class 1, 12 from class 2)
Training optimizable ensemble model...
|==================================================================================================================================================|
| Iter | Eval   | Objective   | Objective   | BestSoFar   | BestSoFar   |       Method | NumLearningC-|    LearnRate |  MinLeafSize | MaxNumSplits |
|      | result |             | runtime     | (observed)  | (estim.)    |              | ycles        |              |              |              |
|==================================================================================================================================================|
|    1 | Best   |    0.055556 |      2.5715 |    0.055556 |    0.055556 |  GentleBoost |           63 |      0.21327 |           83 |          439 |
|    2 | Accept |     0.18367 |     0.36509 |    0.055556 |    0.064828 |   LogitBoost |           11 |       0.1709 |            2 |            1 |
|    3 | Accept |     0.15873 |      4.6582 |    0.055556 |     0.06313 |     RUSBoost |           83 |      0.97838 |           54 |          370 |
|    4 | Accept |    0.098639 |      2.9348 |    0.055556 |    0.062671 |   AdaBoostM1 |           37 |    0.0063306 |            2 |           39 |
|    5 | Accept |    0.060091 |      2.1856 |    0.055556 |    0.055634 |  GentleBoost |           69 |      0.19724 |          100 |          500 |
|    6 | Best   |    0.046485 |       9.464 |    0.046485 |     0.04673 |  GentleBoost |          184 |      0.40801 |            3 |          121 |
|    7 | Accept |    0.063492 |     0.88006 |    0.046485 |    0.047524 |  GentleBoost |           22 |      0.99748 |           64 |            9 |
|    8 | Accept |     0.11451 |      26.842 |    0.046485 |    0.046502 |  GentleBoost |          491 |      0.23792 |            1 |          141 |
|    9 | Accept |    0.055556 |      1.7617 |    0.046485 |    0.046505 |  GentleBoost |           59 |     0.029584 |            5 |            2 |
|   10 | Accept |    0.079365 |      1.9763 |    0.046485 |    0.046496 |  GentleBoost |           72 |      0.94355 |            5 |            1 |
|   11 | Accept |     0.11565 |     0.94929 |    0.046485 |      0.0465 |  GentleBoost |           38 |    0.0013764 |          284 |          799 |
|   12 | Accept |    0.049887 |      2.9585 |    0.046485 |    0.046497 |  GentleBoost |           52 |      0.16452 |            4 |           89 |
|   13 | Best   |    0.036281 |       6.064 |    0.036281 |    0.036292 |  GentleBoost |          174 |      0.03497 |            6 |            5 |
|   14 | Accept |     0.04195 |      20.275 |    0.036281 |    0.036301 |  GentleBoost |          406 |      0.02971 |            8 |          716 |
|   15 | Accept |    0.038549 |      14.207 |    0.036281 |    0.036296 |  GentleBoost |          277 |     0.005697 |            5 |           47 |
|   16 | Accept |    0.043084 |      6.3788 |    0.036281 |    0.036315 |  GentleBoost |          111 |     0.032408 |            9 |          241 |
|   17 | Best   |    0.035147 |      20.623 |    0.035147 |    0.035147 |  GentleBoost |          497 |     0.023356 |           14 |           11 |
|   18 | Accept |    0.044218 |      21.723 |    0.035147 |    0.035152 |  GentleBoost |          431 |      0.45498 |            7 |          154 |
|   19 | Accept |    0.037415 |      14.529 |    0.035147 |    0.035155 |  GentleBoost |          494 |    0.0038759 |            9 |            2 |
|   20 | Best   |     0.03288 |      11.782 |     0.03288 |    0.032889 |  GentleBoost |          388 |    0.0067491 |           44 |            3 |
|==================================================================================================================================================|
| Iter | Eval   | Objective   | Objective   | BestSoFar   | BestSoFar   |       Method | NumLearningC-|    LearnRate |  MinLeafSize | MaxNumSplits |
|      | result |             | runtime     | (observed)  | (estim.)    |              | ycles        |              |              |              |
|==================================================================================================================================================|
|   21 | Accept |    0.040816 |       13.01 |     0.03288 |    0.032891 |  GentleBoost |          455 |      0.14863 |           48 |            2 |
|   22 | Accept |    0.035147 |      8.3753 |     0.03288 |    0.032899 |  GentleBoost |          226 |    0.0083628 |           28 |            7 |
|   23 | Accept |    0.040816 |       20.85 |     0.03288 |      0.0329 |  GentleBoost |          488 |     0.025382 |           33 |           95 |
|   24 | Accept |    0.038549 |      14.087 |     0.03288 |    0.032916 |  GentleBoost |          487 |    0.0039642 |           28 |            2 |
|   25 | Accept |     0.06576 |      3.0576 |     0.03288 |    0.034318 |  GentleBoost |          124 |    0.0088499 |           56 |            1 |
|   26 | Best   |    0.031746 |      20.806 |    0.031746 |     0.03175 |  GentleBoost |          500 |    0.0011805 |           14 |           13 |
|   27 | Accept |    0.037415 |      16.379 |    0.031746 |     0.03207 |  GentleBoost |          422 |    0.0014392 |           48 |           15 |
|   28 | Accept |    0.038549 |      17.878 |    0.031746 |    0.033933 |  GentleBoost |          387 |    0.0010965 |            9 |           22 |
|   29 | Accept |    0.036281 |      16.737 |    0.031746 |    0.034743 |  GentleBoost |          444 |     0.025272 |           34 |            8 |
|   30 | Best   |    0.028345 |       8.913 |    0.028345 |    0.029826 |  GentleBoost |          234 |     0.005251 |           12 |            8 |

__________________________________________________________
Optimization completed.
MaxObjectiveEvaluations of 30 reached.
Total function evaluations: 30
Total elapsed time: 317.8984 seconds
Total objective function evaluation time: 313.2215

Best observed feasible point:
      Method       NumLearningCycles    LearnRate    MinLeafSize    MaxNumSplits
    ___________    _________________    _________    ___________    ____________

    GentleBoost           234           0.005251         12              8      

Observed objective function value = 0.028345
Estimated objective function value = 0.029826
Function evaluation time = 8.913

Best estimated feasible point (according to models):
      Method       NumLearningCycles    LearnRate    MinLeafSize    MaxNumSplits
    ___________    _________________    _________    ___________    ____________

    GentleBoost           234           0.005251         12              8      

Estimated objective function value = 0.029826
Estimated function evaluation time = 9.0699

Training completed in 319.8949 seconds
Selected method: GentleBoost
Number of learning cycles: 234
Training cross-validated ensemble model with best hyperparameters...
=== VALIDATION PERFORMANCE (5-fold CV, 7 sensors) ===
Observation-level validation metrics:
Accuracy: 0.96259
Sensitivity: 0.95918
Specificity: 0.96599
Precision: 0.96575
F1 Score: 0.96246
Observation-level validation confusion matrix:
   423    18
    15   426

Sample-level validation metrics:
Accuracy: 0.99206
Sensitivity: 1
Specificity: 0.98413
Precision: 0.98438
F1 Score: 0.99213
Sample-level validation confusion matrix:
    63     0
     1    62

=== TEST PERFORMANCE (10% held-out data, 7 sensors) ===
Observation-level test metrics:
Accuracy: 0.93878
Sensitivity: 0.87755
Specificity: 1
Precision: 1
F1 Score: 0.93478
Observation-level test confusion matrix:
    43     6
     0    49

Sample-level test metrics:
Accuracy: 0.92857
Sensitivity: 0.85714
Specificity: 1
Precision: 1
F1 Score: 0.92308
Sample-level test confusion matrix:
     6     1
     0     7

Processing sensor combination 27/32: 16  18  22  24  30  32 sensors
Total samples: 140
Class 1 samples: 70
Class 2 samples: 70
Train-Test Split:
Training samples: 126 (63 from class 1, 63 from class 2)
Testing samples: 14 (7 from class 1, 7 from class 2)
Training observations: 756
Testing observations: 84
Fold 1: 26 samples (13 from class 1, 13 from class 2)
Fold 2: 26 samples (13 from class 1, 13 from class 2)
Fold 3: 26 samples (13 from class 1, 13 from class 2)
Fold 4: 24 samples (12 from class 1, 12 from class 2)
Fold 5: 24 samples (12 from class 1, 12 from class 2)
Training optimizable ensemble model...
|==================================================================================================================================================|
| Iter | Eval   | Objective   | Objective   | BestSoFar   | BestSoFar   |       Method | NumLearningC-|    LearnRate |  MinLeafSize | MaxNumSplits |
|      | result |             | runtime     | (observed)  | (estim.)    |              | ycles        |              |              |              |
|==================================================================================================================================================|
|    1 | Best   |    0.034392 |      10.645 |    0.034392 |    0.034392 |  GentleBoost |          335 |    0.0015194 |           61 |            5 |
|    2 | Accept |     0.13624 |       0.953 |    0.034392 |    0.038441 |     RUSBoost |           21 |      0.10514 |           31 |            6 |
|    3 | Accept |    0.095238 |      2.3286 |    0.034392 |    0.040968 |   LogitBoost |           48 |    0.0014189 |            4 |          388 |
|    4 | Accept |    0.079365 |     0.53657 |    0.034392 |    0.036764 |  GentleBoost |           15 |      0.11721 |           84 |           72 |
|    5 | Accept |    0.046296 |      9.1087 |    0.034392 |     0.03441 |  GentleBoost |          333 |     0.072233 |           53 |            2 |
|    6 | Accept |    0.037037 |      16.405 |    0.034392 |    0.034434 |  GentleBoost |          492 |    0.0010042 |           57 |          187 |
|    7 | Accept |     0.03836 |      6.8732 |    0.034392 |    0.034478 |  GentleBoost |          147 |    0.0010218 |            4 |          368 |
|    8 | Accept |    0.048942 |      8.3236 |    0.034392 |    0.038774 |  GentleBoost |          292 |    0.0010821 |          103 |           98 |
|    9 | Accept |    0.039683 |      20.212 |    0.034392 |    0.040304 |  GentleBoost |          480 |     0.001078 |            1 |           22 |
|   10 | Accept |     0.03836 |       22.59 |    0.034392 |     0.04003 |  GentleBoost |          495 |    0.0010719 |            4 |          331 |
|   11 | Accept |     0.18783 |      10.771 |    0.034392 |     0.03889 |          Bag |          499 |            - |          234 |            3 |
|   12 | Accept |     0.16138 |      7.1887 |    0.034392 |    0.038952 |   AdaBoostM1 |          300 |    0.0010018 |          194 |          132 |
|   13 | Accept |     0.10847 |     0.31005 |    0.034392 |    0.040023 |          Bag |           10 |            - |           17 |          715 |
|   14 | Accept |    0.055556 |      11.865 |    0.034392 |    0.040163 |  GentleBoost |          500 |     0.001007 |            3 |            1 |
|   15 | Accept |    0.041005 |      13.659 |    0.034392 |    0.040709 |  GentleBoost |          295 |      0.02455 |            4 |          725 |
|   16 | Accept |    0.048942 |      7.8383 |    0.034392 |    0.042616 |  GentleBoost |          280 |      0.53568 |          109 |          753 |
|   17 | Accept |    0.062169 |      4.7555 |    0.034392 |    0.039545 |  GentleBoost |          198 |     0.070684 |            3 |            1 |
|   18 | Accept |     0.14683 |      10.469 |    0.034392 |     0.03446 |  GentleBoost |          492 |    0.0010198 |          298 |          744 |
|   19 | Accept |    0.047619 |      1.5373 |    0.034392 |    0.034466 |  GentleBoost |           44 |    0.0010918 |            7 |            5 |
|   20 | Accept |    0.034392 |      13.948 |    0.034392 |    0.034174 |  GentleBoost |          456 |      0.39944 |           78 |           11 |
|==================================================================================================================================================|
| Iter | Eval   | Objective   | Objective   | BestSoFar   | BestSoFar   |       Method | NumLearningC-|    LearnRate |  MinLeafSize | MaxNumSplits |
|      | result |             | runtime     | (observed)  | (estim.)    |              | ycles        |              |              |              |
|==================================================================================================================================================|
|   21 | Accept |    0.058201 |     0.54416 |    0.034392 |    0.034208 |  GentleBoost |           10 |    0.0063007 |            1 |          457 |
|   22 | Accept |     0.06746 |     0.47193 |    0.034392 |    0.033679 |  GentleBoost |           11 |      0.01673 |            5 |            6 |
|   23 | Accept |    0.035714 |      22.332 |    0.034392 |     0.03367 |  GentleBoost |          494 |     0.010563 |            6 |          132 |
|   24 | Best   |    0.033069 |      21.335 |    0.033069 |    0.035045 |  GentleBoost |          491 |      0.36608 |           13 |           30 |
|   25 | Best   |    0.030423 |      17.562 |    0.030423 |    0.030277 |  GentleBoost |          398 |      0.86349 |            9 |          625 |
|   26 | Accept |    0.035714 |      20.156 |    0.030423 |     0.03252 |  GentleBoost |          453 |     0.091065 |           10 |          641 |
|   27 | Best   |    0.027778 |      18.306 |    0.027778 |    0.029315 |  GentleBoost |          438 |     0.013803 |           18 |          717 |
|   28 | Accept |    0.033069 |      5.0739 |    0.027778 |    0.029174 |  GentleBoost |          115 |     0.030914 |           16 |          654 |
|   29 | Accept |    0.029101 |      19.781 |    0.027778 |     0.02906 |  GentleBoost |          474 |    0.0055912 |           19 |          747 |
|   30 | Accept |     0.11376 |      15.739 |    0.027778 |     0.02906 |   LogitBoost |          465 |    0.0050357 |           53 |           27 |

__________________________________________________________
Optimization completed.
MaxObjectiveEvaluations of 30 reached.
Total function evaluations: 30
Total elapsed time: 326.6308 seconds
Total objective function evaluation time: 321.6178

Best observed feasible point:
      Method       NumLearningCycles    LearnRate    MinLeafSize    MaxNumSplits
    ___________    _________________    _________    ___________    ____________

    GentleBoost           438           0.013803         18             717     

Observed objective function value = 0.027778
Estimated objective function value = 0.02906
Function evaluation time = 18.3064

Best estimated feasible point (according to models):
      Method       NumLearningCycles    LearnRate    MinLeafSize    MaxNumSplits
    ___________    _________________    _________    ___________    ____________

    GentleBoost           438           0.013803         18             717     

Estimated objective function value = 0.02906
Estimated function evaluation time = 18.3391

Training completed in 330.8045 seconds
Selected method: GentleBoost
Number of learning cycles: 438
Training cross-validated ensemble model with best hyperparameters...
=== VALIDATION PERFORMANCE (5-fold CV, 6 sensors) ===
Observation-level validation metrics:
Accuracy: 0.9709
Sensitivity: 0.96825
Specificity: 0.97354
Precision: 0.9734
F1 Score: 0.97082
Observation-level validation confusion matrix:
   366    12
    10   368

Sample-level validation metrics:
Accuracy: 0.99206
Sensitivity: 1
Specificity: 0.98413
Precision: 0.98438
F1 Score: 0.99213
Sample-level validation confusion matrix:
    63     0
     1    62

=== TEST PERFORMANCE (10% held-out data, 6 sensors) ===
Observation-level test metrics:
Accuracy: 0.94048
Sensitivity: 0.88095
Specificity: 1
Precision: 1
F1 Score: 0.93671
Observation-level test confusion matrix:
    37     5
     0    42

Sample-level test metrics:
Accuracy: 0.92857
Sensitivity: 0.85714
Specificity: 1
Precision: 1
F1 Score: 0.92308
Sample-level test confusion matrix:
     6     1
     0     7

Processing sensor combination 28/32: 18  22  24  30  32 sensors
Total samples: 140
Class 1 samples: 70
Class 2 samples: 70
Train-Test Split:
Training samples: 126 (63 from class 1, 63 from class 2)
Testing samples: 14 (7 from class 1, 7 from class 2)
Training observations: 630
Testing observations: 70
Fold 1: 26 samples (13 from class 1, 13 from class 2)
Fold 2: 26 samples (13 from class 1, 13 from class 2)
Fold 3: 26 samples (13 from class 1, 13 from class 2)
Fold 4: 24 samples (12 from class 1, 12 from class 2)
Fold 5: 24 samples (12 from class 1, 12 from class 2)
Training optimizable ensemble model...
|==================================================================================================================================================|
| Iter | Eval   | Objective   | Objective   | BestSoFar   | BestSoFar   |       Method | NumLearningC-|    LearnRate |  MinLeafSize | MaxNumSplits |
|      | result |             | runtime     | (observed)  | (estim.)    |              | ycles        |              |              |              |
|==================================================================================================================================================|
|    1 | Best   |    0.065079 |     0.58865 |    0.065079 |    0.065079 |          Bag |           19 |            - |            2 |           61 |
|    2 | Accept |         0.5 |      2.5335 |    0.065079 |    0.087491 |          Bag |          125 |            - |          256 |           15 |
|    3 | Accept |    0.087302 |      7.0791 |    0.065079 |    0.076329 |     RUSBoost |          145 |     0.099484 |            8 |          309 |
|    4 | Accept |     0.49048 |     0.41182 |    0.065079 |    0.080094 |   AdaBoostM1 |           72 |    0.0010098 |          295 |          584 |
|    5 | Accept |    0.071429 |      1.1513 |    0.065079 |    0.067642 |          Bag |           37 |            - |            2 |           39 |
|    6 | Accept |    0.087302 |     0.54983 |    0.065079 |    0.068279 |     RUSBoost |           10 |    0.0056141 |            8 |           29 |
|    7 | Best   |    0.053968 |      0.5068 |    0.053968 |    0.054011 |  GentleBoost |           10 |     0.032834 |            2 |          434 |
|    8 | Accept |    0.090476 |     0.51989 |    0.053968 |    0.054009 |   LogitBoost |           10 |     0.035106 |            2 |          316 |
|    9 | Accept |    0.085714 |      1.5711 |    0.053968 |    0.054008 |   AdaBoostM1 |           35 |     0.014123 |            8 |          298 |
|   10 | Best   |    0.026984 |       20.15 |    0.026984 |    0.027155 |   AdaBoostM1 |          474 |      0.48459 |           10 |            6 |
|   11 | Accept |      0.1619 |      10.458 |    0.026984 |    0.027164 |   AdaBoostM1 |          406 |    0.0020418 |           19 |            1 |
|   12 | Accept |    0.066667 |     0.59187 |    0.026984 |    0.027594 |  GentleBoost |           11 |     0.037699 |            1 |          501 |
|   13 | Accept |    0.044444 |       1.511 |    0.026984 |    0.027611 |  GentleBoost |           52 |      0.93455 |           42 |            3 |
|   14 | Accept |    0.046032 |      1.1316 |    0.026984 |    0.027632 |   AdaBoostM1 |           25 |       0.9976 |            1 |            9 |
|   15 | Accept |    0.096825 |      9.8823 |    0.026984 |    0.027629 |   LogitBoost |          452 |      0.79795 |          202 |            2 |
|   16 | Accept |         0.5 |      9.3539 |    0.026984 |    0.027625 |     RUSBoost |          373 |     0.019537 |          308 |            2 |
|   17 | Accept |     0.10159 |      4.0721 |    0.026984 |     0.02762 |     RUSBoost |           75 |     0.022423 |            1 |          495 |
|   18 | Accept |     0.49048 |      1.0241 |    0.026984 |    0.027484 |  GentleBoost |           48 |    0.0010328 |          305 |           28 |
|   19 | Best   |    0.025397 |      3.5657 |    0.025397 |    0.025256 |  GentleBoost |           98 |      0.98616 |           13 |           12 |
|   20 | Accept |     0.12063 |      3.0093 |    0.025397 |    0.025221 |   LogitBoost |           80 |    0.0010222 |           21 |           42 |
|==================================================================================================================================================|
| Iter | Eval   | Objective   | Objective   | BestSoFar   | BestSoFar   |       Method | NumLearningC-|    LearnRate |  MinLeafSize | MaxNumSplits |
|      | result |             | runtime     | (observed)  | (estim.)    |              | ycles        |              |              |              |
|==================================================================================================================================================|
|   21 | Accept |    0.044444 |      2.9921 |    0.025397 |    0.025215 |   AdaBoostM1 |           48 |      0.98485 |            4 |           44 |
|   22 | Accept |    0.026984 |      9.5644 |    0.025397 |    0.025157 |  GentleBoost |          241 |    0.0010045 |           12 |           68 |
|   23 | Accept |    0.074603 |     0.39538 |    0.025397 |    0.025124 |          Bag |           11 |            - |            1 |           84 |
|   24 | Accept |    0.050794 |      7.5056 |    0.025397 |    0.025487 |  GentleBoost |          322 |     0.075289 |           22 |            1 |
|   25 | Accept |    0.030159 |      2.1747 |    0.025397 |    0.025544 |  GentleBoost |           54 |    0.0010075 |            5 |           21 |
|   26 | Accept |     0.52222 |      8.7771 |    0.025397 |    0.025375 |   LogitBoost |          451 |    0.0010251 |          312 |          187 |
|   27 | Accept |    0.053968 |      11.605 |    0.025397 |    0.025377 |   LogitBoost |          322 |      0.98113 |           21 |          113 |
|   28 | Accept |     0.10794 |     0.88384 |    0.025397 |    0.025375 |   AdaBoostM1 |           18 |    0.0010297 |            1 |          383 |
|   29 | Accept |     0.10476 |      2.8037 |    0.025397 |    0.025376 |   LogitBoost |           91 |    0.0010061 |            4 |            6 |
|   30 | Accept |    0.026984 |      16.763 |    0.025397 |    0.025368 |  GentleBoost |          420 |    0.0091813 |            8 |           53 |

__________________________________________________________
Optimization completed.
MaxObjectiveEvaluations of 30 reached.
Total function evaluations: 30
Total elapsed time: 147.9045 seconds
Total objective function evaluation time: 143.126

Best observed feasible point:
      Method       NumLearningCycles    LearnRate    MinLeafSize    MaxNumSplits
    ___________    _________________    _________    ___________    ____________

    GentleBoost           98             0.98616         13              12     

Observed objective function value = 0.025397
Estimated objective function value = 0.025368
Function evaluation time = 3.5657

Best estimated feasible point (according to models):
      Method       NumLearningCycles    LearnRate    MinLeafSize    MaxNumSplits
    ___________    _________________    _________    ___________    ____________

    GentleBoost           98             0.98616         13              12     

Estimated objective function value = 0.025368
Estimated function evaluation time = 3.568

Training completed in 148.7447 seconds
Selected method: GentleBoost
Number of learning cycles: 98
Training cross-validated ensemble model with best hyperparameters...
=== VALIDATION PERFORMANCE (5-fold CV, 5 sensors) ===
Observation-level validation metrics:
Accuracy: 0.9746
Sensitivity: 0.96508
Specificity: 0.98413
Precision: 0.98382
F1 Score: 0.97436
Observation-level validation confusion matrix:
   304    11
     5   310

Sample-level validation metrics:
Accuracy: 0.99206
Sensitivity: 0.98413
Specificity: 1
Precision: 1
F1 Score: 0.992
Sample-level validation confusion matrix:
    62     1
     0    63

=== TEST PERFORMANCE (10% held-out data, 5 sensors) ===
Observation-level test metrics:
Accuracy: 0.94286
Sensitivity: 0.88571
Specificity: 1
Precision: 1
F1 Score: 0.93939
Observation-level test confusion matrix:
    31     4
     0    35

Sample-level test metrics:
Accuracy: 0.92857
Sensitivity: 0.85714
Specificity: 1
Precision: 1
F1 Score: 0.92308
Sample-level test confusion matrix:
     6     1
     0     7

Processing sensor combination 29/32: 18  24  30  32 sensors
Total samples: 140
Class 1 samples: 70
Class 2 samples: 70
Train-Test Split:
Training samples: 126 (63 from class 1, 63 from class 2)
Testing samples: 14 (7 from class 1, 7 from class 2)
Training observations: 504
Testing observations: 56
Fold 1: 26 samples (13 from class 1, 13 from class 2)
Fold 2: 26 samples (13 from class 1, 13 from class 2)
Fold 3: 26 samples (13 from class 1, 13 from class 2)
Fold 4: 24 samples (12 from class 1, 12 from class 2)
Fold 5: 24 samples (12 from class 1, 12 from class 2)
Training optimizable ensemble model...
|==================================================================================================================================================|
| Iter | Eval   | Objective   | Objective   | BestSoFar   | BestSoFar   |       Method | NumLearningC-|    LearnRate |  MinLeafSize | MaxNumSplits |
|      | result |             | runtime     | (observed)  | (estim.)    |              | ycles        |              |              |              |
|==================================================================================================================================================|
|    1 | Best   |    0.055556 |      13.086 |    0.055556 |    0.055556 |  GentleBoost |          467 |    0.0013472 |           49 |           21 |
|    2 | Accept |    0.085317 |      1.2061 |    0.055556 |    0.056739 |   AdaBoostM1 |           28 |    0.0077061 |            3 |          257 |
|    3 | Accept |     0.10913 |     0.43099 |    0.055556 |    0.055754 |   LogitBoost |           13 |      0.24421 |           64 |           76 |
|    4 | Accept |     0.15873 |      11.887 |    0.055556 |    0.060519 |     RUSBoost |          462 |    0.0052482 |          176 |            2 |
|    5 | Best   |    0.047619 |      12.647 |    0.047619 |    0.047666 |  GentleBoost |          450 |    0.0015519 |           45 |           15 |
|    6 | Accept |    0.051587 |      10.541 |    0.047619 |    0.050303 |  GentleBoost |          346 |    0.0024905 |           34 |           22 |
|    7 | Accept |     0.10714 |     0.79804 |    0.047619 |    0.049043 |  GentleBoost |           32 |      0.70296 |            1 |            1 |
|    8 | Accept |     0.06746 |     0.53433 |    0.047619 |    0.050506 |  GentleBoost |           13 |       0.2496 |            1 |            9 |
|    9 | Accept |    0.065476 |     0.60596 |    0.047619 |    0.047646 |  GentleBoost |           15 |    0.0010117 |           30 |            9 |
|   10 | Accept |    0.051587 |      4.3231 |    0.047619 |     0.04909 |  GentleBoost |          129 |     0.026258 |            2 |           13 |
|   11 | Accept |    0.055556 |      12.929 |    0.047619 |    0.048976 |  GentleBoost |          499 |      0.47664 |           62 |           11 |
|   12 | Accept |       0.125 |      7.2327 |    0.047619 |    0.048741 |  GentleBoost |          199 |    0.0029837 |            1 |           99 |
|   13 | Accept |    0.063492 |     0.45845 |    0.047619 |    0.049267 |  GentleBoost |           11 |        0.423 |            2 |           16 |
|   14 | Accept |     0.09127 |      10.771 |    0.047619 |    0.047638 |  GentleBoost |          492 |     0.052823 |          130 |           16 |
|   15 | Accept |    0.049603 |      14.376 |    0.047619 |    0.047642 |  GentleBoost |          457 |     0.060585 |           13 |            9 |
|   16 | Accept |    0.047619 |      14.666 |    0.047619 |     0.04762 |  GentleBoost |          481 |     0.028743 |            4 |            8 |
|   17 | Accept |    0.047619 |      13.042 |    0.047619 |    0.047617 |  GentleBoost |          398 |    0.0028945 |            6 |           12 |
|   18 | Accept |    0.047619 |      15.322 |    0.047619 |    0.047601 |  GentleBoost |          478 |     0.010562 |            9 |           11 |
|   19 | Accept |    0.051587 |      13.062 |    0.047619 |    0.047544 |  GentleBoost |          411 |     0.050448 |           23 |           15 |
|   20 | Accept |    0.047619 |      12.649 |    0.047619 |    0.047608 |  GentleBoost |          399 |     0.064238 |            3 |           11 |
|==================================================================================================================================================|
| Iter | Eval   | Objective   | Objective   | BestSoFar   | BestSoFar   |       Method | NumLearningC-|    LearnRate |  MinLeafSize | MaxNumSplits |
|      | result |             | runtime     | (observed)  | (estim.)    |              | ycles        |              |              |              |
|==================================================================================================================================================|
|   21 | Accept |    0.047619 |       14.33 |    0.047619 |    0.047609 |  GentleBoost |          481 |     0.010678 |           35 |            9 |
|   22 | Accept |    0.049603 |      14.221 |    0.047619 |    0.047609 |  GentleBoost |          488 |     0.005869 |            7 |            6 |
|   23 | Accept |    0.063492 |     0.79459 |    0.047619 |    0.047603 |  GentleBoost |           22 |    0.0016394 |            4 |            8 |
|   24 | Accept |    0.049603 |      15.434 |    0.047619 |    0.047499 |  GentleBoost |          495 |     0.048783 |            6 |           10 |
|   25 | Best   |    0.045635 |      14.228 |    0.045635 |     0.04564 |  GentleBoost |          484 |    0.0013028 |            2 |            7 |
|   26 | Accept |    0.075397 |      10.614 |    0.045635 |    0.045656 |  GentleBoost |          467 |    0.0024773 |           43 |            1 |
|   27 | Accept |    0.069444 |      1.6392 |    0.045635 |    0.045658 |   AdaBoostM1 |           38 |     0.061792 |            1 |           13 |
|   28 | Accept |    0.075397 |      6.2878 |    0.045635 |    0.045653 |   AdaBoostM1 |          142 |     0.013112 |           10 |           11 |
|   29 | Accept |     0.15873 |     0.39304 |    0.045635 |     0.04564 |   AdaBoostM1 |           12 |     0.012157 |            2 |            1 |
|   30 | Accept |    0.085317 |      15.068 |    0.045635 |     0.04564 |   AdaBoostM1 |          354 |    0.0031614 |            2 |           39 |

__________________________________________________________
Optimization completed.
MaxObjectiveEvaluations of 30 reached.
Total function evaluations: 30
Total elapsed time: 268.5296 seconds
Total objective function evaluation time: 263.5761

Best observed feasible point:
      Method       NumLearningCycles    LearnRate    MinLeafSize    MaxNumSplits
    ___________    _________________    _________    ___________    ____________

    GentleBoost           484           0.0013028         2              7      

Observed objective function value = 0.045635
Estimated objective function value = 0.04564
Function evaluation time = 14.2276

Best estimated feasible point (according to models):
      Method       NumLearningCycles    LearnRate    MinLeafSize    MaxNumSplits
    ___________    _________________    _________    ___________    ____________

    GentleBoost           484           0.0013028         2              7      

Estimated objective function value = 0.04564
Estimated function evaluation time = 14.1222

Training completed in 271.4577 seconds
Selected method: GentleBoost
Number of learning cycles: 484
Training cross-validated ensemble model with best hyperparameters...
=== VALIDATION PERFORMANCE (5-fold CV, 4 sensors) ===
Observation-level validation metrics:
Accuracy: 0.95437
Sensitivity: 0.94048
Specificity: 0.96825
Precision: 0.96735
F1 Score: 0.95372
Observation-level validation confusion matrix:
   237    15
     8   244

Sample-level validation metrics:
Accuracy: 0.98413
Sensitivity: 0.98413
Specificity: 0.98413
Precision: 0.98413
F1 Score: 0.98413
Sample-level validation confusion matrix:
    62     1
     1    62

=== TEST PERFORMANCE (10% held-out data, 4 sensors) ===
Observation-level test metrics:
Accuracy: 0.94643
Sensitivity: 0.89286
Specificity: 1
Precision: 1
F1 Score: 0.9434
Observation-level test confusion matrix:
    25     3
     0    28

Sample-level test metrics:
Accuracy: 0.92857
Sensitivity: 0.85714
Specificity: 1
Precision: 1
F1 Score: 0.92308
Sample-level test confusion matrix:
     6     1
     0     7

Processing sensor combination 30/32: 18  30  32 sensors
Total samples: 140
Class 1 samples: 70
Class 2 samples: 70
Train-Test Split:
Training samples: 126 (63 from class 1, 63 from class 2)
Testing samples: 14 (7 from class 1, 7 from class 2)
Training observations: 378
Testing observations: 42
Fold 1: 26 samples (13 from class 1, 13 from class 2)
Fold 2: 26 samples (13 from class 1, 13 from class 2)
Fold 3: 26 samples (13 from class 1, 13 from class 2)
Fold 4: 24 samples (12 from class 1, 12 from class 2)
Fold 5: 24 samples (12 from class 1, 12 from class 2)
Training optimizable ensemble model...
|==================================================================================================================================================|
| Iter | Eval   | Objective   | Objective   | BestSoFar   | BestSoFar   |       Method | NumLearningC-|    LearnRate |  MinLeafSize | MaxNumSplits |
|      | result |             | runtime     | (observed)  | (estim.)    |              | ycles        |              |              |              |
|==================================================================================================================================================|
|    1 | Best   |     0.13492 |      11.426 |     0.13492 |     0.13492 |     RUSBoost |          292 |     0.086161 |            2 |           16 |
|    2 | Accept |     0.53704 |      6.7376 |     0.13492 |     0.15091 |  GentleBoost |          350 |     0.010375 |          157 |          287 |
|    3 | Best   |     0.11376 |      6.0468 |     0.11376 |     0.12775 |          Bag |          256 |            - |            1 |           12 |
|    4 | Accept |         0.5 |     0.14194 |     0.11376 |     0.13042 |   AdaBoostM1 |           11 |      0.73244 |          156 |           79 |
|    5 | Accept |     0.13492 |      6.3844 |     0.11376 |     0.11778 |          Bag |          277 |            - |            1 |            4 |
|    6 | Best   |     0.10053 |      2.7021 |     0.10053 |     0.10179 |          Bag |          112 |            - |            1 |          309 |
|    7 | Accept |     0.10317 |     0.46415 |     0.10053 |      0.1018 |     RUSBoost |           10 |      0.29071 |            3 |           13 |
|    8 | Accept |     0.16931 |     0.39059 |     0.10053 |     0.10209 |     RUSBoost |           11 |      0.38007 |           42 |            9 |
|    9 | Accept |     0.46032 |     0.49034 |     0.10053 |     0.11719 |          Bag |           22 |            - |          188 |          344 |
|   10 | Accept |      0.1164 |      7.4483 |     0.10053 |     0.11731 |     RUSBoost |          241 |    0.0011851 |            8 |            2 |
|   11 | Accept |     0.11111 |     0.45284 |     0.10053 |     0.11719 |   LogitBoost |           10 |      0.38996 |            1 |            7 |
|   12 | Accept |     0.10053 |     0.61925 |     0.10053 |      0.1012 |   LogitBoost |           15 |      0.75321 |           21 |          307 |
|   13 | Accept |     0.55291 |     0.45755 |     0.10053 |     0.10132 |   LogitBoost |           17 |    0.0030092 |          189 |            1 |
|   14 | Best   |    0.082011 |       8.699 |    0.082011 |     0.08147 |   LogitBoost |          242 |      0.14775 |            6 |          375 |
|   15 | Accept |     0.16931 |     0.41463 |    0.082011 |    0.081721 |   LogitBoost |           16 |    0.0079734 |           10 |            1 |
|   16 | Best   |    0.063492 |      7.8378 |    0.063492 |    0.063129 |   LogitBoost |          337 |      0.99191 |            7 |            2 |
|   17 | Accept |    0.089947 |       0.453 |    0.063492 |    0.066032 |   LogitBoost |           11 |      0.99543 |            4 |           95 |
|   18 | Accept |     0.14021 |     0.47895 |    0.063492 |    0.066275 |   LogitBoost |           12 |    0.0011158 |            1 |          377 |
|   19 | Accept |     0.11376 |      11.246 |    0.063492 |    0.081038 |   LogitBoost |          399 |      0.99583 |            9 |           97 |
|   20 | Accept |     0.12698 |      2.1607 |    0.063492 |    0.082249 |     RUSBoost |           48 |       0.9655 |            8 |           11 |
|==================================================================================================================================================|
| Iter | Eval   | Objective   | Objective   | BestSoFar   | BestSoFar   |       Method | NumLearningC-|    LearnRate |  MinLeafSize | MaxNumSplits |
|      | result |             | runtime     | (observed)  | (estim.)    |              | ycles        |              |              |              |
|==================================================================================================================================================|
|   21 | Accept |    0.095238 |     0.31058 |    0.063492 |    0.081333 |          Bag |           11 |            - |            3 |          360 |
|   22 | Accept |         0.5 |     0.27778 |    0.063492 |    0.081547 |     RUSBoost |           11 |    0.0010801 |          181 |           25 |
|   23 | Accept |    0.095238 |      10.218 |    0.063492 |    0.083309 |   LogitBoost |          485 |      0.96743 |            2 |            1 |
|   24 | Accept |     0.12434 |     0.56402 |    0.063492 |    0.070237 |   LogitBoost |           13 |     0.097535 |            3 |           87 |
|   25 | Accept |     0.11111 |     0.42488 |    0.063492 |    0.081663 |          Bag |           17 |            - |            9 |          362 |
|   26 | Accept |     0.13492 |     0.88633 |    0.063492 |    0.081327 |     RUSBoost |           23 |    0.0010145 |            1 |           60 |
|   27 | Accept |     0.14286 |     0.55227 |    0.063492 |    0.081314 |   AdaBoostM1 |           14 |    0.0010686 |            1 |          175 |
|   28 | Accept |    0.079365 |      6.0275 |    0.063492 |     0.08315 |   AdaBoostM1 |          349 |      0.97773 |            1 |          257 |
|   29 | Accept |     0.10847 |     0.36854 |    0.063492 |    0.082127 |   AdaBoostM1 |           12 |      0.99376 |            3 |            2 |
|   30 | Accept |    0.084656 |      2.2636 |    0.063492 |    0.082044 |   AdaBoostM1 |           73 |      0.98779 |            1 |            6 |

__________________________________________________________
Optimization completed.
MaxObjectiveEvaluations of 30 reached.
Total function evaluations: 30
Total elapsed time: 101.5916 seconds
Total objective function evaluation time: 96.9453

Best observed feasible point:
      Method      NumLearningCycles    LearnRate    MinLeafSize    MaxNumSplits
    __________    _________________    _________    ___________    ____________

    LogitBoost           337            0.99191          7              2      

Observed objective function value = 0.063492
Estimated objective function value = 0.082044
Function evaluation time = 7.8378

Best estimated feasible point (according to models):
      Method      NumLearningCycles    LearnRate    MinLeafSize    MaxNumSplits
    __________    _________________    _________    ___________    ____________

    LogitBoost           337            0.99191          7              2      

Estimated objective function value = 0.082044
Estimated function evaluation time = 8.0952

Training completed in 103.1241 seconds
Selected method: LogitBoost
Number of learning cycles: 337
Training cross-validated ensemble model with best hyperparameters...
=== VALIDATION PERFORMANCE (5-fold CV, 3 sensors) ===
Observation-level validation metrics:
Accuracy: 0.92857
Sensitivity: 0.88889
Specificity: 0.96825
Precision: 0.96552
F1 Score: 0.92562
Observation-level validation confusion matrix:
   168    21
     6   183

Sample-level validation metrics:
Accuracy: 0.95238
Sensitivity: 0.90476
Specificity: 1
Precision: 1
F1 Score: 0.95
Sample-level validation confusion matrix:
    57     6
     0    63

=== TEST PERFORMANCE (10% held-out data, 3 sensors) ===
Observation-level test metrics:
Accuracy: 0.90476
Sensitivity: 0.80952
Specificity: 1
Precision: 1
F1 Score: 0.89474
Observation-level test confusion matrix:
    17     4
     0    21

Sample-level test metrics:
Accuracy: 0.92857
Sensitivity: 0.85714
Specificity: 1
Precision: 1
F1 Score: 0.92308
Sample-level test confusion matrix:
     6     1
     0     7

Processing sensor combination 31/32: 18  30 sensors
Total samples: 140
Class 1 samples: 70
Class 2 samples: 70
Train-Test Split:
Training samples: 126 (63 from class 1, 63 from class 2)
Testing samples: 14 (7 from class 1, 7 from class 2)
Training observations: 252
Testing observations: 28
Fold 1: 26 samples (13 from class 1, 13 from class 2)
Fold 2: 26 samples (13 from class 1, 13 from class 2)
Fold 3: 26 samples (13 from class 1, 13 from class 2)
Fold 4: 24 samples (12 from class 1, 12 from class 2)
Fold 5: 24 samples (12 from class 1, 12 from class 2)
Training optimizable ensemble model...
|==================================================================================================================================================|
| Iter | Eval   | Objective   | Objective   | BestSoFar   | BestSoFar   |       Method | NumLearningC-|    LearnRate |  MinLeafSize | MaxNumSplits |
|      | result |             | runtime     | (observed)  | (estim.)    |              | ycles        |              |              |              |
|==================================================================================================================================================|
|    1 | Best   |     0.17857 |      1.4437 |     0.17857 |     0.17857 |          Bag |           76 |            - |           57 |           38 |
|    2 | Accept |         0.5 |      5.8862 |     0.17857 |     0.19135 |     RUSBoost |          291 |    0.0018971 |          105 |           27 |
|    3 | Best   |     0.16667 |     0.37048 |     0.16667 |     0.17368 |   LogitBoost |           13 |    0.0011741 |           20 |            2 |
|    4 | Best   |     0.15079 |      8.4148 |     0.15079 |     0.15991 |   AdaBoostM1 |          414 |      0.34099 |           72 |            2 |
|    5 | Best   |     0.12698 |      2.0894 |     0.12698 |     0.12709 |   AdaBoostM1 |           97 |      0.29012 |           69 |            4 |
|    6 | Accept |     0.12698 |     0.55202 |     0.12698 |     0.12532 |   AdaBoostM1 |           22 |     0.099313 |           67 |           20 |
|    7 | Accept |     0.13492 |      2.3614 |     0.12698 |     0.12467 |   AdaBoostM1 |          108 |      0.41507 |           42 |            1 |
|    8 | Best   |     0.11111 |     0.76057 |     0.11111 |     0.11135 |  GentleBoost |           29 |    0.0011528 |           41 |           34 |
|    9 | Accept |     0.12302 |      11.026 |     0.11111 |     0.11735 |  GentleBoost |          500 |     0.041641 |            1 |            2 |
|   10 | Accept |     0.50397 |       1.758 |     0.11111 |     0.11148 |  GentleBoost |           96 |    0.0010562 |          114 |          140 |
|   11 | Accept |     0.11905 |     0.69645 |     0.11111 |     0.11128 |  GentleBoost |           28 |    0.0018308 |           27 |          112 |
|   12 | Accept |     0.13889 |      1.1551 |     0.11111 |     0.11131 |   AdaBoostM1 |           43 |     0.042883 |           23 |          112 |
|   13 | Accept |      0.1627 |     0.36587 |     0.11111 |     0.11385 |   AdaBoostM1 |           11 |    0.0010012 |            2 |           32 |
|   14 | Accept |      0.1627 |     0.81012 |     0.11111 |     0.11442 |   LogitBoost |           36 |    0.0084351 |            2 |            1 |
|   15 | Accept |     0.12698 |      2.1475 |     0.11111 |      0.1149 |   LogitBoost |          109 |      0.15713 |           83 |          182 |
|   16 | Accept |     0.11905 |       5.245 |     0.11111 |     0.11467 |   LogitBoost |          242 |     0.029906 |            2 |            2 |
|   17 | Accept |     0.12302 |       10.87 |     0.11111 |     0.11389 |   LogitBoost |          499 |      0.99379 |           37 |          249 |
|   18 | Accept |     0.49603 |     0.32332 |     0.11111 |     0.11432 |  GentleBoost |           12 |    0.0029052 |          105 |            1 |
|   19 | Accept |     0.12698 |      2.5528 |     0.11111 |     0.11281 |   LogitBoost |           92 |      0.93091 |            3 |           77 |
|   20 | Accept |     0.13889 |     0.34654 |     0.11111 |     0.11313 |  GentleBoost |           10 |      0.70198 |            2 |          127 |
|==================================================================================================================================================|
| Iter | Eval   | Objective   | Objective   | BestSoFar   | BestSoFar   |       Method | NumLearningC-|    LearnRate |  MinLeafSize | MaxNumSplits |
|      | result |             | runtime     | (observed)  | (estim.)    |              | ycles        |              |              |              |
|==================================================================================================================================================|
|   21 | Accept |     0.11508 |     0.37745 |     0.11111 |     0.11114 |   AdaBoostM1 |           11 |      0.15903 |            7 |            8 |
|   22 | Accept |     0.50794 |     0.16771 |     0.11111 |     0.11113 |   AdaBoostM1 |           12 |    0.0023322 |          124 |          163 |
|   23 | Accept |     0.11905 |     0.43699 |     0.11111 |     0.11122 |   LogitBoost |           18 |      0.98752 |            2 |            1 |
|   24 | Accept |     0.11905 |      2.0313 |     0.11111 |     0.11138 |   AdaBoostM1 |           91 |     0.012531 |           12 |            1 |
|   25 | Accept |      0.1627 |      2.7751 |     0.11111 |     0.11148 |   LogitBoost |          138 |    0.0019813 |           49 |            1 |
|   26 | Accept |     0.13492 |     0.55662 |     0.11111 |     0.11353 |   AdaBoostM1 |           19 |    0.0010069 |            5 |           58 |
|   27 | Accept |     0.53175 |     0.83536 |     0.11111 |     0.11231 |   LogitBoost |           40 |      0.96899 |          125 |           37 |
|   28 | Accept |     0.18254 |      9.8073 |     0.11111 |     0.11113 |   LogitBoost |          490 |      0.97756 |           68 |            7 |
|   29 | Accept |     0.14286 |      9.2237 |     0.11111 |     0.11113 |   LogitBoost |          426 |    0.0016359 |            7 |            2 |
|   30 | Accept |     0.11905 |     0.72171 |     0.11111 |     0.11113 |   AdaBoostM1 |           28 |      0.18153 |           26 |           82 |

__________________________________________________________
Optimization completed.
MaxObjectiveEvaluations of 30 reached.
Total function evaluations: 30
Total elapsed time: 90.7546 seconds
Total objective function evaluation time: 86.1091

Best observed feasible point:
      Method       NumLearningCycles    LearnRate    MinLeafSize    MaxNumSplits
    ___________    _________________    _________    ___________    ____________

    GentleBoost           29            0.0011528        41              34     

Observed objective function value = 0.11111
Estimated objective function value = 0.11113
Function evaluation time = 0.76057

Best estimated feasible point (according to models):
      Method       NumLearningCycles    LearnRate    MinLeafSize    MaxNumSplits
    ___________    _________________    _________    ___________    ____________

    GentleBoost           29            0.0011528        41              34     

Estimated objective function value = 0.11113
Estimated function evaluation time = 0.75864

Training completed in 90.9552 seconds
Selected method: GentleBoost
Number of learning cycles: 29
Training cross-validated ensemble model with best hyperparameters...
=== VALIDATION PERFORMANCE (5-fold CV, 2 sensors) ===
Observation-level validation metrics:
Accuracy: 0.87302
Sensitivity: 0.84921
Specificity: 0.89683
Precision: 0.89167
F1 Score: 0.86992
Observation-level validation confusion matrix:
   107    19
    13   113

Sample-level validation metrics:
Accuracy: 0.89683
Sensitivity: 0.93651
Specificity: 0.85714
Precision: 0.86765
F1 Score: 0.90076
Sample-level validation confusion matrix:
    59     4
     9    54

=== TEST PERFORMANCE (10% held-out data, 2 sensors) ===
Observation-level test metrics:
Accuracy: 0.89286
Sensitivity: 0.85714
Specificity: 0.92857
Precision: 0.92308
F1 Score: 0.88889
Observation-level test confusion matrix:
    12     2
     1    13

Sample-level test metrics:
Accuracy: 0.92857
Sensitivity: 1
Specificity: 0.85714
Precision: 0.875
F1 Score: 0.93333
Sample-level test confusion matrix:
     7     0
     1     6

Processing sensor combination 32/32: 18 sensors
Total samples: 140
Class 1 samples: 70
Class 2 samples: 70
Train-Test Split:
Training samples: 126 (63 from class 1, 63 from class 2)
Testing samples: 14 (7 from class 1, 7 from class 2)
Training observations: 126
Testing observations: 14
Fold 1: 26 samples (13 from class 1, 13 from class 2)
Fold 2: 26 samples (13 from class 1, 13 from class 2)
Fold 3: 26 samples (13 from class 1, 13 from class 2)
Fold 4: 24 samples (12 from class 1, 12 from class 2)
Fold 5: 24 samples (12 from class 1, 12 from class 2)
Training optimizable ensemble model...
|==================================================================================================================================================|
| Iter | Eval   | Objective   | Objective   | BestSoFar   | BestSoFar   |       Method | NumLearningC-|    LearnRate |  MinLeafSize | MaxNumSplits |
|      | result |             | runtime     | (observed)  | (estim.)    |              | ycles        |              |              |              |
|==================================================================================================================================================|
|    1 | Best   |     0.11111 |      10.992 |     0.11111 |     0.11111 |  GentleBoost |          475 |    0.0020914 |            2 |            6 |
|    2 | Accept |     0.57937 |     0.65673 |     0.11111 |      0.1443 |   LogitBoost |           32 |    0.0031547 |           53 |            2 |
|    3 | Best   |     0.10317 |      1.5341 |     0.10317 |       0.116 |   LogitBoost |           69 |      0.95191 |            2 |           11 |
|    4 | Accept |     0.11905 |      8.8939 |     0.10317 |     0.11178 |  GentleBoost |          458 |      0.35486 |           46 |            6 |
|    5 | Best   |    0.087302 |     0.80081 |    0.087302 |    0.087593 |   LogitBoost |           32 |        0.706 |            2 |            9 |
|    6 | Best   |    0.063492 |      1.0131 |    0.063492 |    0.065589 |   LogitBoost |           44 |    0.0063325 |            2 |            1 |
|    7 | Accept |    0.063492 |      1.2885 |    0.063492 |    0.063504 |   AdaBoostM1 |           59 |    0.0010333 |            2 |            1 |
|    8 | Accept |     0.11111 |     0.42974 |    0.063492 |    0.063713 |  GentleBoost |           15 |      0.14332 |           45 |           39 |
|    9 | Accept |     0.11111 |      7.7185 |    0.063492 |    0.063706 |  GentleBoost |          345 |     0.001021 |           11 |           68 |
|   10 | Accept |    0.079365 |      9.4134 |    0.063492 |    0.063652 |   AdaBoostM1 |          440 |    0.0011526 |           17 |            3 |
|   11 | Accept |    0.079365 |     0.82212 |    0.063492 |     0.06369 |   LogitBoost |           31 |    0.0010048 |            1 |           10 |
|   12 | Best   |    0.055556 |      2.9075 |    0.055556 |    0.055812 |     RUSBoost |          115 |      0.32773 |            4 |            2 |
|   13 | Accept |     0.12698 |      0.6384 |    0.055556 |     0.05588 |     RUSBoost |           27 |    0.0014725 |           47 |            1 |
|   14 | Accept |    0.079365 |      1.0838 |    0.055556 |    0.055852 |     RUSBoost |           38 |     0.010443 |            1 |          118 |
|   15 | Accept |    0.079365 |     0.98611 |    0.055556 |    0.055859 |          Bag |           41 |            - |            8 |          103 |
|   16 | Accept |    0.079365 |     0.91689 |    0.055556 |    0.055888 |          Bag |           44 |            - |            1 |            1 |
|   17 | Accept |     0.53968 |     0.64476 |    0.055556 |     0.05575 |          Bag |           31 |            - |           63 |            2 |
|   18 | Accept |    0.071429 |      7.1029 |    0.055556 |    0.055757 |          Bag |          364 |            - |            3 |          116 |
|   19 | Accept |     0.11111 |      3.7291 |    0.055556 |    0.055762 |   AdaBoostM1 |          175 |      0.95306 |            5 |           15 |
|   20 | Accept |         0.5 |    0.097576 |    0.055556 |    0.055759 |   AdaBoostM1 |           76 |    0.0024753 |           63 |            5 |
|==================================================================================================================================================|
| Iter | Eval   | Objective   | Objective   | BestSoFar   | BestSoFar   |       Method | NumLearningC-|    LearnRate |  MinLeafSize | MaxNumSplits |
|      | result |             | runtime     | (observed)  | (estim.)    |              | ycles        |              |              |              |
|==================================================================================================================================================|
|   21 | Accept |    0.063492 |      0.8644 |    0.055556 |     0.05565 |     RUSBoost |           32 |     0.001058 |           11 |           69 |
|   22 | Best   |    0.047619 |     0.18845 |    0.047619 |    0.047816 |   AdaBoostM1 |          486 |      0.97931 |            1 |           71 |
|   23 | Accept |    0.063492 |     0.63452 |    0.047619 |    0.047805 |     RUSBoost |           24 |    0.0010015 |            2 |           29 |
|   24 | Accept |    0.079365 |      10.526 |    0.047619 |    0.049553 |   AdaBoostM1 |          500 |    0.0010032 |            1 |            9 |
|   25 | Accept |    0.063492 |      1.9774 |    0.047619 |    0.049716 |   AdaBoostM1 |           82 |    0.0011635 |           11 |           35 |
|   26 | Accept |    0.063492 |      1.0102 |    0.047619 |    0.050007 |     RUSBoost |           35 |    0.0010659 |            6 |          120 |
|   27 | Accept |     0.15079 |      0.5862 |    0.047619 |    0.050116 |  GentleBoost |           19 |      0.98912 |            1 |           58 |
|   28 | Accept |    0.071429 |     0.31778 |    0.047619 |    0.052453 |   AdaBoostM1 |           11 |      0.99455 |            2 |            3 |
|   29 | Accept |    0.063492 |      10.042 |    0.047619 |    0.057821 |     RUSBoost |          438 |      0.99506 |           10 |            3 |
|   30 | Accept |    0.071429 |     0.23824 |    0.047619 |    0.053746 |          Bag |           10 |            - |            5 |           41 |

__________________________________________________________
Optimization completed.
MaxObjectiveEvaluations of 30 reached.
Total function evaluations: 30
Total elapsed time: 92.7325 seconds
Total objective function evaluation time: 88.055

Best observed feasible point:
      Method      NumLearningCycles    LearnRate    MinLeafSize    MaxNumSplits
    __________    _________________    _________    ___________    ____________

    AdaBoostM1           486            0.97931          1              71     

Observed objective function value = 0.047619
Estimated objective function value = 0.053746
Function evaluation time = 0.18845

Best estimated feasible point (according to models):
      Method      NumLearningCycles    LearnRate    MinLeafSize    MaxNumSplits
    __________    _________________    _________    ___________    ____________

    AdaBoostM1           486            0.97931          1              71     

Estimated objective function value = 0.053746
Estimated function evaluation time = 0.18851

Warning: AdaBoostM1 exits because classification error = 0 
> In classreg.learning.modifier/AdaBoostM1/incrementNumIterations (line 95)
In classreg.learning.ensemble/Ensemble/fitBuiltinEnsemble (line 462)
In classreg.learning.classif/ClassificationEnsemble (line 85)
In classreg.learning/FitTemplate/fit (line 292)
In fitensemble (line 364)
In fitcensemble (line 212)
In classreg.learning.paramoptim.fitToFullDataset (line 8)
In classreg.learning.paramoptim.fitoptimizing (line 50)
In fitcensemble (line 192)
In MLTrainTestLoop_Smart_CASEII (line 191) 
Training completed in 92.9337 seconds
Selected method: AdaBoostM1
Number of learning cycles: 15
Training cross-validated ensemble model with best hyperparameters...
=== VALIDATION PERFORMANCE (5-fold CV, 1 sensors) ===
Observation-level validation metrics:
Accuracy: 0.90476
Sensitivity: 0.92063
Specificity: 0.88889
Precision: 0.89231
F1 Score: 0.90625
Observation-level validation confusion matrix:
    58     5
     7    56

Sample-level validation metrics:
Accuracy: 0.90476
Sensitivity: 0.92063
Specificity: 0.88889
Precision: 0.89231
F1 Score: 0.90625
Sample-level validation confusion matrix:
    58     5
     7    56

=== TEST PERFORMANCE (10% held-out data, 1 sensors) ===
Observation-level test metrics:
Accuracy: 1
Sensitivity: 1
Specificity: 1
Precision: 1
F1 Score: 1
Observation-level test confusion matrix:
     7     0
     0     7

Sample-level test metrics:
Accuracy: 1
Sensitivity: 1
Specificity: 1
Precision: 1
F1 Score: 1
Sample-level test confusion matrix:
     7     0
     0     7
