# Supplementary material for: Adaptive Machine Learning for Electronic Nose‐Based Forensic VOC Classification
Source: Adv Sci (Weinh). 2025 Jun 24;12(36):e04657. doi: 10.1002/advs.202504657 (PMC12463043; doi:10.1002/advs.202504657)
Supplement: Supplementary file 3 — Supporting Information [file ADVS-12-e04657-s002.zip › CASEIII_CA1_output.txt]

Processing sensor combination 1/32: 1   2   3   4   5   6   7   8   9  10  11  12  13  14  15  16  17  18  19  20  21  22  23  24  25  26  27  28  29  30  31  32 sensors
Total samples: 488
Class 1 samples: 377
Class 2 samples: 111
Train-Test Split:
Training samples: 438 (339 from class 1, 99 from class 2)
Testing samples: 50 (38 from class 1, 12 from class 2)
Training observations: 14016
Testing observations: 1600
Fold 1: 88 samples (68 from class 1, 20 from class 2)
Fold 2: 88 samples (68 from class 1, 20 from class 2)
Fold 3: 88 samples (68 from class 1, 20 from class 2)
Fold 4: 88 samples (68 from class 1, 20 from class 2)
Fold 5: 86 samples (67 from class 1, 19 from class 2)
Training optimizable ensemble model...
|==================================================================================================================================================|
| Iter | Eval   | Objective   | Objective   | BestSoFar   | BestSoFar   |       Method | NumLearningC-|    LearnRate |  MinLeafSize | MaxNumSplits |
|      | result |             | runtime     | (observed)  | (estim.)    |              | ycles        |              |              |              |
|==================================================================================================================================================|
|    1 | Best   |     0.19535 |      9.5804 |     0.19535 |     0.19535 |  GentleBoost |          191 |    0.0052965 |         3691 |          617 |
|    2 | Best   |     0.15882 |      8.9059 |     0.15882 |     0.16069 |  GentleBoost |          138 |    0.0028129 |            2 |            6 |
|    3 | Accept |     0.21304 |      2.6055 |     0.15882 |     0.16108 |   AdaBoostM1 |           11 |    0.0018175 |           32 |          179 |
|    4 | Accept |     0.16731 |      5.2924 |     0.15882 |     0.16089 |   AdaBoostM1 |           33 |      0.35283 |            4 |           41 |
|    5 | Best   |     0.15104 |      7.8627 |     0.15104 |     0.15224 |  GentleBoost |           88 |    0.0028605 |            2 |           17 |
|    6 | Best   |     0.13684 |      5.9333 |     0.13684 |     0.13685 |  GentleBoost |           38 |    0.0032822 |            2 |          219 |
|    7 | Accept |     0.14462 |      2.7074 |     0.13684 |     0.13687 |  GentleBoost |           11 |      0.13908 |            2 |        12043 |
|    8 | Accept |      0.1397 |      4.0749 |     0.13684 |     0.13688 |  GentleBoost |           16 |    0.0011092 |            2 |        13376 |
|    9 | Accept |     0.15596 |      3.3353 |     0.13684 |     0.13688 |   LogitBoost |           23 |      0.20506 |            2 |          161 |
|   10 | Best   |     0.13663 |      109.09 |     0.13663 |     0.13663 |   LogitBoost |          465 |     0.092904 |            2 |          934 |
|   11 | Best   |     0.12678 |      115.95 |     0.12678 |     0.12679 |   LogitBoost |          470 |      0.14653 |            3 |          479 |
|   12 | Accept |     0.13014 |      118.24 |     0.12678 |      0.1268 |   LogitBoost |          494 |     0.062463 |            6 |         6937 |
|   13 | Accept |     0.13263 |      49.089 |     0.12678 |      0.1268 |   LogitBoost |          213 |      0.08496 |            4 |         1070 |
|   14 | Accept |      0.1646 |      2.7008 |     0.12678 |      0.1268 |  GentleBoost |           25 |     0.025504 |            7 |           39 |
|   15 | Accept |     0.14498 |      123.18 |     0.12678 |      0.1268 |   LogitBoost |          498 |     0.011286 |            4 |        12840 |
|   16 | Best   |     0.12272 |      51.922 |     0.12272 |     0.12272 |   LogitBoost |          444 |      0.83865 |           10 |           44 |
|   17 | Best   |     0.11551 |      77.123 |     0.11551 |     0.11553 |   LogitBoost |          468 |      0.49076 |            5 |          142 |
|   18 | Accept |     0.14812 |      28.178 |     0.11551 |     0.11554 |   LogitBoost |          426 |      0.34491 |            4 |            7 |
|   19 | Accept |     0.15775 |      217.95 |     0.11551 |     0.11552 |   LogitBoost |          471 |      0.83055 |            6 |          804 |
|   20 | Accept |     0.11922 |      92.505 |     0.11551 |     0.11552 |   LogitBoost |          495 |     0.070762 |           17 |          123 |
|==================================================================================================================================================|
| Iter | Eval   | Objective   | Objective   | BestSoFar   | BestSoFar   |       Method | NumLearningC-|    LearnRate |  MinLeafSize | MaxNumSplits |
|      | result |             | runtime     | (observed)  | (estim.)    |              | ycles        |              |              |              |
|==================================================================================================================================================|
|   21 | Accept |     0.12079 |      55.916 |     0.11551 |     0.11874 |   LogitBoost |          362 |      0.22016 |            7 |          101 |
|   22 | Best   |     0.11387 |      111.28 |     0.11387 |     0.11435 |   LogitBoost |          483 |      0.14003 |           22 |          170 |
|   23 | Accept |     0.14583 |      69.966 |     0.11387 |     0.11528 |   LogitBoost |          415 |     0.039508 |          237 |          660 |
|   24 | Accept |     0.11565 |      84.769 |     0.11387 |     0.11388 |   LogitBoost |          479 |      0.48949 |           33 |           73 |
|   25 | Accept |     0.14519 |      35.835 |     0.11387 |     0.11388 |   LogitBoost |          464 |       0.5661 |         1164 |           48 |
|   26 | Best   |     0.11123 |      74.401 |     0.11123 |     0.11124 |   LogitBoost |          456 |      0.92644 |           12 |          117 |
|   27 | Accept |     0.15332 |      55.569 |     0.11123 |     0.11124 |   LogitBoost |          329 |    0.0090392 |            3 |          429 |
|   28 | Accept |      0.1133 |      59.946 |     0.11123 |     0.11124 |   LogitBoost |          285 |      0.66274 |           30 |          128 |
|   29 | Best   |     0.11023 |      112.23 |     0.11023 |     0.11025 |   LogitBoost |          425 |      0.41123 |           28 |          200 |
|   30 | Accept |     0.14862 |      3.3735 |     0.11023 |     0.11025 |  GentleBoost |           13 |    0.0053942 |            1 |         1891 |

__________________________________________________________
Optimization completed.
MaxObjectiveEvaluations of 30 reached.
Total function evaluations: 30
Total elapsed time: 1708.4859 seconds
Total objective function evaluation time: 1699.5052

Best observed feasible point:
      Method      NumLearningCycles    LearnRate    MinLeafSize    MaxNumSplits
    __________    _________________    _________    ___________    ____________

    LogitBoost           425            0.41123         28             200     

Observed objective function value = 0.11023
Estimated objective function value = 0.11025
Function evaluation time = 112.2295

Best estimated feasible point (according to models):
      Method      NumLearningCycles    LearnRate    MinLeafSize    MaxNumSplits
    __________    _________________    _________    ___________    ____________

    LogitBoost           425            0.41123         28             200     

Estimated objective function value = 0.11025
Estimated function evaluation time = 105.2277

Training completed in 1737.0942 seconds
Selected method: LogitBoost
Number of learning cycles: 425
Training cross-validated ensemble model with best hyperparameters...
=== VALIDATION PERFORMANCE (5-fold CV, 32 sensors) ===
Observation-level validation metrics:
Accuracy: 0.88477
Sensitivity: 0.94137
Specificity: 0.69097
Precision: 0.91252
F1 Score: 0.92672
Observation-level validation confusion matrix:
       10212         636
         979        2189

Sample-level validation metrics:
Accuracy: 0.96804
Sensitivity: 1
Specificity: 0.85859
Precision: 0.96034
F1 Score: 0.97977
Sample-level validation confusion matrix:
   339     0
    14    85

=== TEST PERFORMANCE (10% held-out data, 32 sensors) ===
Observation-level test metrics:
Accuracy: 0.82188
Sensitivity: 0.96793
Specificity: 0.35938
Precision: 0.82713
F1 Score: 0.892
Observation-level test confusion matrix:
        1177          39
         246         138

Sample-level test metrics:
Accuracy: 0.82
Sensitivity: 0.97368
Specificity: 0.33333
Precision: 0.82222
F1 Score: 0.89157
Sample-level test confusion matrix:
    37     1
     8     4

Processing sensor combination 2/32: 1   2   3   4   5   6   7   8   9  10  11  12  13  14  15  16  18  19  20  21  22  23  24  25  26  27  28  29  30  31  32 sensors
Total samples: 488
Class 1 samples: 377
Class 2 samples: 111
Train-Test Split:
Training samples: 438 (339 from class 1, 99 from class 2)
Testing samples: 50 (38 from class 1, 12 from class 2)
Training observations: 13578
Testing observations: 1550
Fold 1: 88 samples (68 from class 1, 20 from class 2)
Fold 2: 88 samples (68 from class 1, 20 from class 2)
Fold 3: 88 samples (68 from class 1, 20 from class 2)
Fold 4: 88 samples (68 from class 1, 20 from class 2)
Fold 5: 86 samples (67 from class 1, 19 from class 2)
Training optimizable ensemble model...
|==================================================================================================================================================|
| Iter | Eval   | Objective   | Objective   | BestSoFar   | BestSoFar   |       Method | NumLearningC-|    LearnRate |  MinLeafSize | MaxNumSplits |
|      | result |             | runtime     | (observed)  | (estim.)    |              | ycles        |              |              |              |
|==================================================================================================================================================|
|    1 | Best   |     0.12815 |      88.496 |     0.12815 |     0.12815 |   AdaBoostM1 |          305 |      0.30739 |            1 |          614 |
|    2 | Accept |     0.21527 |       1.316 |     0.12815 |     0.13484 |   LogitBoost |           16 |     0.048676 |            2 |            8 |
|    3 | Accept |      0.1498 |       19.98 |     0.12815 |     0.13211 |  GentleBoost |          242 |     0.038294 |          312 |            6 |
|    4 | Accept |     0.15665 |       7.835 |     0.12815 |     0.12815 |  GentleBoost |           55 |    0.0043046 |          299 |         4730 |
|    5 | Accept |     0.13242 |      49.465 |     0.12815 |     0.12815 |  GentleBoost |          408 |     0.030787 |          435 |          334 |
|    6 | Accept |      0.1895 |      17.253 |     0.12815 |     0.12815 |  GentleBoost |          467 |    0.0022405 |          992 |            1 |
|    7 | Best   |     0.11644 |      77.474 |     0.11644 |     0.11644 |  GentleBoost |          292 |      0.13835 |           50 |        13477 |
|    8 | Accept |     0.20217 |      3.9599 |     0.11644 |     0.11644 |   AdaBoostM1 |           17 |    0.0048602 |           18 |         9229 |
|    9 | Accept |     0.22234 |      1.0193 |     0.11644 |     0.11644 |   AdaBoostM1 |           18 |      0.90465 |          114 |            1 |
|   10 | Best   |     0.11482 |      132.23 |     0.11482 |     0.11482 |  GentleBoost |          454 |      0.92386 |           33 |         3630 |
|   11 | Best   |     0.11335 |      56.568 |     0.11335 |     0.11338 |  GentleBoost |          210 |      0.89987 |           38 |         1738 |
|   12 | Accept |     0.14141 |      22.435 |     0.11335 |     0.11336 |  GentleBoost |          195 |      0.87075 |          488 |        10146 |
|   13 | Accept |     0.11725 |      91.597 |     0.11335 |     0.11335 |  GentleBoost |          405 |    0.0026587 |           72 |          781 |
|   14 | Accept |     0.14067 |      60.499 |     0.11335 |     0.11336 |  GentleBoost |          212 |      0.20448 |            1 |         2816 |
|   15 | Accept |     0.14008 |      138.86 |     0.11335 |     0.11336 |   AdaBoostM1 |          490 |    0.0087072 |            4 |        13502 |
|   16 | Accept |     0.17234 |      44.186 |     0.11335 |     0.11336 |   AdaBoostM1 |          496 |      0.92245 |            1 |            4 |
|   17 | Accept |     0.11843 |      81.195 |     0.11335 |     0.11594 |  GentleBoost |          274 |     0.072024 |           24 |         2609 |
|   18 | Accept |     0.13161 |      16.317 |     0.11335 |     0.11338 |  GentleBoost |          138 |     0.057524 |           15 |           64 |
|   19 | Accept |     0.11482 |       85.73 |     0.11335 |     0.11377 |  GentleBoost |          457 |      0.98533 |           99 |         2762 |
|   20 | Accept |     0.11636 |       59.18 |     0.11335 |     0.11475 |  GentleBoost |          262 |      0.45255 |           68 |          489 |
|==================================================================================================================================================|
| Iter | Eval   | Objective   | Objective   | BestSoFar   | BestSoFar   |       Method | NumLearningC-|    LearnRate |  MinLeafSize | MaxNumSplits |
|      | result |             | runtime     | (observed)  | (estim.)    |              | ycles        |              |              |              |
|==================================================================================================================================================|
|   21 | Accept |     0.15319 |      2.4289 |     0.11335 |     0.11462 |  GentleBoost |           10 |    0.0043112 |            1 |         7681 |
|   22 | Accept |     0.16158 |      156.17 |     0.11335 |     0.11422 |   AdaBoostM1 |          385 |      0.95896 |            1 |         9546 |
|   23 | Accept |     0.14251 |      126.25 |     0.11335 |     0.11339 |   AdaBoostM1 |          498 |    0.0056621 |            8 |          616 |
|   24 | Accept |     0.11452 |      84.098 |     0.11335 |      0.1134 |  GentleBoost |          331 |     0.015938 |           55 |         3336 |
|   25 | Accept |     0.11489 |      92.846 |     0.11335 |     0.11342 |  GentleBoost |          369 |      0.89844 |           57 |         1849 |
|   26 | Accept |     0.12123 |      21.594 |     0.11335 |     0.11434 |  GentleBoost |           87 |     0.019112 |           34 |          809 |
|   27 | Accept |     0.11445 |      112.65 |     0.11335 |     0.11432 |  GentleBoost |          484 |     0.011257 |           67 |         7396 |
|   28 | Accept |     0.20762 |     0.67117 |     0.11335 |     0.11432 |  GentleBoost |           12 |       0.4993 |            1 |            2 |
|   29 | Accept |     0.11681 |      70.156 |     0.11335 |     0.11462 |  GentleBoost |          270 |      0.81645 |           50 |         4666 |
|   30 | Accept |     0.11938 |      123.91 |     0.11335 |     0.11467 |  GentleBoost |          485 |    0.0050044 |           11 |        12317 |

__________________________________________________________
Optimization completed.
MaxObjectiveEvaluations of 30 reached.
Total function evaluations: 30
Total elapsed time: 1850.5421 seconds
Total objective function evaluation time: 1846.3616

Best observed feasible point:
      Method       NumLearningCycles    LearnRate    MinLeafSize    MaxNumSplits
    ___________    _________________    _________    ___________    ____________

    GentleBoost           210            0.89987         38             1738    

Observed objective function value = 0.11335
Estimated objective function value = 0.11482
Function evaluation time = 56.5682

Best estimated feasible point (according to models):
      Method       NumLearningCycles    LearnRate    MinLeafSize    MaxNumSplits
    ___________    _________________    _________    ___________    ____________

    GentleBoost           331           0.015938         55             3336    

Estimated objective function value = 0.11467
Estimated function evaluation time = 84.2655

Training completed in 1873.3043 seconds
Selected method: GentleBoost
Number of learning cycles: 331
Training cross-validated ensemble model with best hyperparameters...
=== VALIDATION PERFORMANCE (5-fold CV, 31 sensors) ===
Observation-level validation metrics:
Accuracy: 0.88415
Sensitivity: 0.97145
Specificity: 0.58521
Precision: 0.88913
F1 Score: 0.92847
Observation-level validation confusion matrix:
       10209         300
        1273        1796

Sample-level validation metrics:
Accuracy: 0.92922
Sensitivity: 1
Specificity: 0.68687
Precision: 0.91622
F1 Score: 0.95628
Sample-level validation confusion matrix:
   339     0
    31    68

=== TEST PERFORMANCE (10% held-out data, 31 sensors) ===
Observation-level test metrics:
Accuracy: 0.82774
Sensitivity: 0.96604
Specificity: 0.38978
Precision: 0.8337
F1 Score: 0.89501
Observation-level test confusion matrix:
        1138          40
         227         145

Sample-level test metrics:
Accuracy: 0.84
Sensitivity: 0.97368
Specificity: 0.41667
Precision: 0.84091
F1 Score: 0.90244
Sample-level test confusion matrix:
    37     1
     7     5

Processing sensor combination 3/32: 1   2   3   4   5   6   7   8   9  10  11  12  13  14  15  16  18  19  20  21  22  23  24  26  27  28  29  30  31  32 sensors
Total samples: 488
Class 1 samples: 377
Class 2 samples: 111
Train-Test Split:
Training samples: 438 (339 from class 1, 99 from class 2)
Testing samples: 50 (38 from class 1, 12 from class 2)
Training observations: 13140
Testing observations: 1500
Fold 1: 88 samples (68 from class 1, 20 from class 2)
Fold 2: 88 samples (68 from class 1, 20 from class 2)
Fold 3: 88 samples (68 from class 1, 20 from class 2)
Fold 4: 88 samples (68 from class 1, 20 from class 2)
Fold 5: 86 samples (67 from class 1, 19 from class 2)
Training optimizable ensemble model...
|==================================================================================================================================================|
| Iter | Eval   | Objective   | Objective   | BestSoFar   | BestSoFar   |       Method | NumLearningC-|    LearnRate |  MinLeafSize | MaxNumSplits |
|      | result |             | runtime     | (observed)  | (estim.)    |              | ycles        |              |              |              |
|==================================================================================================================================================|
|    1 | Best   |     0.17626 |      1.8077 |     0.17626 |     0.17626 |   AdaBoostM1 |           11 |      0.69547 |           16 |           66 |
|    2 | Accept |     0.19932 |      5.7256 |     0.17626 |     0.17717 |          Bag |           49 |            - |           21 |           80 |
|    3 | Accept |     0.22603 |      8.3896 |     0.17626 |      0.1789 |   LogitBoost |          250 |     0.064814 |         2326 |            1 |
|    4 | Accept |      0.2105 |       0.803 |     0.17626 |     0.17867 |  GentleBoost |           12 |      0.38696 |         1553 |        11174 |
|    5 | Best   |     0.16339 |      2.8399 |     0.16339 |     0.16475 |   AdaBoostM1 |           11 |      0.85179 |           26 |          397 |
|    6 | Best   |     0.15974 |      2.5464 |     0.15974 |     0.15979 |   AdaBoostM1 |           11 |       0.4311 |           30 |         4452 |
|    7 | Accept |     0.21918 |      2.2004 |     0.15974 |     0.15975 |   AdaBoostM1 |           11 |     0.001328 |          108 |         6426 |
|    8 | Best   |     0.14018 |      7.3226 |     0.14018 |      0.1402 |   AdaBoostM1 |           33 |      0.71207 |           46 |          133 |
|    9 | Best   |      0.1363 |      13.727 |      0.1363 |      0.1363 |   AdaBoostM1 |           59 |      0.62001 |           80 |          426 |
|   10 | Best   |     0.12222 |      58.228 |     0.12222 |     0.12224 |   AdaBoostM1 |          228 |      0.99062 |           54 |         2076 |
|   11 | Accept |     0.19787 |      28.982 |     0.12222 |     0.12223 |   AdaBoostM1 |          446 |      0.50623 |           53 |            2 |
|   12 | Best   |     0.11773 |      59.966 |     0.11773 |     0.11775 |   AdaBoostM1 |          214 |      0.77565 |           38 |         1712 |
|   13 | Accept |     0.12572 |      36.942 |     0.11773 |     0.11776 |   AdaBoostM1 |          131 |      0.94185 |           30 |         4102 |
|   14 | Best   |     0.11606 |      80.682 |     0.11606 |     0.11607 |   AdaBoostM1 |          274 |      0.28449 |           41 |         2835 |
|   15 | Best   |     0.11332 |       134.9 |     0.11332 |     0.11334 |   AdaBoostM1 |          439 |      0.24181 |           32 |         1794 |
|   16 | Accept |     0.11484 |      82.965 |     0.11332 |     0.11332 |   AdaBoostM1 |          288 |      0.15395 |           34 |          727 |
|   17 | Accept |      0.1156 |      126.44 |     0.11332 |      0.1133 |   AdaBoostM1 |          416 |      0.13634 |           20 |         1836 |
|   18 | Accept |     0.11606 |       108.7 |     0.11332 |     0.11331 |   AdaBoostM1 |          345 |      0.28204 |           24 |          783 |
|   19 | Accept |      0.1188 |      110.32 |     0.11332 |     0.11356 |   AdaBoostM1 |          380 |      0.10372 |           30 |         1607 |
|   20 | Accept |     0.11682 |       121.4 |     0.11332 |     0.11453 |   AdaBoostM1 |          391 |      0.27597 |           27 |         2294 |
|==================================================================================================================================================|
| Iter | Eval   | Objective   | Objective   | BestSoFar   | BestSoFar   |       Method | NumLearningC-|    LearnRate |  MinLeafSize | MaxNumSplits |
|      | result |             | runtime     | (observed)  | (estim.)    |              | ycles        |              |              |              |
|==================================================================================================================================================|
|   21 | Accept |     0.11393 |      110.55 |     0.11332 |     0.11431 |   AdaBoostM1 |          369 |      0.21811 |           40 |         1393 |
|   22 | Accept |     0.12778 |       153.9 |     0.11332 |     0.11439 |   AdaBoostM1 |          498 |     0.080881 |            4 |        11896 |
|   23 | Accept |      0.1395 |      108.49 |     0.11332 |     0.11461 |   AdaBoostM1 |          310 |      0.31487 |            1 |         1385 |
|   24 | Accept |     0.11895 |      80.733 |     0.11332 |     0.11472 |   AdaBoostM1 |          271 |      0.24973 |           33 |          896 |
|   25 | Accept |     0.11408 |       136.4 |     0.11332 |      0.1145 |   AdaBoostM1 |          434 |      0.32492 |           28 |         1490 |
|   26 | Accept |      0.1153 |      143.66 |     0.11332 |     0.11452 |   AdaBoostM1 |          466 |      0.48804 |           27 |         1984 |
|   27 | Accept |     0.11613 |      143.94 |     0.11332 |     0.11419 |   AdaBoostM1 |          494 |      0.41092 |          113 |         3838 |
|   28 | Accept |     0.12344 |      106.92 |     0.11332 |     0.11424 |   AdaBoostM1 |          443 |      0.23025 |          203 |          601 |
|   29 | Accept |     0.12702 |      97.509 |     0.11332 |     0.11426 |     RUSBoost |          496 |     0.045319 |            5 |         3250 |
|   30 | Accept |     0.36537 |      26.167 |     0.11332 |     0.11409 |     RUSBoost |          311 |     0.070439 |          504 |         6293 |

__________________________________________________________
Optimization completed.
MaxObjectiveEvaluations of 30 reached.
Total function evaluations: 30
Total elapsed time: 2107.5305 seconds
Total objective function evaluation time: 2103.1461

Best observed feasible point:
      Method      NumLearningCycles    LearnRate    MinLeafSize    MaxNumSplits
    __________    _________________    _________    ___________    ____________

    AdaBoostM1           439            0.24181         32             1794    

Observed objective function value = 0.11332
Estimated objective function value = 0.11409
Function evaluation time = 134.9037

Best estimated feasible point (according to models):
      Method      NumLearningCycles    LearnRate    MinLeafSize    MaxNumSplits
    __________    _________________    _________    ___________    ____________

    AdaBoostM1           439            0.24181         32             1794    

Estimated objective function value = 0.11409
Estimated function evaluation time = 135.4221

Training completed in 2141.6148 seconds
Selected method: AdaBoostM1
Number of learning cycles: 439
Training cross-validated ensemble model with best hyperparameters...
=== VALIDATION PERFORMANCE (5-fold CV, 30 sensors) ===
Observation-level validation metrics:
Accuracy: 0.88394
Sensitivity: 0.97148
Specificity: 0.58418
Precision: 0.88889
F1 Score: 0.92835
Observation-level validation confusion matrix:
        9880         290
        1235        1735

Sample-level validation metrics:
Accuracy: 0.92922
Sensitivity: 1
Specificity: 0.68687
Precision: 0.91622
F1 Score: 0.95628
Sample-level validation confusion matrix:
   339     0
    31    68

=== TEST PERFORMANCE (10% held-out data, 30 sensors) ===
Observation-level test metrics:
Accuracy: 0.82067
Sensitivity: 0.96404
Specificity: 0.36667
Precision: 0.82818
F1 Score: 0.89096
Observation-level test confusion matrix:
        1099          41
         228         132

Sample-level test metrics:
Accuracy: 0.82
Sensitivity: 0.97368
Specificity: 0.33333
Precision: 0.82222
F1 Score: 0.89157
Sample-level test confusion matrix:
    37     1
     8     4

Processing sensor combination 4/32: 1   2   3   4   5   6   7   8  10  11  12  13  14  15  16  18  19  20  21  22  23  24  26  27  28  29  30  31  32 sensors
Total samples: 488
Class 1 samples: 377
Class 2 samples: 111
Train-Test Split:
Training samples: 438 (339 from class 1, 99 from class 2)
Testing samples: 50 (38 from class 1, 12 from class 2)
Training observations: 12702
Testing observations: 1450
Fold 1: 88 samples (68 from class 1, 20 from class 2)
Fold 2: 88 samples (68 from class 1, 20 from class 2)
Fold 3: 88 samples (68 from class 1, 20 from class 2)
Fold 4: 88 samples (68 from class 1, 20 from class 2)
Fold 5: 86 samples (67 from class 1, 19 from class 2)
Training optimizable ensemble model...
|==================================================================================================================================================|
| Iter | Eval   | Objective   | Objective   | BestSoFar   | BestSoFar   |       Method | NumLearningC-|    LearnRate |  MinLeafSize | MaxNumSplits |
|      | result |             | runtime     | (observed)  | (estim.)    |              | ycles        |              |              |              |
|==================================================================================================================================================|
|    1 | Best   |     0.35168 |      17.206 |     0.35168 |     0.35168 |     RUSBoost |          207 |      0.15687 |           19 |            4 |
|    2 | Best   |     0.20831 |     0.78768 |     0.20831 |     0.21401 |  GentleBoost |           14 |    0.0029562 |            2 |            2 |
|    3 | Best   |      0.2069 |      68.397 |      0.2069 |     0.21081 |     RUSBoost |          441 |    0.0011274 |            5 |          236 |
|    4 | Accept |     0.22603 |      21.067 |      0.2069 |     0.20714 |   LogitBoost |          389 |     0.004039 |          348 |            2 |
|    5 | Best   |     0.20516 |      10.901 |     0.20516 |     0.20523 |     RUSBoost |           59 |    0.0012436 |            2 |         3722 |
|    6 | Best   |     0.11699 |      33.753 |     0.11699 |       0.117 |  GentleBoost |          221 |     0.021512 |           58 |           79 |
|    7 | Accept |     0.13573 |      4.7866 |     0.11699 |     0.11701 |  GentleBoost |           21 |     0.062254 |            4 |          953 |
|    8 | Accept |     0.18407 |       1.708 |     0.11699 |       0.117 |  GentleBoost |           22 |     0.029555 |          409 |            5 |
|    9 | Accept |     0.16116 |      1.8953 |     0.11699 |     0.11701 |  GentleBoost |           13 |     0.030349 |            3 |          190 |
|   10 | Accept |     0.22603 |      7.3663 |     0.11699 |     0.11701 |  GentleBoost |          436 |     0.047101 |         5906 |        11574 |
|   11 | Accept |     0.15139 |      11.113 |     0.11699 |      0.1191 |  GentleBoost |          191 |      0.15813 |           25 |            6 |
|   12 | Accept |     0.15651 |      3.4052 |     0.11699 |     0.11702 |  GentleBoost |           30 |      0.03297 |           24 |           50 |
|   13 | Accept |     0.12502 |      89.968 |     0.11699 |     0.12521 |  GentleBoost |          375 |      0.02639 |            5 |         1528 |
|   14 | Accept |     0.14053 |      118.39 |     0.11699 |      0.1257 |  GentleBoost |          444 |     0.088425 |            1 |         5610 |
|   15 | Best   |     0.11597 |      131.88 |     0.11597 |     0.11595 |  GentleBoost |          489 |     0.020038 |           19 |         2014 |
|   16 | Best   |     0.11384 |      88.378 |     0.11384 |     0.11386 |  GentleBoost |          495 |    0.0071032 |           94 |         1361 |
|   17 | Accept |     0.12746 |      59.427 |     0.11384 |     0.11386 |  GentleBoost |          479 |    0.0018758 |          132 |           18 |
|   18 | Accept |      0.1214 |      23.623 |     0.11384 |     0.11386 |  GentleBoost |          101 |    0.0022139 |           16 |         9602 |
|   19 | Best   |      0.1125 |      122.95 |      0.1125 |     0.11249 |  GentleBoost |          461 |    0.0038036 |           40 |          520 |
|   20 | Accept |     0.12352 |      13.223 |      0.1125 |     0.11247 |  GentleBoost |           59 |     0.039727 |           17 |        12002 |
|==================================================================================================================================================|
| Iter | Eval   | Objective   | Objective   | BestSoFar   | BestSoFar   |       Method | NumLearningC-|    LearnRate |  MinLeafSize | MaxNumSplits |
|      | result |             | runtime     | (observed)  | (estim.)    |              | ycles        |              |              |              |
|==================================================================================================================================================|
|   21 | Accept |     0.15273 |        74.2 |      0.1125 |     0.11247 |          Bag |          492 |            - |            1 |         7679 |
|   22 | Accept |     0.22603 |      31.755 |      0.1125 |     0.11248 |          Bag |          399 |            - |          368 |            7 |
|   23 | Accept |     0.16493 |      1.7114 |      0.1125 |     0.11248 |          Bag |           11 |            - |            2 |        11265 |
|   24 | Accept |     0.11376 |      95.101 |      0.1125 |     0.11249 |  GentleBoost |          414 |     0.016548 |           57 |          449 |
|   25 | Accept |       0.141 |      6.9206 |      0.1125 |      0.1124 |  GentleBoost |           28 |      0.59425 |            1 |         8491 |
|   26 | Accept |     0.11486 |      120.47 |      0.1125 |      0.1124 |  GentleBoost |          468 |     0.001124 |           43 |        11343 |
|   27 | Accept |     0.11486 |       78.74 |      0.1125 |     0.11238 |  GentleBoost |          320 |    0.0037428 |           47 |         6318 |
|   28 | Accept |     0.11549 |      83.757 |      0.1125 |     0.11241 |  GentleBoost |          463 |    0.0010723 |           92 |         1459 |
|   29 | Accept |     0.19658 |      50.977 |      0.1125 |     0.11241 |   AdaBoostM1 |          182 |    0.0013146 |            1 |         9269 |
|   30 | Accept |     0.22603 |     0.38982 |      0.1125 |     0.11242 |   AdaBoostM1 |           14 |       0.8176 |         5157 |            1 |

__________________________________________________________
Optimization completed.
MaxObjectiveEvaluations of 30 reached.
Total function evaluations: 30
Total elapsed time: 1378.4361 seconds
Total objective function evaluation time: 1374.2503

Best observed feasible point:
      Method       NumLearningCycles    LearnRate    MinLeafSize    MaxNumSplits
    ___________    _________________    _________    ___________    ____________

    GentleBoost           461           0.0038036        40             520     

Observed objective function value = 0.1125
Estimated objective function value = 0.11242
Function evaluation time = 122.9542

Best estimated feasible point (according to models):
      Method       NumLearningCycles    LearnRate    MinLeafSize    MaxNumSplits
    ___________    _________________    _________    ___________    ____________

    GentleBoost           461           0.0038036        40             520     

Estimated objective function value = 0.11242
Estimated function evaluation time = 121.5094

Training completed in 1410.1618 seconds
Selected method: GentleBoost
Number of learning cycles: 461
Training cross-validated ensemble model with best hyperparameters...
=== VALIDATION PERFORMANCE (5-fold CV, 29 sensors) ===
Observation-level validation metrics:
Accuracy: 0.88655
Sensitivity: 0.97132
Specificity: 0.59631
Precision: 0.89176
F1 Score: 0.92984
Observation-level validation confusion matrix:
        9549         282
        1159        1712

Sample-level validation metrics:
Accuracy: 0.94521
Sensitivity: 1
Specificity: 0.75758
Precision: 0.93388
F1 Score: 0.96581
Sample-level validation confusion matrix:
   339     0
    24    75

=== TEST PERFORMANCE (10% held-out data, 29 sensors) ===
Observation-level test metrics:
Accuracy: 0.82069
Sensitivity: 0.96642
Specificity: 0.3592
Precision: 0.82686
F1 Score: 0.89121
Observation-level test confusion matrix:
        1065          37
         223         125

Sample-level test metrics:
Accuracy: 0.82
Sensitivity: 0.97368
Specificity: 0.33333
Precision: 0.82222
F1 Score: 0.89157
Sample-level test confusion matrix:
    37     1
     8     4

Processing sensor combination 5/32: 1   3   4   5   6   7   8  10  11  12  13  14  15  16  18  19  20  21  22  23  24  26  27  28  29  30  31  32 sensors
Total samples: 488
Class 1 samples: 377
Class 2 samples: 111
Train-Test Split:
Training samples: 438 (339 from class 1, 99 from class 2)
Testing samples: 50 (38 from class 1, 12 from class 2)
Training observations: 12264
Testing observations: 1400
Fold 1: 88 samples (68 from class 1, 20 from class 2)
Fold 2: 88 samples (68 from class 1, 20 from class 2)
Fold 3: 88 samples (68 from class 1, 20 from class 2)
Fold 4: 88 samples (68 from class 1, 20 from class 2)
Fold 5: 86 samples (67 from class 1, 19 from class 2)
Training optimizable ensemble model...
|==================================================================================================================================================|
| Iter | Eval   | Objective   | Objective   | BestSoFar   | BestSoFar   |       Method | NumLearningC-|    LearnRate |  MinLeafSize | MaxNumSplits |
|      | result |             | runtime     | (observed)  | (estim.)    |              | ycles        |              |              |              |
|==================================================================================================================================================|
|    1 | Best   |     0.22603 |      3.8189 |     0.22603 |     0.22603 |   LogitBoost |           90 |     0.014153 |         2077 |            2 |
|    2 | Accept |     0.22603 |      1.7345 |     0.22603 |     0.22603 |          Bag |           26 |            - |         2023 |          828 |
|    3 | Accept |     0.22603 |      1.5735 |     0.22603 |     0.22603 |   AdaBoostM1 |           14 |     0.001633 |          648 |          864 |
|    4 | Best   |     0.14742 |      7.2566 |     0.14742 |     0.14757 |  GentleBoost |          100 |     0.004199 |            1 |           15 |
|    5 | Best   |     0.13112 |      9.3513 |     0.13112 |     0.13114 |  GentleBoost |           90 |    0.0041055 |            2 |           68 |
|    6 | Best   |     0.12484 |       17.49 |     0.12484 |     0.12483 |  GentleBoost |           79 |      0.75686 |            6 |         5454 |
|    7 | Accept |      0.1811 |        2.58 |     0.12484 |     0.12484 |  GentleBoost |           58 |     0.054881 |            2 |            2 |
|    8 | Accept |      0.1568 |      24.668 |     0.12484 |     0.12484 |  GentleBoost |          493 |     0.019945 |         1573 |          729 |
|    9 | Accept |     0.17784 |      5.3304 |     0.12484 |     0.12484 |  GentleBoost |          113 |    0.0031545 |         1788 |          833 |
|   10 | Accept |     0.13748 |      93.706 |     0.12484 |     0.12484 |  GentleBoost |          361 |     0.003014 |            1 |         1602 |
|   11 | Accept |     0.13731 |      17.803 |     0.12484 |     0.12485 |  GentleBoost |           74 |      0.09228 |            1 |         1936 |
|   12 | Best   |     0.11432 |      116.03 |     0.11432 |     0.11433 |  GentleBoost |          428 |     0.025536 |           18 |          698 |
|   13 | Best   |     0.10869 |      121.69 |     0.10869 |     0.10871 |  GentleBoost |          483 |     0.083252 |           40 |         7038 |
|   14 | Accept |     0.11155 |       136.5 |     0.10869 |      0.1092 |  GentleBoost |          496 |      0.27393 |           25 |         4438 |
|   15 | Accept |     0.11212 |       85.33 |     0.10869 |     0.10958 |  GentleBoost |          489 |      0.79226 |           90 |        12143 |
|   16 | Accept |      0.1113 |      121.54 |     0.10869 |     0.10971 |  GentleBoost |          497 |     0.001099 |           45 |         3310 |
|   17 | Accept |     0.11008 |      126.25 |     0.10869 |     0.10975 |  GentleBoost |          483 |      0.62839 |           33 |        10070 |
|   18 | Accept |     0.11106 |      124.88 |     0.10869 |     0.10994 |  GentleBoost |          499 |     0.024263 |           42 |        11828 |
|   19 | Accept |     0.11171 |      70.815 |     0.10869 |     0.10996 |  GentleBoost |          285 |     0.045804 |           38 |         5863 |
|   20 | Accept |     0.35331 |       9.639 |     0.10869 |     0.11003 |     RUSBoost |          179 |      0.74799 |            1 |            1 |
|==================================================================================================================================================|
| Iter | Eval   | Objective   | Objective   | BestSoFar   | BestSoFar   |       Method | NumLearningC-|    LearnRate |  MinLeafSize | MaxNumSplits |
|      | result |             | runtime     | (observed)  | (estim.)    |              | ycles        |              |              |              |
|==================================================================================================================================================|
|   21 | Accept |     0.16031 |      81.772 |     0.10869 |     0.11003 |   LogitBoost |          341 |     0.011088 |            1 |        11801 |
|   22 | Accept |     0.22766 |     0.67523 |     0.10869 |     0.11002 |   LogitBoost |           10 |     0.003281 |            1 |            6 |
|   23 | Accept |     0.22603 |      29.381 |     0.10869 |     0.11002 |   LogitBoost |          425 |    0.0067176 |          946 |        12180 |
|   24 | Accept |     0.22586 |      5.7332 |     0.10869 |     0.11002 |          Bag |           98 |            - |            1 |            1 |
|   25 | Accept |     0.22603 |      20.697 |     0.10869 |     0.11002 |   AdaBoostM1 |          500 |    0.0011489 |            1 |            1 |
|   26 | Accept |     0.11098 |      124.12 |     0.10869 |     0.11023 |  GentleBoost |          498 |      0.13643 |           42 |         7023 |
|   27 | Accept |     0.11252 |      115.72 |     0.10869 |     0.11053 |  GentleBoost |          492 |      0.12399 |           50 |         6017 |
|   28 | Accept |     0.11081 |      125.17 |     0.10869 |     0.11053 |  GentleBoost |          465 |      0.27344 |           29 |        11497 |
|   29 | Accept |     0.22603 |     0.48744 |     0.10869 |     0.11053 |     RUSBoost |           10 |      0.97454 |         6000 |        11985 |
|   30 | Accept |     0.10983 |       103.6 |     0.10869 |     0.11049 |  GentleBoost |          410 |    0.0023714 |           39 |        10424 |

__________________________________________________________
Optimization completed.
MaxObjectiveEvaluations of 30 reached.
Total function evaluations: 30
Total elapsed time: 1709.4698 seconds
Total objective function evaluation time: 1705.3308

Best observed feasible point:
      Method       NumLearningCycles    LearnRate    MinLeafSize    MaxNumSplits
    ___________    _________________    _________    ___________    ____________

    GentleBoost           483           0.083252         40             7038    

Observed objective function value = 0.10869
Estimated objective function value = 0.11049
Function evaluation time = 121.6906

Best estimated feasible point (according to models):
      Method       NumLearningCycles    LearnRate    MinLeafSize    MaxNumSplits
    ___________    _________________    _________    ___________    ____________

    GentleBoost           483           0.083252         40             7038    

Estimated objective function value = 0.11049
Estimated function evaluation time = 121.4267

Training completed in 1740.4557 seconds
Selected method: GentleBoost
Number of learning cycles: 483
Training cross-validated ensemble model with best hyperparameters...
=== VALIDATION PERFORMANCE (5-fold CV, 28 sensors) ===
Observation-level validation metrics:
Accuracy: 0.89082
Sensitivity: 0.9745
Specificity: 0.60426
Precision: 0.89398
F1 Score: 0.93251
Observation-level validation confusion matrix:
        9250         242
        1097        1675

Sample-level validation metrics:
Accuracy: 0.94749
Sensitivity: 1
Specificity: 0.76768
Precision: 0.93646
F1 Score: 0.96719
Sample-level validation confusion matrix:
   339     0
    23    76

=== TEST PERFORMANCE (10% held-out data, 28 sensors) ===
Observation-level test metrics:
Accuracy: 0.82643
Sensitivity: 0.97086
Specificity: 0.36905
Precision: 0.82972
F1 Score: 0.89476
Observation-level test confusion matrix:
        1033          31
         212         124

Sample-level test metrics:
Accuracy: 0.82
Sensitivity: 0.97368
Specificity: 0.33333
Precision: 0.82222
F1 Score: 0.89157
Sample-level test confusion matrix:
    37     1
     8     4

Processing sensor combination 6/32: 1   3   4   5   6   7   8  10  11  12  13  14  15  16  19  20  21  22  23  24  26  27  28  29  30  31  32 sensors
Total samples: 488
Class 1 samples: 377
Class 2 samples: 111
Train-Test Split:
Training samples: 438 (339 from class 1, 99 from class 2)
Testing samples: 50 (38 from class 1, 12 from class 2)
Training observations: 11826
Testing observations: 1350
Fold 1: 88 samples (68 from class 1, 20 from class 2)
Fold 2: 88 samples (68 from class 1, 20 from class 2)
Fold 3: 88 samples (68 from class 1, 20 from class 2)
Fold 4: 88 samples (68 from class 1, 20 from class 2)
Fold 5: 86 samples (67 from class 1, 19 from class 2)
Training optimizable ensemble model...
|==================================================================================================================================================|
| Iter | Eval   | Objective   | Objective   | BestSoFar   | BestSoFar   |       Method | NumLearningC-|    LearnRate |  MinLeafSize | MaxNumSplits |
|      | result |             | runtime     | (observed)  | (estim.)    |              | ycles        |              |              |              |
|==================================================================================================================================================|
|    1 | Best   |     0.20277 |      1.1739 |     0.20277 |     0.20277 |  GentleBoost |           24 |    0.0033336 |         1803 |           95 |
|    2 | Best   |     0.19296 |      23.316 |     0.19296 |     0.19335 |   AdaBoostM1 |          116 |    0.0013324 |           15 |         8129 |
|    3 | Best   |     0.14756 |      9.5821 |     0.14756 |        0.15 |   AdaBoostM1 |           56 |      0.75414 |          225 |          238 |
|    4 | Accept |      0.1572 |      25.031 |     0.14756 |     0.14771 |   LogitBoost |          378 |     0.095738 |            1 |            9 |
|    5 | Accept |     0.17419 |      4.4179 |     0.14756 |     0.15066 |   AdaBoostM1 |           43 |      0.41964 |          687 |           22 |
|    6 | Accept |     0.15339 |      12.903 |     0.14756 |     0.14757 |   AdaBoostM1 |           96 |      0.72229 |          405 |          366 |
|    7 | Accept |      0.2262 |     0.75662 |     0.14756 |     0.14757 |   AdaBoostM1 |           16 |      0.99442 |           55 |            1 |
|    8 | Accept |     0.16388 |      3.3504 |     0.14756 |     0.14757 |   LogitBoost |           32 |      0.11936 |           10 |           86 |
|    9 | Accept |     0.22087 |      3.2436 |     0.14756 |     0.14758 |   AdaBoostM1 |           22 |    0.0010301 |           84 |          122 |
|   10 | Best   |     0.11373 |      97.409 |     0.11373 |     0.11374 |   AdaBoostM1 |          428 |      0.94967 |          103 |          116 |
|   11 | Best   |     0.11289 |      68.816 |     0.11289 |     0.11289 |   AdaBoostM1 |          383 |      0.99671 |           71 |           82 |
|   12 | Accept |     0.17267 |      23.929 |     0.11289 |     0.11289 |   AdaBoostM1 |          490 |      0.86212 |         2123 |           78 |
|   13 | Best   |     0.10967 |       84.01 |     0.10967 |     0.10968 |   AdaBoostM1 |          443 |      0.49805 |           22 |          124 |
|   14 | Accept |      0.1183 |      61.981 |     0.10967 |     0.10968 |   AdaBoostM1 |          238 |      0.88856 |           11 |          463 |
|   15 | Best   |     0.10841 |       113.6 |     0.10841 |     0.10841 |   AdaBoostM1 |          471 |      0.63508 |           53 |          206 |
|   16 | Accept |     0.11221 |      77.745 |     0.10841 |     0.10841 |   AdaBoostM1 |          465 |      0.91544 |           33 |          102 |
|   17 | Accept |     0.11272 |      141.85 |     0.10841 |     0.10841 |   AdaBoostM1 |          496 |      0.14227 |           14 |          732 |
|   18 | Accept |     0.10942 |      103.74 |     0.10841 |     0.10841 |   AdaBoostM1 |          420 |      0.14136 |           17 |          208 |
|   19 | Accept |     0.11525 |      95.647 |     0.10841 |     0.10842 |   AdaBoostM1 |          407 |      0.11974 |           69 |          104 |
|   20 | Accept |     0.12151 |      101.84 |     0.10841 |     0.10845 |   AdaBoostM1 |          423 |     0.081081 |            1 |          244 |
|==================================================================================================================================================|
| Iter | Eval   | Objective   | Objective   | BestSoFar   | BestSoFar   |       Method | NumLearningC-|    LearnRate |  MinLeafSize | MaxNumSplits |
|      | result |             | runtime     | (observed)  | (estim.)    |              | ycles        |              |              |              |
|==================================================================================================================================================|
|   21 | Accept |     0.13225 |      148.98 |     0.10841 |     0.10845 |   AdaBoostM1 |          459 |      0.33292 |            1 |         6195 |
|   22 | Accept |     0.20751 |      89.858 |     0.10841 |     0.10845 |   LogitBoost |          420 |    0.0011885 |            1 |         9002 |
|   23 | Accept |     0.20235 |      16.021 |     0.10841 |     0.10845 |   LogitBoost |          463 |       0.3979 |          632 |            1 |
|   24 | Accept |     0.22772 |     0.58648 |     0.10841 |     0.10845 |   LogitBoost |           11 |    0.0028025 |            1 |            3 |
|   25 | Accept |     0.17757 |      177.58 |     0.10841 |     0.10845 |   LogitBoost |          468 |      0.94424 |            1 |          860 |
|   26 | Accept |     0.10883 |      120.62 |     0.10841 |     0.10851 |   AdaBoostM1 |          454 |      0.31452 |           44 |          166 |
|   27 | Accept |     0.11221 |      142.79 |     0.10841 |     0.10836 |   AdaBoostM1 |          498 |      0.55347 |           21 |          397 |
|   28 | Accept |     0.11745 |      48.681 |     0.10841 |     0.10833 |   AdaBoostM1 |          184 |       0.1325 |            9 |          480 |
|   29 | Accept |     0.10857 |      93.051 |     0.10841 |     0.10829 |   AdaBoostM1 |          352 |      0.35032 |           44 |          265 |
|   30 | Accept |     0.11001 |      74.789 |     0.10841 |      0.1083 |   AdaBoostM1 |          308 |      0.21576 |           28 |          166 |

__________________________________________________________
Optimization completed.
MaxObjectiveEvaluations of 30 reached.
Total function evaluations: 30
Total elapsed time: 1971.183 seconds
Total objective function evaluation time: 1967.2893

Best observed feasible point:
      Method      NumLearningCycles    LearnRate    MinLeafSize    MaxNumSplits
    __________    _________________    _________    ___________    ____________

    AdaBoostM1           471            0.63508         53             206     

Observed objective function value = 0.10841
Estimated objective function value = 0.10886
Function evaluation time = 113.6013

Best estimated feasible point (according to models):
      Method      NumLearningCycles    LearnRate    MinLeafSize    MaxNumSplits
    __________    _________________    _________    ___________    ____________

    AdaBoostM1           454            0.31452         44             166     

Estimated objective function value = 0.1083
Estimated function evaluation time = 110.5542

Training completed in 1998.7621 seconds
Selected method: AdaBoostM1
Number of learning cycles: 454
Training cross-validated ensemble model with best hyperparameters...
=== VALIDATION PERFORMANCE (5-fold CV, 27 sensors) ===
Observation-level validation metrics:
Accuracy: 0.89007
Sensitivity: 0.97542
Specificity: 0.59783
Precision: 0.89253
F1 Score: 0.93214
Observation-level validation confusion matrix:
        8928         225
        1075        1598

Sample-level validation metrics:
Accuracy: 0.94064
Sensitivity: 1
Specificity: 0.73737
Precision: 0.92877
F1 Score: 0.96307
Sample-level validation confusion matrix:
   339     0
    26    73

=== TEST PERFORMANCE (10% held-out data, 27 sensors) ===
Observation-level test metrics:
Accuracy: 0.82222
Sensitivity: 0.96686
Specificity: 0.3642
Precision: 0.82805
F1 Score: 0.89209
Observation-level test confusion matrix:
   992    34
   206   118

Sample-level test metrics:
Accuracy: 0.82
Sensitivity: 0.97368
Specificity: 0.33333
Precision: 0.82222
F1 Score: 0.89157
Sample-level test confusion matrix:
    37     1
     8     4

Processing sensor combination 7/32: 1   3   5   6   7   8  10  11  12  13  14  15  16  19  20  21  22  23  24  26  27  28  29  30  31  32 sensors
Total samples: 488
Class 1 samples: 377
Class 2 samples: 111
Train-Test Split:
Training samples: 438 (339 from class 1, 99 from class 2)
Testing samples: 50 (38 from class 1, 12 from class 2)
Training observations: 11388
Testing observations: 1300
Fold 1: 88 samples (68 from class 1, 20 from class 2)
Fold 2: 88 samples (68 from class 1, 20 from class 2)
Fold 3: 88 samples (68 from class 1, 20 from class 2)
Fold 4: 88 samples (68 from class 1, 20 from class 2)
Fold 5: 86 samples (67 from class 1, 19 from class 2)
Training optimizable ensemble model...
|==================================================================================================================================================|
| Iter | Eval   | Objective   | Objective   | BestSoFar   | BestSoFar   |       Method | NumLearningC-|    LearnRate |  MinLeafSize | MaxNumSplits |
|      | result |             | runtime     | (observed)  | (estim.)    |              | ycles        |              |              |              |
|==================================================================================================================================================|
|    1 | Best   |      0.1261 |      7.5924 |      0.1261 |      0.1261 |  GentleBoost |           38 |    0.0014402 |            5 |         9759 |
|    2 | Accept |     0.22603 |      2.5285 |      0.1261 |     0.13523 |          Bag |           40 |            - |         2168 |          749 |
|    3 | Best   |      0.1246 |      37.638 |      0.1246 |     0.12878 |   AdaBoostM1 |          141 |      0.24099 |            5 |         2867 |
|    4 | Accept |     0.22603 |     0.60139 |      0.1246 |     0.12816 |   AdaBoostM1 |           18 |      0.18532 |         4268 |            8 |
|    5 | Accept |     0.12856 |      35.445 |      0.1246 |     0.12466 |   AdaBoostM1 |          148 |     0.066056 |            4 |         1535 |
|    6 | Accept |     0.22603 |      2.6981 |      0.1246 |     0.12468 |   AdaBoostM1 |           89 |     0.021993 |         3858 |          200 |
|    7 | Accept |      0.1765 |      2.5125 |      0.1246 |     0.12466 |  GentleBoost |           60 |     0.005196 |           54 |            2 |
|    8 | Accept |      0.1585 |      11.896 |      0.1246 |     0.12464 |  GentleBoost |          295 |    0.0021214 |            1 |            2 |
|    9 | Accept |     0.22603 |     0.70277 |      0.1246 |     0.12462 |   AdaBoostM1 |           11 |    0.0050843 |           18 |            2 |
|   10 | Accept |     0.15771 |       8.898 |      0.1246 |     0.12464 |   AdaBoostM1 |           37 |     0.042275 |            1 |        11192 |
|   11 | Accept |     0.12627 |      130.85 |      0.1246 |     0.12461 |   AdaBoostM1 |          421 |      0.59777 |            4 |        10760 |
|   12 | Accept |     0.13409 |      25.271 |      0.1246 |      0.1246 |  GentleBoost |          110 |      0.47354 |            1 |         8592 |
|   13 | Best   |     0.11784 |       74.32 |     0.11784 |     0.11786 |  GentleBoost |          421 |      0.87135 |            4 |          613 |
|   14 | Best   |     0.11328 |      92.153 |     0.11328 |      0.1133 |  GentleBoost |          429 |      0.17599 |           11 |          805 |
|   15 | Accept |     0.13102 |      6.8466 |     0.11328 |      0.1133 |  GentleBoost |           43 |    0.0026151 |           67 |         4776 |
|   16 | Accept |     0.15903 |      2.5619 |     0.11328 |     0.11329 |   AdaBoostM1 |           12 |      0.83151 |           23 |        11203 |
|   17 | Best   |     0.11012 |      112.79 |     0.11012 |     0.11012 |  GentleBoost |          459 |    0.0045315 |           15 |         5986 |
|   18 | Accept |     0.11486 |      64.539 |     0.11012 |     0.11017 |  GentleBoost |          317 |    0.0029753 |            9 |         4111 |
|   19 | Accept |      0.1477 |       1.976 |     0.11012 |     0.11045 |  GentleBoost |           11 |      0.40334 |           19 |         3073 |
|   20 | Best   |      0.1081 |      82.734 |      0.1081 |      0.1081 |  GentleBoost |          495 |     0.063019 |           78 |         5668 |
|==================================================================================================================================================|
| Iter | Eval   | Objective   | Objective   | BestSoFar   | BestSoFar   |       Method | NumLearningC-|    LearnRate |  MinLeafSize | MaxNumSplits |
|      | result |             | runtime     | (observed)  | (estim.)    |              | ycles        |              |              |              |
|==================================================================================================================================================|
|   21 | Accept |     0.22603 |      7.8271 |      0.1081 |     0.10811 |  GentleBoost |          489 |     0.064258 |         5025 |        10048 |
|   22 | Accept |     0.10924 |      108.13 |      0.1081 |     0.10843 |  GentleBoost |          490 |     0.016236 |           39 |         8103 |
|   23 | Accept |     0.11012 |       103.5 |      0.1081 |     0.10842 |  GentleBoost |          492 |      0.26556 |           48 |         2560 |
|   24 | Accept |     0.16763 |      109.87 |      0.1081 |     0.10838 |   LogitBoost |          489 |    0.0047846 |            2 |         9612 |
|   25 | Accept |     0.14761 |      34.708 |      0.1081 |      0.1084 |   LogitBoost |          305 |     0.071283 |          327 |         8096 |
|   26 | Accept |     0.22603 |     0.64036 |      0.1081 |     0.10853 |   LogitBoost |           15 |      0.29399 |          140 |            1 |
|   27 | Accept |     0.22603 |      7.6947 |      0.1081 |     0.10822 |   LogitBoost |          475 |    0.0037377 |         5247 |        10642 |
|   28 | Accept |     0.16272 |      45.866 |      0.1081 |     0.10816 |   LogitBoost |          342 |    0.0071834 |           34 |        11253 |
|   29 | Accept |     0.17211 |      46.618 |      0.1081 |     0.10815 |     RUSBoost |          286 |    0.0055751 |            1 |         9487 |
|   30 | Accept |      0.2911 |      11.375 |      0.1081 |     0.10816 |     RUSBoost |          119 |     0.041791 |          131 |         7108 |

__________________________________________________________
Optimization completed.
MaxObjectiveEvaluations of 30 reached.
Total function evaluations: 30
Total elapsed time: 1184.6879 seconds
Total objective function evaluation time: 1180.7971

Best observed feasible point:
      Method       NumLearningCycles    LearnRate    MinLeafSize    MaxNumSplits
    ___________    _________________    _________    ___________    ____________

    GentleBoost           495           0.063019         78             5668    

Observed objective function value = 0.1081
Estimated objective function value = 0.10816
Function evaluation time = 82.7344

Best estimated feasible point (according to models):
      Method       NumLearningCycles    LearnRate    MinLeafSize    MaxNumSplits
    ___________    _________________    _________    ___________    ____________

    GentleBoost           495           0.063019         78             5668    

Estimated objective function value = 0.10816
Estimated function evaluation time = 83.1021

Training completed in 1207.2923 seconds
Selected method: GentleBoost
Number of learning cycles: 495
Training cross-validated ensemble model with best hyperparameters...
=== VALIDATION PERFORMANCE (5-fold CV, 26 sensors) ===
Observation-level validation metrics:
Accuracy: 0.89006
Sensitivity: 0.97209
Specificity: 0.60917
Precision: 0.89492
F1 Score: 0.93191
Observation-level validation confusion matrix:
        8568         246
        1006        1568

Sample-level validation metrics:
Accuracy: 0.94292
Sensitivity: 1
Specificity: 0.74747
Precision: 0.93132
F1 Score: 0.96444
Sample-level validation confusion matrix:
   339     0
    25    74

=== TEST PERFORMANCE (10% held-out data, 26 sensors) ===
Observation-level test metrics:
Accuracy: 0.82462
Sensitivity: 0.96255
Specificity: 0.38782
Precision: 0.83275
F1 Score: 0.89296
Observation-level test confusion matrix:
   951    37
   191   121

Sample-level test metrics:
Accuracy: 0.84
Sensitivity: 0.97368
Specificity: 0.41667
Precision: 0.84091
F1 Score: 0.90244
Sample-level test confusion matrix:
    37     1
     7     5

Processing sensor combination 8/32: 1   3   5   6   7   8  10  11  13  14  15  16  19  20  21  22  23  24  26  27  28  29  30  31  32 sensors
Total samples: 488
Class 1 samples: 377
Class 2 samples: 111
Train-Test Split:
Training samples: 438 (339 from class 1, 99 from class 2)
Testing samples: 50 (38 from class 1, 12 from class 2)
Training observations: 10950
Testing observations: 1250
Fold 1: 88 samples (68 from class 1, 20 from class 2)
Fold 2: 88 samples (68 from class 1, 20 from class 2)
Fold 3: 88 samples (68 from class 1, 20 from class 2)
Fold 4: 88 samples (68 from class 1, 20 from class 2)
Fold 5: 86 samples (67 from class 1, 19 from class 2)
Training optimizable ensemble model...
|==================================================================================================================================================|
| Iter | Eval   | Objective   | Objective   | BestSoFar   | BestSoFar   |       Method | NumLearningC-|    LearnRate |  MinLeafSize | MaxNumSplits |
|      | result |             | runtime     | (observed)  | (estim.)    |              | ycles        |              |              |              |
|==================================================================================================================================================|
|    1 | Best   |     0.22603 |      2.6403 |     0.22603 |     0.22603 |          Bag |           40 |            - |         1059 |          899 |
|    2 | Accept |     0.22603 |     0.85445 |     0.22603 |     0.22603 |   AdaBoostM1 |           41 |    0.0015536 |         4777 |           79 |
|    3 | Accept |     0.22603 |     0.85304 |     0.22603 |     0.22603 |   AdaBoostM1 |           14 |    0.0085442 |            1 |            2 |
|    4 | Best   |     0.19763 |      26.185 |     0.19763 |     0.19763 |          Bag |          285 |            - |           57 |         1470 |
|    5 | Accept |     0.22584 |      34.567 |     0.19763 |     0.20116 |          Bag |          437 |            - |          337 |           35 |
|    6 | Best   |     0.18247 |       20.85 |     0.18247 |     0.18247 |          Bag |          205 |            - |           30 |         1703 |
|    7 | Best   |     0.18119 |      15.367 |     0.18119 |     0.18119 |          Bag |          165 |            - |           16 |          164 |
|    8 | Best   |     0.17479 |      49.212 |     0.17479 |     0.17481 |          Bag |          465 |            - |           21 |         9292 |
|    9 | Best   |     0.16311 |      33.952 |     0.16311 |     0.16359 |          Bag |          292 |            - |            9 |        10755 |
|   10 | Best   |     0.15178 |      10.431 |     0.15178 |     0.15197 |          Bag |           82 |            - |            2 |        10721 |
|   11 | Accept |     0.15607 |      3.0991 |     0.15178 |     0.15312 |          Bag |           23 |            - |            1 |        10775 |
|   12 | Accept |     0.15881 |       1.834 |     0.15178 |      0.1529 |          Bag |           14 |            - |            2 |        10566 |
|   13 | Best   |     0.14895 |      51.579 |     0.14895 |     0.14902 |          Bag |          399 |            - |            1 |         9468 |
|   14 | Accept |      0.1495 |      61.726 |     0.14895 |     0.14929 |          Bag |          488 |            - |            1 |         9170 |
|   15 | Best   |     0.14877 |       59.53 |     0.14877 |     0.14884 |          Bag |          488 |            - |            1 |         1478 |
|   16 | Best   |      0.1484 |      54.512 |      0.1484 |     0.14849 |          Bag |          427 |            - |            1 |         6161 |
|   17 | Best   |     0.14648 |      28.609 |     0.14648 |     0.14659 |          Bag |          219 |            - |            1 |         4075 |
|   18 | Accept |     0.15014 |      12.679 |     0.14648 |     0.14668 |          Bag |           99 |            - |            1 |         1020 |
|   19 | Accept |     0.14721 |      24.813 |     0.14648 |     0.14696 |          Bag |          194 |            - |            1 |         3418 |
|   20 | Accept |     0.15123 |      39.344 |     0.14648 |     0.14695 |          Bag |          326 |            - |            2 |         2376 |
|==================================================================================================================================================|
| Iter | Eval   | Objective   | Objective   | BestSoFar   | BestSoFar   |       Method | NumLearningC-|    LearnRate |  MinLeafSize | MaxNumSplits |
|      | result |             | runtime     | (observed)  | (estim.)    |              | ycles        |              |              |              |
|==================================================================================================================================================|
|   21 | Best   |     0.12986 |      24.141 |     0.12986 |     0.12987 |  GentleBoost |          112 |    0.0012578 |            1 |         9798 |
|   22 | Best   |     0.12986 |      5.2646 |     0.12986 |     0.12987 |  GentleBoost |           53 |    0.0028867 |            1 |           81 |
|   23 | Accept |     0.13324 |      2.4511 |     0.12986 |     0.12987 |  GentleBoost |           14 |    0.0010607 |            7 |         1546 |
|   24 | Best   |     0.10932 |        65.5 |     0.10932 |     0.10933 |  GentleBoost |          487 |      0.45974 |            4 |          290 |
|   25 | Best   |     0.10658 |      40.754 |     0.10658 |     0.10658 |  GentleBoost |          454 |      0.39158 |           16 |           46 |
|   26 | Best   |     0.10311 |      89.118 |     0.10311 |     0.10311 |  GentleBoost |          478 |      0.34476 |           54 |         2261 |
|   27 | Accept |      0.1316 |       43.09 |     0.10311 |     0.10312 |  GentleBoost |          495 |     0.010752 |          468 |          152 |
|   28 | Accept |     0.10511 |      108.35 |     0.10311 |     0.10314 |  GentleBoost |          488 |    0.0010102 |           23 |         3624 |
|   29 | Accept |      0.1042 |      87.949 |     0.10311 |     0.10317 |  GentleBoost |          398 |      0.30043 |           20 |          809 |
|   30 | Accept |      0.1042 |       97.55 |     0.10311 |     0.10319 |  GentleBoost |          449 |    0.0019532 |           33 |          413 |

__________________________________________________________
Optimization completed.
MaxObjectiveEvaluations of 30 reached.
Total function evaluations: 30
Total elapsed time: 1100.745 seconds
Total objective function evaluation time: 1096.8032

Best observed feasible point:
      Method       NumLearningCycles    LearnRate    MinLeafSize    MaxNumSplits
    ___________    _________________    _________    ___________    ____________

    GentleBoost           478            0.34476         54             2261    

Observed objective function value = 0.10311
Estimated objective function value = 0.10319
Function evaluation time = 89.118

Best estimated feasible point (according to models):
      Method       NumLearningCycles    LearnRate    MinLeafSize    MaxNumSplits
    ___________    _________________    _________    ___________    ____________

    GentleBoost           478            0.34476         54             2261    

Estimated objective function value = 0.10319
Estimated function evaluation time = 89.4991

Training completed in 1124.0459 seconds
Selected method: GentleBoost
Number of learning cycles: 478
Training cross-validated ensemble model with best hyperparameters...
=== VALIDATION PERFORMANCE (5-fold CV, 25 sensors) ===
Observation-level validation metrics:
Accuracy: 0.89744
Sensitivity: 0.97416
Specificity: 0.63475
Precision: 0.90131
F1 Score: 0.93632
Observation-level validation confusion matrix:
        8256         219
         904        1571

Sample-level validation metrics:
Accuracy: 0.9589
Sensitivity: 1
Specificity: 0.81818
Precision: 0.94958
F1 Score: 0.97414
Sample-level validation confusion matrix:
   339     0
    18    81

=== TEST PERFORMANCE (10% held-out data, 25 sensors) ===
Observation-level test metrics:
Accuracy: 0.8232
Sensitivity: 0.97053
Specificity: 0.35667
Precision: 0.82691
F1 Score: 0.89298
Observation-level test confusion matrix:
   922    28
   193   107

Sample-level test metrics:
Accuracy: 0.82
Sensitivity: 0.97368
Specificity: 0.33333
Precision: 0.82222
F1 Score: 0.89157
Sample-level test confusion matrix:
    37     1
     8     4

Processing sensor combination 9/32: 1   3   5   6   7   8  10  11  13  14  15  16  19  20  21  22  23  24  26  28  29  30  31  32 sensors
Total samples: 488
Class 1 samples: 377
Class 2 samples: 111
Train-Test Split:
Training samples: 438 (339 from class 1, 99 from class 2)
Testing samples: 50 (38 from class 1, 12 from class 2)
Training observations: 10512
Testing observations: 1200
Fold 1: 88 samples (68 from class 1, 20 from class 2)
Fold 2: 88 samples (68 from class 1, 20 from class 2)
Fold 3: 88 samples (68 from class 1, 20 from class 2)
Fold 4: 88 samples (68 from class 1, 20 from class 2)
Fold 5: 86 samples (67 from class 1, 19 from class 2)
Training optimizable ensemble model...
|==================================================================================================================================================|
| Iter | Eval   | Objective   | Objective   | BestSoFar   | BestSoFar   |       Method | NumLearningC-|    LearnRate |  MinLeafSize | MaxNumSplits |
|      | result |             | runtime     | (observed)  | (estim.)    |              | ycles        |              |              |              |
|==================================================================================================================================================|
|    1 | Best   |     0.17589 |      6.2239 |     0.17589 |     0.17589 |   AdaBoostM1 |           83 |      0.72901 |           51 |            5 |
|    2 | Accept |     0.22194 |      18.554 |     0.17589 |     0.17772 |          Bag |          272 |            - |            1 |           10 |
|    3 | Accept |     0.22603 |      7.5018 |     0.17589 |     0.17913 |   LogitBoost |          167 |    0.0011931 |          616 |            2 |
|    4 | Accept |     0.18541 |      13.108 |     0.17589 |     0.17762 |     RUSBoost |           90 |    0.0059871 |            2 |         2266 |
|    5 | Best   |     0.14888 |      7.6504 |     0.14888 |     0.14899 |   AdaBoostM1 |           59 |      0.60187 |          119 |           17 |
|    6 | Best   |       0.125 |      8.8428 |       0.125 |     0.12501 |   AdaBoostM1 |           49 |      0.22794 |           40 |         4815 |
|    7 | Accept |     0.17846 |      2.6242 |       0.125 |     0.12501 |   AdaBoostM1 |           34 |      0.61908 |          886 |        10013 |
|    8 | Accept |     0.12567 |      8.9366 |       0.125 |     0.12502 |   AdaBoostM1 |           43 |      0.31093 |           13 |          383 |
|    9 | Best   |     0.12005 |      10.198 |     0.12005 |     0.12007 |   AdaBoostM1 |           51 |      0.21081 |           14 |         6567 |
|   10 | Accept |     0.13775 |      10.159 |     0.12005 |     0.12008 |   AdaBoostM1 |           47 |     0.088431 |            2 |         1109 |
|   11 | Accept |     0.18997 |      8.3638 |     0.12005 |     0.12008 |   AdaBoostM1 |           49 |    0.0031757 |           15 |          267 |
|   12 | Accept |     0.22308 |      2.8099 |     0.12005 |     0.12006 |   AdaBoostM1 |           50 |      0.33045 |            6 |            2 |
|   13 | Best   |     0.11806 |      73.662 |     0.11806 |     0.11806 |   AdaBoostM1 |          284 |      0.81683 |           11 |         3828 |
|   14 | Best   |     0.11511 |      121.57 |     0.11511 |     0.11513 |   AdaBoostM1 |          471 |      0.34943 |            9 |         2549 |
|   15 | Best   |     0.11178 |      31.948 |     0.11178 |     0.11187 |   AdaBoostM1 |          136 |      0.44336 |           17 |         1831 |
|   16 | Accept |     0.14051 |      5.5258 |     0.11178 |      0.1118 |   AdaBoostM1 |           29 |      0.94786 |           34 |          765 |
|   17 | Best   |     0.11006 |      55.278 |     0.11006 |     0.11008 |   AdaBoostM1 |          283 |      0.23404 |           79 |          527 |
|   18 | Best   |      0.1075 |      49.949 |      0.1075 |     0.10752 |   AdaBoostM1 |          237 |      0.19873 |           41 |         1410 |
|   19 | Accept |      0.1114 |      68.733 |      0.1075 |     0.10753 |   AdaBoostM1 |          319 |      0.10988 |           25 |         1080 |
|   20 | Accept |     0.10921 |      95.981 |      0.1075 |     0.10748 |   AdaBoostM1 |          487 |       0.1864 |           82 |         2950 |
|==================================================================================================================================================|
| Iter | Eval   | Objective   | Objective   | BestSoFar   | BestSoFar   |       Method | NumLearningC-|    LearnRate |  MinLeafSize | MaxNumSplits |
|      | result |             | runtime     | (observed)  | (estim.)    |              | ycles        |              |              |              |
|==================================================================================================================================================|
|   21 | Best   |      0.1036 |      94.713 |      0.1036 |     0.10365 |   AdaBoostM1 |          428 |      0.39207 |           42 |          603 |
|   22 | Accept |     0.22603 |      2.2931 |      0.1036 |     0.10364 |   AdaBoostM1 |          497 |      0.81991 |         4766 |           30 |
|   23 | Accept |     0.10759 |       85.47 |      0.1036 |     0.10363 |   AdaBoostM1 |          443 |      0.51647 |           77 |         2227 |
|   24 | Accept |     0.10997 |      91.542 |      0.1036 |     0.10527 |   AdaBoostM1 |          411 |      0.23208 |           39 |         1411 |
|   25 | Accept |     0.10616 |      103.85 |      0.1036 |     0.10518 |   AdaBoostM1 |          474 |      0.29287 |           51 |          725 |
|   26 | Accept |     0.10702 |      82.082 |      0.1036 |     0.10492 |   AdaBoostM1 |          421 |      0.70414 |           62 |          319 |
|   27 | Accept |     0.10845 |      92.819 |      0.1036 |     0.10528 |   AdaBoostM1 |          448 |       0.8256 |           44 |          421 |
|   28 | Accept |      0.1074 |       70.16 |      0.1036 |      0.1054 |   AdaBoostM1 |          339 |      0.49437 |           56 |          353 |
|   29 | Accept |     0.11121 |      63.836 |      0.1036 |     0.10549 |   AdaBoostM1 |          301 |      0.10718 |           27 |         8892 |
|   30 | Accept |     0.10616 |      73.943 |      0.1036 |     0.10545 |   AdaBoostM1 |          341 |      0.57766 |           38 |          761 |

__________________________________________________________
Optimization completed.
MaxObjectiveEvaluations of 30 reached.
Total function evaluations: 30
Total elapsed time: 1372.2583 seconds
Total objective function evaluation time: 1368.3273

Best observed feasible point:
      Method      NumLearningCycles    LearnRate    MinLeafSize    MaxNumSplits
    __________    _________________    _________    ___________    ____________

    AdaBoostM1           428            0.39207         42             603     

Observed objective function value = 0.1036
Estimated objective function value = 0.10545
Function evaluation time = 94.7132

Best estimated feasible point (according to models):
      Method      NumLearningCycles    LearnRate    MinLeafSize    MaxNumSplits
    __________    _________________    _________    ___________    ____________

    AdaBoostM1           428            0.39207         42             603     

Estimated objective function value = 0.10545
Estimated function evaluation time = 93.8933

Training completed in 1396.2234 seconds
Selected method: AdaBoostM1
Number of learning cycles: 428
Training cross-validated ensemble model with best hyperparameters...
=== VALIDATION PERFORMANCE (5-fold CV, 24 sensors) ===
Observation-level validation metrics:
Accuracy: 0.88946
Sensitivity: 0.97247
Specificity: 0.60522
Precision: 0.89401
F1 Score: 0.93159
Observation-level validation confusion matrix:
        7912         224
         938        1438

Sample-level validation metrics:
Accuracy: 0.93836
Sensitivity: 1
Specificity: 0.72727
Precision: 0.92623
F1 Score: 0.9617
Sample-level validation confusion matrix:
   339     0
    27    72

=== TEST PERFORMANCE (10% held-out data, 24 sensors) ===
Observation-level test metrics:
Accuracy: 0.8225
Sensitivity: 0.96711
Specificity: 0.36458
Precision: 0.82817
F1 Score: 0.89226
Observation-level test confusion matrix:
   882    30
   183   105

Sample-level test metrics:
Accuracy: 0.82
Sensitivity: 0.97368
Specificity: 0.33333
Precision: 0.82222
F1 Score: 0.89157
Sample-level test confusion matrix:
    37     1
     8     4

Processing sensor combination 10/32: 1   3   5   6   7   8  10  11  13  14  15  16  20  21  22  23  24  26  28  29  30  31  32 sensors
Total samples: 488
Class 1 samples: 377
Class 2 samples: 111
Train-Test Split:
Training samples: 438 (339 from class 1, 99 from class 2)
Testing samples: 50 (38 from class 1, 12 from class 2)
Training observations: 10074
Testing observations: 1150
Fold 1: 88 samples (68 from class 1, 20 from class 2)
Fold 2: 88 samples (68 from class 1, 20 from class 2)
Fold 3: 88 samples (68 from class 1, 20 from class 2)
Fold 4: 88 samples (68 from class 1, 20 from class 2)
Fold 5: 86 samples (67 from class 1, 19 from class 2)
Training optimizable ensemble model...
|==================================================================================================================================================|
| Iter | Eval   | Objective   | Objective   | BestSoFar   | BestSoFar   |       Method | NumLearningC-|    LearnRate |  MinLeafSize | MaxNumSplits |
|      | result |             | runtime     | (observed)  | (estim.)    |              | ycles        |              |              |              |
|==================================================================================================================================================|
|    1 | Best   |     0.11813 |      15.122 |     0.11813 |     0.11813 |  GentleBoost |          107 |    0.0018918 |           69 |         9091 |
|    2 | Accept |     0.22206 |       1.681 |     0.11813 |     0.12661 |          Bag |           24 |            - |            6 |           11 |
|    3 | Accept |     0.19754 |      11.924 |     0.11813 |     0.12601 |   LogitBoost |          408 |      0.87031 |         2436 |            2 |
|    4 | Accept |     0.44997 |      1.6495 |     0.11813 |     0.11835 |     RUSBoost |           37 |      0.10878 |         1397 |            1 |
|    5 | Accept |     0.12299 |      110.67 |     0.11813 |     0.12527 |   AdaBoostM1 |          493 |     0.038051 |            1 |          638 |
|    6 | Best   |     0.11554 |      17.401 |     0.11554 |     0.11623 |  GentleBoost |          132 |    0.0089243 |           84 |         4226 |
|    7 | Accept |     0.22603 |       5.048 |     0.11554 |     0.11573 |  GentleBoost |          313 |    0.0067408 |         5010 |           39 |
|    8 | Accept |     0.22484 |      12.029 |     0.11554 |     0.11568 |   AdaBoostM1 |          182 |      0.01782 |           28 |            5 |
|    9 | Accept |     0.12071 |      50.576 |     0.11554 |     0.11568 |   LogitBoost |          303 |     0.063742 |            5 |          959 |
|   10 | Accept |     0.22027 |      1.8897 |     0.11554 |     0.11562 |   LogitBoost |           10 |    0.0067434 |            1 |         3289 |
|   11 | Accept |      0.1356 |       43.14 |     0.11554 |     0.11567 |   LogitBoost |          499 |     0.031326 |           34 |           37 |
|   12 | Best   |     0.11098 |      94.185 |     0.11098 |     0.11098 |  GentleBoost |          496 |     0.017012 |           12 |          482 |
|   13 | Accept |     0.18821 |      1.6103 |     0.11098 |     0.11098 |   AdaBoostM1 |           11 |     0.010094 |            1 |          150 |
|   14 | Accept |     0.14393 |      19.104 |     0.11098 |     0.11119 |  GentleBoost |          497 |     0.041328 |           45 |            3 |
|   15 | Accept |     0.12954 |      9.9689 |     0.11098 |     0.11107 |  GentleBoost |           52 |      0.15858 |            1 |         7989 |
|   16 | Accept |     0.22434 |      19.451 |     0.11098 |     0.11099 |   LogitBoost |          499 |    0.0020367 |            1 |            3 |
|   17 | Accept |     0.13212 |      2.2818 |     0.11098 |     0.11097 |  GentleBoost |           14 |    0.0066695 |            4 |         8391 |
|   18 | Best   |     0.10353 |      90.159 |     0.10353 |     0.10353 |   LogitBoost |          498 |      0.50418 |           69 |         9506 |
|   19 | Accept |     0.21888 |     0.44192 |     0.10353 |     0.10353 |  GentleBoost |           12 |      0.11776 |            1 |            1 |
|   20 | Accept |     0.12269 |      92.681 |     0.10353 |     0.10353 |   AdaBoostM1 |          471 |      0.01558 |            6 |         8928 |
|==================================================================================================================================================|
| Iter | Eval   | Objective   | Objective   | BestSoFar   | BestSoFar   |       Method | NumLearningC-|    LearnRate |  MinLeafSize | MaxNumSplits |
|      | result |             | runtime     | (observed)  | (estim.)    |              | ycles        |              |              |              |
|==================================================================================================================================================|
|   21 | Accept |      0.1214 |      127.49 |     0.10353 |     0.10357 |   LogitBoost |          499 |       0.5545 |           14 |         9025 |
|   22 | Accept |     0.22603 |       10.98 |     0.10353 |     0.11162 |   LogitBoost |          481 |    0.0038828 |         3938 |         3042 |
|   23 | Accept |     0.10721 |      81.409 |     0.10353 |     0.10571 |  GentleBoost |          407 |      0.56194 |           19 |         8183 |
|   24 | Accept |     0.11525 |      88.011 |     0.10353 |     0.10829 |  GentleBoost |          478 |    0.0016329 |            6 |        10022 |
|   25 | Accept |     0.14671 |      141.71 |     0.10353 |     0.10694 |   AdaBoostM1 |          493 |      0.71423 |            1 |         8924 |
|   26 | Accept |     0.14959 |      91.042 |     0.10353 |     0.10485 |   AdaBoostM1 |          441 |    0.0037156 |            1 |         6235 |
|   27 | Accept |     0.18602 |      45.827 |     0.10353 |     0.10837 |   LogitBoost |          416 |    0.0012333 |           46 |         1283 |
|   28 | Accept |     0.11376 |      71.503 |     0.10353 |     0.10917 |  GentleBoost |          389 |     0.076224 |            7 |         9472 |
|   29 | Accept |     0.10463 |      42.753 |     0.10353 |     0.10862 |   LogitBoost |          371 |      0.98193 |           19 |           78 |
|   30 | Accept |      0.1215 |       5.972 |     0.10353 |     0.10855 |   LogitBoost |           38 |       0.8873 |           53 |         3123 |

__________________________________________________________
Optimization completed.
MaxObjectiveEvaluations of 30 reached.
Total function evaluations: 30
Total elapsed time: 1311.6661 seconds
Total objective function evaluation time: 1307.7129

Best observed feasible point:
      Method      NumLearningCycles    LearnRate    MinLeafSize    MaxNumSplits
    __________    _________________    _________    ___________    ____________

    LogitBoost           498            0.50418         69             9506    

Observed objective function value = 0.10353
Estimated objective function value = 0.11076
Function evaluation time = 90.1593

Best estimated feasible point (according to models):
      Method       NumLearningCycles    LearnRate    MinLeafSize    MaxNumSplits
    ___________    _________________    _________    ___________    ____________

    GentleBoost           389           0.076224          7             9472    

Estimated objective function value = 0.10855
Estimated function evaluation time = 71.8064

Training completed in 1328.917 seconds
Selected method: GentleBoost
Number of learning cycles: 389
Training cross-validated ensemble model with best hyperparameters...
=== VALIDATION PERFORMANCE (5-fold CV, 23 sensors) ===
Observation-level validation metrics:
Accuracy: 0.89121
Sensitivity: 0.97217
Specificity: 0.61397
Precision: 0.89609
F1 Score: 0.93258
Observation-level validation confusion matrix:
        7580         217
         879        1398

Sample-level validation metrics:
Accuracy: 0.95434
Sensitivity: 1
Specificity: 0.79798
Precision: 0.94429
F1 Score: 0.97135
Sample-level validation confusion matrix:
   339     0
    20    79

=== TEST PERFORMANCE (10% held-out data, 23 sensors) ===
Observation-level test metrics:
Accuracy: 0.82174
Sensitivity: 0.97712
Specificity: 0.32971
Precision: 0.82194
F1 Score: 0.89284
Observation-level test confusion matrix:
   854    20
   185    91

Sample-level test metrics:
Accuracy: 0.8
Sensitivity: 0.97368
Specificity: 0.25
Precision: 0.80435
F1 Score: 0.88095
Sample-level test confusion matrix:
    37     1
     9     3

Processing sensor combination 11/32: 3   5   6   7   8  10  11  13  14  15  16  20  21  22  23  24  26  28  29  30  31  32 sensors
Total samples: 488
Class 1 samples: 377
Class 2 samples: 111
Train-Test Split:
Training samples: 438 (339 from class 1, 99 from class 2)
Testing samples: 50 (38 from class 1, 12 from class 2)
Training observations: 9636
Testing observations: 1100
Fold 1: 88 samples (68 from class 1, 20 from class 2)
Fold 2: 88 samples (68 from class 1, 20 from class 2)
Fold 3: 88 samples (68 from class 1, 20 from class 2)
Fold 4: 88 samples (68 from class 1, 20 from class 2)
Fold 5: 86 samples (67 from class 1, 19 from class 2)
Training optimizable ensemble model...
|==================================================================================================================================================|
| Iter | Eval   | Objective   | Objective   | BestSoFar   | BestSoFar   |       Method | NumLearningC-|    LearnRate |  MinLeafSize | MaxNumSplits |
|      | result |             | runtime     | (observed)  | (estim.)    |              | ycles        |              |              |              |
|==================================================================================================================================================|
|    1 | Best   |     0.22603 |      3.2096 |     0.22603 |     0.22603 |   AdaBoostM1 |           49 |     0.053921 |            1 |            4 |
|    2 | Accept |     0.22603 |      15.546 |     0.22603 |     0.22603 |     RUSBoost |          462 |      0.65923 |         3835 |          105 |
|    3 | Best   |     0.11322 |      55.205 |     0.11322 |     0.11333 |  GentleBoost |          459 |    0.0012637 |            1 |          272 |
|    4 | Accept |     0.16106 |      1.3967 |     0.11322 |     0.11323 |          Bag |           12 |            - |            2 |         3782 |
|    5 | Accept |     0.22603 |      1.5584 |     0.11322 |     0.11328 |   LogitBoost |           27 |    0.0010072 |          799 |         4851 |
|    6 | Accept |     0.14757 |      9.3971 |     0.11322 |     0.11324 |  GentleBoost |          205 |      0.99947 |            2 |            4 |
|    7 | Accept |     0.13771 |      2.8417 |     0.11322 |     0.13327 |  GentleBoost |           16 |    0.0015815 |            1 |         9228 |
|    8 | Accept |     0.17808 |      11.976 |     0.11322 |     0.11501 |  GentleBoost |          435 |    0.0059502 |            1 |            1 |
|    9 | Accept |     0.22603 |      3.2911 |     0.11322 |     0.11323 |  GentleBoost |          201 |    0.0037121 |         4362 |          182 |
|   10 | Accept |     0.12152 |       7.652 |     0.11322 |      0.1134 |  GentleBoost |           66 |    0.0014093 |            3 |          245 |
|   11 | Best   |      0.1127 |      21.015 |      0.1127 |     0.11272 |  GentleBoost |          229 |     0.010355 |            1 |           96 |
|   12 | Accept |      0.2226 |      7.5857 |      0.1127 |     0.11272 |          Bag |          129 |            - |           12 |            4 |
|   13 | Best   |     0.11166 |        48.6 |     0.11166 |      0.1119 |  GentleBoost |          477 |      0.27904 |            1 |          152 |
|   14 | Accept |     0.13875 |      1.8025 |     0.11166 |     0.11168 |  GentleBoost |           17 |     0.011343 |            1 |          150 |
|   15 | Best   |     0.11094 |      41.073 |     0.11094 |     0.11093 |  GentleBoost |          430 |     0.022606 |            2 |          116 |
|   16 | Accept |     0.11509 |      83.071 |     0.11094 |     0.11092 |  GentleBoost |          467 |     0.059809 |            6 |         8958 |
|   17 | Accept |     0.11509 |      83.035 |     0.11094 |     0.11092 |  GentleBoost |          467 |      0.29475 |            6 |         1115 |
|   18 | Accept |       0.121 |      95.869 |     0.11094 |     0.11092 |  GentleBoost |          497 |      0.01038 |            2 |         6897 |
|   19 | Accept |     0.11903 |      8.3276 |     0.11094 |     0.11093 |  GentleBoost |           50 |      0.14717 |           14 |         8980 |
|   20 | Accept |     0.11115 |      41.737 |     0.11094 |       0.111 |  GentleBoost |          414 |    0.0014146 |            2 |          144 |
|==================================================================================================================================================|
| Iter | Eval   | Objective   | Objective   | BestSoFar   | BestSoFar   |       Method | NumLearningC-|    LearnRate |  MinLeafSize | MaxNumSplits |
|      | result |             | runtime     | (observed)  | (estim.)    |              | ycles        |              |              |              |
|==================================================================================================================================================|
|   21 | Best   |     0.10565 |      77.406 |     0.10565 |      0.1057 |  GentleBoost |          424 |    0.0036162 |           32 |         8145 |
|   22 | Accept |     0.10969 |      37.272 |     0.10565 |     0.10572 |  GentleBoost |          286 |      0.70867 |           78 |         9271 |
|   23 | Accept |     0.22603 |      1.1229 |     0.10565 |     0.10572 |          Bag |           27 |            - |         4002 |         9400 |
|   24 | Best   |      0.1043 |      76.518 |      0.1043 |     0.10453 |  GentleBoost |          487 |      0.17853 |           52 |         8552 |
|   25 | Accept |     0.10782 |      85.096 |      0.1043 |     0.10452 |  GentleBoost |          495 |      0.79466 |           40 |         2946 |
|   26 | Accept |     0.22603 |      3.0587 |      0.1043 |     0.10453 |   AdaBoostM1 |          464 |      0.29248 |         4616 |         8362 |
|   27 | Accept |      0.2253 |      11.472 |      0.1043 |     0.10454 |   LogitBoost |          409 |      0.01529 |            1 |            1 |
|   28 | Accept |     0.22271 |      1.5942 |      0.1043 |     0.10456 |     RUSBoost |           11 |     0.002406 |            1 |         8648 |
|   29 | Accept |     0.10648 |      83.143 |      0.1043 |     0.10536 |  GentleBoost |          473 |    0.0015048 |           39 |         9426 |
|   30 | Accept |     0.10679 |      76.649 |      0.1043 |     0.10468 |  GentleBoost |          445 |    0.0010116 |           42 |         6885 |

__________________________________________________________
Optimization completed.
MaxObjectiveEvaluations of 30 reached.
Total function evaluations: 30
Total elapsed time: 1001.2986 seconds
Total objective function evaluation time: 997.5203

Best observed feasible point:
      Method       NumLearningCycles    LearnRate    MinLeafSize    MaxNumSplits
    ___________    _________________    _________    ___________    ____________

    GentleBoost           487            0.17853         52             8552    

Observed objective function value = 0.1043
Estimated objective function value = 0.10468
Function evaluation time = 76.5176

Best estimated feasible point (according to models):
      Method       NumLearningCycles    LearnRate    MinLeafSize    MaxNumSplits
    ___________    _________________    _________    ___________    ____________

    GentleBoost           487            0.17853         52             8552    

Estimated objective function value = 0.10468
Estimated function evaluation time = 76.9875

Training completed in 1021.334 seconds
Selected method: GentleBoost
Number of learning cycles: 487
Training cross-validated ensemble model with best hyperparameters...
=== VALIDATION PERFORMANCE (5-fold CV, 22 sensors) ===
Observation-level validation metrics:
Accuracy: 0.89249
Sensitivity: 0.97251
Specificity: 0.61846
Precision: 0.8972
F1 Score: 0.93334
Observation-level validation confusion matrix:
        7253         205
         831        1347

Sample-level validation metrics:
Accuracy: 0.94749
Sensitivity: 1
Specificity: 0.76768
Precision: 0.93646
F1 Score: 0.96719
Sample-level validation confusion matrix:
   339     0
    23    76

=== TEST PERFORMANCE (10% held-out data, 22 sensors) ===
Observation-level test metrics:
Accuracy: 0.82182
Sensitivity: 0.96651
Specificity: 0.36364
Precision: 0.82787
F1 Score: 0.89183
Observation-level test confusion matrix:
   808    28
   168    96

Sample-level test metrics:
Accuracy: 0.82
Sensitivity: 0.97368
Specificity: 0.33333
Precision: 0.82222
F1 Score: 0.89157
Sample-level test confusion matrix:
    37     1
     8     4

Processing sensor combination 12/32: 3   5   6   7   8  10  11  13  14  15  16  21  22  23  24  26  28  29  30  31  32 sensors
Total samples: 488
Class 1 samples: 377
Class 2 samples: 111
Train-Test Split:
Training samples: 438 (339 from class 1, 99 from class 2)
Testing samples: 50 (38 from class 1, 12 from class 2)
Training observations: 9198
Testing observations: 1050
Fold 1: 88 samples (68 from class 1, 20 from class 2)
Fold 2: 88 samples (68 from class 1, 20 from class 2)
Fold 3: 88 samples (68 from class 1, 20 from class 2)
Fold 4: 88 samples (68 from class 1, 20 from class 2)
Fold 5: 86 samples (67 from class 1, 19 from class 2)
Training optimizable ensemble model...
|==================================================================================================================================================|
| Iter | Eval   | Objective   | Objective   | BestSoFar   | BestSoFar   |       Method | NumLearningC-|    LearnRate |  MinLeafSize | MaxNumSplits |
|      | result |             | runtime     | (observed)  | (estim.)    |              | ycles        |              |              |              |
|==================================================================================================================================================|
|    1 | Best   |     0.22418 |      24.677 |     0.22418 |     0.22418 |          Bag |          473 |            - |            6 |            3 |
|    2 | Best   |     0.21179 |      1.4344 |     0.21179 |     0.21228 |   LogitBoost |           41 |      0.57533 |         1792 |           23 |
|    3 | Best   |     0.10774 |       23.98 |     0.10774 |     0.11627 |  GentleBoost |          177 |    0.0015306 |           59 |         3496 |
|    4 | Accept |     0.22603 |      5.3376 |     0.10774 |      0.1163 |     RUSBoost |          153 |    0.0017921 |         2059 |            9 |
|    5 | Accept |     0.10818 |      18.627 |     0.10774 |     0.10796 |  GentleBoost |          130 |    0.0015287 |           47 |         3874 |
|    6 | Accept |     0.21689 |     0.46559 |     0.10774 |     0.10796 |  GentleBoost |           12 |     0.040617 |         2199 |         7016 |
|    7 | Accept |      0.1534 |      15.155 |     0.10774 |     0.10796 |  GentleBoost |          381 |    0.0020886 |         1260 |           37 |
|    8 | Accept |     0.15155 |      3.0368 |     0.10774 |     0.10795 |  GentleBoost |           62 |    0.0013231 |           31 |            7 |
|    9 | Accept |     0.21668 |      3.6609 |     0.10774 |     0.10777 |  GentleBoost |          153 |    0.0010577 |         3066 |         3125 |
|   10 | Accept |     0.11546 |      10.283 |     0.10774 |     0.10779 |  GentleBoost |           80 |     0.063307 |           57 |          734 |
|   11 | Best   |    0.099261 |      57.206 |    0.099261 |    0.099338 |  GentleBoost |          409 |        0.229 |           55 |         7554 |
|   12 | Accept |     0.11176 |      70.266 |    0.099261 |    0.099331 |  GentleBoost |          420 |       0.8744 |            7 |         8003 |
|   13 | Accept |     0.10067 |      72.498 |    0.099261 |    0.099344 |  GentleBoost |          420 |     0.020804 |           26 |         8885 |
|   14 | Accept |     0.15514 |      62.324 |    0.099261 |    0.099335 |   AdaBoostM1 |          336 |    0.0031676 |            1 |         8613 |
|   15 | Accept |     0.22603 |     0.89308 |    0.099261 |    0.099338 |   AdaBoostM1 |           23 |      0.17721 |           38 |            1 |
|   16 | Accept |      0.2095 |      2.1364 |    0.099261 |    0.099337 |   LogitBoost |           13 |    0.0019895 |            1 |         8567 |
|   17 | Accept |     0.10154 |       78.42 |    0.099261 |     0.10041 |  GentleBoost |          478 |      0.18808 |           37 |         7675 |
|   18 | Accept |     0.14351 |      1.8928 |    0.099261 |    0.099773 |  GentleBoost |           15 |       0.3481 |           47 |         7877 |
|   19 | Accept |     0.10176 |      71.757 |    0.099261 |    0.099799 |  GentleBoost |          449 |      0.11653 |           32 |         1297 |
|   20 | Accept |     0.10067 |      69.778 |    0.099261 |    0.099884 |  GentleBoost |          494 |      0.18212 |           56 |         2521 |
|==================================================================================================================================================|
| Iter | Eval   | Objective   | Objective   | BestSoFar   | BestSoFar   |       Method | NumLearningC-|    LearnRate |  MinLeafSize | MaxNumSplits |
|      | result |             | runtime     | (observed)  | (estim.)    |              | ycles        |              |              |              |
|==================================================================================================================================================|
|   21 | Accept |     0.10154 |      70.786 |    0.099261 |     0.10022 |  GentleBoost |          434 |     0.085702 |           37 |         4056 |
|   22 | Accept |     0.10144 |       67.31 |    0.099261 |    0.099953 |  GentleBoost |          488 |      0.30202 |          104 |          336 |
|   23 | Accept |     0.10317 |      56.589 |    0.099261 |     0.10036 |  GentleBoost |          487 |    0.0013678 |           89 |         1737 |
|   24 | Accept |     0.10187 |      69.357 |    0.099261 |     0.10035 |  GentleBoost |          489 |      0.45054 |           59 |         2024 |
|   25 | Accept |     0.10394 |      69.264 |    0.099261 |     0.10037 |  GentleBoost |          497 |     0.012594 |          108 |           55 |
|   26 | Accept |    0.099587 |      79.286 |    0.099261 |     0.10016 |  GentleBoost |          486 |      0.59632 |           40 |         8971 |
|   27 | Accept |     0.10317 |      68.081 |    0.099261 |    0.099957 |  GentleBoost |          471 |     0.032689 |           58 |          421 |
|   28 | Accept |     0.10459 |      58.426 |    0.099261 |     0.10022 |  GentleBoost |          344 |      0.99104 |           24 |         7221 |
|   29 | Accept |     0.12688 |      87.505 |    0.099261 |     0.10021 |  GentleBoost |          450 |     0.056099 |            1 |         6608 |
|   30 | Accept |     0.21081 |      1.4676 |    0.099261 |     0.10022 |     RUSBoost |           10 |     0.029013 |            1 |         5562 |

__________________________________________________________
Optimization completed.
MaxObjectiveEvaluations of 30 reached.
Total function evaluations: 30
Total elapsed time: 1226.0265 seconds
Total objective function evaluation time: 1221.9001

Best observed feasible point:
      Method       NumLearningCycles    LearnRate    MinLeafSize    MaxNumSplits
    ___________    _________________    _________    ___________    ____________

    GentleBoost           409             0.229          55             7554    

Observed objective function value = 0.099261
Estimated objective function value = 0.10115
Function evaluation time = 57.2056

Best estimated feasible point (according to models):
      Method       NumLearningCycles    LearnRate    MinLeafSize    MaxNumSplits
    ___________    _________________    _________    ___________    ____________

    GentleBoost           478            0.18808         37             7675    

Estimated objective function value = 0.10022
Estimated function evaluation time = 78.6243

Training completed in 1246.0552 seconds
Selected method: GentleBoost
Number of learning cycles: 478
Training cross-validated ensemble model with best hyperparameters...
=== VALIDATION PERFORMANCE (5-fold CV, 21 sensors) ===
Observation-level validation metrics:
Accuracy: 0.89987
Sensitivity: 0.97331
Specificity: 0.64839
Precision: 0.90457
F1 Score: 0.93768
Observation-level validation confusion matrix:
        6929         190
         731        1348

Sample-level validation metrics:
Accuracy: 0.9589
Sensitivity: 1
Specificity: 0.81818
Precision: 0.94958
F1 Score: 0.97414
Sample-level validation confusion matrix:
   339     0
    18    81

=== TEST PERFORMANCE (10% held-out data, 21 sensors) ===
Observation-level test metrics:
Accuracy: 0.82095
Sensitivity: 0.96491
Specificity: 0.36508
Precision: 0.82796
F1 Score: 0.8912
Observation-level test confusion matrix:
   770    28
   160    92

Sample-level test metrics:
Accuracy: 0.82
Sensitivity: 0.97368
Specificity: 0.33333
Precision: 0.82222
F1 Score: 0.89157
Sample-level test confusion matrix:
    37     1
     8     4

Processing sensor combination 13/32: 3   5   6   7   8  10  13  14  15  16  21  22  23  24  26  28  29  30  31  32 sensors
Total samples: 488
Class 1 samples: 377
Class 2 samples: 111
Train-Test Split:
Training samples: 438 (339 from class 1, 99 from class 2)
Testing samples: 50 (38 from class 1, 12 from class 2)
Training observations: 8760
Testing observations: 1000
Fold 1: 88 samples (68 from class 1, 20 from class 2)
Fold 2: 88 samples (68 from class 1, 20 from class 2)
Fold 3: 88 samples (68 from class 1, 20 from class 2)
Fold 4: 88 samples (68 from class 1, 20 from class 2)
Fold 5: 86 samples (67 from class 1, 19 from class 2)
Training optimizable ensemble model...
|==================================================================================================================================================|
| Iter | Eval   | Objective   | Objective   | BestSoFar   | BestSoFar   |       Method | NumLearningC-|    LearnRate |  MinLeafSize | MaxNumSplits |
|      | result |             | runtime     | (observed)  | (estim.)    |              | ycles        |              |              |              |
|==================================================================================================================================================|
|    1 | Best   |     0.22386 |      26.111 |     0.22386 |     0.22386 |     RUSBoost |           76 |    0.0016587 |           19 |          102 |
|    2 | Best   |     0.19201 |      15.911 |     0.19201 |     0.19328 |          Bag |          127 |            - |            2 |          121 |
|    3 | Accept |     0.22603 |     0.91112 |     0.19201 |     0.19372 |          Bag |           10 |            - |         1649 |          623 |
|    4 | Accept |     0.21507 |      77.583 |     0.19201 |     0.19284 |   AdaBoostM1 |          477 |      0.10083 |            5 |            2 |
|    5 | Best   |     0.15377 |      75.934 |     0.15377 |      0.1547 |          Bag |          461 |            - |            2 |         3631 |
|    6 | Accept |     0.22158 |      35.524 |     0.15377 |     0.15489 |          Bag |          491 |            - |            3 |            6 |
|    7 | Accept |     0.15388 |      44.471 |     0.15377 |     0.15379 |          Bag |          290 |            - |            2 |         8226 |
|    8 | Accept |     0.16473 |      2.3616 |     0.15377 |     0.15379 |          Bag |           14 |            - |            1 |         5332 |
|    9 | Accept |     0.15685 |      17.998 |     0.15377 |     0.15379 |          Bag |          119 |            - |            4 |         6430 |
|   10 | Accept |     0.15548 |      71.302 |     0.15377 |     0.15379 |          Bag |          476 |            - |            4 |         5765 |
|   11 | Best   |     0.13116 |      364.83 |     0.13116 |     0.13117 |  GentleBoost |          464 |     0.013267 |            1 |         8260 |
|   12 | Best   |      0.1161 |      82.608 |      0.1161 |     0.11611 |  GentleBoost |          123 |     0.038494 |            4 |         8307 |
|   13 | Accept |     0.12158 |      30.873 |      0.1161 |     0.11611 |  GentleBoost |           50 |     0.002814 |            7 |          652 |
|   14 | Best   |     0.10628 |      301.35 |     0.10628 |     0.10639 |  GentleBoost |          449 |        0.331 |           16 |         8538 |
|   15 | Accept |     0.17066 |      4.3277 |     0.10628 |      0.1063 |  GentleBoost |           14 |    0.0010097 |          336 |         8583 |
|   16 | Accept |     0.11587 |      48.724 |     0.10628 |     0.10632 |  GentleBoost |           76 |      0.99211 |           12 |         3155 |
|   17 | Accept |     0.11256 |       309.1 |     0.10628 |     0.10634 |  GentleBoost |          468 |    0.0048762 |            7 |         1684 |
|   18 | Accept |     0.17568 |      27.115 |     0.10628 |     0.10634 |  GentleBoost |          463 |    0.0050779 |            3 |            1 |
|   19 | Accept |     0.11005 |      280.65 |     0.10628 |     0.10634 |  GentleBoost |          433 |      0.84358 |           10 |         7550 |
|   20 | Accept |     0.10651 |      236.37 |     0.10628 |     0.10637 |  GentleBoost |          353 |    0.0057119 |           15 |         8168 |
|==================================================================================================================================================|
| Iter | Eval   | Objective   | Objective   | BestSoFar   | BestSoFar   |       Method | NumLearningC-|    LearnRate |  MinLeafSize | MaxNumSplits |
|      | result |             | runtime     | (observed)  | (estim.)    |              | ycles        |              |              |              |
|==================================================================================================================================================|
|   21 | Accept |     0.10719 |       288.9 |     0.10628 |     0.10636 |  GentleBoost |          428 |    0.0012473 |           39 |         7506 |
|   22 | Accept |     0.10731 |      263.58 |     0.10628 |      0.1064 |  GentleBoost |          404 |    0.0017376 |           30 |          969 |
|   23 | Accept |     0.13322 |      121.49 |     0.10628 |     0.10641 |  GentleBoost |          475 |     0.010068 |          103 |            7 |
|   24 | Best   |     0.10571 |      287.55 |     0.10571 |     0.10552 |  GentleBoost |          425 |    0.0015073 |           24 |         3779 |
|   25 | Accept |     0.11861 |      258.85 |     0.10571 |     0.10561 |   LogitBoost |          403 |     0.033185 |           21 |         8382 |
|   26 | Accept |     0.13562 |      66.148 |     0.10571 |     0.10552 |   LogitBoost |          101 |     0.069313 |            2 |          490 |
|   27 | Accept |     0.14509 |      95.972 |     0.10571 |     0.10553 |   LogitBoost |          307 |      0.11594 |          409 |          198 |
|   28 | Accept |     0.19783 |      5.3507 |     0.10571 |     0.10577 |   LogitBoost |           11 |    0.0047003 |           26 |         8483 |
|   29 | Accept |      0.1605 |      639.72 |     0.10571 |      0.1056 |   LogitBoost |          488 |      0.63898 |            1 |         4788 |
|   30 | Best   |     0.10377 |      224.78 |     0.10377 |     0.10378 |   LogitBoost |          497 |      0.50706 |           15 |           73 |

__________________________________________________________
Optimization completed.
MaxObjectiveEvaluations of 30 reached.
Total function evaluations: 30
Total elapsed time: 4315.1604 seconds
Total objective function evaluation time: 4306.4161

Best observed feasible point:
      Method      NumLearningCycles    LearnRate    MinLeafSize    MaxNumSplits
    __________    _________________    _________    ___________    ____________

    LogitBoost           497            0.50706         15              73     

Observed objective function value = 0.10377
Estimated objective function value = 0.10378
Function evaluation time = 224.7847

Best estimated feasible point (according to models):
      Method      NumLearningCycles    LearnRate    MinLeafSize    MaxNumSplits
    __________    _________________    _________    ___________    ____________

    LogitBoost           497            0.50706         15              73     

Estimated objective function value = 0.10378
Estimated function evaluation time = 224.9803

Training completed in 4372.6433 seconds
Selected method: LogitBoost
Number of learning cycles: 497
Training cross-validated ensemble model with best hyperparameters...
=== VALIDATION PERFORMANCE (5-fold CV, 20 sensors) ===
Observation-level validation metrics:
Accuracy: 0.86815
Sensitivity: 0.91888
Specificity: 0.69444
Precision: 0.91149
F1 Score: 0.91517
Observation-level validation confusion matrix:
        6230         550
         605        1375

Sample-level validation metrics:
Accuracy: 0.96119
Sensitivity: 0.9941
Specificity: 0.84848
Precision: 0.95739
F1 Score: 0.9754
Sample-level validation confusion matrix:
   337     2
    15    84

=== TEST PERFORMANCE (10% held-out data, 20 sensors) ===
Observation-level test metrics:
Accuracy: 0.817
Sensitivity: 0.96316
Specificity: 0.35417
Precision: 0.82525
F1 Score: 0.88889
Observation-level test confusion matrix:
   732    28
   155    85

Sample-level test metrics:
Accuracy: 0.82
Sensitivity: 0.97368
Specificity: 0.33333
Precision: 0.82222
F1 Score: 0.89157
Sample-level test confusion matrix:
    37     1
     8     4

Processing sensor combination 14/32: 5   6   7   8  10  13  14  15  16  21  22  23  24  26  28  29  30  31  32 sensors
Total samples: 488
Class 1 samples: 377
Class 2 samples: 111
Train-Test Split:
Training samples: 438 (339 from class 1, 99 from class 2)
Testing samples: 50 (38 from class 1, 12 from class 2)
Training observations: 8322
Testing observations: 950
Fold 1: 88 samples (68 from class 1, 20 from class 2)
Fold 2: 88 samples (68 from class 1, 20 from class 2)
Fold 3: 88 samples (68 from class 1, 20 from class 2)
Fold 4: 88 samples (68 from class 1, 20 from class 2)
Fold 5: 86 samples (67 from class 1, 19 from class 2)
Training optimizable ensemble model...
|==================================================================================================================================================|
| Iter | Eval   | Objective   | Objective   | BestSoFar   | BestSoFar   |       Method | NumLearningC-|    LearnRate |  MinLeafSize | MaxNumSplits |
|      | result |             | runtime     | (observed)  | (estim.)    |              | ycles        |              |              |              |
|==================================================================================================================================================|
|    1 | Best   |     0.16631 |      26.361 |     0.16631 |     0.16631 |  GentleBoost |          213 |     0.015311 |          724 |            2 |
|    2 | Accept |     0.16847 |      5.0492 |     0.16631 |     0.16736 |  GentleBoost |           12 |    0.0020147 |          157 |         1118 |
|    3 | Best   |     0.10815 |      117.42 |     0.10815 |     0.10815 |   LogitBoost |          169 |      0.76842 |           17 |          364 |
|    4 | Accept |     0.16823 |      142.82 |     0.10815 |     0.10818 |   AdaBoostM1 |          259 |    0.0022058 |           31 |          237 |
|    5 | Accept |      0.2229 |      32.544 |     0.10815 |     0.10815 |          Bag |          495 |            - |           11 |            3 |
|    6 | Accept |     0.22603 |      2.1662 |     0.10815 |     0.10816 |   LogitBoost |           50 |    0.0010193 |         3135 |            9 |
|    7 | Accept |     0.12353 |      27.941 |     0.10815 |     0.10817 |   LogitBoost |           41 |      0.88847 |            6 |          498 |
|    8 | Accept |      0.1764 |      2.8461 |     0.10815 |     0.10819 |   LogitBoost |           16 |      0.96515 |           77 |            7 |
|    9 | Accept |     0.10899 |      288.71 |     0.10815 |     0.10819 |   LogitBoost |          315 |      0.56239 |            9 |          324 |
|   10 | Accept |     0.13903 |      5.1445 |     0.10815 |      0.1082 |   LogitBoost |           10 |      0.94729 |            6 |          246 |
|   11 | Accept |     0.18902 |      32.776 |     0.10815 |     0.10817 |   LogitBoost |          448 |      0.89327 |         1904 |          858 |
|   12 | Accept |     0.18049 |      256.99 |     0.10815 |     0.10816 |   LogitBoost |          497 |    0.0012693 |           19 |         4629 |
|   13 | Accept |     0.10935 |      337.02 |     0.10815 |     0.10817 |   LogitBoost |          443 |      0.64048 |           20 |         1539 |
|   14 | Accept |     0.18133 |      26.334 |     0.10815 |     0.10817 |   LogitBoost |          441 |       0.9597 |           16 |            1 |
|   15 | Accept |     0.10923 |      131.96 |     0.10815 |     0.10816 |   LogitBoost |          201 |      0.31565 |           20 |          555 |
|   16 | Best   |    0.098534 |      303.61 |    0.098534 |     0.10254 |   LogitBoost |          388 |      0.47115 |           20 |          399 |
|   17 | Accept |    0.099375 |      409.41 |    0.098534 |    0.099216 |   LogitBoost |          493 |      0.36841 |           18 |          379 |
|   18 | Accept |     0.10274 |      327.54 |    0.098534 |    0.099359 |   LogitBoost |          470 |      0.26336 |           43 |          336 |
|   19 | Accept |     0.10094 |      348.15 |    0.098534 |    0.099568 |   LogitBoost |          489 |      0.61742 |           33 |          437 |
|   20 | Accept |     0.12713 |      321.53 |    0.098534 |    0.098571 |   LogitBoost |          459 |      0.95304 |           20 |          151 |
|==================================================================================================================================================|
| Iter | Eval   | Objective   | Objective   | BestSoFar   | BestSoFar   |       Method | NumLearningC-|    LearnRate |  MinLeafSize | MaxNumSplits |
|      | result |             | runtime     | (observed)  | (estim.)    |              | ycles        |              |              |              |
|==================================================================================================================================================|
|   21 | Accept |     0.10562 |      215.25 |    0.098534 |    0.098568 |   LogitBoost |          321 |      0.20711 |           27 |          139 |
|   22 | Accept |     0.10502 |      245.45 |    0.098534 |    0.098682 |   LogitBoost |          336 |      0.33277 |           33 |          204 |
|   23 | Accept |     0.12329 |      150.99 |    0.098534 |      0.0987 |   LogitBoost |          372 |     0.058794 |           28 |           51 |
|   24 | Accept |     0.10526 |      382.51 |    0.098534 |     0.10121 |   LogitBoost |          491 |      0.51052 |           22 |          480 |
|   25 | Accept |     0.11644 |      160.73 |    0.098534 |     0.10122 |   LogitBoost |          269 |      0.10324 |            9 |          199 |
|   26 | Accept |    0.098774 |      362.57 |    0.098534 |     0.10067 |   LogitBoost |          490 |      0.47011 |           26 |          704 |
|   27 | Accept |     0.10851 |      282.13 |    0.098534 |     0.10122 |   LogitBoost |          459 |     0.066483 |           47 |          509 |
|   28 | Accept |     0.10875 |      275.91 |    0.098534 |      0.1007 |   LogitBoost |          388 |      0.21091 |           20 |          310 |
|   29 | Accept |     0.11343 |       262.7 |    0.098534 |     0.10073 |   LogitBoost |          472 |      0.10875 |          151 |          288 |
|   30 | Accept |      0.1031 |      324.32 |    0.098534 |     0.10093 |   LogitBoost |          486 |      0.25804 |           45 |          735 |

__________________________________________________________
Optimization completed.
MaxObjectiveEvaluations of 30 reached.
Total function evaluations: 30
Total elapsed time: 5814.5852 seconds
Total objective function evaluation time: 5808.8763

Best observed feasible point:
      Method      NumLearningCycles    LearnRate    MinLeafSize    MaxNumSplits
    __________    _________________    _________    ___________    ____________

    LogitBoost           388            0.47115         20             399     

Observed objective function value = 0.098534
Estimated objective function value = 0.10188
Function evaluation time = 303.6094

Best estimated feasible point (according to models):
      Method      NumLearningCycles    LearnRate    MinLeafSize    MaxNumSplits
    __________    _________________    _________    ___________    ____________

    LogitBoost           491            0.51052         22             480     

Estimated objective function value = 0.10093
Estimated function evaluation time = 385.254

Training completed in 5919.4462 seconds
Selected method: LogitBoost
Number of learning cycles: 491
Training cross-validated ensemble model with best hyperparameters...
=== VALIDATION PERFORMANCE (5-fold CV, 19 sensors) ===
Observation-level validation metrics:
Accuracy: 0.87407
Sensitivity: 0.92392
Specificity: 0.70335
Precision: 0.91427
F1 Score: 0.91907
Observation-level validation confusion matrix:
        5951         490
         558        1323

Sample-level validation metrics:
Accuracy: 0.96804
Sensitivity: 0.9941
Specificity: 0.87879
Precision: 0.96562
F1 Score: 0.97965
Sample-level validation confusion matrix:
   337     2
    12    87

=== TEST PERFORMANCE (10% held-out data, 19 sensors) ===
Observation-level test metrics:
Accuracy: 0.81684
Sensitivity: 0.94183
Specificity: 0.42105
Precision: 0.83744
F1 Score: 0.88657
Observation-level test confusion matrix:
   680    42
   132    96

Sample-level test metrics:
Accuracy: 0.82
Sensitivity: 0.97368
Specificity: 0.33333
Precision: 0.82222
F1 Score: 0.89157
Sample-level test confusion matrix:
    37     1
     8     4

Processing sensor combination 15/32: 5   6   7   8  10  13  14  15  16  21  22  23  24  26  29  30  31  32 sensors
Total samples: 488
Class 1 samples: 377
Class 2 samples: 111
Train-Test Split:
Training samples: 438 (339 from class 1, 99 from class 2)
Testing samples: 50 (38 from class 1, 12 from class 2)
Training observations: 7884
Testing observations: 900
Fold 1: 88 samples (68 from class 1, 20 from class 2)
Fold 2: 88 samples (68 from class 1, 20 from class 2)
Fold 3: 88 samples (68 from class 1, 20 from class 2)
Fold 4: 88 samples (68 from class 1, 20 from class 2)
Fold 5: 86 samples (67 from class 1, 19 from class 2)
Training optimizable ensemble model...
|==================================================================================================================================================|
| Iter | Eval   | Objective   | Objective   | BestSoFar   | BestSoFar   |       Method | NumLearningC-|    LearnRate |  MinLeafSize | MaxNumSplits |
|      | result |             | runtime     | (observed)  | (estim.)    |              | ycles        |              |              |              |
|==================================================================================================================================================|
|    1 | Best   |     0.21867 |      25.062 |     0.21867 |     0.21867 |          Bag |          248 |            - |          115 |           45 |
|    2 | Accept |     0.22603 |       1.556 |     0.21867 |      0.2191 |          Bag |           17 |            - |          272 |         4616 |
|    3 | Accept |     0.22603 |      9.3595 |     0.21867 |     0.21936 |   LogitBoost |          195 |    0.0058858 |         2390 |            3 |
|    4 | Best   |     0.11758 |      216.12 |     0.11758 |     0.11759 |  GentleBoost |          329 |     0.011155 |            2 |         2639 |
|    5 | Accept |     0.12354 |      27.814 |     0.11758 |     0.11764 |  GentleBoost |          145 |     0.010849 |           59 |           14 |
|    6 | Accept |     0.21195 |      14.565 |     0.11758 |      0.1176 |  GentleBoost |          314 |     0.013477 |         2275 |            1 |
|    7 | Accept |     0.14346 |      14.455 |     0.11758 |     0.12027 |  GentleBoost |          114 |     0.011401 |            5 |            7 |
|    8 | Accept |     0.12697 |      26.374 |     0.11758 |     0.11767 |  GentleBoost |           64 |      0.01104 |          138 |           39 |
|    9 | Best   |      0.1153 |      17.357 |      0.1153 |     0.11529 |  GentleBoost |           37 |    0.0081129 |           24 |         7530 |
|   10 | Best   |     0.11213 |      36.175 |     0.11213 |     0.11214 |  GentleBoost |           63 |    0.0051506 |            6 |         7564 |
|   11 | Accept |     0.13014 |      6.5812 |     0.11213 |     0.11216 |  GentleBoost |           13 |     0.001358 |           19 |          538 |
|   12 | Best   |     0.10439 |      77.834 |     0.10439 |     0.10443 |  GentleBoost |          136 |      0.74568 |            9 |         7055 |
|   13 | Best   |    0.098808 |      219.58 |    0.098808 |    0.098817 |  GentleBoost |          422 |     0.017139 |           36 |         7882 |
|   14 | Accept |     0.10375 |      280.96 |    0.098808 |    0.099436 |  GentleBoost |          492 |     0.025325 |           14 |         7516 |
|   15 | Accept |     0.10033 |      164.48 |    0.098808 |    0.099907 |  GentleBoost |          432 |      0.56645 |           82 |         7798 |
|   16 | Accept |    0.099696 |      216.17 |    0.098808 |    0.099198 |  GentleBoost |          411 |      0.91388 |           38 |         7682 |
|   17 | Best   |      0.0983 |       144.3 |      0.0983 |    0.098319 |  GentleBoost |          298 |      0.21119 |           41 |         1426 |
|   18 | Accept |     0.10173 |       122.7 |      0.0983 |    0.099525 |  GentleBoost |          241 |      0.64819 |           47 |         3026 |
|   19 | Accept |     0.10109 |      222.45 |      0.0983 |     0.09954 |  GentleBoost |          456 |      0.18293 |           50 |         1933 |
|   20 | Accept |     0.20345 |      4.0132 |      0.0983 |    0.099535 |     RUSBoost |           10 |     0.042789 |            1 |         3342 |
|==================================================================================================================================================|
| Iter | Eval   | Objective   | Objective   | BestSoFar   | BestSoFar   |       Method | NumLearningC-|    LearnRate |  MinLeafSize | MaxNumSplits |
|      | result |             | runtime     | (observed)  | (estim.)    |              | ycles        |              |              |              |
|==================================================================================================================================================|
|   21 | Accept |    0.099188 |      195.37 |      0.0983 |    0.099331 |  GentleBoost |          367 |      0.73677 |           36 |         3828 |
|   22 | Accept |    0.098554 |      180.68 |      0.0983 |    0.099197 |  GentleBoost |          345 |      0.14726 |           36 |         6356 |
|   23 | Accept |    0.099696 |      177.47 |      0.0983 |    0.099238 |  GentleBoost |          333 |      0.14718 |           39 |         6629 |
|   24 | Accept |    0.099696 |      165.25 |      0.0983 |    0.099249 |  GentleBoost |          295 |    0.0018996 |           26 |         2365 |
|   25 | Accept |      0.1673 |      15.869 |      0.0983 |    0.099249 |   AdaBoostM1 |           21 |     0.028098 |            1 |         7871 |
|   26 | Accept |     0.22603 |      6.1147 |      0.0983 |    0.099244 |   AdaBoostM1 |          249 |     0.031264 |         3782 |            2 |
|   27 | Accept |     0.22603 |      19.195 |      0.0983 |    0.099241 |     RUSBoost |          459 |    0.0097003 |         3640 |            2 |
|   28 | Accept |     0.15791 |      9.0174 |      0.0983 |    0.099241 |   LogitBoost |           11 |      0.25424 |            1 |         7284 |
|   29 | Accept |    0.099188 |      211.42 |      0.0983 |    0.099244 |  GentleBoost |          431 |     0.023817 |           45 |         7623 |
|   30 | Accept |      0.2259 |     0.66221 |      0.0983 |    0.099243 |          Bag |           10 |            - |            1 |            1 |

__________________________________________________________
Optimization completed.
MaxObjectiveEvaluations of 30 reached.
Total function evaluations: 30
Total elapsed time: 2834.4951 seconds
Total objective function evaluation time: 2828.958

Best observed feasible point:
      Method       NumLearningCycles    LearnRate    MinLeafSize    MaxNumSplits
    ___________    _________________    _________    ___________    ____________

    GentleBoost           298            0.21119         41             1426    

Observed objective function value = 0.0983
Estimated objective function value = 0.099896
Function evaluation time = 144.3031

Best estimated feasible point (according to models):
      Method       NumLearningCycles    LearnRate    MinLeafSize    MaxNumSplits
    ___________    _________________    _________    ___________    ____________

    GentleBoost           367            0.73677         36             3828    

Estimated objective function value = 0.099243
Estimated function evaluation time = 197.1693

Training completed in 2888.8012 seconds
Selected method: GentleBoost
Number of learning cycles: 367
Training cross-validated ensemble model with best hyperparameters...
=== VALIDATION PERFORMANCE (5-fold CV, 18 sensors) ===
Observation-level validation metrics:
Accuracy: 0.89992
Sensitivity: 0.97329
Specificity: 0.64871
Precision: 0.90465
F1 Score: 0.93771
Observation-level validation confusion matrix:
        5939         163
         626        1156

Sample-level validation metrics:
Accuracy: 0.94977
Sensitivity: 1
Specificity: 0.77778
Precision: 0.93906
F1 Score: 0.96857
Sample-level validation confusion matrix:
   339     0
    22    77

=== TEST PERFORMANCE (10% held-out data, 18 sensors) ===
Observation-level test metrics:
Accuracy: 0.82444
Sensitivity: 0.9693
Specificity: 0.36574
Precision: 0.82875
F1 Score: 0.89353
Observation-level test confusion matrix:
   663    21
   137    79

Sample-level test metrics:
Accuracy: 0.82
Sensitivity: 0.97368
Specificity: 0.33333
Precision: 0.82222
F1 Score: 0.89157
Sample-level test confusion matrix:
    37     1
     8     4

Processing sensor combination 16/32: 5   6   7   8  10  13  14  15  16  21  22  23  24  26  29  30  32 sensors
Total samples: 488
Class 1 samples: 377
Class 2 samples: 111
Train-Test Split:
Training samples: 438 (339 from class 1, 99 from class 2)
Testing samples: 50 (38 from class 1, 12 from class 2)
Training observations: 7446
Testing observations: 850
Fold 1: 88 samples (68 from class 1, 20 from class 2)
Fold 2: 88 samples (68 from class 1, 20 from class 2)
Fold 3: 88 samples (68 from class 1, 20 from class 2)
Fold 4: 88 samples (68 from class 1, 20 from class 2)
Fold 5: 86 samples (67 from class 1, 19 from class 2)
Training optimizable ensemble model...
|==================================================================================================================================================|
| Iter | Eval   | Objective   | Objective   | BestSoFar   | BestSoFar   |       Method | NumLearningC-|    LearnRate |  MinLeafSize | MaxNumSplits |
|      | result |             | runtime     | (observed)  | (estim.)    |              | ycles        |              |              |              |
|==================================================================================================================================================|
|    1 | Best   |     0.16035 |       5.886 |     0.16035 |     0.16035 |          Bag |           47 |            - |            9 |          275 |
|    2 | Accept |     0.20051 |      4.2092 |     0.16035 |     0.16195 |     RUSBoost |           12 |    0.0011831 |            2 |         5704 |
|    3 | Accept |     0.20924 |      11.345 |     0.16035 |     0.16038 |   AdaBoostM1 |           90 |     0.089361 |         1062 |         1946 |
|    4 | Accept |     0.33092 |      31.799 |     0.16035 |     0.16496 |     RUSBoost |          343 |    0.0028359 |          482 |            8 |
|    5 | Best   |     0.15297 |      5.8995 |     0.15297 |     0.15304 |          Bag |           45 |            - |            5 |          341 |
|    6 | Accept |     0.16089 |      3.7099 |     0.15297 |     0.15303 |          Bag |           30 |            - |            5 |          275 |
|    7 | Best   |       0.148 |      5.6283 |       0.148 |     0.14794 |          Bag |           39 |            - |            2 |         2002 |
|    8 | Accept |     0.22092 |        33.2 |       0.148 |     0.14796 |          Bag |          483 |            - |            1 |            7 |
|    9 | Accept |     0.22119 |      4.7255 |       0.148 |     0.14799 |          Bag |           63 |            - |            1 |            8 |
|   10 | Accept |     0.16143 |      46.907 |       0.148 |      0.1487 |          Bag |          381 |            - |           10 |          875 |
|   11 | Best   |     0.14612 |      11.223 |     0.14612 |     0.14581 |          Bag |           80 |            - |            1 |          920 |
|   12 | Best   |     0.14491 |        14.8 |     0.14491 |     0.14532 |          Bag |          105 |            - |            1 |         6919 |
|   13 | Accept |     0.17405 |      62.376 |     0.14491 |     0.14532 |     RUSBoost |          198 |    0.0013106 |            6 |          345 |
|   14 | Accept |     0.40277 |      1.1715 |     0.14491 |       0.145 |     RUSBoost |           14 |     0.001152 |          193 |            1 |
|   15 | Accept |     0.22603 |      32.077 |     0.14491 |     0.14502 |   AdaBoostM1 |          411 |    0.0014183 |            1 |            1 |
|   16 | Best   |      0.1202 |      16.481 |      0.1202 |     0.12033 |  GentleBoost |           31 |    0.0041616 |            1 |         7438 |
|   17 | Best   |     0.11308 |      15.773 |     0.11308 |     0.11317 |  GentleBoost |           37 |    0.0029064 |            1 |          290 |
|   18 | Accept |     0.22603 |       9.247 |     0.11308 |     0.11323 |  GentleBoost |          459 |    0.0032124 |         3603 |         1050 |
|   19 | Accept |     0.11912 |      55.447 |     0.11308 |     0.11312 |  GentleBoost |          475 |      0.49912 |            1 |            4 |
|   20 | Best   |    0.097368 |      80.855 |    0.097368 |    0.097917 |  GentleBoost |          359 |      0.19782 |            1 |           34 |
|==================================================================================================================================================|
| Iter | Eval   | Objective   | Objective   | BestSoFar   | BestSoFar   |       Method | NumLearningC-|    LearnRate |  MinLeafSize | MaxNumSplits |
|      | result |             | runtime     | (observed)  | (estim.)    |              | ycles        |              |              |              |
|==================================================================================================================================================|
|   21 | Accept |     0.19594 |      115.04 |    0.097368 |    0.098349 |   LogitBoost |          208 |    0.0018258 |            1 |          632 |
|   22 | Accept |     0.11442 |      16.363 |    0.097368 |    0.097863 |  GentleBoost |           39 |      0.69812 |            2 |          299 |
|   23 | Accept |     0.10328 |      74.993 |    0.097368 |    0.097645 |  GentleBoost |          397 |      0.86672 |           10 |           21 |
|   24 | Accept |     0.22603 |     0.80306 |    0.097368 |    0.097641 |   LogitBoost |           31 |      0.06618 |         3632 |            1 |
|   25 | Accept |     0.22603 |      1.7849 |    0.097368 |    0.097484 |  GentleBoost |           86 |    0.0014597 |         3696 |            1 |
|   26 | Accept |     0.15028 |      3.7356 |    0.097368 |     0.09737 |  GentleBoost |           17 |      0.81827 |            2 |           30 |
|   27 | Accept |     0.11859 |      303.06 |    0.097368 |    0.097538 |  GentleBoost |          499 |       0.2635 |            1 |          752 |
|   28 | Best   |    0.097233 |      113.26 |    0.097233 |    0.096943 |  GentleBoost |          460 |      0.10772 |            3 |           48 |
|   29 | Accept |    0.097368 |      118.25 |    0.097233 |    0.097238 |  GentleBoost |          499 |     0.049199 |            2 |           44 |
|   30 | Accept |     0.10153 |      70.143 |    0.097233 |    0.096714 |  GentleBoost |          243 |     0.045499 |            2 |           86 |

__________________________________________________________
Optimization completed.
MaxObjectiveEvaluations of 30 reached.
Total function evaluations: 30
Total elapsed time: 1274.7473 seconds
Total objective function evaluation time: 1270.1918

Best observed feasible point:
      Method       NumLearningCycles    LearnRate    MinLeafSize    MaxNumSplits
    ___________    _________________    _________    ___________    ____________

    GentleBoost           460            0.10772          3              48     

Observed objective function value = 0.097233
Estimated objective function value = 0.097661
Function evaluation time = 113.2588

Best estimated feasible point (according to models):
      Method       NumLearningCycles    LearnRate    MinLeafSize    MaxNumSplits
    ___________    _________________    _________    ___________    ____________

    GentleBoost           499           0.049199          2              44     

Estimated objective function value = 0.096714
Estimated function evaluation time = 118.5794

Training completed in 1304.2967 seconds
Selected method: GentleBoost
Number of learning cycles: 499
Training cross-validated ensemble model with best hyperparameters...
=== VALIDATION PERFORMANCE (5-fold CV, 17 sensors) ===
Observation-level validation metrics:
Accuracy: 0.90747
Sensitivity: 0.9738
Specificity: 0.68033
Precision: 0.91252
F1 Score: 0.94216
Observation-level validation confusion matrix:
        5612         151
         538        1145

Sample-level validation metrics:
Accuracy: 0.95662
Sensitivity: 0.9941
Specificity: 0.82828
Precision: 0.95198
F1 Score: 0.97258
Sample-level validation confusion matrix:
   337     2
    17    82

=== TEST PERFORMANCE (10% held-out data, 17 sensors) ===
Observation-level test metrics:
Accuracy: 0.81412
Sensitivity: 0.96594
Specificity: 0.33333
Precision: 0.82105
F1 Score: 0.88762
Observation-level test confusion matrix:
   624    22
   136    68

Sample-level test metrics:
Accuracy: 0.82
Sensitivity: 0.97368
Specificity: 0.33333
Precision: 0.82222
F1 Score: 0.89157
Sample-level test confusion matrix:
    37     1
     8     4

Processing sensor combination 17/32: 5   6   8  10  13  14  15  16  21  22  23  24  26  29  30  32 sensors
Total samples: 488
Class 1 samples: 377
Class 2 samples: 111
Train-Test Split:
Training samples: 438 (339 from class 1, 99 from class 2)
Testing samples: 50 (38 from class 1, 12 from class 2)
Training observations: 7008
Testing observations: 800
Fold 1: 88 samples (68 from class 1, 20 from class 2)
Fold 2: 88 samples (68 from class 1, 20 from class 2)
Fold 3: 88 samples (68 from class 1, 20 from class 2)
Fold 4: 88 samples (68 from class 1, 20 from class 2)
Fold 5: 86 samples (67 from class 1, 19 from class 2)
Training optimizable ensemble model...
|==================================================================================================================================================|
| Iter | Eval   | Objective   | Objective   | BestSoFar   | BestSoFar   |       Method | NumLearningC-|    LearnRate |  MinLeafSize | MaxNumSplits |
|      | result |             | runtime     | (observed)  | (estim.)    |              | ycles        |              |              |              |
|==================================================================================================================================================|
|    1 | Best   |     0.14369 |      85.227 |     0.14369 |     0.14369 |   LogitBoost |          466 |     0.090994 |          437 |            6 |
|    2 | Best   |      0.1083 |      133.94 |      0.1083 |     0.10971 |     RUSBoost |          360 |     0.034581 |            2 |         1692 |
|    3 | Accept |     0.11116 |      9.1406 |      0.1083 |     0.10949 |  GentleBoost |           19 |     0.004492 |            3 |         1190 |
|    4 | Accept |     0.21618 |      2.3795 |      0.1083 |     0.11161 |   LogitBoost |           37 |      0.53165 |            5 |            1 |
|    5 | Accept |     0.12314 |      6.6366 |      0.1083 |     0.10848 |  GentleBoost |           19 |     0.011283 |            4 |          123 |
|    6 | Accept |     0.12942 |       5.171 |      0.1083 |     0.10831 |  GentleBoost |           19 |    0.0011422 |            1 |           80 |
|    7 | Accept |     0.21518 |      0.8861 |      0.1083 |     0.10831 |  GentleBoost |           18 |     0.020858 |         2175 |         6816 |
|    8 | Accept |      0.2012 |      1.1687 |      0.1083 |     0.11025 |  GentleBoost |           19 |     0.015666 |         1791 |         5452 |
|    9 | Accept |     0.26327 |      55.031 |      0.1083 |     0.10831 |     RUSBoost |          270 |    0.0012791 |            1 |           29 |
|   10 | Accept |     0.34503 |      53.123 |      0.1083 |     0.10831 |     RUSBoost |          387 |     0.016467 |            5 |            5 |
|   11 | Accept |     0.18279 |      6.3386 |      0.1083 |     0.10832 |     RUSBoost |           18 |     0.009234 |            1 |         6448 |
|   12 | Accept |     0.12785 |      25.398 |      0.1083 |     0.10832 |  GentleBoost |          132 |      0.16958 |          424 |          471 |
|   13 | Accept |     0.10873 |       167.1 |      0.1083 |     0.10832 |   LogitBoost |          470 |     0.028632 |            3 |          113 |
|   14 | Accept |      0.1865 |      3.8493 |      0.1083 |     0.10832 |   LogitBoost |           11 |     0.018426 |            5 |          114 |
|   15 | Best   |    0.096176 |      267.79 |    0.096176 |    0.096183 |   LogitBoost |          498 |     0.065527 |           15 |         1441 |
|   16 | Accept |     0.10517 |      374.78 |    0.096176 |    0.096179 |   LogitBoost |          405 |      0.49031 |            4 |         6961 |
|   17 | Accept |     0.22603 |        2.68 |    0.096176 |    0.096177 |   LogitBoost |           21 |    0.0020311 |          670 |         6843 |
|   18 | Accept |     0.22603 |      17.719 |    0.096176 |    0.096327 |     RUSBoost |          480 |     0.083444 |         3061 |         6810 |
|   19 | Accept |     0.11373 |      61.082 |    0.096176 |    0.096306 |  GentleBoost |          118 |    0.0011466 |            1 |          800 |
|   20 | Accept |     0.18593 |      305.18 |    0.096176 |    0.096188 |   LogitBoost |          495 |    0.0015219 |            1 |         1194 |
|==================================================================================================================================================|
| Iter | Eval   | Objective   | Objective   | BestSoFar   | BestSoFar   |       Method | NumLearningC-|    LearnRate |  MinLeafSize | MaxNumSplits |
|      | result |             | runtime     | (observed)  | (estim.)    |              | ycles        |              |              |              |
|==================================================================================================================================================|
|   21 | Best   |    0.086045 |      194.47 |    0.086045 |    0.086042 |   LogitBoost |          492 |      0.90843 |           62 |          422 |
|   22 | Accept |     0.16338 |      413.87 |    0.086045 |    0.086182 |   LogitBoost |          498 |      0.81019 |            1 |          926 |
|   23 | Accept |    0.087471 |      208.77 |    0.086045 |     0.08606 |   LogitBoost |          491 |      0.17387 |           63 |         6828 |
|   24 | Accept |    0.098887 |      196.14 |    0.086045 |    0.086249 |   LogitBoost |          467 |      0.94556 |           24 |           85 |
|   25 | Accept |    0.088042 |      179.02 |    0.086045 |    0.086497 |   LogitBoost |          431 |      0.99206 |           65 |         2262 |
|   26 | Accept |      0.1631 |      145.29 |    0.086045 |    0.086207 |     RUSBoost |          393 |    0.0011711 |            1 |         6528 |
|   27 | Accept |     0.19735 |       135.2 |    0.086045 |     0.08624 |   LogitBoost |          496 |    0.0016326 |          142 |          251 |
|   28 | Accept |    0.087329 |      180.84 |    0.086045 |    0.086096 |  GentleBoost |          417 |    0.0035878 |           39 |          305 |
|   29 | Accept |      0.1163 |      26.474 |    0.086045 |    0.086116 |  GentleBoost |           94 |    0.0013403 |          243 |           96 |
|   30 | Accept |    0.091895 |      216.99 |    0.086045 |    0.086122 |  GentleBoost |          450 |     0.043902 |           12 |          313 |

__________________________________________________________
Optimization completed.
MaxObjectiveEvaluations of 30 reached.
Total function evaluations: 30
Total elapsed time: 3486.6617 seconds
Total objective function evaluation time: 3481.676

Best observed feasible point:
      Method      NumLearningCycles    LearnRate    MinLeafSize    MaxNumSplits
    __________    _________________    _________    ___________    ____________

    LogitBoost           492            0.90843         62             422     

Observed objective function value = 0.086045
Estimated objective function value = 0.086122
Function evaluation time = 194.4677

Best estimated feasible point (according to models):
      Method      NumLearningCycles    LearnRate    MinLeafSize    MaxNumSplits
    __________    _________________    _________    ___________    ____________

    LogitBoost           492            0.90843         62             422     

Estimated objective function value = 0.086122
Estimated function evaluation time = 199.7034

Training completed in 3545.2255 seconds
Selected method: LogitBoost
Number of learning cycles: 492
Training cross-validated ensemble model with best hyperparameters...
=== VALIDATION PERFORMANCE (5-fold CV, 16 sensors) ===
Observation-level validation metrics:
Accuracy: 0.88599
Sensitivity: 0.92699
Specificity: 0.74558
Precision: 0.9258
F1 Score: 0.92639
Observation-level validation confusion matrix:
        5028         396
         403        1181

Sample-level validation metrics:
Accuracy: 0.9726
Sensitivity: 0.9882
Specificity: 0.91919
Precision: 0.97668
F1 Score: 0.9824
Sample-level validation confusion matrix:
   335     4
     8    91

=== TEST PERFORMANCE (10% held-out data, 16 sensors) ===
Observation-level test metrics:
Accuracy: 0.81625
Sensitivity: 0.95066
Specificity: 0.39062
Precision: 0.83165
F1 Score: 0.88718
Observation-level test confusion matrix:
   578    30
   117    75

Sample-level test metrics:
Accuracy: 0.82
Sensitivity: 0.97368
Specificity: 0.33333
Precision: 0.82222
F1 Score: 0.89157
Sample-level test confusion matrix:
    37     1
     8     4

Processing sensor combination 18/32: 5   6   8  10  13  14  15  16  21  22  24  26  29  30  32 sensors
Total samples: 488
Class 1 samples: 377
Class 2 samples: 111
Train-Test Split:
Training samples: 438 (339 from class 1, 99 from class 2)
Testing samples: 50 (38 from class 1, 12 from class 2)
Training observations: 6570
Testing observations: 750
Fold 1: 88 samples (68 from class 1, 20 from class 2)
Fold 2: 88 samples (68 from class 1, 20 from class 2)
Fold 3: 88 samples (68 from class 1, 20 from class 2)
Fold 4: 88 samples (68 from class 1, 20 from class 2)
Fold 5: 86 samples (67 from class 1, 19 from class 2)
Training optimizable ensemble model...
|==================================================================================================================================================|
| Iter | Eval   | Objective   | Objective   | BestSoFar   | BestSoFar   |       Method | NumLearningC-|    LearnRate |  MinLeafSize | MaxNumSplits |
|      | result |             | runtime     | (observed)  | (estim.)    |              | ycles        |              |              |              |
|==================================================================================================================================================|
|    1 | Best   |     0.21598 |      2.0881 |     0.21598 |     0.21598 |   LogitBoost |           10 |     0.002246 |            8 |           25 |
|    2 | Accept |     0.22603 |     0.76136 |     0.21598 |     0.21651 |   LogitBoost |           18 |      0.58828 |         2478 |            5 |
|    3 | Best   |     0.12207 |       120.9 |     0.12207 |     0.12208 |   AdaBoostM1 |          197 |     0.012493 |            1 |         2661 |
|    4 | Accept |     0.22603 |      16.661 |     0.12207 |     0.12208 |   LogitBoost |          283 |    0.0013804 |         1645 |            3 |
|    5 | Accept |     0.22603 |      4.7394 |     0.12207 |     0.12208 |   AdaBoostM1 |          212 |      0.02034 |         3276 |            5 |
|    6 | Best   |    0.082344 |       217.7 |    0.082344 |    0.082387 |   AdaBoostM1 |          491 |      0.40417 |           93 |         6562 |
|    7 | Accept |     0.15677 |      4.3411 |    0.082344 |    0.082382 |     RUSBoost |           16 |       0.3853 |           15 |         6544 |
|    8 | Accept |     0.22603 |      18.506 |    0.082344 |    0.082377 |     RUSBoost |          491 |      0.09468 |         2474 |            9 |
|    9 | Accept |     0.13805 |      54.296 |    0.082344 |    0.082376 |          Bag |          409 |            - |            2 |         6475 |
|   10 | Accept |     0.16941 |      1.3323 |    0.082344 |    0.082375 |          Bag |           13 |            - |            4 |          132 |
|   11 | Accept |     0.10868 |      32.234 |    0.082344 |    0.082368 |  GentleBoost |          204 |    0.0062164 |          456 |         6563 |
|   12 | Accept |     0.22603 |      2.5487 |    0.082344 |    0.082354 |   AdaBoostM1 |          407 |      0.68091 |         3242 |         5904 |
|   13 | Accept |    0.086454 |      193.58 |    0.082344 |    0.082357 |   AdaBoostM1 |          367 |     0.097541 |           33 |          172 |
|   14 | Best   |    0.079452 |      103.06 |    0.079452 |    0.079462 |  GentleBoost |          410 |      0.97217 |           59 |           35 |
|   15 | Accept |    0.084475 |       212.3 |    0.079452 |    0.079458 |  GentleBoost |          490 |      0.50332 |           14 |         6421 |
|   16 | Accept |       0.121 |      5.6177 |    0.079452 |     0.07946 |  GentleBoost |           10 |      0.05664 |            1 |         2315 |
|   17 | Accept |     0.11553 |      4.8273 |    0.079452 |    0.079476 |  GentleBoost |           12 |    0.0065895 |           33 |          197 |
|   18 | Accept |     0.22603 |     0.99641 |    0.079452 |    0.079462 |   AdaBoostM1 |           10 |    0.0068556 |           59 |            1 |
|   19 | Accept |    0.082496 |       57.09 |    0.079452 |    0.079463 |  GentleBoost |          139 |      0.13949 |           27 |         4548 |
|   20 | Accept |     0.10457 |       187.9 |    0.079452 |    0.079468 |  GentleBoost |          395 |    0.0010045 |            1 |         1913 |
|==================================================================================================================================================|
| Iter | Eval   | Objective   | Objective   | BestSoFar   | BestSoFar   |       Method | NumLearningC-|    LearnRate |  MinLeafSize | MaxNumSplits |
|      | result |             | runtime     | (observed)  | (estim.)    |              | ycles        |              |              |              |
|==================================================================================================================================================|
|   21 | Accept |     0.17504 |         131 |    0.079452 |    0.079461 |   AdaBoostM1 |          498 |    0.0059876 |           31 |           22 |
|   22 | Accept |     0.10731 |      18.419 |    0.079452 |     0.07946 |   AdaBoostM1 |           33 |      0.92992 |           14 |         3937 |
|   23 | Accept |     0.12603 |       85.47 |    0.079452 |    0.079459 |   AdaBoostM1 |          493 |      0.67961 |           11 |            5 |
|   24 | Accept |    0.087519 |      186.61 |    0.079452 |     0.07946 |   AdaBoostM1 |          359 |     0.085703 |           24 |         6192 |
|   25 | Accept |    0.091172 |      60.564 |    0.079452 |    0.079461 |  GentleBoost |          223 |      0.83461 |          175 |         2132 |
|   26 | Accept |    0.080061 |      188.56 |    0.079452 |    0.079464 |  GentleBoost |          486 |      0.31521 |           22 |          220 |
|   27 | Accept |     0.20426 |     0.76976 |    0.079452 |    0.079479 |  GentleBoost |           14 |      0.70008 |           28 |            1 |
|   28 | Accept |    0.080974 |      243.79 |    0.079452 |    0.079478 |   AdaBoostM1 |          452 |      0.75573 |           29 |          296 |
|   29 | Accept |    0.087519 |      110.23 |    0.079452 |    0.079488 |  GentleBoost |          376 |      0.78885 |          154 |          104 |
|   30 | Accept |    0.083257 |      145.15 |    0.079452 |    0.079494 |  GentleBoost |          322 |    0.0085105 |           13 |         4730 |

__________________________________________________________
Optimization completed.
MaxObjectiveEvaluations of 30 reached.
Total function evaluations: 30
Total elapsed time: 2416.9235 seconds
Total objective function evaluation time: 2412.0363

Best observed feasible point:
      Method       NumLearningCycles    LearnRate    MinLeafSize    MaxNumSplits
    ___________    _________________    _________    ___________    ____________

    GentleBoost           410            0.97217         59              35     

Observed objective function value = 0.079452
Estimated objective function value = 0.079494
Function evaluation time = 103.0646

Best estimated feasible point (according to models):
      Method       NumLearningCycles    LearnRate    MinLeafSize    MaxNumSplits
    ___________    _________________    _________    ___________    ____________

    GentleBoost           410            0.97217         59              35     

Estimated objective function value = 0.079494
Estimated function evaluation time = 103.2106

Training completed in 2440.0924 seconds
Selected method: GentleBoost
Number of learning cycles: 410
Training cross-validated ensemble model with best hyperparameters...
=== VALIDATION PERFORMANCE (5-fold CV, 15 sensors) ===
Observation-level validation metrics:
Accuracy: 0.91903
Sensitivity: 0.97699
Specificity: 0.72054
Precision: 0.92291
F1 Score: 0.94918
Observation-level validation confusion matrix:
        4968         117
         415        1070

Sample-level validation metrics:
Accuracy: 0.9589
Sensitivity: 0.99705
Specificity: 0.82828
Precision: 0.95211
F1 Score: 0.97406
Sample-level validation confusion matrix:
   338     1
    17    82

=== TEST PERFORMANCE (10% held-out data, 15 sensors) ===
Observation-level test metrics:
Accuracy: 0.804
Sensitivity: 0.95439
Specificity: 0.32778
Precision: 0.81805
F1 Score: 0.88097
Observation-level test confusion matrix:
   544    26
   121    59

Sample-level test metrics:
Accuracy: 0.82
Sensitivity: 0.97368
Specificity: 0.33333
Precision: 0.82222
F1 Score: 0.89157
Sample-level test confusion matrix:
    37     1
     8     4

Processing sensor combination 19/32: 5   6   8  10  13  14  15  16  22  24  26  29  30  32 sensors
Total samples: 488
Class 1 samples: 377
Class 2 samples: 111
Train-Test Split:
Training samples: 438 (339 from class 1, 99 from class 2)
Testing samples: 50 (38 from class 1, 12 from class 2)
Training observations: 6132
Testing observations: 700
Fold 1: 88 samples (68 from class 1, 20 from class 2)
Fold 2: 88 samples (68 from class 1, 20 from class 2)
Fold 3: 88 samples (68 from class 1, 20 from class 2)
Fold 4: 88 samples (68 from class 1, 20 from class 2)
Fold 5: 86 samples (67 from class 1, 19 from class 2)
Training optimizable ensemble model...
|==================================================================================================================================================|
| Iter | Eval   | Objective   | Objective   | BestSoFar   | BestSoFar   |       Method | NumLearningC-|    LearnRate |  MinLeafSize | MaxNumSplits |
|      | result |             | runtime     | (observed)  | (estim.)    |              | ycles        |              |              |              |
|==================================================================================================================================================|
|    1 | Best   |     0.15672 |      3.1671 |     0.15672 |     0.15672 |   AdaBoostM1 |           25 |      0.47838 |          126 |           11 |
|    2 | Accept |     0.18917 |      2.5075 |     0.15672 |     0.15948 |   LogitBoost |           18 |    0.0063899 |            2 |         4453 |
|    3 | Accept |     0.20303 |      24.717 |     0.15672 |     0.15945 |          Bag |          438 |            - |            4 |           43 |
|    4 | Accept |     0.29892 |      20.073 |     0.15672 |     0.15682 |     RUSBoost |          498 |      0.96059 |          579 |          204 |
|    5 | Best   |     0.11236 |      3.5853 |     0.11236 |     0.11248 |   AdaBoostM1 |           36 |      0.48025 |           69 |          851 |
|    6 | Accept |     0.21738 |      1.5622 |     0.11236 |     0.11237 |   AdaBoostM1 |           50 |      0.65376 |           13 |            1 |
|    7 | Best   |    0.092792 |       14.85 |    0.092792 |    0.092818 |   AdaBoostM1 |          147 |      0.35764 |           68 |         2440 |
|    8 | Accept |     0.18249 |      5.7341 |    0.092792 |    0.092825 |   AdaBoostM1 |          169 |      0.16318 |         1078 |         5268 |
|    9 | Accept |      0.1078 |      5.0822 |    0.092792 |    0.092834 |   AdaBoostM1 |           51 |      0.18274 |           53 |         5849 |
|   10 | Accept |     0.17482 |       27.93 |    0.092792 |    0.092833 |   AdaBoostM1 |          371 |    0.0034764 |          119 |         5870 |
|   11 | Best   |    0.082518 |      52.113 |    0.082518 |    0.082537 |   AdaBoostM1 |          481 |      0.26085 |          100 |         5649 |
|   12 | Accept |     0.09002 |      41.873 |    0.082518 |     0.08253 |   AdaBoostM1 |          498 |      0.43115 |          186 |         5808 |
|   13 | Accept |    0.088389 |      33.266 |    0.082518 |    0.082512 |   AdaBoostM1 |          365 |      0.93704 |           85 |         4104 |
|   14 | Accept |    0.087084 |      41.259 |    0.082518 |    0.082597 |   AdaBoostM1 |          399 |      0.40102 |          110 |         2800 |
|   15 | Accept |     0.11513 |      3.1327 |    0.082518 |    0.082575 |   LogitBoost |           43 |      0.57438 |          161 |         5359 |
|   16 | Accept |     0.17221 |      18.241 |    0.082518 |    0.082577 |   LogitBoost |          478 |     0.043252 |          727 |           28 |
|   17 | Accept |     0.11791 |      3.6742 |    0.082518 |    0.082585 |   LogitBoost |           74 |       0.9187 |           33 |           11 |
|   18 | Accept |     0.12182 |      1.1282 |    0.082518 |    0.082622 |   LogitBoost |           10 |      0.94898 |           16 |         3720 |
|   19 | Accept |    0.092955 |      26.406 |    0.082518 |    0.082615 |   LogitBoost |          280 |     0.066779 |           38 |         3884 |
|   20 | Accept |     0.18477 |     0.79634 |    0.082518 |    0.082575 |   LogitBoost |           10 |     0.036548 |           57 |         2988 |
|==================================================================================================================================================|
| Iter | Eval   | Objective   | Objective   | BestSoFar   | BestSoFar   |       Method | NumLearningC-|    LearnRate |  MinLeafSize | MaxNumSplits |
|      | result |             | runtime     | (observed)  | (estim.)    |              | ycles        |              |              |              |
|==================================================================================================================================================|
|   21 | Accept |     0.10453 |      65.086 |    0.082518 |     0.08257 |   LogitBoost |          485 |      0.71485 |           20 |         3195 |
|   22 | Accept |    0.083333 |      33.144 |    0.082518 |    0.082573 |   LogitBoost |          365 |      0.32835 |           64 |         3744 |
|   23 | Accept |    0.083823 |       42.19 |    0.082518 |    0.082576 |   LogitBoost |          451 |      0.14779 |           50 |          667 |
|   24 | Accept |    0.083007 |      42.066 |    0.082518 |    0.082579 |   LogitBoost |          425 |      0.23046 |           39 |         2722 |
|   25 | Accept |    0.082518 |      44.786 |    0.082518 |     0.08246 |   LogitBoost |          483 |      0.21539 |           55 |         5780 |
|   26 | Accept |    0.083496 |      40.431 |    0.082518 |    0.082468 |   LogitBoost |          490 |      0.82862 |          130 |          108 |
|   27 | Best   |    0.077952 |      40.404 |    0.077952 |    0.078001 |   LogitBoost |          478 |      0.86344 |           68 |         1176 |
|   28 | Accept |    0.083496 |      32.507 |    0.077952 |    0.078013 |   LogitBoost |          386 |      0.79464 |          124 |         2717 |
|   29 | Accept |     0.22603 |     0.93847 |    0.077952 |    0.078016 |          Bag |           25 |            - |         3043 |         4810 |
|   30 | Accept |    0.085616 |      32.095 |    0.077952 |    0.078011 |  GentleBoost |          424 |      0.98366 |           73 |         5388 |

__________________________________________________________
Optimization completed.
MaxObjectiveEvaluations of 30 reached.
Total function evaluations: 30
Total elapsed time: 712.248 seconds
Total objective function evaluation time: 704.7453

Best observed feasible point:
      Method      NumLearningCycles    LearnRate    MinLeafSize    MaxNumSplits
    __________    _________________    _________    ___________    ____________

    LogitBoost           478            0.86344         68             1176    

Observed objective function value = 0.077952
Estimated objective function value = 0.078011
Function evaluation time = 40.4037

Best estimated feasible point (according to models):
      Method      NumLearningCycles    LearnRate    MinLeafSize    MaxNumSplits
    __________    _________________    _________    ___________    ____________

    LogitBoost           478            0.86344         68             1176    

Estimated objective function value = 0.078011
Estimated function evaluation time = 40.5907

Training completed in 723.7137 seconds
Selected method: LogitBoost
Number of learning cycles: 478
Training cross-validated ensemble model with best hyperparameters...
=== VALIDATION PERFORMANCE (5-fold CV, 14 sensors) ===
Observation-level validation metrics:
Accuracy: 0.89644
Sensitivity: 0.92857
Specificity: 0.78644
Precision: 0.93706
F1 Score: 0.9328
Observation-level validation confusion matrix:
        4407         339
         296        1090

Sample-level validation metrics:
Accuracy: 0.96804
Sensitivity: 0.98525
Specificity: 0.90909
Precision: 0.97376
F1 Score: 0.97947
Sample-level validation confusion matrix:
   334     5
     9    90

=== TEST PERFORMANCE (10% held-out data, 14 sensors) ===
Observation-level test metrics:
Accuracy: 0.81857
Sensitivity: 0.95677
Specificity: 0.38095
Precision: 0.83034
F1 Score: 0.88908
Observation-level test confusion matrix:
   509    23
   104    64

Sample-level test metrics:
Accuracy: 0.82
Sensitivity: 0.97368
Specificity: 0.33333
Precision: 0.82222
F1 Score: 0.89157
Sample-level test confusion matrix:
    37     1
     8     4

Processing sensor combination 20/32: 5   6   8  10  14  15  16  22  24  26  29  30  32 sensors
Total samples: 488
Class 1 samples: 377
Class 2 samples: 111
Train-Test Split:
Training samples: 438 (339 from class 1, 99 from class 2)
Testing samples: 50 (38 from class 1, 12 from class 2)
Training observations: 5694
Testing observations: 650
Fold 1: 88 samples (68 from class 1, 20 from class 2)
Fold 2: 88 samples (68 from class 1, 20 from class 2)
Fold 3: 88 samples (68 from class 1, 20 from class 2)
Fold 4: 88 samples (68 from class 1, 20 from class 2)
Fold 5: 86 samples (67 from class 1, 19 from class 2)
Training optimizable ensemble model...
|==================================================================================================================================================|
| Iter | Eval   | Objective   | Objective   | BestSoFar   | BestSoFar   |       Method | NumLearningC-|    LearnRate |  MinLeafSize | MaxNumSplits |
|      | result |             | runtime     | (observed)  | (estim.)    |              | ycles        |              |              |              |
|==================================================================================================================================================|
|    1 | Best   |    0.092378 |      15.797 |    0.092378 |    0.092378 |   AdaBoostM1 |          134 |      0.61148 |           19 |          703 |
|    2 | Accept |     0.21163 |     0.89693 |    0.092378 |    0.097119 |          Bag |           15 |            - |            3 |           21 |
|    3 | Accept |     0.22603 |     0.94294 |    0.092378 |      0.1005 |     RUSBoost |           29 |    0.0010591 |         2038 |           30 |
|    4 | Accept |     0.22603 |      2.3081 |    0.092378 |    0.093308 |          Bag |           53 |            - |          919 |           86 |
|    5 | Accept |     0.13172 |      13.424 |    0.092378 |    0.095938 |   AdaBoostM1 |           80 |      0.95251 |            2 |          981 |
|    6 | Best   |    0.090973 |      14.317 |    0.090973 |     0.09094 |   AdaBoostM1 |          155 |      0.41655 |           70 |          745 |
|    7 | Best   |     0.08746 |       44.49 |     0.08746 |    0.087561 |   AdaBoostM1 |          381 |      0.84126 |           20 |          812 |
|    8 | Accept |     0.22603 |      7.3712 |     0.08746 |    0.087519 |   AdaBoostM1 |          475 |     0.016612 |         2762 |          303 |
|    9 | Accept |     0.15982 |      1.2818 |     0.08746 |     0.08751 |   AdaBoostM1 |           17 |      0.99252 |          188 |           99 |
|   10 | Accept |     0.13558 |      1.9513 |     0.08746 |    0.087475 |   AdaBoostM1 |           21 |      0.96999 |           59 |         1899 |
|   11 | Best   |    0.085704 |      39.348 |    0.085704 |    0.085685 |   AdaBoostM1 |          384 |       0.4095 |           50 |         4431 |
|   12 | Accept |    0.092554 |      26.874 |    0.085704 |    0.085679 |   AdaBoostM1 |          452 |      0.78587 |           64 |           12 |
|   13 | Best   |    0.082894 |      38.988 |    0.082894 |    0.082956 |   AdaBoostM1 |          455 |      0.48339 |           19 |           59 |
|   14 | Accept |     0.17773 |      12.869 |    0.082894 |    0.082947 |   AdaBoostM1 |          268 |      0.11001 |           15 |            5 |
|   15 | Accept |    0.083948 |      46.326 |    0.082894 |    0.083006 |   AdaBoostM1 |          416 |      0.55506 |           30 |          975 |
|   16 | Accept |    0.092378 |      65.046 |    0.082894 |    0.082817 |   AdaBoostM1 |          495 |      0.53339 |            9 |         2047 |
|   17 | Accept |     0.18511 |      12.669 |    0.082894 |    0.082897 |   AdaBoostM1 |          453 |      0.52012 |           44 |            1 |
|   18 | Accept |    0.093607 |      35.696 |    0.082894 |    0.082902 |   AdaBoostM1 |          443 |      0.84123 |          151 |           88 |
|   19 | Accept |     0.08588 |       29.73 |    0.082894 |    0.082902 |   AdaBoostM1 |          416 |      0.99945 |            6 |           46 |
|   20 | Accept |    0.084826 |      37.991 |    0.082894 |    0.082919 |   AdaBoostM1 |          463 |      0.81332 |           45 |           46 |
|==================================================================================================================================================|
| Iter | Eval   | Objective   | Objective   | BestSoFar   | BestSoFar   |       Method | NumLearningC-|    LearnRate |  MinLeafSize | MaxNumSplits |
|      | result |             | runtime     | (observed)  | (estim.)    |              | ycles        |              |              |              |
|==================================================================================================================================================|
|   21 | Accept |     0.10713 |      21.004 |    0.082894 |    0.082926 |   AdaBoostM1 |          394 |      0.53455 |          402 |         4477 |
|   22 | Accept |    0.086758 |      50.724 |    0.082894 |    0.082957 |   AdaBoostM1 |          447 |      0.50359 |           12 |          180 |
|   23 | Accept |     0.08869 |       22.93 |    0.082894 |    0.082963 |   AdaBoostM1 |          233 |      0.54121 |           55 |         2732 |
|   24 | Accept |    0.094837 |      28.405 |    0.082894 |    0.082973 |   AdaBoostM1 |          246 |      0.14127 |            9 |         5651 |
|   25 | Accept |    0.088865 |      35.542 |    0.082894 |    0.082983 |   AdaBoostM1 |          308 |      0.22636 |           24 |         1142 |
|   26 | Accept |    0.092729 |      18.957 |    0.082894 |    0.083065 |   AdaBoostM1 |          274 |      0.83793 |           10 |           30 |
|   27 | Accept |    0.099754 |      10.834 |    0.082894 |    0.083047 |   AdaBoostM1 |          128 |      0.18376 |           98 |         4710 |
|   28 | Accept |    0.084124 |      54.668 |    0.082894 |    0.083014 |   AdaBoostM1 |          479 |      0.25699 |           31 |         3798 |
|   29 | Accept |    0.083246 |      38.705 |    0.082894 |    0.083067 |   AdaBoostM1 |          497 |      0.59444 |            8 |           50 |
|   30 | Accept |     0.12153 |      78.894 |    0.082894 |    0.083057 |   LogitBoost |          460 |      0.57232 |            5 |         2713 |

__________________________________________________________
Optimization completed.
MaxObjectiveEvaluations of 30 reached.
Total function evaluations: 30
Total elapsed time: 813.3535 seconds
Total objective function evaluation time: 808.9805

Best observed feasible point:
      Method      NumLearningCycles    LearnRate    MinLeafSize    MaxNumSplits
    __________    _________________    _________    ___________    ____________

    AdaBoostM1           455            0.48339         19              59     

Observed objective function value = 0.082894
Estimated objective function value = 0.083057
Function evaluation time = 38.9878

Best estimated feasible point (according to models):
      Method      NumLearningCycles    LearnRate    MinLeafSize    MaxNumSplits
    __________    _________________    _________    ___________    ____________

    AdaBoostM1           455            0.48339         19              59     

Estimated objective function value = 0.083057
Estimated function evaluation time = 39.2519

Training completed in 822.6236 seconds
Selected method: AdaBoostM1
Number of learning cycles: 455
Training cross-validated ensemble model with best hyperparameters...
=== VALIDATION PERFORMANCE (5-fold CV, 13 sensors) ===
Observation-level validation metrics:
Accuracy: 0.91078
Sensitivity: 0.97617
Specificity: 0.68687
Precision: 0.91435
F1 Score: 0.94425
Observation-level validation confusion matrix:
        4302         105
         403         884

Sample-level validation metrics:
Accuracy: 0.95205
Sensitivity: 0.99705
Specificity: 0.79798
Precision: 0.94413
F1 Score: 0.96987
Sample-level validation confusion matrix:
   338     1
    20    79

=== TEST PERFORMANCE (10% held-out data, 13 sensors) ===
Observation-level test metrics:
Accuracy: 0.81231
Sensitivity: 0.96559
Specificity: 0.32692
Precision: 0.81959
F1 Score: 0.88662
Observation-level test confusion matrix:
   477    17
   105    51

Sample-level test metrics:
Accuracy: 0.82
Sensitivity: 0.97368
Specificity: 0.33333
Precision: 0.82222
F1 Score: 0.89157
Sample-level test confusion matrix:
    37     1
     8     4

Processing sensor combination 21/32: 5   6   8  10  15  16  22  24  26  29  30  32 sensors
Total samples: 488
Class 1 samples: 377
Class 2 samples: 111
Train-Test Split:
Training samples: 438 (339 from class 1, 99 from class 2)
Testing samples: 50 (38 from class 1, 12 from class 2)
Training observations: 5256
Testing observations: 600
Fold 1: 88 samples (68 from class 1, 20 from class 2)
Fold 2: 88 samples (68 from class 1, 20 from class 2)
Fold 3: 88 samples (68 from class 1, 20 from class 2)
Fold 4: 88 samples (68 from class 1, 20 from class 2)
Fold 5: 86 samples (67 from class 1, 19 from class 2)
Training optimizable ensemble model...
|==================================================================================================================================================|
| Iter | Eval   | Objective   | Objective   | BestSoFar   | BestSoFar   |       Method | NumLearningC-|    LearnRate |  MinLeafSize | MaxNumSplits |
|      | result |             | runtime     | (observed)  | (estim.)    |              | ycles        |              |              |              |
|==================================================================================================================================================|
|    1 | Best   |     0.10502 |      4.9031 |     0.10502 |     0.10502 |  GentleBoost |           89 |    0.0022063 |            2 |           43 |
|    2 | Accept |     0.22603 |      15.979 |     0.10502 |     0.11561 |          Bag |          361 |            - |          565 |         1023 |
|    3 | Accept |     0.16172 |     0.71592 |     0.10502 |     0.11284 |   LogitBoost |           11 |      0.42286 |           87 |         2769 |
|    4 | Accept |     0.16553 |      6.9581 |     0.10502 |     0.11111 |   AdaBoostM1 |          187 |      0.54233 |            2 |            3 |
|    5 | Accept |     0.11739 |      2.9999 |     0.10502 |     0.10715 |  GentleBoost |           64 |    0.0060947 |            2 |           26 |
|    6 | Accept |     0.11168 |      11.668 |     0.10502 |     0.11179 |  GentleBoost |          112 |    0.0012369 |            2 |          535 |
|    7 | Accept |     0.10635 |      50.825 |     0.10502 |     0.11037 |  GentleBoost |          491 |     0.027936 |            3 |         2536 |
|    8 | Accept |     0.14517 |      13.272 |     0.10502 |      0.1104 |     RUSBoost |          211 |      0.64324 |            2 |           20 |
|    9 | Accept |     0.22603 |      7.3908 |     0.10502 |     0.11109 |  GentleBoost |          448 |      0.45552 |         2546 |          520 |
|   10 | Accept |     0.20167 |     0.47527 |     0.10502 |     0.10995 |  GentleBoost |           11 |     0.014566 |            7 |            2 |
|   11 | Accept |     0.11035 |      52.529 |     0.10502 |      0.1112 |  GentleBoost |          493 |    0.0045261 |            2 |         5057 |
|   12 | Accept |     0.16039 |      5.7701 |     0.10502 |     0.10781 |  GentleBoost |          254 |    0.0016747 |            3 |            1 |
|   13 | Best   |     0.10407 |      5.0631 |     0.10407 |     0.10407 |  GentleBoost |           91 |      0.17322 |            1 |           58 |
|   14 | Best   |    0.096461 |      29.147 |    0.096461 |    0.096458 |  GentleBoost |          464 |       0.2565 |            1 |          111 |
|   15 | Best   |    0.090753 |       30.34 |    0.090753 |    0.090768 |  GentleBoost |          474 |    0.0061122 |            4 |          120 |
|   16 | Accept |    0.092466 |      22.969 |    0.090753 |    0.090775 |  GentleBoost |          424 |     0.059956 |            2 |           56 |
|   17 | Accept |    0.093798 |      21.191 |    0.090753 |    0.091504 |  GentleBoost |          339 |    0.0040285 |            3 |          110 |
|   18 | Accept |     0.50837 |       5.989 |    0.090753 |    0.091359 |     RUSBoost |          150 |     0.005019 |          516 |            1 |
|   19 | Accept |     0.16001 |      44.458 |    0.090753 |    0.091425 |     RUSBoost |          490 |    0.0012608 |            1 |         5148 |
|   20 | Accept |     0.19654 |      11.498 |    0.090753 |    0.091441 |   LogitBoost |          495 |      0.12238 |            1 |            1 |
|==================================================================================================================================================|
| Iter | Eval   | Objective   | Objective   | BestSoFar   | BestSoFar   |       Method | NumLearningC-|    LearnRate |  MinLeafSize | MaxNumSplits |
|      | result |             | runtime     | (observed)  | (estim.)    |              | ycles        |              |              |              |
|==================================================================================================================================================|
|   21 | Accept |     0.22603 |     0.59725 |    0.090753 |    0.091455 |   AdaBoostM1 |           12 |     0.027053 |          465 |         4474 |
|   22 | Accept |     0.22603 |      5.0551 |    0.090753 |    0.091475 |   LogitBoost |          334 |    0.0010432 |         2455 |            1 |
|   23 | Accept |     0.22603 |     0.73367 |    0.090753 |    0.091485 |          Bag |           17 |            - |            1 |            1 |
|   24 | Accept |     0.16533 |      2.4777 |    0.090753 |    0.091502 |   LogitBoost |           19 |      0.12667 |            1 |         4800 |
|   25 | Accept |     0.13432 |      1.5512 |    0.090753 |     0.09155 |   AdaBoostM1 |           11 |      0.52857 |            1 |         4349 |
|   26 | Accept |     0.50913 |     0.48631 |    0.090753 |    0.090867 |     RUSBoost |           10 |     0.059898 |            1 |            1 |
|   27 | Accept |     0.14517 |      30.785 |    0.090753 |     0.09129 |     RUSBoost |          492 |      0.42499 |            1 |           19 |
|   28 | Accept |     0.11092 |      12.891 |    0.090753 |    0.091283 |     RUSBoost |          144 |     0.094418 |            1 |          165 |
|   29 | Accept |     0.09589 |      37.263 |    0.090753 |    0.091284 |   AdaBoostM1 |          373 |      0.26432 |            1 |          181 |
|   30 | Accept |     0.22603 |      12.005 |    0.090753 |    0.091262 |     RUSBoost |          469 |    0.0013282 |         2561 |          278 |

__________________________________________________________
Optimization completed.
MaxObjectiveEvaluations of 30 reached.
Total function evaluations: 30
Total elapsed time: 452.4954 seconds
Total objective function evaluation time: 447.9877

Best observed feasible point:
      Method       NumLearningCycles    LearnRate    MinLeafSize    MaxNumSplits
    ___________    _________________    _________    ___________    ____________

    GentleBoost           474           0.0061122         4             120     

Observed objective function value = 0.090753
Estimated objective function value = 0.091262
Function evaluation time = 30.3398

Best estimated feasible point (according to models):
      Method       NumLearningCycles    LearnRate    MinLeafSize    MaxNumSplits
    ___________    _________________    _________    ___________    ____________

    GentleBoost           474           0.0061122         4             120     

Estimated objective function value = 0.091262
Estimated function evaluation time = 30.2495

Training completed in 459.0535 seconds
Selected method: GentleBoost
Number of learning cycles: 474
Training cross-validated ensemble model with best hyperparameters...
=== VALIDATION PERFORMANCE (5-fold CV, 12 sensors) ===
Observation-level validation metrics:
Accuracy: 0.91438
Sensitivity: 0.97591
Specificity: 0.7037
Precision: 0.91856
F1 Score: 0.94636
Observation-level validation confusion matrix:
        3970          98
         352         836

Sample-level validation metrics:
Accuracy: 0.95434
Sensitivity: 1
Specificity: 0.79798
Precision: 0.94429
F1 Score: 0.97135
Sample-level validation confusion matrix:
   339     0
    20    79

=== TEST PERFORMANCE (10% held-out data, 12 sensors) ===
Observation-level test metrics:
Accuracy: 0.81333
Sensitivity: 0.9693
Specificity: 0.31944
Precision: 0.81852
F1 Score: 0.88755
Observation-level test confusion matrix:
   442    14
    98    46

Sample-level test metrics:
Accuracy: 0.82
Sensitivity: 0.97368
Specificity: 0.33333
Precision: 0.82222
F1 Score: 0.89157
Sample-level test confusion matrix:
    37     1
     8     4

Processing sensor combination 22/32: 5   8  10  15  16  22  24  26  29  30  32 sensors
Total samples: 488
Class 1 samples: 377
Class 2 samples: 111
Train-Test Split:
Training samples: 438 (339 from class 1, 99 from class 2)
Testing samples: 50 (38 from class 1, 12 from class 2)
Training observations: 4818
Testing observations: 550
Fold 1: 88 samples (68 from class 1, 20 from class 2)
Fold 2: 88 samples (68 from class 1, 20 from class 2)
Fold 3: 88 samples (68 from class 1, 20 from class 2)
Fold 4: 88 samples (68 from class 1, 20 from class 2)
Fold 5: 86 samples (67 from class 1, 19 from class 2)
Training optimizable ensemble model...
|==================================================================================================================================================|
| Iter | Eval   | Objective   | Objective   | BestSoFar   | BestSoFar   |       Method | NumLearningC-|    LearnRate |  MinLeafSize | MaxNumSplits |
|      | result |             | runtime     | (observed)  | (estim.)    |              | ycles        |              |              |              |
|==================================================================================================================================================|
|    1 | Best   |      0.2225 |      2.6521 |      0.2225 |      0.2225 |  GentleBoost |          131 |      0.09915 |         1762 |           29 |
|    2 | Best   |      0.2142 |      1.0818 |      0.2142 |     0.21453 |   AdaBoostM1 |           16 |     0.015382 |          110 |         2103 |
|    3 | Accept |     0.22603 |      12.527 |      0.2142 |     0.21469 |   AdaBoostM1 |          483 |     0.032357 |           17 |            1 |
|    4 | Accept |     0.22457 |       6.052 |      0.2142 |     0.21424 |          Bag |          135 |            - |           48 |            9 |
|    5 | Best   |     0.21399 |      1.1647 |     0.21399 |     0.21399 |   AdaBoostM1 |           14 |    0.0013768 |           28 |          175 |
|    6 | Accept |     0.22603 |     0.23612 |     0.21399 |     0.21399 |   AdaBoostM1 |           10 |     0.026935 |         2202 |          127 |
|    7 | Best   |      0.1895 |      1.4935 |      0.1895 |     0.18952 |   AdaBoostM1 |           16 |    0.0050818 |           13 |         4030 |
|    8 | Accept |     0.20257 |      1.1694 |      0.1895 |      0.1895 |   AdaBoostM1 |           12 |    0.0011501 |           11 |         3727 |
|    9 | Best   |     0.17393 |       2.207 |     0.17393 |     0.17394 |   AdaBoostM1 |           24 |    0.0090593 |           12 |         3510 |
|   10 | Accept |     0.19635 |      3.0122 |     0.17393 |     0.17394 |   AdaBoostM1 |           31 |    0.0010666 |            8 |         3101 |
|   11 | Accept |     0.22603 |     0.85025 |     0.17393 |     0.18362 |   AdaBoostM1 |           29 |      0.11215 |           13 |            1 |
|   12 | Best   |     0.10751 |      48.019 |     0.10751 |     0.10753 |   AdaBoostM1 |          498 |     0.019011 |           11 |         2917 |
|   13 | Best   |    0.099834 |      48.717 |    0.099834 |    0.099839 |   AdaBoostM1 |          445 |      0.16146 |            8 |         3364 |
|   14 | Accept |     0.10897 |      52.125 |    0.099834 |    0.099939 |   AdaBoostM1 |          495 |     0.053344 |            5 |         3777 |
|   15 | Best   |    0.098589 |      42.131 |    0.098589 |    0.098586 |   AdaBoostM1 |          411 |     0.099765 |           12 |         4000 |
|   16 | Best   |    0.095475 |      47.096 |    0.095475 |    0.095502 |   AdaBoostM1 |          451 |      0.18772 |           16 |         1871 |
|   17 | Best   |    0.091947 |      42.608 |    0.091947 |    0.091979 |   AdaBoostM1 |          440 |       0.7453 |           25 |         2005 |
|   18 | Accept |     0.10004 |      21.542 |    0.091947 |    0.092109 |   AdaBoostM1 |          216 |      0.69923 |           20 |         3743 |
|   19 | Accept |    0.093815 |      34.481 |    0.091947 |    0.091983 |   AdaBoostM1 |          444 |      0.36607 |           81 |         3007 |
|   20 | Accept |    0.092154 |      48.145 |    0.091947 |    0.091987 |   AdaBoostM1 |          468 |      0.28818 |           19 |         4311 |
|==================================================================================================================================================|
| Iter | Eval   | Objective   | Objective   | BestSoFar   | BestSoFar   |       Method | NumLearningC-|    LearnRate |  MinLeafSize | MaxNumSplits |
|      | result |             | runtime     | (observed)  | (estim.)    |              | ycles        |              |              |              |
|==================================================================================================================================================|
|   21 | Accept |    0.094022 |      38.659 |    0.091947 |    0.091929 |   AdaBoostM1 |          493 |      0.61937 |           71 |          939 |
|   22 | Accept |    0.092362 |      35.728 |    0.091947 |    0.091928 |   AdaBoostM1 |          421 |      0.70652 |           49 |         4377 |
|   23 | Accept |     0.12453 |      5.0521 |    0.091947 |    0.091927 |   AdaBoostM1 |           38 |      0.58033 |            1 |         4204 |
|   24 | Accept |     0.11291 |      37.391 |    0.091947 |    0.091934 |     RUSBoost |          491 |      0.57469 |           20 |         3061 |
|   25 | Accept |     0.22603 |        6.73 |    0.091947 |    0.091945 |     RUSBoost |          246 |     0.025029 |         2084 |         2786 |
|   26 | Accept |    0.097966 |      36.078 |    0.091947 |    0.091942 |     RUSBoost |          385 |      0.51726 |            1 |         3962 |
|   27 | Accept |     0.12474 |      31.851 |    0.091947 |    0.091942 |     RUSBoost |          472 |      0.95491 |            2 |           42 |
|   28 | Accept |      0.1154 |      3.7648 |    0.091947 |    0.091949 |     RUSBoost |           42 |      0.82254 |            2 |         3550 |
|   29 | Accept |     0.17393 |      17.911 |    0.091947 |    0.091949 |     RUSBoost |          212 |     0.002405 |            1 |         3227 |
|   30 | Accept |    0.096721 |       20.08 |    0.091947 |    0.091952 |     RUSBoost |          218 |      0.96023 |            1 |         1199 |

__________________________________________________________
Optimization completed.
MaxObjectiveEvaluations of 30 reached.
Total function evaluations: 30
Total elapsed time: 654.7762 seconds
Total objective function evaluation time: 650.5546

Best observed feasible point:
      Method      NumLearningCycles    LearnRate    MinLeafSize    MaxNumSplits
    __________    _________________    _________    ___________    ____________

    AdaBoostM1           440            0.7453          25             2005    

Observed objective function value = 0.091947
Estimated objective function value = 0.091952
Function evaluation time = 42.608

Best estimated feasible point (according to models):
      Method      NumLearningCycles    LearnRate    MinLeafSize    MaxNumSplits
    __________    _________________    _________    ___________    ____________

    AdaBoostM1           440            0.7453          25             2005    

Estimated objective function value = 0.091952
Estimated function evaluation time = 43.3343

Training completed in 665.2751 seconds
Selected method: AdaBoostM1
Number of learning cycles: 440
Training cross-validated ensemble model with best hyperparameters...
=== VALIDATION PERFORMANCE (5-fold CV, 11 sensors) ===
Observation-level validation metrics:
Accuracy: 0.90328
Sensitivity: 0.97184
Specificity: 0.6685
Precision: 0.90941
F1 Score: 0.93959
Observation-level validation confusion matrix:
        3624         105
         361         728

Sample-level validation metrics:
Accuracy: 0.94977
Sensitivity: 0.99705
Specificity: 0.78788
Precision: 0.9415
F1 Score: 0.96848
Sample-level validation confusion matrix:
   338     1
    21    78

=== TEST PERFORMANCE (10% held-out data, 11 sensors) ===
Observation-level test metrics:
Accuracy: 0.81818
Sensitivity: 0.96651
Specificity: 0.34848
Precision: 0.82449
F1 Score: 0.88987
Observation-level test confusion matrix:
   404    14
    86    46

Sample-level test metrics:
Accuracy: 0.82
Sensitivity: 0.97368
Specificity: 0.33333
Precision: 0.82222
F1 Score: 0.89157
Sample-level test confusion matrix:
    37     1
     8     4

Processing sensor combination 23/32: 5   8  15  16  22  24  26  29  30  32 sensors
Total samples: 488
Class 1 samples: 377
Class 2 samples: 111
Train-Test Split:
Training samples: 438 (339 from class 1, 99 from class 2)
Testing samples: 50 (38 from class 1, 12 from class 2)
Training observations: 4380
Testing observations: 500
Fold 1: 88 samples (68 from class 1, 20 from class 2)
Fold 2: 88 samples (68 from class 1, 20 from class 2)
Fold 3: 88 samples (68 from class 1, 20 from class 2)
Fold 4: 88 samples (68 from class 1, 20 from class 2)
Fold 5: 86 samples (67 from class 1, 19 from class 2)
Training optimizable ensemble model...
|==================================================================================================================================================|
| Iter | Eval   | Objective   | Objective   | BestSoFar   | BestSoFar   |       Method | NumLearningC-|    LearnRate |  MinLeafSize | MaxNumSplits |
|      | result |             | runtime     | (observed)  | (estim.)    |              | ycles        |              |              |              |
|==================================================================================================================================================|
|    1 | Best   |     0.22169 |      2.6895 |     0.22169 |     0.22169 |   LogitBoost |           86 |     0.021736 |           34 |            4 |
|    2 | Accept |     0.22603 |     0.73262 |     0.22169 |     0.22375 |   AdaBoostM1 |           23 |    0.0029588 |          805 |         1389 |
|    3 | Best   |      0.1121 |      5.0395 |      0.1121 |     0.11838 |   AdaBoostM1 |           52 |         0.16 |            2 |         1901 |
|    4 | Accept |     0.19429 |      38.884 |      0.1121 |     0.11212 |   LogitBoost |          385 |    0.0020749 |            1 |         1071 |
|    5 | Accept |     0.22603 |      1.6927 |      0.1121 |     0.11211 |   AdaBoostM1 |          480 |      0.25976 |         1878 |            3 |
|    6 | Accept |     0.22032 |      8.0204 |      0.1121 |     0.11219 |   AdaBoostM1 |          323 |       0.2279 |            1 |            1 |
|    7 | Accept |     0.13105 |      2.9757 |      0.1121 |     0.11229 |   AdaBoostM1 |           31 |     0.064426 |            2 |         4078 |
|    8 | Accept |     0.15114 |      1.1382 |      0.1121 |     0.11213 |   AdaBoostM1 |           11 |      0.13225 |            2 |          903 |
|    9 | Best   |     0.11073 |      17.418 |     0.11073 |     0.11073 |   AdaBoostM1 |          144 |      0.54486 |            2 |         1031 |
|   10 | Accept |     0.13927 |      7.1699 |     0.11073 |     0.11073 |   AdaBoostM1 |           75 |      0.01927 |            2 |          272 |
|   11 | Accept |     0.12397 |      14.726 |     0.11073 |     0.11073 |   AdaBoostM1 |          157 |     0.026223 |            2 |         2404 |
|   12 | Accept |     0.17192 |      8.6468 |     0.11073 |     0.11073 |   AdaBoostM1 |          213 |       0.1728 |            2 |            5 |
|   13 | Accept |     0.11142 |       13.79 |     0.11073 |     0.11077 |   AdaBoostM1 |          116 |       0.5109 |            2 |         2131 |
|   14 | Best   |     0.10365 |      19.064 |     0.10365 |     0.10369 |   AdaBoostM1 |          177 |      0.21885 |            2 |          819 |
|   15 | Accept |     0.10411 |      24.513 |     0.10365 |     0.10366 |   AdaBoostM1 |          232 |      0.15535 |            2 |         2953 |
|   16 | Accept |     0.10479 |      14.993 |     0.10365 |     0.10367 |   AdaBoostM1 |          142 |      0.20511 |            2 |         2770 |
|   17 | Best   |     0.10251 |      48.259 |     0.10251 |     0.10257 |   AdaBoostM1 |          453 |      0.14372 |            2 |         1323 |
|   18 | Accept |     0.10753 |       40.08 |     0.10251 |     0.10378 |   AdaBoostM1 |          361 |      0.22387 |            2 |         1541 |
|   19 | Accept |      0.1032 |      40.006 |     0.10251 |     0.10266 |   AdaBoostM1 |          382 |     0.093653 |            2 |         4174 |
|   20 | Accept |     0.10685 |      30.136 |     0.10251 |     0.10363 |   AdaBoostM1 |          299 |     0.090479 |            2 |          617 |
|==================================================================================================================================================|
| Iter | Eval   | Objective   | Objective   | BestSoFar   | BestSoFar   |       Method | NumLearningC-|    LearnRate |  MinLeafSize | MaxNumSplits |
|      | result |             | runtime     | (observed)  | (estim.)    |              | ycles        |              |              |              |
|==================================================================================================================================================|
|   21 | Accept |     0.10388 |       25.89 |     0.10251 |     0.10352 |   AdaBoostM1 |          257 |     0.097404 |            2 |         1802 |
|   22 | Accept |     0.10662 |      22.417 |     0.10251 |     0.10407 |   AdaBoostM1 |          221 |      0.11982 |            2 |         1772 |
|   23 | Accept |     0.10639 |      53.483 |     0.10251 |     0.10392 |   AdaBoostM1 |          497 |      0.12987 |            2 |         3938 |
|   24 | Best   |     0.10205 |      21.208 |     0.10205 |     0.10331 |   AdaBoostM1 |          200 |      0.15668 |            2 |         1292 |
|   25 | Accept |     0.10662 |      47.371 |     0.10205 |     0.10328 |   AdaBoostM1 |          454 |     0.091872 |            2 |         1596 |
|   26 | Accept |     0.10342 |      23.973 |     0.10205 |     0.10324 |   AdaBoostM1 |          223 |      0.18756 |            2 |         3123 |
|   27 | Accept |     0.11575 |      2.1686 |     0.10205 |     0.10332 |   AdaBoostM1 |           22 |      0.26426 |            3 |         3875 |
|   28 | Best   |    0.097945 |      24.383 |    0.097945 |    0.097946 |   AdaBoostM1 |          248 |      0.10703 |            4 |          827 |
|   29 | Accept |    0.098402 |      12.178 |    0.097945 |    0.097838 |   AdaBoostM1 |          118 |       0.3186 |            6 |         2701 |
|   30 | Best   |    0.096575 |      28.604 |    0.096575 |    0.096547 |   AdaBoostM1 |          270 |      0.18651 |            4 |         2815 |

__________________________________________________________
Optimization completed.
MaxObjectiveEvaluations of 30 reached.
Total function evaluations: 30
Total elapsed time: 605.8052 seconds
Total objective function evaluation time: 601.6497

Best observed feasible point:
      Method      NumLearningCycles    LearnRate    MinLeafSize    MaxNumSplits
    __________    _________________    _________    ___________    ____________

    AdaBoostM1           270            0.18651          4             2815    

Observed objective function value = 0.096575
Estimated objective function value = 0.096547
Function evaluation time = 28.6041

Best estimated feasible point (according to models):
      Method      NumLearningCycles    LearnRate    MinLeafSize    MaxNumSplits
    __________    _________________    _________    ___________    ____________

    AdaBoostM1           270            0.18651          4             2815    

Estimated objective function value = 0.096547
Estimated function evaluation time = 28.6102

Training completed in 612.7915 seconds
Selected method: AdaBoostM1
Number of learning cycles: 270
Training cross-validated ensemble model with best hyperparameters...
=== VALIDATION PERFORMANCE (5-fold CV, 10 sensors) ===
Observation-level validation metrics:
Accuracy: 0.90708
Sensitivity: 0.97168
Specificity: 0.68586
Precision: 0.91373
F1 Score: 0.94182
Observation-level validation confusion matrix:
        3294          96
         311         679

Sample-level validation metrics:
Accuracy: 0.92922
Sensitivity: 0.9941
Specificity: 0.70707
Precision: 0.92077
F1 Score: 0.95603
Sample-level validation confusion matrix:
   337     2
    29    70

=== TEST PERFORMANCE (10% held-out data, 10 sensors) ===
Observation-level test metrics:
Accuracy: 0.802
Sensitivity: 0.95789
Specificity: 0.30833
Precision: 0.81432
F1 Score: 0.88029
Observation-level test confusion matrix:
   364    16
    83    37

Sample-level test metrics:
Accuracy: 0.78
Sensitivity: 0.97368
Specificity: 0.16667
Precision: 0.78723
F1 Score: 0.87059
Sample-level test confusion matrix:
    37     1
    10     2

Processing sensor combination 24/32: 5   8  15  16  22  24  26  30  32 sensors
Total samples: 488
Class 1 samples: 377
Class 2 samples: 111
Train-Test Split:
Training samples: 438 (339 from class 1, 99 from class 2)
Testing samples: 50 (38 from class 1, 12 from class 2)
Training observations: 3942
Testing observations: 450
Fold 1: 88 samples (68 from class 1, 20 from class 2)
Fold 2: 88 samples (68 from class 1, 20 from class 2)
Fold 3: 88 samples (68 from class 1, 20 from class 2)
Fold 4: 88 samples (68 from class 1, 20 from class 2)
Fold 5: 86 samples (67 from class 1, 19 from class 2)
Training optimizable ensemble model...
|==================================================================================================================================================|
| Iter | Eval   | Objective   | Objective   | BestSoFar   | BestSoFar   |       Method | NumLearningC-|    LearnRate |  MinLeafSize | MaxNumSplits |
|      | result |             | runtime     | (observed)  | (estim.)    |              | ycles        |              |              |              |
|==================================================================================================================================================|
|    1 | Best   |     0.19609 |     0.67916 |     0.19609 |     0.19609 |   AdaBoostM1 |           14 |      0.25394 |          239 |           36 |
|    2 | Best   |     0.16641 |      18.493 |     0.16641 |     0.16759 |          Bag |          370 |            - |            5 |           90 |
|    3 | Accept |     0.22603 |       1.956 |     0.16641 |     0.16914 |          Bag |           43 |            - |          326 |           13 |
|    4 | Best   |     0.11771 |      24.008 |     0.11771 |     0.12234 |     RUSBoost |          311 |     0.019471 |            2 |         1270 |
|    5 | Accept |     0.12481 |      20.987 |     0.11771 |     0.11774 |     RUSBoost |          280 |     0.015541 |            2 |         1532 |
|    6 | Accept |     0.14587 |       23.14 |     0.11771 |     0.12199 |     RUSBoost |          426 |     0.049493 |            2 |           32 |
|    7 | Accept |     0.14561 |      16.643 |     0.11771 |     0.11773 |     RUSBoost |          235 |    0.0070528 |            2 |         3718 |
|    8 | Accept |     0.15677 |      27.655 |     0.11771 |     0.11775 |     RUSBoost |          397 |    0.0014157 |            2 |         1142 |
|    9 | Best   |    0.094876 |      32.269 |    0.094876 |    0.094887 |     RUSBoost |          427 |     0.069005 |            2 |         2165 |
|   10 | Accept |     0.09589 |      23.301 |    0.094876 |    0.094883 |     RUSBoost |          285 |      0.61369 |            2 |          992 |
|   11 | Best   |    0.094115 |      38.727 |    0.094115 |    0.094098 |     RUSBoost |          492 |      0.35882 |            2 |         1739 |
|   12 | Best   |    0.093607 |      11.598 |    0.093607 |    0.093619 |     RUSBoost |          150 |      0.92673 |            2 |         2706 |
|   13 | Accept |    0.096905 |      16.973 |    0.093607 |    0.093644 |     RUSBoost |          211 |      0.28859 |            2 |         2810 |
|   14 | Accept |     0.14536 |      1.9432 |    0.093607 |    0.093634 |     RUSBoost |           24 |      0.11705 |            2 |         1100 |
|   15 | Accept |    0.098935 |      6.3376 |    0.093607 |    0.093625 |     RUSBoost |           77 |      0.83483 |            2 |          354 |
|   16 | Accept |    0.094115 |      13.287 |    0.093607 |    0.093608 |     RUSBoost |          164 |      0.41849 |            3 |         3007 |
|   17 | Accept |     0.14257 |      13.579 |    0.093607 |    0.093618 |     RUSBoost |          228 |      0.98099 |           47 |         1548 |
|   18 | Accept |    0.094622 |      36.295 |    0.093607 |    0.093619 |     RUSBoost |          486 |         0.23 |            6 |         2157 |
|   19 | Best   |    0.090563 |      29.322 |    0.090563 |    0.090591 |     RUSBoost |          384 |      0.27824 |            3 |         2233 |
|   20 | Accept |      0.1002 |       8.728 |    0.090563 |    0.090585 |     RUSBoost |          117 |      0.68572 |            6 |          132 |
|==================================================================================================================================================|
| Iter | Eval   | Objective   | Objective   | BestSoFar   | BestSoFar   |       Method | NumLearningC-|    LearnRate |  MinLeafSize | MaxNumSplits |
|      | result |             | runtime     | (observed)  | (estim.)    |              | ycles        |              |              |              |
|==================================================================================================================================================|
|   21 | Accept |     0.10046 |      10.342 |    0.090563 |    0.090585 |     RUSBoost |          140 |      0.98831 |            7 |         1239 |
|   22 | Accept |     0.24378 |      0.8282 |    0.090563 |    0.090591 |     RUSBoost |           17 |      0.91094 |            6 |            8 |
|   23 | Accept |    0.099442 |      7.5381 |    0.090563 |     0.09058 |     RUSBoost |           98 |      0.40416 |            2 |         1428 |
|   24 | Accept |    0.093354 |      12.148 |    0.090563 |    0.090592 |     RUSBoost |          152 |      0.80847 |            2 |          239 |
|   25 | Accept |    0.093354 |      39.384 |    0.090563 |    0.090647 |     RUSBoost |          489 |      0.21586 |            3 |         3167 |
|   26 | Accept |    0.093607 |      19.826 |    0.090563 |    0.090655 |     RUSBoost |          251 |      0.22863 |            4 |          784 |
|   27 | Accept |    0.092846 |       37.86 |    0.090563 |    0.090667 |     RUSBoost |          500 |      0.19577 |            4 |          549 |
|   28 | Accept |     0.10731 |      38.592 |    0.090563 |    0.090669 |  GentleBoost |          455 |     0.011427 |            1 |          729 |
|   29 | Accept |    0.093861 |      24.459 |    0.090563 |     0.09067 |  GentleBoost |          335 |      0.31793 |            8 |         2817 |
|   30 | Best   |    0.085997 |      21.233 |    0.085997 |    0.086001 |  GentleBoost |          332 |     0.027815 |           25 |          386 |

__________________________________________________________
Optimization completed.
MaxObjectiveEvaluations of 30 reached.
Total function evaluations: 30
Total elapsed time: 582.5364 seconds
Total objective function evaluation time: 578.1298

Best observed feasible point:
      Method       NumLearningCycles    LearnRate    MinLeafSize    MaxNumSplits
    ___________    _________________    _________    ___________    ____________

    GentleBoost           332           0.027815         25             386     

Observed objective function value = 0.085997
Estimated objective function value = 0.086001
Function evaluation time = 21.2333

Best estimated feasible point (according to models):
      Method       NumLearningCycles    LearnRate    MinLeafSize    MaxNumSplits
    ___________    _________________    _________    ___________    ____________

    GentleBoost           332           0.027815         25             386     

Estimated objective function value = 0.086001
Estimated function evaluation time = 21.2424

Training completed in 587.3325 seconds
Selected method: GentleBoost
Number of learning cycles: 332
Training cross-validated ensemble model with best hyperparameters...
=== VALIDATION PERFORMANCE (5-fold CV, 9 sensors) ===
Observation-level validation metrics:
Accuracy: 0.91679
Sensitivity: 0.97575
Specificity: 0.71493
Precision: 0.92139
F1 Score: 0.94779
Observation-level validation confusion matrix:
        2977          74
         254         637

Sample-level validation metrics:
Accuracy: 0.95662
Sensitivity: 0.9941
Specificity: 0.82828
Precision: 0.95198
F1 Score: 0.97258
Sample-level validation confusion matrix:
   337     2
    17    82

=== TEST PERFORMANCE (10% held-out data, 9 sensors) ===
Observation-level test metrics:
Accuracy: 0.80444
Sensitivity: 0.95906
Specificity: 0.31481
Precision: 0.81592
F1 Score: 0.88172
Observation-level test confusion matrix:
   328    14
    74    34

Sample-level test metrics:
Accuracy: 0.8
Sensitivity: 0.97368
Specificity: 0.25
Precision: 0.80435
F1 Score: 0.88095
Sample-level test confusion matrix:
    37     1
     9     3

Processing sensor combination 25/32: 8  15  16  22  24  26  30  32 sensors
Total samples: 488
Class 1 samples: 377
Class 2 samples: 111
Train-Test Split:
Training samples: 438 (339 from class 1, 99 from class 2)
Testing samples: 50 (38 from class 1, 12 from class 2)
Training observations: 3504
Testing observations: 400
Fold 1: 88 samples (68 from class 1, 20 from class 2)
Fold 2: 88 samples (68 from class 1, 20 from class 2)
Fold 3: 88 samples (68 from class 1, 20 from class 2)
Fold 4: 88 samples (68 from class 1, 20 from class 2)
Fold 5: 86 samples (67 from class 1, 19 from class 2)
Training optimizable ensemble model...
|==================================================================================================================================================|
| Iter | Eval   | Objective   | Objective   | BestSoFar   | BestSoFar   |       Method | NumLearningC-|    LearnRate |  MinLeafSize | MaxNumSplits |
|      | result |             | runtime     | (observed)  | (estim.)    |              | ycles        |              |              |              |
|==================================================================================================================================================|
|    1 | Best   |     0.37814 |      1.4204 |     0.37814 |     0.37814 |     RUSBoost |           43 |       0.0029 |          398 |         1153 |
|    2 | Best   |     0.17095 |      0.7162 |     0.17095 |     0.17919 |  GentleBoost |           26 |    0.0013269 |           32 |            2 |
|    3 | Accept |     0.46804 |     0.57926 |     0.17095 |     0.17602 |     RUSBoost |           15 |     0.070316 |            2 |            1 |
|    4 | Accept |     0.46119 |      13.595 |     0.17095 |     0.17096 |     RUSBoost |          433 |     0.053289 |            1 |            1 |
|    5 | Best   |     0.11102 |      4.8558 |     0.11102 |     0.11104 |  GentleBoost |          153 |      0.99751 |          271 |          818 |
|    6 | Accept |     0.11416 |      1.6937 |     0.11102 |     0.11104 |   LogitBoost |           48 |      0.99394 |            2 |           14 |
|    7 | Accept |     0.22603 |      4.4781 |     0.11102 |     0.11104 |   LogitBoost |          184 |    0.0010035 |          529 |          158 |
|    8 | Accept |     0.16695 |      1.2142 |     0.11102 |     0.11104 |          Bag |           25 |            - |           23 |         3475 |
|    9 | Accept |     0.19092 |      18.594 |     0.11102 |     0.11104 |   AdaBoostM1 |          490 |     0.001002 |           11 |           11 |
|   10 | Accept |     0.13442 |      1.7537 |     0.11102 |     0.11104 |   AdaBoostM1 |           47 |      0.99238 |            1 |            7 |
|   11 | Best   |    0.077626 |       24.96 |    0.077626 |    0.077722 |  GentleBoost |          487 |      0.15882 |           42 |          186 |
|   12 | Accept |     0.22574 |     0.36515 |    0.077626 |    0.077703 |  GentleBoost |           14 |     0.056779 |         1121 |           12 |
|   13 | Accept |      0.1036 |      4.8902 |    0.077626 |    0.077715 |  GentleBoost |           68 |      0.22049 |            1 |         3137 |
|   14 | Accept |     0.10816 |     0.94964 |    0.077626 |    0.077716 |  GentleBoost |           15 |    0.0023744 |           19 |         3304 |
|   15 | Accept |    0.085331 |      9.2823 |    0.077626 |    0.077739 |  GentleBoost |          157 |      0.94094 |           21 |         2921 |
|   16 | Accept |    0.087043 |      26.891 |    0.077626 |    0.077812 |  GentleBoost |          485 |     0.040129 |            2 |          159 |
|   17 | Accept |     0.22603 |      4.8888 |    0.077626 |    0.077805 |          Bag |          181 |            - |         1500 |            1 |
|   18 | Accept |     0.18978 |     0.90886 |    0.077626 |    0.077782 |   LogitBoost |           11 |    0.0045379 |            1 |         2398 |
|   19 | Accept |     0.21661 |      8.4863 |    0.077626 |    0.077718 |   LogitBoost |          424 |     0.035953 |            1 |            1 |
|   20 | Accept |    0.079623 |      22.981 |    0.077626 |    0.077729 |  GentleBoost |          481 |    0.0014758 |           57 |         3273 |
|==================================================================================================================================================|
| Iter | Eval   | Objective   | Objective   | BestSoFar   | BestSoFar   |       Method | NumLearningC-|    LearnRate |  MinLeafSize | MaxNumSplits |
|      | result |             | runtime     | (observed)  | (estim.)    |              | ycles        |              |              |              |
|==================================================================================================================================================|
|   21 | Accept |    0.078196 |        24.7 |    0.077626 |    0.078151 |  GentleBoost |          464 |     0.067454 |           35 |         3474 |
|   22 | Accept |    0.083904 |      30.296 |    0.077626 |    0.077835 |  GentleBoost |          494 |     0.014561 |           14 |          593 |
|   23 | Accept |     0.22517 |      0.3064 |    0.077626 |    0.078062 |   LogitBoost |           10 |      0.95325 |          884 |         2661 |
|   24 | Accept |     0.18465 |     0.92514 |    0.077626 |     0.07812 |   AdaBoostM1 |           10 |     0.011603 |            1 |         3104 |
|   25 | Accept |    0.081906 |      16.471 |    0.077626 |    0.077901 |  GentleBoost |          472 |       0.4263 |            3 |           20 |
|   26 | Accept |      0.1875 |     0.41863 |    0.077626 |    0.077718 |   LogitBoost |           10 |      0.23857 |            1 |           10 |
|   27 | Accept |     0.11958 |     0.81831 |    0.077626 |     0.07555 |   LogitBoost |           16 |      0.90995 |           11 |           49 |
|   28 | Accept |    0.085616 |      25.538 |    0.077626 |    0.075741 |  GentleBoost |          404 |      0.92137 |           10 |          567 |
|   29 | Accept |     0.12586 |       39.25 |    0.077626 |    0.076607 |   LogitBoost |          393 |      0.78351 |            3 |          758 |
|   30 | Accept |    0.079909 |      23.886 |    0.077626 |    0.078126 |  GentleBoost |          428 |       0.3153 |           27 |         1901 |

__________________________________________________________
Optimization completed.
MaxObjectiveEvaluations of 30 reached.
Total function evaluations: 30
Total elapsed time: 320.266 seconds
Total objective function evaluation time: 316.1139

Best observed feasible point:
      Method       NumLearningCycles    LearnRate    MinLeafSize    MaxNumSplits
    ___________    _________________    _________    ___________    ____________

    GentleBoost           487            0.15882         42             186     

Observed objective function value = 0.077626
Estimated objective function value = 0.085543
Function evaluation time = 24.9603

Best estimated feasible point (according to models):
      Method       NumLearningCycles    LearnRate    MinLeafSize    MaxNumSplits
    ___________    _________________    _________    ___________    ____________

    GentleBoost           428            0.3153          27             1901    

Estimated objective function value = 0.078126
Estimated function evaluation time = 24.129

Training completed in 325.7109 seconds
Selected method: GentleBoost
Number of learning cycles: 428
Training cross-validated ensemble model with best hyperparameters...
=== VALIDATION PERFORMANCE (5-fold CV, 8 sensors) ===
Observation-level validation metrics:
Accuracy: 0.92123
Sensitivity: 0.97824
Specificity: 0.72601
Precision: 0.92439
F1 Score: 0.95056
Observation-level validation confusion matrix:
        2653          59
         217         575

Sample-level validation metrics:
Accuracy: 0.94521
Sensitivity: 1
Specificity: 0.75758
Precision: 0.93388
F1 Score: 0.96581
Sample-level validation confusion matrix:
   339     0
    24    75

=== TEST PERFORMANCE (10% held-out data, 8 sensors) ===
Observation-level test metrics:
Accuracy: 0.8125
Sensitivity: 0.96382
Specificity: 0.33333
Precision: 0.82073
F1 Score: 0.88654
Observation-level test confusion matrix:
   293    11
    64    32

Sample-level test metrics:
Accuracy: 0.8
Sensitivity: 0.97368
Specificity: 0.25
Precision: 0.80435
F1 Score: 0.88095
Sample-level test confusion matrix:
    37     1
     9     3

Processing sensor combination 26/32: 8  15  16  24  26  30  32 sensors
Total samples: 488
Class 1 samples: 377
Class 2 samples: 111
Train-Test Split:
Training samples: 438 (339 from class 1, 99 from class 2)
Testing samples: 50 (38 from class 1, 12 from class 2)
Training observations: 3066
Testing observations: 350
Fold 1: 88 samples (68 from class 1, 20 from class 2)
Fold 2: 88 samples (68 from class 1, 20 from class 2)
Fold 3: 88 samples (68 from class 1, 20 from class 2)
Fold 4: 88 samples (68 from class 1, 20 from class 2)
Fold 5: 86 samples (67 from class 1, 19 from class 2)
Training optimizable ensemble model...
|==================================================================================================================================================|
| Iter | Eval   | Objective   | Objective   | BestSoFar   | BestSoFar   |       Method | NumLearningC-|    LearnRate |  MinLeafSize | MaxNumSplits |
|      | result |             | runtime     | (observed)  | (estim.)    |              | ycles        |              |              |              |
|==================================================================================================================================================|
|    1 | Best   |     0.25277 |     0.97925 |     0.25277 |     0.25277 |     RUSBoost |           21 |     0.011945 |            3 |           17 |
|    2 | Best   |      0.2319 |      3.1321 |      0.2319 |     0.23273 |   LogitBoost |          104 |    0.0017122 |          186 |          505 |
|    3 | Best   |     0.10307 |      4.1123 |     0.10307 |     0.10973 |   LogitBoost |           65 |      0.81479 |            7 |          466 |
|    4 | Accept |     0.21983 |      1.3915 |     0.10307 |      0.1094 |          Bag |           38 |            - |           11 |            4 |
|    5 | Best   |    0.099152 |      4.8311 |    0.099152 |    0.099232 |   LogitBoost |           78 |      0.67043 |           10 |          363 |
|    6 | Accept |     0.14188 |       1.632 |    0.099152 |    0.099228 |   LogitBoost |           39 |      0.20383 |           80 |           57 |
|    7 | Best   |    0.093607 |      7.1828 |    0.093607 |    0.093659 |   LogitBoost |          146 |      0.53586 |           50 |         2480 |
|    8 | Accept |     0.14808 |      10.219 |    0.093607 |    0.093608 |   LogitBoost |          497 |      0.78867 |          667 |            4 |
|    9 | Accept |     0.16471 |     0.49978 |    0.093607 |    0.093635 |   LogitBoost |           11 |      0.44268 |           97 |         1564 |
|   10 | Accept |    0.093933 |      7.6143 |    0.093607 |    0.093682 |   LogitBoost |          132 |      0.95377 |           20 |         3025 |
|   11 | Accept |     0.11318 |      3.7108 |    0.093607 |    0.093615 |   LogitBoost |          124 |      0.63703 |           51 |            7 |
|   12 | Accept |    0.096869 |      7.0945 |    0.093607 |    0.093736 |   LogitBoost |          114 |      0.62278 |            8 |         2630 |
|   13 | Accept |     0.10078 |      17.337 |    0.093607 |    0.094433 |   LogitBoost |          160 |      0.85359 |            1 |          447 |
|   14 | Accept |    0.094586 |      6.8653 |    0.093607 |     0.09399 |   LogitBoost |          124 |      0.86583 |           28 |         2274 |
|   15 | Accept |     0.22603 |      1.8761 |    0.093607 |    0.093695 |   LogitBoost |          129 |      0.94192 |         1302 |         1341 |
|   16 | Best   |    0.088389 |      33.382 |    0.088389 |    0.088374 |   LogitBoost |          485 |      0.38887 |           15 |          427 |
|   17 | Best   |    0.087736 |       25.62 |    0.087736 |    0.087705 |   LogitBoost |          495 |      0.55552 |           40 |         1313 |
|   18 | Accept |      0.1471 |      9.7527 |    0.087736 |    0.087704 |   LogitBoost |          433 |       0.1598 |            1 |            2 |
|   19 | Accept |     0.12557 |      34.844 |    0.087736 |    0.087747 |   LogitBoost |          470 |      0.75374 |           12 |          320 |
|   20 | Accept |    0.092303 |      25.183 |    0.087736 |    0.087755 |   LogitBoost |          493 |      0.22377 |           47 |         2231 |
|==================================================================================================================================================|
| Iter | Eval   | Objective   | Objective   | BestSoFar   | BestSoFar   |       Method | NumLearningC-|    LearnRate |  MinLeafSize | MaxNumSplits |
|      | result |             | runtime     | (observed)  | (estim.)    |              | ycles        |              |              |              |
|==================================================================================================================================================|
|   21 | Accept |    0.096869 |      13.727 |    0.087736 |    0.087754 |   LogitBoost |          229 |      0.23954 |           20 |          115 |
|   22 | Accept |    0.092303 |        19.8 |    0.087736 |    0.088322 |   LogitBoost |          420 |      0.44612 |           59 |         1655 |
|   23 | Accept |     0.13992 |       1.016 |    0.087736 |    0.088411 |   LogitBoost |           12 |      0.62444 |            1 |         2680 |
|   24 | Accept |    0.098174 |      26.763 |    0.087736 |    0.088597 |   LogitBoost |          430 |      0.15572 |            9 |         2300 |
|   25 | Accept |    0.088715 |      19.394 |    0.087736 |    0.086739 |   LogitBoost |          339 |      0.30426 |           28 |         2848 |
|   26 | Accept |     0.10274 |      6.6008 |    0.087736 |    0.086444 |   LogitBoost |          103 |       0.4687 |            1 |         2409 |
|   27 | Best   |    0.087084 |       18.43 |    0.087084 |    0.087195 |   LogitBoost |          338 |      0.46457 |           34 |         1368 |
|   28 | Accept |     0.10502 |      12.279 |    0.087084 |    0.086279 |   LogitBoost |          472 |      0.25853 |           31 |            4 |
|   29 | Accept |    0.093281 |      26.958 |    0.087084 |    0.087269 |   LogitBoost |          434 |      0.23964 |           13 |         2859 |
|   30 | Accept |     0.09002 |      16.405 |    0.087084 |    0.087247 |   LogitBoost |          293 |      0.53874 |           29 |         1867 |

__________________________________________________________
Optimization completed.
MaxObjectiveEvaluations of 30 reached.
Total function evaluations: 30
Total elapsed time: 372.6227 seconds
Total objective function evaluation time: 368.6339

Best observed feasible point:
      Method      NumLearningCycles    LearnRate    MinLeafSize    MaxNumSplits
    __________    _________________    _________    ___________    ____________

    LogitBoost           338            0.46457         34             1368    

Observed objective function value = 0.087084
Estimated objective function value = 0.087247
Function evaluation time = 18.4303

Best estimated feasible point (according to models):
      Method      NumLearningCycles    LearnRate    MinLeafSize    MaxNumSplits
    __________    _________________    _________    ___________    ____________

    LogitBoost           338            0.46457         34             1368    

Estimated objective function value = 0.087247
Estimated function evaluation time = 18.3428

Training completed in 376.8128 seconds
Selected method: LogitBoost
Number of learning cycles: 338
Training cross-validated ensemble model with best hyperparameters...
=== VALIDATION PERFORMANCE (5-fold CV, 7 sensors) ===
Observation-level validation metrics:
Accuracy: 0.90965
Sensitivity: 0.94901
Specificity: 0.77489
Precision: 0.93522
F1 Score: 0.94206
Observation-level validation confusion matrix:
        2252         121
         156         537

Sample-level validation metrics:
Accuracy: 0.96575
Sensitivity: 0.98525
Specificity: 0.89899
Precision: 0.97093
F1 Score: 0.97804
Sample-level validation confusion matrix:
   334     5
    10    89

=== TEST PERFORMANCE (10% held-out data, 7 sensors) ===
Observation-level test metrics:
Accuracy: 0.80571
Sensitivity: 0.95865
Specificity: 0.32143
Precision: 0.81731
F1 Score: 0.88235
Observation-level test confusion matrix:
   255    11
    57    27

Sample-level test metrics:
Accuracy: 0.82
Sensitivity: 0.97368
Specificity: 0.33333
Precision: 0.82222
F1 Score: 0.89157
Sample-level test confusion matrix:
    37     1
     8     4

Processing sensor combination 27/32: 8  15  16  24  30  32 sensors
Total samples: 488
Class 1 samples: 377
Class 2 samples: 111
Train-Test Split:
Training samples: 438 (339 from class 1, 99 from class 2)
Testing samples: 50 (38 from class 1, 12 from class 2)
Training observations: 2628
Testing observations: 300
Fold 1: 88 samples (68 from class 1, 20 from class 2)
Fold 2: 88 samples (68 from class 1, 20 from class 2)
Fold 3: 88 samples (68 from class 1, 20 from class 2)
Fold 4: 88 samples (68 from class 1, 20 from class 2)
Fold 5: 86 samples (67 from class 1, 19 from class 2)
Training optimizable ensemble model...
|==================================================================================================================================================|
| Iter | Eval   | Objective   | Objective   | BestSoFar   | BestSoFar   |       Method | NumLearningC-|    LearnRate |  MinLeafSize | MaxNumSplits |
|      | result |             | runtime     | (observed)  | (estim.)    |              | ycles        |              |              |              |
|==================================================================================================================================================|
|    1 | Best   |     0.17542 |      1.9945 |     0.17542 |     0.17542 |          Bag |           53 |            - |            3 |           35 |
|    2 | Accept |     0.17922 |     0.53696 |     0.17542 |     0.17593 |   LogitBoost |           16 |      0.37376 |            2 |            6 |
|    3 | Best   |     0.15639 |      4.7297 |     0.15639 |     0.15795 |  GentleBoost |          243 |      0.79018 |          596 |            2 |
|    4 | Accept |     0.22374 |     0.70879 |     0.15639 |      0.1564 |   AdaBoostM1 |           35 |      0.97616 |          971 |           83 |
|    5 | Best   |    0.076484 |       11.68 |    0.076484 |    0.077096 |  GentleBoost |          295 |     0.061473 |           46 |         2612 |
|    6 | Accept |    0.078767 |      14.633 |    0.076484 |     0.07662 |  GentleBoost |          382 |     0.043484 |           52 |         2342 |
|    7 | Accept |    0.091705 |      5.2502 |    0.076484 |    0.077604 |  GentleBoost |          100 |      0.11727 |            5 |         2603 |
|    8 | Accept |     0.22603 |      2.1009 |    0.076484 |    0.076482 |  GentleBoost |          147 |    0.0074295 |         1249 |         2584 |
|    9 | Accept |    0.081811 |      6.1908 |    0.076484 |    0.076459 |  GentleBoost |          185 |     0.013785 |           24 |           22 |
|   10 | Accept |    0.082953 |      2.6372 |    0.076484 |    0.076649 |  GentleBoost |           60 |      0.97304 |           29 |         1594 |
|   11 | Accept |    0.078767 |      22.068 |    0.076484 |    0.077877 |  GentleBoost |          475 |     0.006018 |           18 |         2276 |
|   12 | Accept |    0.087519 |      15.722 |    0.076484 |    0.077875 |  GentleBoost |          480 |    0.0029782 |          122 |         1125 |
|   13 | Accept |    0.092085 |      9.8573 |    0.076484 |    0.077873 |  GentleBoost |          463 |      0.13875 |            1 |            3 |
|   14 | Accept |     0.14878 |      23.252 |    0.076484 |    0.077831 |     RUSBoost |          490 |    0.0073815 |            1 |           48 |
|   15 | Accept |     0.25799 |       5.848 |    0.076484 |    0.077859 |     RUSBoost |          155 |    0.0011127 |           74 |          134 |
|   16 | Accept |     0.22603 |      7.3844 |    0.076484 |    0.077854 |          Bag |          302 |            - |         1308 |           30 |
|   17 | Accept |     0.22603 |      6.1767 |    0.076484 |    0.077849 |   LogitBoost |          447 |    0.0047229 |         1067 |          213 |
|   18 | Accept |     0.08105 |      26.149 |    0.076484 |    0.077852 |   AdaBoostM1 |          498 |      0.18766 |            1 |           76 |
|   19 | Accept |      0.1895 |     0.48249 |    0.076484 |    0.077681 |   AdaBoostM1 |           11 |     0.022936 |            4 |           20 |
|   20 | Accept |     0.20472 |     0.37564 |    0.076484 |    0.076621 |   AdaBoostM1 |           10 |     0.016496 |            1 |            6 |
|==================================================================================================================================================|
| Iter | Eval   | Objective   | Objective   | BestSoFar   | BestSoFar   |       Method | NumLearningC-|    LearnRate |  MinLeafSize | MaxNumSplits |
|      | result |             | runtime     | (observed)  | (estim.)    |              | ycles        |              |              |              |
|==================================================================================================================================================|
|   21 | Accept |     0.08828 |      35.075 |    0.076484 |    0.076641 |   AdaBoostM1 |          499 |      0.63228 |            4 |          213 |
|   22 | Accept |    0.087139 |      25.038 |    0.076484 |     0.07688 |  GentleBoost |          475 |     0.060674 |            5 |         2519 |
|   23 | Accept |     0.19064 |     0.31138 |    0.076484 |    0.076598 |  GentleBoost |           11 |     0.007526 |            1 |            1 |
|   24 | Accept |    0.082572 |      7.2852 |    0.076484 |    0.076883 |  GentleBoost |          155 |      0.42697 |           18 |         2512 |
|   25 | Accept |      0.1796 |      13.485 |    0.076484 |    0.077318 |   AdaBoostM1 |          215 |    0.0010927 |            1 |         1600 |
|   26 | Accept |    0.079909 |      16.532 |    0.076484 |    0.077336 |   AdaBoostM1 |          393 |      0.90376 |            1 |           33 |
|   27 | Best   |    0.074581 |      17.743 |    0.074581 |    0.074638 |  GentleBoost |          451 |    0.0010664 |           48 |         1962 |
|   28 | Accept |    0.078006 |      15.108 |    0.074581 |    0.074624 |  GentleBoost |          490 |    0.0012681 |            2 |           21 |
|   29 | Accept |    0.088661 |      14.498 |    0.074581 |    0.075094 |  GentleBoost |          268 |    0.0012334 |            3 |         1440 |
|   30 | Accept |    0.097793 |      15.172 |    0.074581 |    0.074665 |   AdaBoostM1 |          498 |      0.70197 |            5 |            5 |

__________________________________________________________
Optimization completed.
MaxObjectiveEvaluations of 30 reached.
Total function evaluations: 30
Total elapsed time: 332.1416 seconds
Total objective function evaluation time: 328.0252

Best observed feasible point:
      Method       NumLearningCycles    LearnRate    MinLeafSize    MaxNumSplits
    ___________    _________________    _________    ___________    ____________

    GentleBoost           451           0.0010664        48             1962    

Observed objective function value = 0.074581
Estimated objective function value = 0.074665
Function evaluation time = 17.7427

Best estimated feasible point (according to models):
      Method       NumLearningCycles    LearnRate    MinLeafSize    MaxNumSplits
    ___________    _________________    _________    ___________    ____________

    GentleBoost           451           0.0010664        48             1962    

Estimated objective function value = 0.074665
Estimated function evaluation time = 17.758

Training completed in 336.0152 seconds
Selected method: GentleBoost
Number of learning cycles: 451
Training cross-validated ensemble model with best hyperparameters...
=== VALIDATION PERFORMANCE (5-fold CV, 6 sensors) ===
Observation-level validation metrics:
Accuracy: 0.92618
Sensitivity: 0.97591
Specificity: 0.75589
Precision: 0.93192
F1 Score: 0.95341
Observation-level validation confusion matrix:
        1985          49
         145         449

Sample-level validation metrics:
Accuracy: 0.94521
Sensitivity: 0.99705
Specificity: 0.76768
Precision: 0.93629
F1 Score: 0.96571
Sample-level validation confusion matrix:
   338     1
    23    76

=== TEST PERFORMANCE (10% held-out data, 6 sensors) ===
Observation-level test metrics:
Accuracy: 0.8
Sensitivity: 0.96053
Specificity: 0.29167
Precision: 0.81111
F1 Score: 0.87952
Observation-level test confusion matrix:
   219     9
    51    21

Sample-level test metrics:
Accuracy: 0.8
Sensitivity: 0.97368
Specificity: 0.25
Precision: 0.80435
F1 Score: 0.88095
Sample-level test confusion matrix:
    37     1
     9     3

Processing sensor combination 28/32: 8  15  24  30  32 sensors
Total samples: 488
Class 1 samples: 377
Class 2 samples: 111
Train-Test Split:
Training samples: 438 (339 from class 1, 99 from class 2)
Testing samples: 50 (38 from class 1, 12 from class 2)
Training observations: 2190
Testing observations: 250
Fold 1: 88 samples (68 from class 1, 20 from class 2)
Fold 2: 88 samples (68 from class 1, 20 from class 2)
Fold 3: 88 samples (68 from class 1, 20 from class 2)
Fold 4: 88 samples (68 from class 1, 20 from class 2)
Fold 5: 86 samples (67 from class 1, 19 from class 2)
Training optimizable ensemble model...
|==================================================================================================================================================|
| Iter | Eval   | Objective   | Objective   | BestSoFar   | BestSoFar   |       Method | NumLearningC-|    LearnRate |  MinLeafSize | MaxNumSplits |
|      | result |             | runtime     | (observed)  | (estim.)    |              | ycles        |              |              |              |
|==================================================================================================================================================|
|    1 | Best   |     0.21963 |      8.0336 |     0.21963 |     0.21963 |  GentleBoost |          470 |    0.0021003 |          729 |          797 |
|    2 | Best   |     0.18995 |     0.46662 |     0.18995 |     0.19187 |   LogitBoost |           12 |    0.0023743 |            2 |           27 |
|    3 | Best   |    0.089041 |      13.233 |    0.089041 |    0.094956 |   LogitBoost |          372 |      0.91465 |           58 |           41 |
|    4 | Accept |     0.10639 |      21.255 |    0.089041 |    0.093847 |  GentleBoost |          410 |    0.0029741 |            1 |         1333 |
|    5 | Accept |    0.093607 |      7.2055 |    0.089041 |    0.089143 |   LogitBoost |          201 |      0.93997 |           57 |           34 |
|    6 | Accept |     0.20822 |     0.36738 |    0.089041 |    0.089067 |   LogitBoost |           13 |      0.50159 |           71 |            2 |
|    7 | Best   |    0.086301 |      6.1408 |    0.086301 |    0.086301 |   LogitBoost |          148 |      0.74421 |           32 |          106 |
|    8 | Accept |     0.11598 |      7.1312 |    0.086301 |    0.086349 |   LogitBoost |          279 |      0.92845 |          199 |          137 |
|    9 | Accept |     0.22603 |      6.3148 |    0.086301 |    0.086302 |   LogitBoost |          347 |    0.0055483 |            2 |            1 |
|   10 | Accept |     0.11416 |      6.5142 |    0.086301 |    0.086306 |   LogitBoost |          178 |     0.081235 |           52 |           79 |
|   11 | Accept |     0.11553 |      2.1592 |    0.086301 |     0.08631 |  GentleBoost |           42 |      0.35408 |            1 |         1584 |
|   12 | Accept |     0.10685 |      3.6466 |    0.086301 |    0.086305 |  GentleBoost |           73 |     0.021799 |            1 |          159 |
|   13 | Accept |    0.090868 |      10.986 |    0.086301 |    0.086326 |  GentleBoost |          424 |    0.0011094 |            1 |           12 |
|   14 | Accept |     0.12374 |      4.8053 |    0.086301 |    0.086327 |  GentleBoost |          234 |    0.0010335 |            3 |            2 |
|   15 | Best   |    0.083105 |      15.978 |    0.083105 |    0.083103 |   LogitBoost |          356 |      0.70181 |           25 |         1722 |
|   16 | Accept |     0.10502 |      6.7654 |    0.083105 |    0.083098 |   LogitBoost |          288 |      0.89964 |           25 |            4 |
|   17 | Accept |     0.10594 |      9.4808 |    0.083105 |    0.083098 |  GentleBoost |          470 |      0.11354 |            1 |            2 |
|   18 | Accept |     0.09589 |      4.4193 |    0.083105 |    0.083102 |   LogitBoost |           98 |      0.89969 |           18 |         1524 |
|   19 | Accept |    0.090868 |      8.9724 |    0.083105 |    0.083125 |   LogitBoost |          246 |      0.88946 |           52 |          772 |
|   20 | Accept |    0.095434 |      13.416 |    0.083105 |    0.083124 |   LogitBoost |          263 |      0.93297 |           16 |          177 |
|==================================================================================================================================================|
| Iter | Eval   | Objective   | Objective   | BestSoFar   | BestSoFar   |       Method | NumLearningC-|    LearnRate |  MinLeafSize | MaxNumSplits |
|      | result |             | runtime     | (observed)  | (estim.)    |              | ycles        |              |              |              |
|==================================================================================================================================================|
|   21 | Accept |    0.086301 |      10.268 |    0.083105 |    0.084059 |   LogitBoost |          240 |       0.9603 |           27 |          379 |
|   22 | Accept |     0.17169 |     0.39922 |    0.083105 |    0.084266 |  GentleBoost |           15 |    0.0011225 |            1 |            2 |
|   23 | Accept |    0.085388 |      20.713 |    0.083105 |    0.084435 |   LogitBoost |          498 |      0.58995 |           33 |         1538 |
|   24 | Accept |     0.21005 |      15.643 |    0.083105 |    0.084401 |          Bag |          478 |            - |            1 |           14 |
|   25 | Accept |     0.10685 |      5.2893 |    0.083105 |    0.084122 |  GentleBoost |          254 |    0.0045727 |            1 |            3 |
|   26 | Accept |     0.09726 |       15.37 |    0.083105 |    0.086085 |   LogitBoost |          339 |       0.9884 |           26 |          632 |
|   27 | Accept |    0.090411 |      11.432 |    0.083105 |     0.08663 |   LogitBoost |          294 |       0.4647 |           45 |         1731 |
|   28 | Accept |     0.10137 |      10.335 |    0.083105 |    0.086575 |  GentleBoost |          206 |      0.74215 |            2 |         1245 |
|   29 | Accept |         0.1 |       14.79 |    0.083105 |    0.086642 |   AdaBoostM1 |          496 |      0.56638 |          168 |          549 |
|   30 | Accept |    0.094064 |       23.47 |    0.083105 |    0.086714 |   AdaBoostM1 |          466 |      0.70875 |           16 |         1404 |

__________________________________________________________
Optimization completed.
MaxObjectiveEvaluations of 30 reached.
Total function evaluations: 30
Total elapsed time: 289.1235 seconds
Total objective function evaluation time: 285.0018

Best observed feasible point:
      Method      NumLearningCycles    LearnRate    MinLeafSize    MaxNumSplits
    __________    _________________    _________    ___________    ____________

    LogitBoost           356            0.70181         25             1722    

Observed objective function value = 0.083105
Estimated objective function value = 0.088155
Function evaluation time = 15.9778

Best estimated feasible point (according to models):
      Method      NumLearningCycles    LearnRate    MinLeafSize    MaxNumSplits
    __________    _________________    _________    ___________    ____________

    LogitBoost           240            0.9603          27             379     

Estimated objective function value = 0.086714
Estimated function evaluation time = 10.3441

Training completed in 291.4251 seconds
Selected method: LogitBoost
Number of learning cycles: 240
Training cross-validated ensemble model with best hyperparameters...
=== VALIDATION PERFORMANCE (5-fold CV, 5 sensors) ===
Observation-level validation metrics:
Accuracy: 0.91461
Sensitivity: 0.96637
Specificity: 0.73737
Precision: 0.92647
F1 Score: 0.946
Observation-level validation confusion matrix:
        1638          57
         130         365

Sample-level validation metrics:
Accuracy: 0.94977
Sensitivity: 0.98525
Specificity: 0.82828
Precision: 0.95157
F1 Score: 0.96812
Sample-level validation confusion matrix:
   334     5
    17    82

=== TEST PERFORMANCE (10% held-out data, 5 sensors) ===
Observation-level test metrics:
Accuracy: 0.812
Sensitivity: 0.94737
Specificity: 0.38333
Precision: 0.82949
F1 Score: 0.88452
Observation-level test confusion matrix:
   180    10
    37    23

Sample-level test metrics:
Accuracy: 0.82
Sensitivity: 0.97368
Specificity: 0.33333
Precision: 0.82222
F1 Score: 0.89157
Sample-level test confusion matrix:
    37     1
     8     4

Processing sensor combination 29/32: 15  24  30  32 sensors
Total samples: 488
Class 1 samples: 377
Class 2 samples: 111
Train-Test Split:
Training samples: 438 (339 from class 1, 99 from class 2)
Testing samples: 50 (38 from class 1, 12 from class 2)
Training observations: 1752
Testing observations: 200
Fold 1: 88 samples (68 from class 1, 20 from class 2)
Fold 2: 88 samples (68 from class 1, 20 from class 2)
Fold 3: 88 samples (68 from class 1, 20 from class 2)
Fold 4: 88 samples (68 from class 1, 20 from class 2)
Fold 5: 86 samples (67 from class 1, 19 from class 2)
Training optimizable ensemble model...
|==================================================================================================================================================|
| Iter | Eval   | Objective   | Objective   | BestSoFar   | BestSoFar   |       Method | NumLearningC-|    LearnRate |  MinLeafSize | MaxNumSplits |
|      | result |             | runtime     | (observed)  | (estim.)    |              | ycles        |              |              |              |
|==================================================================================================================================================|
|    1 | Best   |     0.10559 |      10.441 |     0.10559 |     0.10559 |   AdaBoostM1 |          394 |      0.78552 |          116 |            6 |
|    2 | Accept |     0.53311 |     0.79673 |     0.10559 |     0.13852 |     RUSBoost |           26 |     0.058913 |            1 |            1 |
|    3 | Accept |     0.11587 |      20.203 |     0.10559 |     0.10648 |   AdaBoostM1 |          468 |    0.0067983 |            6 |          189 |
|    4 | Accept |     0.22203 |      10.593 |     0.10559 |     0.10599 |          Bag |          339 |            - |           78 |          428 |
|    5 | Accept |     0.22603 |     0.24512 |     0.10559 |     0.10617 |   LogitBoost |           11 |      0.16847 |          869 |            5 |
|    6 | Accept |     0.15126 |      1.5246 |     0.10559 |     0.10585 |  GentleBoost |           69 |     0.099025 |          238 |            7 |
|    7 | Accept |     0.22603 |     0.22036 |     0.10559 |     0.10578 |   AdaBoostM1 |           11 |     0.010185 |          851 |            3 |
|    8 | Accept |     0.12215 |      3.5976 |     0.10559 |     0.10574 |   AdaBoostM1 |          123 |      0.83319 |           99 |         1344 |
|    9 | Best   |     0.10331 |      12.883 |     0.10331 |     0.10334 |  GentleBoost |          499 |    0.0017685 |           93 |         1096 |
|   10 | Best   |     0.10103 |      13.937 |     0.10103 |     0.10189 |  GentleBoost |          497 |       0.9662 |           66 |           78 |
|   11 | Accept |     0.10388 |      12.593 |     0.10103 |     0.10275 |  GentleBoost |          495 |      0.06859 |            1 |           15 |
|   12 | Accept |     0.11701 |      22.319 |     0.10103 |     0.10275 |   LogitBoost |          499 |       0.1668 |            3 |          376 |
|   13 | Accept |     0.21747 |     0.35441 |     0.10103 |     0.10275 |          Bag |           10 |            - |            1 |            7 |
|   14 | Accept |      0.1016 |      14.412 |     0.10103 |     0.10235 |  GentleBoost |          499 |    0.0012655 |           58 |          388 |
|   15 | Accept |     0.22603 |      1.9499 |     0.10103 |     0.10135 |   LogitBoost |          139 |     0.065035 |          864 |            4 |
|   16 | Accept |     0.22603 |      1.4635 |     0.10103 |     0.10235 |   LogitBoost |           69 |    0.0045912 |            1 |            3 |
|   17 | Accept |     0.22603 |     0.21862 |     0.10103 |     0.10233 |  GentleBoost |           10 |      0.01428 |          834 |           27 |
|   18 | Accept |     0.22603 |      3.4972 |     0.10103 |       0.101 |  GentleBoost |          255 |     0.046367 |          865 |           53 |
|   19 | Accept |     0.22603 |      0.2985 |     0.10103 |     0.10115 |   LogitBoost |           12 |    0.0030024 |           13 |            1 |
|   20 | Accept |     0.22603 |      0.2718 |     0.10103 |       0.101 |   AdaBoostM1 |           10 |     0.010164 |           24 |            1 |
|==================================================================================================================================================|
| Iter | Eval   | Objective   | Objective   | BestSoFar   | BestSoFar   |       Method | NumLearningC-|    LearnRate |  MinLeafSize | MaxNumSplits |
|      | result |             | runtime     | (observed)  | (estim.)    |              | ycles        |              |              |              |
|==================================================================================================================================================|
|   21 | Accept |     0.21404 |      2.2548 |     0.10103 |      0.1012 |   AdaBoostM1 |           96 |      0.13087 |            2 |            3 |
|   22 | Accept |     0.19578 |     0.28965 |     0.10103 |      0.1012 |  GentleBoost |           10 |     0.026041 |            1 |            2 |
|   23 | Accept |     0.13128 |      18.496 |     0.10103 |    0.097885 |   AdaBoostM1 |          488 |     0.012005 |           29 |           42 |
|   24 | Accept |      0.1016 |      12.414 |     0.10103 |     0.10037 |  GentleBoost |          494 |    0.0032652 |            9 |           14 |
|   25 | Accept |     0.10388 |      20.748 |     0.10103 |     0.10127 |  GentleBoost |          491 |      0.18432 |            4 |         1293 |
|   26 | Accept |     0.22603 |      6.7634 |     0.10103 |     0.10104 |   AdaBoostM1 |          499 |    0.0016248 |          725 |            5 |
|   27 | Best   |    0.099886 |       15.61 |    0.099886 |    0.099967 |  GentleBoost |          477 |     0.046082 |           33 |         1159 |
|   28 | Accept |     0.16952 |      13.161 |    0.099886 |    0.099957 |   LogitBoost |          469 |    0.0088808 |           15 |           22 |
|   29 | Accept |     0.19635 |     0.32383 |    0.099886 |    0.099867 |  GentleBoost |           12 |      0.15121 |           30 |            2 |
|   30 | Accept |     0.11244 |      21.549 |    0.099886 |    0.099998 |  GentleBoost |          491 |    0.0011651 |            2 |         1038 |

__________________________________________________________
Optimization completed.
MaxObjectiveEvaluations of 30 reached.
Total function evaluations: 30
Total elapsed time: 247.706 seconds
Total objective function evaluation time: 243.4294

Best observed feasible point:
      Method       NumLearningCycles    LearnRate    MinLeafSize    MaxNumSplits
    ___________    _________________    _________    ___________    ____________

    GentleBoost           477           0.046082         33             1159    

Observed objective function value = 0.099886
Estimated objective function value = 0.099998
Function evaluation time = 15.6103

Best estimated feasible point (according to models):
      Method       NumLearningCycles    LearnRate    MinLeafSize    MaxNumSplits
    ___________    _________________    _________    ___________    ____________

    GentleBoost           477           0.046082         33             1159    

Estimated objective function value = 0.099998
Estimated function evaluation time = 15.4954

Training completed in 251.0198 seconds
Selected method: GentleBoost
Number of learning cycles: 477
Training cross-validated ensemble model with best hyperparameters...
=== VALIDATION PERFORMANCE (5-fold CV, 4 sensors) ===
Observation-level validation metrics:
Accuracy: 0.90011
Sensitivity: 0.96239
Specificity: 0.68687
Precision: 0.91323
F1 Score: 0.93716
Observation-level validation confusion matrix:
        1305          51
         124         272

Sample-level validation metrics:
Accuracy: 0.89954
Sensitivity: 0.9882
Specificity: 0.59596
Precision: 0.89333
F1 Score: 0.93838
Sample-level validation confusion matrix:
   335     4
    40    59

=== TEST PERFORMANCE (10% held-out data, 4 sensors) ===
Observation-level test metrics:
Accuracy: 0.81
Sensitivity: 0.95395
Specificity: 0.35417
Precision: 0.82386
F1 Score: 0.88415
Observation-level test confusion matrix:
   145     7
    31    17

Sample-level test metrics:
Accuracy: 0.8
Sensitivity: 0.97368
Specificity: 0.25
Precision: 0.80435
F1 Score: 0.88095
Sample-level test confusion matrix:
    37     1
     9     3

Processing sensor combination 30/32: 24  30  32 sensors
Total samples: 488
Class 1 samples: 377
Class 2 samples: 111
Train-Test Split:
Training samples: 438 (339 from class 1, 99 from class 2)
Testing samples: 50 (38 from class 1, 12 from class 2)
Training observations: 1314
Testing observations: 150
Fold 1: 88 samples (68 from class 1, 20 from class 2)
Fold 2: 88 samples (68 from class 1, 20 from class 2)
Fold 3: 88 samples (68 from class 1, 20 from class 2)
Fold 4: 88 samples (68 from class 1, 20 from class 2)
Fold 5: 86 samples (67 from class 1, 19 from class 2)
Training optimizable ensemble model...
|==================================================================================================================================================|
| Iter | Eval   | Objective   | Objective   | BestSoFar   | BestSoFar   |       Method | NumLearningC-|    LearnRate |  MinLeafSize | MaxNumSplits |
|      | result |             | runtime     | (observed)  | (estim.)    |              | ycles        |              |              |              |
|==================================================================================================================================================|
|    1 | Best   |     0.15677 |      3.4019 |     0.15677 |     0.15677 |          Bag |          115 |            - |            2 |           40 |
|    2 | Accept |      0.1621 |      8.0341 |     0.15677 |     0.15717 |   AdaBoostM1 |          458 |      0.41067 |           10 |            1 |
|    3 | Accept |     0.22603 |      1.1637 |     0.15677 |      0.1588 |          Bag |           43 |            - |          179 |            2 |
|    4 | Accept |     0.16134 |     0.52026 |     0.15677 |     0.15683 |     RUSBoost |           12 |      0.14914 |            6 |           99 |
|    5 | Accept |     0.16438 |      3.5943 |     0.15677 |     0.15684 |          Bag |          121 |            - |            1 |           38 |
|    6 | Accept |     0.19102 |      2.6689 |     0.15677 |     0.15678 |          Bag |           90 |            - |           37 |           48 |
|    7 | Accept |     0.22603 |      6.6838 |     0.15677 |     0.15678 |          Bag |          263 |            - |            4 |            2 |
|    8 | Accept |     0.21994 |      1.8823 |     0.15677 |     0.15678 |     RUSBoost |           60 |      0.33795 |           61 |           88 |
|    9 | Accept |     0.38128 |     0.39288 |     0.15677 |     0.15683 |     RUSBoost |           13 |     0.014748 |          214 |            2 |
|   10 | Accept |      0.1583 |      0.9955 |     0.15677 |     0.15684 |     RUSBoost |           26 |      0.14863 |           12 |           93 |
|   11 | Accept |     0.26636 |      1.0089 |     0.15677 |     0.15679 |     RUSBoost |           34 |     0.077285 |          110 |           90 |
|   12 | Best   |      0.1446 |      2.8827 |      0.1446 |      0.1446 |          Bag |           89 |            - |            3 |         1088 |
|   13 | Accept |     0.14764 |     0.54851 |      0.1446 |     0.14459 |     RUSBoost |           13 |      0.83856 |           11 |         1308 |
|   14 | Best   |    0.082953 |      18.569 |    0.082953 |    0.082958 |     RUSBoost |          466 |      0.26795 |            4 |         1042 |
|   15 | Accept |     0.14536 |      19.256 |    0.082953 |    0.082973 |     RUSBoost |          488 |    0.0011964 |            1 |          691 |
|   16 | Accept |     0.21385 |      7.6231 |    0.082953 |    0.082972 |   AdaBoostM1 |          473 |     0.069226 |          497 |         1116 |
|   17 | Accept |    0.083714 |      19.279 |    0.082953 |    0.082964 |     RUSBoost |          475 |      0.83363 |            2 |          513 |
|   18 | Accept |    0.085236 |      15.718 |    0.082953 |     0.08296 |     RUSBoost |          403 |       0.5179 |            7 |          391 |
|   19 | Accept |      0.1796 |     0.50891 |    0.082953 |     0.08296 |   AdaBoostM1 |           11 |    0.0013833 |            1 |         1139 |
|   20 | Accept |     0.18798 |      2.7901 |    0.082953 |     0.08296 |   LogitBoost |          144 |     0.064356 |            3 |            3 |
|==================================================================================================================================================|
| Iter | Eval   | Objective   | Objective   | BestSoFar   | BestSoFar   |       Method | NumLearningC-|    LearnRate |  MinLeafSize | MaxNumSplits |
|      | result |             | runtime     | (observed)  | (estim.)    |              | ycles        |              |              |              |
|==================================================================================================================================================|
|   21 | Accept |     0.22603 |      6.7271 |    0.082953 |    0.082959 |   LogitBoost |          496 |      0.94435 |          623 |         1253 |
|   22 | Accept |    0.082953 |      17.928 |    0.082953 |    0.082904 |     RUSBoost |          444 |       0.7118 |            3 |          322 |
|   23 | Best   |    0.076865 |      19.646 |    0.076865 |    0.076892 |     RUSBoost |          489 |      0.76718 |            4 |         1273 |
|   24 | Accept |     0.11644 |     0.70498 |    0.076865 |    0.076885 |  GentleBoost |           17 |     0.001047 |            1 |         1216 |
|   25 | Accept |     0.14384 |      0.3406 |    0.076865 |    0.076888 |  GentleBoost |           10 |     0.013494 |           52 |         1012 |
|   26 | Accept |     0.13927 |     0.97075 |    0.076865 |    0.076886 |  GentleBoost |           48 |      0.34083 |            1 |            2 |
|   27 | Accept |    0.098935 |      15.281 |    0.076865 |    0.076884 |  GentleBoost |          409 |      0.57919 |            1 |         1198 |
|   28 | Accept |    0.096651 |      17.194 |    0.076865 |    0.076883 |  GentleBoost |          495 |    0.0011736 |            5 |          208 |
|   29 | Accept |    0.081431 |       19.23 |    0.076865 |    0.078716 |     RUSBoost |          482 |      0.94248 |            5 |          848 |
|   30 | Accept |    0.087519 |      9.4909 |    0.076865 |    0.078883 |  GentleBoost |          279 |      0.72461 |            7 |          486 |

__________________________________________________________
Optimization completed.
MaxObjectiveEvaluations of 30 reached.
Total function evaluations: 30
Total elapsed time: 229.1942 seconds
Total objective function evaluation time: 225.0357

Best observed feasible point:
     Method     NumLearningCycles    LearnRate    MinLeafSize    MaxNumSplits
    ________    _________________    _________    ___________    ____________

    RUSBoost           489            0.76718          4             1273    

Observed objective function value = 0.076865
Estimated objective function value = 0.078709
Function evaluation time = 19.6459

Best estimated feasible point (according to models):
     Method     NumLearningCycles    LearnRate    MinLeafSize    MaxNumSplits
    ________    _________________    _________    ___________    ____________

    RUSBoost           482            0.94248          5             848     

Estimated objective function value = 0.078883
Estimated function evaluation time = 19.2243

Training completed in 233.176 seconds
Selected method: RUSBoost
Number of learning cycles: 482
Training cross-validated ensemble model with best hyperparameters...
=== VALIDATION PERFORMANCE (5-fold CV, 3 sensors) ===
Observation-level validation metrics:
Accuracy: 0.88052
Sensitivity: 0.9174
Specificity: 0.75421
Precision: 0.92744
F1 Score: 0.92239
Observation-level validation confusion matrix:
   933    84
    73   224

Sample-level validation metrics:
Accuracy: 0.91096
Sensitivity: 0.9528
Specificity: 0.76768
Precision: 0.93353
F1 Score: 0.94307
Sample-level validation confusion matrix:
   323    16
    23    76

=== TEST PERFORMANCE (10% held-out data, 3 sensors) ===
Observation-level test metrics:
Accuracy: 0.82
Sensitivity: 0.95614
Specificity: 0.38889
Precision: 0.83206
F1 Score: 0.8898
Observation-level test confusion matrix:
   109     5
    22    14

Sample-level test metrics:
Accuracy: 0.86
Sensitivity: 1
Specificity: 0.41667
Precision: 0.84444
F1 Score: 0.91566
Sample-level test confusion matrix:
    38     0
     7     5

Processing sensor combination 31/32: 30  32 sensors
Total samples: 488
Class 1 samples: 377
Class 2 samples: 111
Train-Test Split:
Training samples: 438 (339 from class 1, 99 from class 2)
Testing samples: 50 (38 from class 1, 12 from class 2)
Training observations: 876
Testing observations: 100
Fold 1: 88 samples (68 from class 1, 20 from class 2)
Fold 2: 88 samples (68 from class 1, 20 from class 2)
Fold 3: 88 samples (68 from class 1, 20 from class 2)
Fold 4: 88 samples (68 from class 1, 20 from class 2)
Fold 5: 86 samples (67 from class 1, 19 from class 2)
Training optimizable ensemble model...
|==================================================================================================================================================|
| Iter | Eval   | Objective   | Objective   | BestSoFar   | BestSoFar   |       Method | NumLearningC-|    LearnRate |  MinLeafSize | MaxNumSplits |
|      | result |             | runtime     | (observed)  | (estim.)    |              | ycles        |              |              |              |
|==================================================================================================================================================|
|    1 | Best   |      0.2226 |      6.0053 |      0.2226 |      0.2226 |   AdaBoostM1 |          385 |     0.053554 |          289 |          666 |
|    2 | Accept |     0.22603 |     0.29276 |      0.2226 |     0.22314 |  GentleBoost |           15 |    0.0071641 |          383 |           34 |
|    3 | Accept |     0.23059 |      1.0252 |      0.2226 |      0.2233 |   LogitBoost |           29 |     0.012684 |            1 |          331 |
|    4 | Best   |     0.14954 |      3.0226 |     0.14954 |     0.14973 |   AdaBoostM1 |          163 |      0.56098 |           20 |            2 |
|    5 | Accept |     0.22603 |      6.5765 |     0.14954 |     0.15006 |   AdaBoostM1 |          360 |    0.0017337 |            1 |            2 |
|    6 | Accept |     0.22603 |      1.0579 |     0.14954 |     0.14955 |   AdaBoostM1 |           87 |       0.4055 |          353 |            2 |
|    7 | Accept |     0.24087 |     0.38855 |     0.14954 |     0.14955 |   AdaBoostM1 |           12 |    0.0017256 |           12 |          270 |
|    8 | Accept |     0.18151 |     0.36034 |     0.14954 |     0.14956 |   AdaBoostM1 |           11 |      0.99766 |           23 |          162 |
|    9 | Best   |     0.12671 |      11.953 |     0.12671 |     0.13548 |   AdaBoostM1 |          440 |      0.77247 |           21 |           46 |
|   10 | Accept |     0.13242 |       9.381 |     0.12671 |     0.12675 |   AdaBoostM1 |          363 |      0.81996 |           28 |           41 |
|   11 | Best   |     0.11986 |      13.485 |     0.11986 |     0.11991 |   AdaBoostM1 |          495 |       0.5991 |           21 |          227 |
|   12 | Accept |     0.13813 |      14.754 |     0.11986 |     0.11993 |   AdaBoostM1 |          498 |      0.47411 |           11 |          639 |
|   13 | Accept |     0.12671 |      11.906 |     0.11986 |     0.11998 |   AdaBoostM1 |          440 |       0.3294 |           23 |          122 |
|   14 | Accept |     0.13014 |      13.229 |     0.11986 |       0.123 |   AdaBoostM1 |          480 |      0.43224 |           20 |          859 |
|   15 | Accept |     0.13242 |      13.048 |     0.11986 |     0.12457 |   AdaBoostM1 |          465 |      0.78473 |           17 |           44 |
|   16 | Accept |       0.129 |      12.883 |     0.11986 |      0.1245 |   AdaBoostM1 |          489 |      0.84244 |           25 |          719 |
|   17 | Accept |     0.13242 |      12.808 |     0.11986 |     0.12358 |   AdaBoostM1 |          466 |      0.26621 |           21 |           35 |
|   18 | Accept |     0.12443 |      10.886 |     0.11986 |        0.12 |   AdaBoostM1 |          415 |       0.6485 |           26 |          290 |
|   19 | Accept |       0.129 |      7.7064 |     0.11986 |     0.12197 |   AdaBoostM1 |          280 |      0.41314 |           21 |           97 |
|   20 | Accept |     0.12785 |       11.24 |     0.11986 |     0.11998 |   AdaBoostM1 |          420 |      0.50751 |           24 |           49 |
|==================================================================================================================================================|
| Iter | Eval   | Objective   | Objective   | BestSoFar   | BestSoFar   |       Method | NumLearningC-|    LearnRate |  MinLeafSize | MaxNumSplits |
|      | result |             | runtime     | (observed)  | (estim.)    |              | ycles        |              |              |              |
|==================================================================================================================================================|
|   21 | Accept |     0.22603 |      7.4002 |     0.11986 |      0.1229 |   AdaBoostM1 |          454 |     0.039618 |           28 |            1 |
|   22 | Accept |      0.1347 |      8.3451 |     0.11986 |     0.12324 |   AdaBoostM1 |          349 |      0.38362 |           43 |          340 |
|   23 | Accept |     0.15183 |      5.7081 |     0.11986 |     0.12316 |   AdaBoostM1 |          300 |      0.39646 |            1 |            3 |
|   24 | Accept |     0.12443 |      11.933 |     0.11986 |     0.12292 |   AdaBoostM1 |          471 |      0.57152 |           32 |          291 |
|   25 | Accept |     0.11986 |      12.526 |     0.11986 |     0.12222 |   AdaBoostM1 |          490 |      0.70349 |           30 |          190 |
|   26 | Accept |       0.129 |      9.8919 |     0.11986 |     0.12233 |   AdaBoostM1 |          487 |      0.38039 |            6 |            4 |
|   27 | Accept |     0.14155 |      9.0225 |     0.11986 |     0.12225 |   AdaBoostM1 |          442 |      0.13551 |            3 |            4 |
|   28 | Accept |     0.17922 |     0.61347 |     0.11986 |     0.12234 |   AdaBoostM1 |           27 |      0.27545 |            3 |            4 |
|   29 | Accept |     0.14269 |      14.221 |     0.11986 |     0.12207 |   AdaBoostM1 |          486 |      0.25641 |            5 |           41 |
|   30 | Accept |     0.15525 |      7.9687 |     0.11986 |     0.12179 |   AdaBoostM1 |          485 |      0.66622 |            7 |            1 |

__________________________________________________________
Optimization completed.
MaxObjectiveEvaluations of 30 reached.
Total function evaluations: 30
Total elapsed time: 253.6482 seconds
Total objective function evaluation time: 249.6395

Best observed feasible point:
      Method      NumLearningCycles    LearnRate    MinLeafSize    MaxNumSplits
    __________    _________________    _________    ___________    ____________

    AdaBoostM1           495            0.5991          21             227     

Observed objective function value = 0.11986
Estimated objective function value = 0.12179
Function evaluation time = 13.4846

Best estimated feasible point (according to models):
      Method      NumLearningCycles    LearnRate    MinLeafSize    MaxNumSplits
    __________    _________________    _________    ___________    ____________

    AdaBoostM1           495            0.5991          21             227     

Estimated objective function value = 0.12179
Estimated function evaluation time = 13.4708

Training completed in 256.4139 seconds
Selected method: AdaBoostM1
Number of learning cycles: 495
Training cross-validated ensemble model with best hyperparameters...
=== VALIDATION PERFORMANCE (5-fold CV, 2 sensors) ===
Observation-level validation metrics:
Accuracy: 0.87215
Sensitivity: 0.96165
Specificity: 0.56566
Precision: 0.88347
F1 Score: 0.9209
Observation-level validation confusion matrix:
   652    26
    86   112

Sample-level validation metrics:
Accuracy: 0.8516
Sensitivity: 0.9823
Specificity: 0.40404
Precision: 0.84949
F1 Score: 0.91108
Sample-level validation confusion matrix:
   333     6
    59    40

=== TEST PERFORMANCE (10% held-out data, 2 sensors) ===
Observation-level test metrics:
Accuracy: 0.85
Sensitivity: 1
Specificity: 0.375
Precision: 0.83516
F1 Score: 0.91018
Observation-level test confusion matrix:
    76     0
    15     9

Sample-level test metrics:
Accuracy: 0.84
Sensitivity: 1
Specificity: 0.33333
Precision: 0.82609
F1 Score: 0.90476
Sample-level test confusion matrix:
    38     0
     8     4

Processing sensor combination 32/32: 32 sensors
Total samples: 488
Class 1 samples: 377
Class 2 samples: 111
Train-Test Split:
Training samples: 438 (339 from class 1, 99 from class 2)
Testing samples: 50 (38 from class 1, 12 from class 2)
Training observations: 438
Testing observations: 50
Fold 1: 88 samples (68 from class 1, 20 from class 2)
Fold 2: 88 samples (68 from class 1, 20 from class 2)
Fold 3: 88 samples (68 from class 1, 20 from class 2)
Fold 4: 88 samples (68 from class 1, 20 from class 2)
Fold 5: 86 samples (67 from class 1, 19 from class 2)
Training optimizable ensemble model...
|==================================================================================================================================================|
| Iter | Eval   | Objective   | Objective   | BestSoFar   | BestSoFar   |       Method | NumLearningC-|    LearnRate |  MinLeafSize | MaxNumSplits |
|      | result |             | runtime     | (observed)  | (estim.)    |              | ycles        |              |              |              |
|==================================================================================================================================================|
|    1 | Best   |     0.24201 |     0.67457 |     0.24201 |     0.24201 |   AdaBoostM1 |           41 |    0.0057476 |            2 |            1 |
|    2 | Best   |     0.15068 |      2.2814 |     0.15068 |     0.15524 |   AdaBoostM1 |          126 |      0.16859 |           36 |          415 |
|    3 | Accept |     0.22603 |     0.43383 |     0.15068 |     0.15518 |   LogitBoost |           26 |    0.0010433 |          203 |           87 |
|    4 | Accept |     0.15297 |      1.6234 |     0.15068 |     0.15387 |  GentleBoost |           69 |    0.0096154 |            2 |           55 |
|    5 | Accept |     0.18037 |       1.785 |     0.15068 |     0.15419 |   AdaBoostM1 |          102 |      0.11176 |           54 |          411 |
|    6 | Accept |     0.15982 |        5.16 |     0.15068 |     0.15623 |   AdaBoostM1 |          277 |      0.16966 |           27 |          426 |
|    7 | Accept |     0.22603 |     0.21204 |     0.15068 |     0.15615 |   AdaBoostM1 |           10 |      0.27413 |          150 |           41 |
|    8 | Best   |      0.1484 |      5.7062 |      0.1484 |     0.14926 |   AdaBoostM1 |          259 |      0.21061 |            6 |          351 |
|    9 | Accept |     0.15525 |      7.1866 |      0.1484 |     0.14941 |   AdaBoostM1 |          484 |      0.35775 |          114 |          403 |
|   10 | Accept |     0.15982 |     0.68826 |      0.1484 |     0.14981 |  GentleBoost |           34 |      0.01541 |           36 |           32 |
|   11 | Accept |     0.18721 |     0.30061 |      0.1484 |     0.14841 |  GentleBoost |           15 |    0.0058926 |          154 |           29 |
|   12 | Accept |     0.15068 |      2.3591 |      0.1484 |     0.14842 |   AdaBoostM1 |          141 |      0.36492 |           19 |            2 |
|   13 | Accept |      0.1758 |      3.0608 |      0.1484 |     0.14841 |  GentleBoost |          189 |     0.018376 |           15 |            2 |
|   14 | Accept |     0.16895 |      2.6334 |      0.1484 |     0.15443 |   AdaBoostM1 |          149 |       0.2509 |           44 |          416 |
|   15 | Accept |     0.16895 |      3.8368 |      0.1484 |     0.15472 |   AdaBoostM1 |          241 |      0.98635 |           86 |            5 |
|   16 | Accept |     0.15068 |       6.371 |      0.1484 |     0.15311 |   AdaBoostM1 |          312 |      0.28272 |            9 |           15 |
|   17 | Accept |      0.1621 |      1.9606 |      0.1484 |     0.15354 |  GentleBoost |          103 |    0.0023404 |            1 |           11 |
|   18 | Accept |     0.15753 |      8.1217 |      0.1484 |     0.15352 |   AdaBoostM1 |          498 |      0.12645 |            4 |            3 |
|   19 | Accept |      0.1621 |     0.81191 |      0.1484 |     0.15438 |  GentleBoost |           43 |      0.14022 |            4 |            4 |
|   20 | Accept |      0.1621 |      1.0313 |      0.1484 |     0.15423 |  GentleBoost |           64 |     0.020298 |          118 |            8 |
|==================================================================================================================================================|
| Iter | Eval   | Objective   | Objective   | BestSoFar   | BestSoFar   |       Method | NumLearningC-|    LearnRate |  MinLeafSize | MaxNumSplits |
|      | result |             | runtime     | (observed)  | (estim.)    |              | ycles        |              |              |              |
|==================================================================================================================================================|
|   21 | Accept |     0.15297 |      6.9361 |      0.1484 |     0.15463 |     RUSBoost |          254 |      0.95349 |            3 |           53 |
|   22 | Accept |     0.22603 |      8.5046 |      0.1484 |     0.15189 |     RUSBoost |          478 |     0.092789 |          208 |            6 |
|   23 | Accept |     0.27169 |      1.1527 |      0.1484 |     0.15652 |     RUSBoost |           48 |      0.98644 |            1 |            1 |
|   24 | Accept |     0.21918 |      4.1287 |      0.1484 |     0.15352 |     RUSBoost |          191 |      0.10922 |           39 |          333 |
|   25 | Accept |     0.15525 |      10.904 |      0.1484 |     0.15331 |     RUSBoost |          407 |      0.93927 |            5 |           57 |
|   26 | Accept |     0.17123 |     0.33111 |      0.1484 |     0.15334 |  GentleBoost |           14 |      0.78937 |           31 |          119 |
|   27 | Accept |     0.18265 |      1.2672 |      0.1484 |     0.15344 |  GentleBoost |           75 |      0.99551 |            2 |            2 |
|   28 | Accept |     0.15297 |      1.1149 |      0.1484 |     0.15356 |  GentleBoost |           51 |     0.002708 |           12 |          304 |
|   29 | Accept |     0.15297 |      1.3594 |      0.1484 |     0.15357 |  GentleBoost |           57 |    0.0050937 |            2 |           59 |
|   30 | Accept |     0.17808 |     0.88672 |      0.1484 |     0.15302 |  GentleBoost |           55 |    0.0010086 |          145 |          127 |

__________________________________________________________
Optimization completed.
MaxObjectiveEvaluations of 30 reached.
Total function evaluations: 30
Total elapsed time: 96.6552 seconds
Total objective function evaluation time: 92.8238

Best observed feasible point:
      Method      NumLearningCycles    LearnRate    MinLeafSize    MaxNumSplits
    __________    _________________    _________    ___________    ____________

    AdaBoostM1           259            0.21061          6             351     

Observed objective function value = 0.1484
Estimated objective function value = 0.15317
Function evaluation time = 5.7062

Best estimated feasible point (according to models):
      Method      NumLearningCycles    LearnRate    MinLeafSize    MaxNumSplits
    __________    _________________    _________    ___________    ____________

    AdaBoostM1           312            0.28272          9              15     

Estimated objective function value = 0.15302
Estimated function evaluation time = 6.3309

Training completed in 97.8873 seconds
Selected method: AdaBoostM1
Number of learning cycles: 312
Training cross-validated ensemble model with best hyperparameters...
=== VALIDATION PERFORMANCE (5-fold CV, 1 sensors) ===
Observation-level validation metrics:
Accuracy: 0.85616
Sensitivity: 0.93805
Specificity: 0.57576
Precision: 0.88333
F1 Score: 0.90987
Observation-level validation confusion matrix:
   318    21
    42    57

Sample-level validation metrics:
Accuracy: 0.85616
Sensitivity: 0.93805
Specificity: 0.57576
Precision: 0.88333
F1 Score: 0.90987
Sample-level validation confusion matrix:
   318    21
    42    57

=== TEST PERFORMANCE (10% held-out data, 1 sensors) ===
Observation-level test metrics:
Accuracy: 0.86
Sensitivity: 1
Specificity: 0.41667
Precision: 0.84444
F1 Score: 0.91566
Observation-level test confusion matrix:
    38     0
     7     5

Sample-level test metrics:
Accuracy: 0.86
Sensitivity: 1
Specificity: 0.41667
Precision: 0.84444
F1 Score: 0.91566
Sample-level test confusion matrix:
    38     0
     7     5
