# Supplementary material for: Adaptive Machine Learning for Electronic Nose‐Based Forensic VOC Classification
Source: Adv Sci (Weinh). 2025 Jun 24;12(36):e04657. doi: 10.1002/advs.202504657 (PMC12463043; doi:10.1002/advs.202504657)
Supplement: Supplementary file 3 — Supporting Information [file ADVS-12-e04657-s002.zip › CASEIII_CA2_output.txt]

Processing sensor combination 1/32: 1   2   3   4   5   6   7   8   9  10  11  12  13  14  15  16  17  18  19  20  21  22  23  24  25  26  27  28  29  30  31  32 sensors
Total samples: 377
Class 1 samples: 123
Class 2 samples: 254
Train-Test Split:
Training samples: 338 (110 from class 1, 228 from class 2)
Testing samples: 39 (13 from class 1, 26 from class 2)
Training observations: 10816
Testing observations: 1248
Fold 1: 68 samples (22 from class 1, 46 from class 2)
Fold 2: 68 samples (22 from class 1, 46 from class 2)
Fold 3: 68 samples (22 from class 1, 46 from class 2)
Fold 4: 67 samples (22 from class 1, 45 from class 2)
Fold 5: 67 samples (22 from class 1, 45 from class 2)
Training optimizable ensemble model...
|==================================================================================================================================================|
| Iter | Eval   | Objective   | Objective   | BestSoFar   | BestSoFar   |       Method | NumLearningC-|    LearnRate |  MinLeafSize | MaxNumSplits |
|      | result |             | runtime     | (observed)  | (estim.)    |              | ycles        |              |              |              |
|==================================================================================================================================================|
|    1 | Best   |     0.26553 |      8.2131 |     0.26553 |     0.26553 |   LogitBoost |           11 |       0.2619 |           76 |            2 |
|    2 | Best   |    0.079697 |      475.89 |    0.079697 |    0.093212 |   AdaBoostM1 |          223 |       0.1833 |          368 |         1167 |
|    3 | Accept |     0.28966 |      125.54 |    0.079697 |    0.079745 |   LogitBoost |          262 |    0.0063589 |         1674 |            5 |
|    4 | Accept |     0.10605 |      26.704 |    0.079697 |    0.079708 |   LogitBoost |           11 |       0.7362 |           16 |         2183 |
|    5 | Accept |      0.1483 |      674.84 |    0.079697 |    0.079714 |   AdaBoostM1 |          239 |    0.0080503 |          106 |        10797 |
|    6 | Accept |     0.23539 |      30.786 |    0.079697 |    0.079713 |   AdaBoostM1 |           15 |     0.021112 |          297 |          206 |
|    7 | Accept |    0.089405 |      333.76 |    0.079697 |    0.079724 |   AdaBoostM1 |          259 |      0.35675 |          820 |          351 |
|    8 | Accept |     0.11317 |      169.66 |    0.079697 |    0.079739 |   AdaBoostM1 |          141 |      0.37696 |          886 |          556 |
|    9 | Accept |     0.14516 |      1927.2 |    0.079697 |    0.079737 |   AdaBoostM1 |          499 |    0.0012437 |            5 |          922 |
|   10 | Best   |    0.050018 |      1507.8 |    0.050018 |    0.050026 |   AdaBoostM1 |          482 |      0.76983 |           78 |         2150 |
|   11 | Accept |    0.092918 |      385.43 |    0.050018 |    0.050037 |   AdaBoostM1 |          487 |      0.90884 |         1349 |         1110 |
|   12 | Accept |    0.063794 |      1577.8 |    0.050018 |    0.050047 |   AdaBoostM1 |          429 |      0.81575 |           13 |          265 |
|   13 | Accept |    0.078772 |      2361.3 |    0.050018 |    0.050055 |   AdaBoostM1 |          499 |      0.41327 |            6 |         7835 |
|   14 | Accept |    0.062592 |      1578.4 |    0.050018 |    0.050072 |   AdaBoostM1 |          436 |      0.23325 |           35 |          828 |
|   15 | Accept |    0.055751 |      900.27 |    0.050018 |    0.050077 |   AdaBoostM1 |          282 |      0.92033 |           69 |         1284 |
|   16 | Accept |     0.17659 |      77.037 |    0.050018 |    0.050078 |   LogitBoost |           24 |     0.024942 |            1 |        10053 |
|   17 | Accept |     0.20118 |       193.3 |    0.050018 |    0.052148 |   AdaBoostM1 |          496 |      0.40102 |           13 |            1 |
|   18 | Accept |    0.070544 |      2025.2 |    0.050018 |    0.052525 |   AdaBoostM1 |          451 |      0.74519 |           12 |          956 |
|   19 | Accept |    0.055381 |      1305.5 |    0.050018 |    0.050087 |   AdaBoostM1 |          411 |      0.92487 |           76 |          397 |
|   20 | Accept |    0.053347 |      1446.1 |    0.050018 |    0.050123 |   AdaBoostM1 |          450 |       0.9733 |           67 |         4398 |
|==================================================================================================================================================|
| Iter | Eval   | Objective   | Objective   | BestSoFar   | BestSoFar   |       Method | NumLearningC-|    LearnRate |  MinLeafSize | MaxNumSplits |
|      | result |             | runtime     | (observed)  | (estim.)    |              | ycles        |              |              |              |
|==================================================================================================================================================|
|   21 | Accept |     0.18315 |      11.756 |    0.050018 |    0.050107 |   LogitBoost |           11 |       0.8297 |          619 |        10376 |
|   22 | Accept |    0.061853 |      1514.2 |    0.050018 |    0.050117 |   AdaBoostM1 |          489 |     0.099082 |           77 |           93 |
|   23 | Accept |    0.058617 |      728.97 |    0.050018 |     0.05014 |   AdaBoostM1 |          214 |      0.64984 |           22 |          142 |
|   24 | Best   |     0.04743 |      965.92 |     0.04743 |    0.047473 |   AdaBoostM1 |          370 |      0.98543 |           58 |           49 |
|   25 | Best   |    0.045766 |      1162.2 |    0.045766 |    0.045824 |   AdaBoostM1 |          454 |      0.60361 |           19 |           50 |
|   26 | Accept |     0.04669 |      790.75 |    0.045766 |    0.045822 |   AdaBoostM1 |          321 |      0.65159 |           20 |           50 |
|   27 | Accept |    0.047984 |      681.48 |    0.045766 |    0.045786 |   AdaBoostM1 |          301 |      0.71752 |            1 |           37 |
|   28 | Accept |    0.061391 |      300.42 |    0.045766 |    0.045768 |   AdaBoostM1 |          132 |      0.95382 |            1 |           43 |
|   29 | Best   |    0.045673 |      951.84 |    0.045673 |    0.045709 |   AdaBoostM1 |          413 |      0.93422 |            1 |           49 |
|   30 | Best   |    0.045581 |      1161.8 |    0.045581 |     0.04546 |   AdaBoostM1 |          441 |      0.93679 |           23 |           65 |

__________________________________________________________
Optimization completed.
MaxObjectiveEvaluations of 30 reached.
Total function evaluations: 30
Total elapsed time: 25410.9263 seconds
Total objective function evaluation time: 25400.2994

Best observed feasible point:
      Method      NumLearningCycles    LearnRate    MinLeafSize    MaxNumSplits
    __________    _________________    _________    ___________    ____________

    AdaBoostM1           441            0.93679         23              65     

Observed objective function value = 0.045581
Estimated objective function value = 0.04546
Function evaluation time = 1161.8442

Best estimated feasible point (according to models):
      Method      NumLearningCycles    LearnRate    MinLeafSize    MaxNumSplits
    __________    _________________    _________    ___________    ____________

    AdaBoostM1           441            0.93679         23              65     

Estimated objective function value = 0.04546
Estimated function evaluation time = 1183.6757

Training completed in 25701.887 seconds
Selected method: AdaBoostM1
Number of learning cycles: 441
Training cross-validated ensemble model with best hyperparameters...
=== VALIDATION PERFORMANCE (5-fold CV, 32 sensors) ===
Observation-level validation metrics:
Accuracy: 0.94
Sensitivity: 0.86989
Specificity: 0.97382
Precision: 0.94128
F1 Score: 0.90418
Observation-level validation confusion matrix:
        3062         458
         191        7105

Sample-level validation metrics:
Accuracy: 0.99408
Sensitivity: 0.98182
Specificity: 1
Precision: 1
F1 Score: 0.99083
Sample-level validation confusion matrix:
   108     2
     0   228

=== TEST PERFORMANCE (10% held-out data, 32 sensors) ===
Observation-level test metrics:
Accuracy: 0.91346
Sensitivity: 0.88221
Specificity: 0.92909
Precision: 0.8615
F1 Score: 0.87173
Observation-level test confusion matrix:
   367    49
    59   773

Sample-level test metrics:
Accuracy: 1
Sensitivity: 1
Specificity: 1
Precision: 1
F1 Score: 1
Sample-level test confusion matrix:
    13     0
     0    26

Processing sensor combination 2/32: 1   2   3   5   6   7   8   9  10  11  12  13  14  15  16  17  18  19  20  21  22  23  24  25  26  27  28  29  30  31  32 sensors
Total samples: 377
Class 1 samples: 123
Class 2 samples: 254
Train-Test Split:
Training samples: 338 (110 from class 1, 228 from class 2)
Testing samples: 39 (13 from class 1, 26 from class 2)
Training observations: 10478
Testing observations: 1209
Fold 1: 68 samples (22 from class 1, 46 from class 2)
Fold 2: 68 samples (22 from class 1, 46 from class 2)
Fold 3: 68 samples (22 from class 1, 46 from class 2)
Fold 4: 67 samples (22 from class 1, 45 from class 2)
Fold 5: 67 samples (22 from class 1, 45 from class 2)
Training optimizable ensemble model...
|==================================================================================================================================================|
| Iter | Eval   | Objective   | Objective   | BestSoFar   | BestSoFar   |       Method | NumLearningC-|    LearnRate |  MinLeafSize | MaxNumSplits |
|      | result |             | runtime     | (observed)  | (estim.)    |              | ycles        |              |              |              |
|==================================================================================================================================================|
|    1 | Best   |     0.27286 |      81.678 |     0.27286 |     0.27286 |   LogitBoost |          126 |    0.0010854 |          157 |            2 |
|    2 | Accept |     0.28899 |      10.305 |     0.27286 |      0.2735 |     RUSBoost |           10 |     0.064923 |          323 |            6 |
|    3 | Accept |     0.32544 |      10.877 |     0.27286 |     0.27425 |          Bag |          198 |            - |         4833 |           65 |
|    4 | Best   |     0.23058 |      5.0183 |     0.23058 |     0.23417 |          Bag |           14 |            - |          104 |         7235 |
|    5 | Accept |     0.23211 |      4.9156 |     0.23058 |     0.23099 |          Bag |           14 |            - |          109 |         3423 |
|    6 | Best   |     0.18162 |      5.3749 |     0.18162 |     0.18164 |          Bag |           14 |            - |           31 |          291 |
|    7 | Accept |     0.32163 |      1.8173 |     0.18162 |     0.18163 |          Bag |           14 |            - |           10 |            3 |
|    8 | Accept |     0.30139 |      2.3351 |     0.18162 |     0.18163 |          Bag |           14 |            - |           49 |            5 |
|    9 | Accept |     0.32544 |      0.9832 |     0.18162 |     0.18164 |          Bag |           14 |            - |         3881 |          208 |
|   10 | Best   |     0.15623 |      77.178 |     0.15623 |     0.15625 |          Bag |          182 |            - |           17 |          698 |
|   11 | Accept |     0.16043 |      8.3681 |     0.15623 |     0.15626 |          Bag |           18 |            - |            9 |         2706 |
|   12 | Best   |     0.14592 |       22.78 |     0.14592 |     0.14594 |          Bag |           47 |            - |            7 |          714 |
|   13 | Best   |     0.14115 |      16.674 |     0.14115 |     0.14117 |          Bag |           32 |            - |            1 |         1231 |
|   14 | Best   |     0.13094 |      243.59 |     0.13094 |     0.13098 |          Bag |          459 |            - |            1 |         3775 |
|   15 | Accept |     0.13132 |      215.56 |     0.13094 |     0.13099 |          Bag |          416 |            - |            2 |         1249 |
|   16 | Accept |     0.29347 |       2.006 |     0.13094 |     0.13099 |   LogitBoost |           17 |      0.98054 |         3830 |        10127 |
|   17 | Best   |     0.13027 |      218.55 |     0.13027 |     0.13039 |          Bag |          416 |            - |            1 |         2231 |
|   18 | Best   |    0.087994 |      1503.7 |    0.087994 |    0.088005 |  GentleBoost |          495 |      0.46461 |            1 |        10245 |
|   19 | Best   |    0.058694 |      229.45 |    0.058694 |    0.058708 |  GentleBoost |          116 |     0.047325 |           63 |         9648 |
|   20 | Accept |    0.086944 |      49.763 |    0.058694 |    0.058709 |  GentleBoost |           27 |     0.013437 |           65 |          399 |
|==================================================================================================================================================|
| Iter | Eval   | Objective   | Objective   | BestSoFar   | BestSoFar   |       Method | NumLearningC-|    LearnRate |  MinLeafSize | MaxNumSplits |
|      | result |             | runtime     | (observed)  | (estim.)    |              | ycles        |              |              |              |
|==================================================================================================================================================|
|   21 | Accept |     0.32544 |      9.3017 |    0.058694 |    0.058727 |  GentleBoost |          488 |      0.05173 |         5099 |         9510 |
|   22 | Accept |     0.10785 |      22.475 |    0.058694 |    0.058742 |  GentleBoost |           10 |      0.08448 |           13 |         4558 |
|   23 | Best   |    0.047624 |      666.83 |    0.047624 |    0.047749 |  GentleBoost |          353 |     0.048501 |           84 |         5245 |
|   24 | Accept |     0.11758 |      27.433 |    0.047624 |    0.047742 |  GentleBoost |           13 |      0.31901 |          132 |         4206 |
|   25 | Accept |    0.050296 |      722.31 |    0.047624 |    0.047796 |  GentleBoost |          390 |     0.027395 |           89 |         4649 |
|   26 | Accept |    0.051059 |       746.4 |    0.047624 |    0.047813 |  GentleBoost |          374 |     0.069856 |           65 |         1735 |
|   27 | Accept |    0.050964 |      497.27 |    0.047624 |    0.048515 |  GentleBoost |          347 |      0.57809 |            1 |           64 |
|   28 | Best   |    0.042374 |      362.25 |    0.042374 |    0.042384 |  GentleBoost |          449 |     0.032787 |            9 |            9 |
|   29 | Accept |    0.051537 |      778.54 |    0.042374 |    0.042399 |  GentleBoost |          486 |     0.014307 |            6 |          105 |
|   30 | Accept |     0.11195 |      93.674 |    0.042374 |    0.042442 |  GentleBoost |          449 |     0.048043 |            1 |            1 |

__________________________________________________________
Optimization completed.
MaxObjectiveEvaluations of 30 reached.
Total function evaluations: 30
Total elapsed time: 6642.851 seconds
Total objective function evaluation time: 6637.3801

Best observed feasible point:
      Method       NumLearningCycles    LearnRate    MinLeafSize    MaxNumSplits
    ___________    _________________    _________    ___________    ____________

    GentleBoost           449           0.032787          9              9      

Observed objective function value = 0.042374
Estimated objective function value = 0.042442
Function evaluation time = 362.2462

Best estimated feasible point (according to models):
      Method       NumLearningCycles    LearnRate    MinLeafSize    MaxNumSplits
    ___________    _________________    _________    ___________    ____________

    GentleBoost           449           0.032787          9              9      

Estimated objective function value = 0.042442
Estimated function evaluation time = 361.6191

Training completed in 6734.7723 seconds
Selected method: GentleBoost
Number of learning cycles: 449
Training cross-validated ensemble model with best hyperparameters...
=== VALIDATION PERFORMANCE (5-fold CV, 31 sensors) ===
Observation-level validation metrics:
Accuracy: 0.94369
Sensitivity: 0.87889
Specificity: 0.97496
Precision: 0.94423
F1 Score: 0.91039
Observation-level validation confusion matrix:
        2997         413
         177        6891

Sample-level validation metrics:
Accuracy: 0.99408
Sensitivity: 0.98182
Specificity: 1
Precision: 1
F1 Score: 0.99083
Sample-level validation confusion matrix:
   108     2
     0   228

=== TEST PERFORMANCE (10% held-out data, 31 sensors) ===
Observation-level test metrics:
Accuracy: 0.93052
Sensitivity: 0.9206
Specificity: 0.93548
Precision: 0.87707
F1 Score: 0.89831
Observation-level test confusion matrix:
   371    32
    52   754

Sample-level test metrics:
Accuracy: 1
Sensitivity: 1
Specificity: 1
Precision: 1
F1 Score: 1
Sample-level test confusion matrix:
    13     0
     0    26

Processing sensor combination 3/32: 1   2   3   5   6   7   8   9  10  11  13  14  15  16  17  18  19  20  21  22  23  24  25  26  27  28  29  30  31  32 sensors
Total samples: 377
Class 1 samples: 123
Class 2 samples: 254
Train-Test Split:
Training samples: 338 (110 from class 1, 228 from class 2)
Testing samples: 39 (13 from class 1, 26 from class 2)
Training observations: 10140
Testing observations: 1170
Fold 1: 68 samples (22 from class 1, 46 from class 2)
Fold 2: 68 samples (22 from class 1, 46 from class 2)
Fold 3: 68 samples (22 from class 1, 46 from class 2)
Fold 4: 67 samples (22 from class 1, 45 from class 2)
Fold 5: 67 samples (22 from class 1, 45 from class 2)
Training optimizable ensemble model...
|==================================================================================================================================================|
| Iter | Eval   | Objective   | Objective   | BestSoFar   | BestSoFar   |       Method | NumLearningC-|    LearnRate |  MinLeafSize | MaxNumSplits |
|      | result |             | runtime     | (observed)  | (estim.)    |              | ycles        |              |              |              |
|==================================================================================================================================================|
|    1 | Best   |     0.61607 |      2.4581 |     0.61607 |     0.61607 |     RUSBoost |           41 |     0.020112 |         2666 |            5 |
|    2 | Best   |     0.14428 |      383.59 |     0.14428 |      0.1823 |   AdaBoostM1 |          354 |       0.1777 |            5 |            6 |
|    3 | Accept |     0.16469 |      41.603 |     0.14428 |     0.16354 |  GentleBoost |          121 |      0.14397 |         1873 |         2272 |
|    4 | Best   |    0.086095 |      695.41 |    0.086095 |     0.08618 |  GentleBoost |          268 |     0.013855 |            3 |         1993 |
|    5 | Accept |     0.32544 |      9.3121 |    0.086095 |    0.088063 |  GentleBoost |          498 |      0.23981 |         4117 |           95 |
|    6 | Accept |     0.09211 |      113.84 |    0.086095 |    0.086009 |  GentleBoost |           44 |     0.083073 |            2 |         1471 |
|    7 | Accept |     0.27288 |      6.0979 |    0.086095 |    0.086032 |   AdaBoostM1 |           38 |      0.77935 |         3307 |        10076 |
|    8 | Accept |     0.10424 |      52.571 |    0.086095 |    0.086457 |  GentleBoost |           21 |      0.23688 |            1 |         9480 |
|    9 | Accept |     0.32544 |      2.5669 |    0.086095 |    0.086305 |   AdaBoostM1 |          117 |    0.0037741 |         4850 |            1 |
|   10 | Accept |      0.1925 |      98.973 |    0.086095 |    0.086272 |   AdaBoostM1 |           39 |      0.00439 |            1 |          119 |
|   11 | Best   |    0.056509 |      949.91 |    0.056509 |    0.056573 |  GentleBoost |          459 |    0.0023353 |           39 |        10133 |
|   12 | Accept |     0.20394 |      84.552 |    0.056509 |    0.056564 |   LogitBoost |           31 |    0.0024593 |            1 |         7689 |
|   13 | Accept |     0.29073 |      13.003 |    0.056509 |    0.056563 |   LogitBoost |           56 |     0.048502 |         1712 |            1 |
|   14 | Accept |     0.13284 |      241.34 |    0.056509 |    0.056556 |          Bag |          486 |            - |            2 |        10134 |
|   15 | Accept |     0.32544 |      3.1259 |    0.056509 |    0.056553 |          Bag |           61 |            - |         4243 |          278 |
|   16 | Accept |     0.29418 |      3.6666 |    0.056509 |    0.056557 |          Bag |           23 |            - |            1 |            7 |
|   17 | Accept |     0.32544 |     0.52787 |    0.056509 |    0.056555 |   LogitBoost |           20 |    0.0042867 |         4974 |        10039 |
|   18 | Accept |     0.20345 |      8.6065 |    0.056509 |    0.056542 |  GentleBoost |           42 |     0.012629 |            1 |            1 |
|   19 | Accept |    0.082249 |      57.377 |    0.056509 |    0.058511 |  GentleBoost |           35 |      0.05179 |           93 |        10093 |
|   20 | Accept |    0.071105 |      1020.2 |    0.056509 |    0.064542 |  GentleBoost |          434 |    0.0010196 |           13 |         8849 |
|==================================================================================================================================================|
| Iter | Eval   | Objective   | Objective   | BestSoFar   | BestSoFar   |       Method | NumLearningC-|    LearnRate |  MinLeafSize | MaxNumSplits |
|      | result |             | runtime     | (observed)  | (estim.)    |              | ycles        |              |              |              |
|==================================================================================================================================================|
|   21 | Accept |    0.057791 |      1041.2 |    0.056509 |    0.056592 |  GentleBoost |          486 |     0.048573 |           30 |         8107 |
|   22 | Accept |     0.19961 |      82.907 |    0.056509 |    0.056571 |   LogitBoost |          416 |      0.23614 |            1 |            1 |
|   23 | Best   |    0.051972 |      870.94 |    0.051972 |    0.052181 |  GentleBoost |          481 |      0.15983 |           80 |         6522 |
|   24 | Accept |     0.30483 |       4.123 |    0.051972 |     0.05213 |   AdaBoostM1 |           11 |      0.00162 |            1 |            1 |
|   25 | Accept |    0.087475 |      2391.5 |    0.051972 |    0.052169 |   AdaBoostM1 |          500 |      0.46803 |            2 |         9236 |
|   26 | Accept |    0.074162 |      1723.6 |    0.051972 |    0.052167 |   AdaBoostM1 |          491 |       0.2044 |           15 |          757 |
|   27 | Accept |      0.1075 |      1360.5 |    0.051972 |    0.052182 |   AdaBoostM1 |          473 |    0.0069547 |           26 |         9971 |
|   28 | Accept |    0.056213 |      660.66 |    0.051972 |    0.052116 |  GentleBoost |          321 |      0.03346 |           47 |         3119 |
|   29 | Best   |    0.050296 |      994.32 |    0.050296 |    0.050691 |  GentleBoost |          469 |      0.22985 |          154 |         9734 |
|   30 | Accept |     0.16331 |      6.7303 |    0.050296 |    0.050696 |          Bag |           13 |            - |            1 |         6002 |

__________________________________________________________
Optimization completed.
MaxObjectiveEvaluations of 30 reached.
Total function evaluations: 30
Total elapsed time: 12930.4915 seconds
Total objective function evaluation time: 12925.1859

Best observed feasible point:
      Method       NumLearningCycles    LearnRate    MinLeafSize    MaxNumSplits
    ___________    _________________    _________    ___________    ____________

    GentleBoost           469            0.22985         154            9734    

Observed objective function value = 0.050296
Estimated objective function value = 0.050696
Function evaluation time = 994.3167

Best estimated feasible point (according to models):
      Method       NumLearningCycles    LearnRate    MinLeafSize    MaxNumSplits
    ___________    _________________    _________    ___________    ____________

    GentleBoost           469            0.22985         154            9734    

Estimated objective function value = 0.050696
Estimated function evaluation time = 971.0268

Training completed in 13209.7759 seconds
Selected method: GentleBoost
Number of learning cycles: 469
Training cross-validated ensemble model with best hyperparameters...
=== VALIDATION PERFORMANCE (5-fold CV, 30 sensors) ===
Observation-level validation metrics:
Accuracy: 0.94132
Sensitivity: 0.87818
Specificity: 0.97178
Precision: 0.93756
F1 Score: 0.9069
Observation-level validation confusion matrix:
        2898         402
         193        6647

Sample-level validation metrics:
Accuracy: 0.99408
Sensitivity: 0.98182
Specificity: 1
Precision: 1
F1 Score: 0.99083
Sample-level validation confusion matrix:
   108     2
     0   228

=== TEST PERFORMANCE (10% held-out data, 30 sensors) ===
Observation-level test metrics:
Accuracy: 0.90855
Sensitivity: 0.87436
Specificity: 0.92564
Precision: 0.85464
F1 Score: 0.86439
Observation-level test confusion matrix:
   341    49
    58   722

Sample-level test metrics:
Accuracy: 0.97436
Sensitivity: 1
Specificity: 0.96154
Precision: 0.92857
F1 Score: 0.96296
Sample-level test confusion matrix:
    13     0
     1    25

Processing sensor combination 4/32: 1   2   3   5   6   7   8   9  10  11  13  14  15  16  18  19  20  21  22  23  24  25  26  27  28  29  30  31  32 sensors
Total samples: 377
Class 1 samples: 123
Class 2 samples: 254
Train-Test Split:
Training samples: 338 (110 from class 1, 228 from class 2)
Testing samples: 39 (13 from class 1, 26 from class 2)
Training observations: 9802
Testing observations: 1131
Fold 1: 68 samples (22 from class 1, 46 from class 2)
Fold 2: 68 samples (22 from class 1, 46 from class 2)
Fold 3: 68 samples (22 from class 1, 46 from class 2)
Fold 4: 67 samples (22 from class 1, 45 from class 2)
Fold 5: 67 samples (22 from class 1, 45 from class 2)
Training optimizable ensemble model...
|==================================================================================================================================================|
| Iter | Eval   | Objective   | Objective   | BestSoFar   | BestSoFar   |       Method | NumLearningC-|    LearnRate |  MinLeafSize | MaxNumSplits |
|      | result |             | runtime     | (observed)  | (estim.)    |              | ycles        |              |              |              |
|==================================================================================================================================================|
|    1 | Best   |     0.30484 |      19.798 |     0.30484 |     0.30484 |   AdaBoostM1 |           55 |    0.0011678 |           23 |            1 |
|    2 | Best   |     0.29545 |      197.99 |     0.29545 |     0.29627 |     RUSBoost |          385 |      0.15971 |            4 |            3 |
|    3 | Best   |    0.095185 |      705.03 |    0.095185 |    0.095215 |   LogitBoost |          407 |     0.045051 |          182 |         2183 |
|    4 | Accept |     0.10243 |      26.786 |    0.095185 |      0.0952 |  GentleBoost |           18 |     0.011905 |           93 |          593 |
|    5 | Accept |      0.2275 |      86.121 |    0.095185 |    0.095199 |   LogitBoost |           63 |    0.0013943 |           99 |          569 |
|    6 | Accept |     0.10559 |      734.05 |    0.095185 |    0.095286 |   LogitBoost |          423 |     0.030242 |          169 |         8911 |
|    7 | Accept |     0.23822 |      79.448 |    0.095185 |    0.095261 |   LogitBoost |          300 |      0.10516 |         2122 |            7 |
|    8 | Best   |    0.069884 |      491.29 |    0.069884 |    0.069906 |   LogitBoost |          303 |      0.21751 |          241 |           26 |
|    9 | Accept |    0.076107 |      673.83 |    0.069884 |    0.069956 |   LogitBoost |          491 |      0.13435 |          340 |          493 |
|   10 | Best   |    0.065803 |      265.13 |    0.065803 |    0.065815 |  GentleBoost |          169 |      0.21181 |          248 |          305 |
|   11 | Accept |     0.22404 |      6.4446 |    0.065803 |    0.065827 |  GentleBoost |           12 |    0.0079242 |          507 |            2 |
|   12 | Best   |    0.048766 |      535.08 |    0.048766 |    0.048772 |  GentleBoost |          463 |    0.0013493 |          152 |            9 |
|   13 | Accept |     0.12569 |      136.77 |    0.048766 |    0.048814 |  GentleBoost |          453 |    0.0010886 |          185 |            1 |
|   14 | Accept |    0.049582 |      923.85 |    0.048766 |    0.048822 |  GentleBoost |          488 |     0.015691 |          165 |          471 |
|   15 | Accept |    0.097735 |       49.07 |    0.048766 |    0.048829 |  GentleBoost |           27 |     0.070644 |          151 |           52 |
|   16 | Accept |    0.050398 |      509.28 |    0.048766 |    0.048841 |  GentleBoost |          354 |    0.0024446 |           96 |           44 |
|   17 | Accept |    0.049072 |      807.26 |    0.048766 |    0.044743 |  GentleBoost |          409 |      0.22521 |          147 |           58 |
|   18 | Best   |    0.047541 |      944.15 |    0.047541 |    0.044412 |  GentleBoost |          447 |     0.050444 |          121 |          412 |
|   19 | Best   |    0.046215 |      618.66 |    0.046215 |    0.045399 |  GentleBoost |          496 |    0.0017726 |           35 |           43 |
|   20 | Accept |    0.061008 |      1027.3 |    0.046215 |      0.0465 |  GentleBoost |          499 |     0.002094 |           28 |         5049 |
|==================================================================================================================================================|
| Iter | Eval   | Objective   | Objective   | BestSoFar   | BestSoFar   |       Method | NumLearningC-|    LearnRate |  MinLeafSize | MaxNumSplits |
|      | result |             | runtime     | (observed)  | (estim.)    |              | ycles        |              |              |              |
|==================================================================================================================================================|
|   21 | Accept |    0.049684 |      469.84 |    0.046215 |    0.046197 |  GentleBoost |          414 |      0.21105 |           11 |           40 |
|   22 | Accept |    0.082432 |      372.33 |    0.046215 |    0.045387 |   LogitBoost |          494 |      0.19443 |           22 |           11 |
|   23 | Accept |    0.053152 |       688.7 |    0.046215 |    0.046196 |   LogitBoost |          377 |       0.8259 |           74 |           92 |
|   24 | Accept |    0.081616 |      224.95 |    0.046215 |    0.046194 |  GentleBoost |          103 |      0.14656 |            5 |          492 |
|   25 | Accept |    0.059988 |      1075.3 |    0.046215 |    0.045639 |   LogitBoost |          487 |       0.1861 |          119 |           47 |
|   26 | Accept |    0.060396 |      784.08 |    0.046215 |    0.046227 |  GentleBoost |          393 |      0.80423 |           35 |          448 |
|   27 | Accept |    0.046623 |      334.42 |    0.046215 |    0.046219 |  GentleBoost |          449 |    0.0026301 |            1 |           10 |
|   28 | Accept |    0.079168 |      135.06 |    0.046215 |    0.046218 |  GentleBoost |          358 |      0.92595 |            1 |            2 |
|   29 | Best   |    0.045195 |      377.16 |    0.045195 |    0.045151 |  GentleBoost |          498 |    0.0026773 |            5 |           14 |
|   30 | Accept |    0.065701 |       841.8 |    0.045195 |    0.045132 |  GentleBoost |          499 |       0.7548 |            1 |          175 |

__________________________________________________________
Optimization completed.
MaxObjectiveEvaluations of 30 reached.
Total function evaluations: 30
Total elapsed time: 14146.0542 seconds
Total objective function evaluation time: 14140.8953

Best observed feasible point:
      Method       NumLearningCycles    LearnRate    MinLeafSize    MaxNumSplits
    ___________    _________________    _________    ___________    ____________

    GentleBoost           498           0.0026773         5              14     

Observed objective function value = 0.045195
Estimated objective function value = 0.045132
Function evaluation time = 377.1623

Best estimated feasible point (according to models):
      Method       NumLearningCycles    LearnRate    MinLeafSize    MaxNumSplits
    ___________    _________________    _________    ___________    ____________

    GentleBoost           498           0.0026773         5              14     

Estimated objective function value = 0.045132
Estimated function evaluation time = 377.6413

Training completed in 14241.0696 seconds
Selected method: GentleBoost
Number of learning cycles: 498
Training cross-validated ensemble model with best hyperparameters...
=== VALIDATION PERFORMANCE (5-fold CV, 29 sensors) ===
Observation-level validation metrics:
Accuracy: 0.93981
Sensitivity: 0.87273
Specificity: 0.97217
Precision: 0.93801
F1 Score: 0.90419
Observation-level validation confusion matrix:
        2784         406
         184        6428

Sample-level validation metrics:
Accuracy: 0.99112
Sensitivity: 0.97273
Specificity: 1
Precision: 1
F1 Score: 0.98618
Sample-level validation confusion matrix:
   107     3
     0   228

=== TEST PERFORMANCE (10% held-out data, 29 sensors) ===
Observation-level test metrics:
Accuracy: 0.92219
Sensitivity: 0.90716
Specificity: 0.92971
Precision: 0.86582
F1 Score: 0.88601
Observation-level test confusion matrix:
   342    35
    53   701

Sample-level test metrics:
Accuracy: 1
Sensitivity: 1
Specificity: 1
Precision: 1
F1 Score: 1
Sample-level test confusion matrix:
    13     0
     0    26

Processing sensor combination 5/32: 1   2   3   5   6   7   8   9  10  11  13  14  15  16  18  19  20  21  22  23  24  26  27  28  29  30  31  32 sensors
Total samples: 377
Class 1 samples: 123
Class 2 samples: 254
Train-Test Split:
Training samples: 338 (110 from class 1, 228 from class 2)
Testing samples: 39 (13 from class 1, 26 from class 2)
Training observations: 9464
Testing observations: 1092
Fold 1: 68 samples (22 from class 1, 46 from class 2)
Fold 2: 68 samples (22 from class 1, 46 from class 2)
Fold 3: 68 samples (22 from class 1, 46 from class 2)
Fold 4: 67 samples (22 from class 1, 45 from class 2)
Fold 5: 67 samples (22 from class 1, 45 from class 2)
Training optimizable ensemble model...
|==================================================================================================================================================|
| Iter | Eval   | Objective   | Objective   | BestSoFar   | BestSoFar   |       Method | NumLearningC-|    LearnRate |  MinLeafSize | MaxNumSplits |
|      | result |             | runtime     | (observed)  | (estim.)    |              | ycles        |              |              |              |
|==================================================================================================================================================|
|    1 | Best   |     0.27251 |      8.5872 |     0.27251 |     0.27251 |   AdaBoostM1 |           13 |     0.088534 |            3 |            2 |
|    2 | Accept |     0.32544 |      1.4201 |     0.27251 |     0.27525 |   AdaBoostM1 |           14 |     0.031204 |         3601 |          433 |
|    3 | Accept |     0.32544 |      2.3535 |     0.27251 |     0.27513 |          Bag |           33 |            - |         2288 |            1 |
|    4 | Best   |    0.064243 |      358.98 |    0.064243 |    0.064847 |   LogitBoost |          267 |      0.99923 |          118 |           15 |
|    5 | Accept |    0.073964 |      610.95 |    0.064243 |    0.064355 |   LogitBoost |          298 |      0.19016 |           16 |          285 |
|    6 | Accept |     0.32544 |     0.52535 |    0.064243 |      0.0643 |   LogitBoost |           23 |      0.11215 |         4720 |          100 |
|    7 | Accept |     0.16272 |      300.83 |    0.064243 |    0.064301 |   LogitBoost |          188 |    0.0053159 |            1 |          173 |
|    8 | Accept |     0.32544 |      5.3132 |    0.064243 |    0.064277 |   LogitBoost |          295 |      0.01566 |         4279 |          864 |
|    9 | Accept |     0.20182 |      15.413 |    0.064243 |     0.06427 |   LogitBoost |           10 |     0.030847 |           50 |         8002 |
|   10 | Accept |      0.1698 |       13.45 |    0.064243 |    0.064285 |   LogitBoost |           19 |      0.57597 |           24 |            9 |
|   11 | Accept |    0.088229 |       808.1 |    0.064243 |    0.064304 |   LogitBoost |          499 |     0.027451 |           60 |         3200 |
|   12 | Accept |     0.08115 |      1012.6 |    0.064243 |    0.064333 |   LogitBoost |          463 |      0.82963 |           46 |         6234 |
|   13 | Accept |     0.19189 |      206.36 |    0.064243 |    0.070401 |   LogitBoost |          157 |    0.0046242 |           53 |           67 |
|   14 | Best   |     0.06213 |      823.74 |     0.06213 |    0.062111 |   LogitBoost |          500 |      0.19799 |           55 |           72 |
|   15 | Accept |    0.066779 |      336.17 |     0.06213 |    0.062077 |   LogitBoost |          202 |      0.26042 |           77 |          110 |
|   16 | Best   |    0.058432 |      827.28 |    0.058432 |    0.058463 |   LogitBoost |          439 |       0.2914 |          156 |         2971 |
|   17 | Accept |    0.082946 |      1027.7 |    0.058432 |    0.058463 |   LogitBoost |          497 |      0.12301 |            3 |          414 |
|   18 | Accept |    0.080199 |      356.92 |    0.058432 |    0.058494 |   LogitBoost |          448 |      0.96342 |          286 |            5 |
|   19 | Accept |    0.094252 |      390.27 |    0.058432 |    0.058492 |   LogitBoost |          481 |      0.34127 |          104 |            4 |
|   20 | Best   |    0.053043 |      875.61 |    0.053043 |    0.052973 |   LogitBoost |          464 |      0.79554 |          160 |          178 |
|==================================================================================================================================================|
| Iter | Eval   | Objective   | Objective   | BestSoFar   | BestSoFar   |       Method | NumLearningC-|    LearnRate |  MinLeafSize | MaxNumSplits |
|      | result |             | runtime     | (observed)  | (estim.)    |              | ycles        |              |              |              |
|==================================================================================================================================================|
|   21 | Accept |    0.058326 |      719.82 |    0.053043 |    0.053359 |   LogitBoost |          423 |      0.36328 |           80 |          315 |
|   22 | Accept |    0.060228 |      416.99 |    0.053043 |    0.053358 |   LogitBoost |          238 |      0.93605 |          180 |         1455 |
|   23 | Accept |    0.054205 |      632.36 |    0.053043 |    0.053311 |   LogitBoost |          358 |      0.83683 |          182 |          188 |
|   24 | Accept |    0.054417 |      744.49 |    0.053043 |    0.053805 |   LogitBoost |          422 |        0.987 |          184 |          286 |
|   25 | Accept |    0.073648 |      979.52 |    0.053043 |    0.053487 |   LogitBoost |          489 |      0.10799 |           22 |         2032 |
|   26 | Accept |     0.13197 |      169.04 |    0.053043 |    0.053513 |   LogitBoost |          476 |      0.28055 |            1 |            2 |
|   27 | Accept |    0.059489 |      601.56 |    0.053043 |    0.053506 |   LogitBoost |          472 |      0.91162 |          335 |         4572 |
|   28 | Accept |    0.086855 |      1174.2 |    0.053043 |    0.053488 |  GentleBoost |          490 |      0.91939 |            3 |         5859 |
|   29 | Accept |    0.093407 |      717.37 |    0.053043 |    0.053471 |  GentleBoost |          276 |    0.0081362 |            1 |         6701 |
|   30 | Accept |     0.10957 |      27.186 |    0.053043 |    0.053468 |  GentleBoost |           24 |     0.078849 |           11 |           47 |

__________________________________________________________
Optimization completed.
MaxObjectiveEvaluations of 30 reached.
Total function evaluations: 30
Total elapsed time: 14170.148 seconds
Total objective function evaluation time: 14165.1875

Best observed feasible point:
      Method      NumLearningCycles    LearnRate    MinLeafSize    MaxNumSplits
    __________    _________________    _________    ___________    ____________

    LogitBoost           464            0.79554         160            178     

Observed objective function value = 0.053043
Estimated objective function value = 0.053468
Function evaluation time = 875.6137

Best estimated feasible point (according to models):
      Method      NumLearningCycles    LearnRate    MinLeafSize    MaxNumSplits
    __________    _________________    _________    ___________    ____________

    LogitBoost           464            0.79554         160            178     

Estimated objective function value = 0.053468
Estimated function evaluation time = 826.9071

Training completed in 14417.6561 seconds
Selected method: LogitBoost
Number of learning cycles: 464
Training cross-validated ensemble model with best hyperparameters...
=== VALIDATION PERFORMANCE (5-fold CV, 28 sensors) ===
Observation-level validation metrics:
Accuracy: 0.89074
Sensitivity: 0.70227
Specificity: 0.98167
Precision: 0.94868
F1 Score: 0.80709
Observation-level validation confusion matrix:
        2163         917
         117        6267

Sample-level validation metrics:
Accuracy: 0.97337
Sensitivity: 0.91818
Specificity: 1
Precision: 1
F1 Score: 0.95735
Sample-level validation confusion matrix:
   101     9
     0   228

=== TEST PERFORMANCE (10% held-out data, 28 sensors) ===
Observation-level test metrics:
Accuracy: 0.90476
Sensitivity: 0.88736
Specificity: 0.91346
Precision: 0.83679
F1 Score: 0.86133
Observation-level test confusion matrix:
   323    41
    63   665

Sample-level test metrics:
Accuracy: 0.97436
Sensitivity: 1
Specificity: 0.96154
Precision: 0.92857
F1 Score: 0.96296
Sample-level test confusion matrix:
    13     0
     1    25

Processing sensor combination 6/32: 1   2   3   5   6   7   8  10  11  13  14  15  16  18  19  20  21  22  23  24  26  27  28  29  30  31  32 sensors
Total samples: 377
Class 1 samples: 123
Class 2 samples: 254
Train-Test Split:
Training samples: 338 (110 from class 1, 228 from class 2)
Testing samples: 39 (13 from class 1, 26 from class 2)
Training observations: 9126
Testing observations: 1053
Fold 1: 68 samples (22 from class 1, 46 from class 2)
Fold 2: 68 samples (22 from class 1, 46 from class 2)
Fold 3: 68 samples (22 from class 1, 46 from class 2)
Fold 4: 67 samples (22 from class 1, 45 from class 2)
Fold 5: 67 samples (22 from class 1, 45 from class 2)
Training optimizable ensemble model...
|==================================================================================================================================================|
| Iter | Eval   | Objective   | Objective   | BestSoFar   | BestSoFar   |       Method | NumLearningC-|    LearnRate |  MinLeafSize | MaxNumSplits |
|      | result |             | runtime     | (observed)  | (estim.)    |              | ycles        |              |              |              |
|==================================================================================================================================================|
|    1 | Best   |     0.19943 |      46.444 |     0.19943 |     0.19943 |   AdaBoostM1 |           16 |    0.0010897 |            4 |          339 |
|    2 | Best   |      0.1934 |      357.47 |      0.1934 |      0.1942 |   LogitBoost |          418 |    0.0054066 |            5 |           23 |
|    3 | Accept |     0.67456 |      18.102 |      0.1934 |      0.1937 |     RUSBoost |          464 |    0.0018654 |         4130 |           12 |
|    4 | Best   |      0.1156 |      18.063 |      0.1156 |     0.11572 |  GentleBoost |           10 |     0.021626 |           17 |         6411 |
|    5 | Best   |    0.093579 |      91.459 |    0.093579 |    0.094066 |  GentleBoost |           44 |     0.021692 |            5 |         2626 |
|    6 | Accept |     0.11067 |      86.554 |    0.093579 |     0.10679 |  GentleBoost |          486 |    0.0010805 |            1 |            1 |
|    7 | Accept |     0.32533 |      48.025 |    0.093579 |     0.10683 |          Bag |          460 |            - |            1 |            2 |
|    8 | Accept |     0.32544 |     0.51056 |    0.093579 |    0.093882 |  GentleBoost |           21 |      0.58192 |         4166 |         7645 |
|    9 | Accept |     0.32544 |      0.4208 |    0.093579 |    0.093853 |   LogitBoost |           17 |     0.017472 |         4555 |         2479 |
|   10 | Accept |     0.32544 |      1.0017 |    0.093579 |    0.093828 |   AdaBoostM1 |          111 |       0.5203 |         4554 |           19 |
|   11 | Accept |     0.32544 |      5.7735 |    0.093579 |    0.093818 |          Bag |          134 |            - |         4561 |            4 |
|   12 | Best   |    0.064103 |       565.9 |    0.064103 |    0.064265 |  GentleBoost |          398 |       0.6862 |            4 |          128 |
|   13 | Accept |     0.10289 |      113.97 |    0.064103 |    0.064357 |  GentleBoost |           50 |      0.98971 |            1 |         9093 |
|   14 | Accept |    0.074622 |      970.77 |    0.064103 |    0.064702 |  GentleBoost |          478 |      0.85603 |           13 |         5015 |
|   15 | Accept |     0.22288 |      13.096 |    0.064103 |     0.06449 |     RUSBoost |           12 |      0.64843 |            1 |           16 |
|   16 | Best   |    0.058405 |      616.75 |    0.058405 |    0.059659 |  GentleBoost |          483 |      0.77368 |            5 |           89 |
|   17 | Accept |     0.12108 |      65.575 |    0.058405 |    0.061392 |  GentleBoost |          367 |      0.40216 |           10 |            1 |
|   18 | Accept |    0.081416 |      1066.7 |    0.058405 |    0.061713 |  GentleBoost |          499 |    0.0013306 |            5 |          526 |
|   19 | Accept |    0.068376 |      787.05 |    0.058405 |    0.062152 |  GentleBoost |          426 |      0.96308 |           10 |          268 |
|   20 | Accept |    0.086456 |      1070.4 |    0.058405 |    0.067139 |  GentleBoost |          462 |      0.68177 |            3 |          641 |
|==================================================================================================================================================|
| Iter | Eval   | Objective   | Objective   | BestSoFar   | BestSoFar   |       Method | NumLearningC-|    LearnRate |  MinLeafSize | MaxNumSplits |
|      | result |             | runtime     | (observed)  | (estim.)    |              | ycles        |              |              |              |
|==================================================================================================================================================|
|   21 | Accept |    0.076046 |      911.47 |    0.058405 |    0.069633 |  GentleBoost |          466 |      0.79364 |            6 |          384 |
|   22 | Accept |     0.20118 |      4.1676 |    0.058405 |     0.05848 |          Bag |           14 |            - |           48 |         8927 |
|   23 | Accept |     0.14607 |      9.1099 |    0.058405 |    0.071423 |  GentleBoost |           10 |     0.030393 |            5 |           21 |
|   24 | Accept |    0.084922 |        1039 |    0.058405 |    0.058534 |  GentleBoost |          456 |     0.035912 |            5 |         8944 |
|   25 | Accept |       0.206 |      54.723 |    0.058405 |    0.069856 |   LogitBoost |           23 |    0.0022984 |            1 |         8945 |
|   26 | Accept |    0.072978 |      1004.7 |    0.058405 |    0.058624 |  GentleBoost |          490 |      0.50728 |           14 |          337 |
|   27 | Best   |    0.050186 |      400.53 |    0.050186 |    0.050437 |  GentleBoost |          461 |     0.080058 |            5 |           20 |
|   28 | Accept |     0.24841 |       156.7 |    0.050186 |    0.050436 |   AdaBoostM1 |          464 |       0.1139 |            1 |            1 |
|   29 | Accept |     0.30221 |      3.6482 |    0.050186 |    0.050424 |   LogitBoost |           18 |    0.0013212 |            1 |            1 |
|   30 | Accept |    0.051172 |      433.23 |    0.050186 |    0.050303 |  GentleBoost |          491 |      0.12666 |            2 |           22 |

__________________________________________________________
Optimization completed.
MaxObjectiveEvaluations of 30 reached.
Total function evaluations: 30
Total elapsed time: 9966.3843 seconds
Total objective function evaluation time: 9961.3303

Best observed feasible point:
      Method       NumLearningCycles    LearnRate    MinLeafSize    MaxNumSplits
    ___________    _________________    _________    ___________    ____________

    GentleBoost           461           0.080058          5              20     

Observed objective function value = 0.050186
Estimated objective function value = 0.050303
Function evaluation time = 400.5309

Best estimated feasible point (according to models):
      Method       NumLearningCycles    LearnRate    MinLeafSize    MaxNumSplits
    ___________    _________________    _________    ___________    ____________

    GentleBoost           461           0.080058          5              20     

Estimated objective function value = 0.050303
Estimated function evaluation time = 397.9061

Training completed in 10066.8859 seconds
Selected method: GentleBoost
Number of learning cycles: 461
Training cross-validated ensemble model with best hyperparameters...
=== VALIDATION PERFORMANCE (5-fold CV, 27 sensors) ===
Observation-level validation metrics:
Accuracy: 0.93798
Sensitivity: 0.86263
Specificity: 0.97433
Precision: 0.94191
F1 Score: 0.90053
Observation-level validation confusion matrix:
        2562         408
         158        5998

Sample-level validation metrics:
Accuracy: 0.99408
Sensitivity: 0.98182
Specificity: 1
Precision: 1
F1 Score: 0.99083
Sample-level validation confusion matrix:
   108     2
     0   228

=== TEST PERFORMANCE (10% held-out data, 27 sensors) ===
Observation-level test metrics:
Accuracy: 0.91548
Sensitivity: 0.88034
Specificity: 0.93305
Precision: 0.86798
F1 Score: 0.87412
Observation-level test confusion matrix:
   309    42
    47   655

Sample-level test metrics:
Accuracy: 0.97436
Sensitivity: 1
Specificity: 0.96154
Precision: 0.92857
F1 Score: 0.96296
Sample-level test confusion matrix:
    13     0
     1    25

Processing sensor combination 7/32: 1   2   3   5   6   7   8  10  11  13  14  15  16  18  19  21  22  23  24  26  27  28  29  30  31  32 sensors
Total samples: 377
Class 1 samples: 123
Class 2 samples: 254
Train-Test Split:
Training samples: 338 (110 from class 1, 228 from class 2)
Testing samples: 39 (13 from class 1, 26 from class 2)
Training observations: 8788
Testing observations: 1014
Fold 1: 68 samples (22 from class 1, 46 from class 2)
Fold 2: 68 samples (22 from class 1, 46 from class 2)
Fold 3: 68 samples (22 from class 1, 46 from class 2)
Fold 4: 67 samples (22 from class 1, 45 from class 2)
Fold 5: 67 samples (22 from class 1, 45 from class 2)
Training optimizable ensemble model...
|==================================================================================================================================================|
| Iter | Eval   | Objective   | Objective   | BestSoFar   | BestSoFar   |       Method | NumLearningC-|    LearnRate |  MinLeafSize | MaxNumSplits |
|      | result |             | runtime     | (observed)  | (estim.)    |              | ycles        |              |              |              |
|==================================================================================================================================================|
|    1 | Best   |     0.27048 |      66.325 |     0.27048 |     0.27048 |     RUSBoost |           98 |      0.21147 |            3 |            5 |
|    2 | Best   |     0.23054 |      72.526 |     0.23054 |      0.2328 |     RUSBoost |           60 |    0.0013361 |          104 |          730 |
|    3 | Best   |    0.087733 |       84.43 |    0.087733 |    0.090324 |  GentleBoost |           46 |       0.6371 |            7 |          324 |
|    4 | Accept |     0.16523 |      96.267 |    0.087733 |    0.088297 |   LogitBoost |          355 |      0.93456 |         1687 |            4 |
|    5 | Accept |     0.32544 |      1.4186 |    0.087733 |    0.087859 |  GentleBoost |           73 |    0.0010146 |         4180 |            1 |
|    6 | Best   |     0.06543 |       591.1 |     0.06543 |    0.065473 |  GentleBoost |          427 |      0.39115 |            1 |          116 |
|    7 | Accept |     0.10571 |      71.253 |     0.06543 |    0.065493 |  GentleBoost |           32 |      0.15246 |            1 |         7292 |
|    8 | Accept |     0.10799 |      49.068 |     0.06543 |    0.065492 |  GentleBoost |           53 |       0.3162 |          296 |            8 |
|    9 | Best   |    0.045744 |      330.35 |    0.045744 |    0.045832 |  GentleBoost |          481 |      0.97932 |            2 |           12 |
|   10 | Accept |     0.21086 |      18.791 |    0.045744 |    0.045825 |   LogitBoost |           12 |    0.0010221 |           26 |         1212 |
|   11 | Accept |     0.32544 |     0.40569 |    0.045744 |    0.045847 |   AdaBoostM1 |          352 |       0.9873 |         3588 |           49 |
|   12 | Accept |     0.30644 |      62.585 |    0.045744 |    0.048204 |          Bag |          470 |            - |            1 |            6 |
|   13 | Accept |    0.063496 |      843.83 |    0.045744 |    0.050329 |  GentleBoost |          488 |      0.95546 |           38 |         1410 |
|   14 | Accept |    0.093195 |      1080.5 |    0.045744 |     0.07014 |  GentleBoost |          468 |      0.84212 |            2 |         1748 |
|   15 | Accept |    0.094675 |      1128.9 |    0.045744 |    0.054615 |  GentleBoost |          463 |      0.92884 |            1 |         4579 |
|   16 | Accept |     0.12472 |      69.002 |    0.045744 |    0.063213 |  GentleBoost |          392 |      0.80542 |            5 |            1 |
|   17 | Accept |    0.064178 |      507.51 |    0.045744 |    0.059402 |  GentleBoost |          414 |      0.88585 |            2 |           81 |
|   18 | Accept |    0.056782 |      531.22 |    0.045744 |    0.056721 |  GentleBoost |          482 |      0.89065 |            5 |           53 |
|   19 | Accept |    0.088757 |      158.72 |    0.045744 |    0.045804 |  GentleBoost |          224 |      0.95527 |          713 |           63 |
|   20 | Accept |     0.21791 |      67.529 |    0.045744 |    0.045809 |  GentleBoost |          463 |      0.63192 |         2352 |         8161 |
|==================================================================================================================================================|
| Iter | Eval   | Objective   | Objective   | BestSoFar   | BestSoFar   |       Method | NumLearningC-|    LearnRate |  MinLeafSize | MaxNumSplits |
|      | result |             | runtime     | (observed)  | (estim.)    |              | ycles        |              |              |              |
|==================================================================================================================================================|
|   21 | Accept |     0.06213 |      165.08 |    0.045744 |    0.045848 |  GentleBoost |          224 |     0.037258 |            1 |           15 |
|   22 | Accept |    0.057692 |      495.64 |    0.045744 |    0.045815 |  GentleBoost |          348 |        0.931 |           93 |           89 |
|   23 | Accept |     0.14861 |       11.88 |    0.045744 |    0.045841 |  GentleBoost |           14 |      0.66016 |            1 |           17 |
|   24 | Accept |    0.069754 |      926.21 |    0.045744 |    0.045792 |  GentleBoost |          491 |     0.029781 |           19 |          269 |
|   25 | Accept |     0.12278 |      27.923 |    0.045744 |    0.045843 |  GentleBoost |           19 |     0.015028 |          169 |          280 |
|   26 | Accept |    0.053482 |      422.78 |    0.045744 |    0.045954 |  GentleBoost |          488 |      0.13365 |            2 |           27 |
|   27 | Accept |    0.051889 |      336.44 |    0.045744 |    0.045868 |  GentleBoost |          498 |      0.94777 |            1 |           13 |
|   28 | Accept |    0.050523 |      365.47 |    0.045744 |    0.045915 |  GentleBoost |          495 |    0.0085644 |           34 |           14 |
|   29 | Accept |    0.063609 |      158.13 |    0.045744 |    0.046837 |  GentleBoost |          188 |     0.030656 |           22 |           20 |
|   30 | Accept |    0.050751 |      539.49 |    0.045744 |    0.046669 |  GentleBoost |          499 |      0.21492 |           98 |           28 |

__________________________________________________________
Optimization completed.
MaxObjectiveEvaluations of 30 reached.
Total function evaluations: 30
Total elapsed time: 9285.7593 seconds
Total objective function evaluation time: 9280.7335

Best observed feasible point:
      Method       NumLearningCycles    LearnRate    MinLeafSize    MaxNumSplits
    ___________    _________________    _________    ___________    ____________

    GentleBoost           481            0.97932          2              12     

Observed objective function value = 0.045744
Estimated objective function value = 0.046669
Function evaluation time = 330.3496

Best estimated feasible point (according to models):
      Method       NumLearningCycles    LearnRate    MinLeafSize    MaxNumSplits
    ___________    _________________    _________    ___________    ____________

    GentleBoost           481            0.97932          2              12     

Estimated objective function value = 0.046669
Estimated function evaluation time = 315.1703

Training completed in 9365.9012 seconds
Selected method: GentleBoost
Number of learning cycles: 481
Training cross-validated ensemble model with best hyperparameters...
=== VALIDATION PERFORMANCE (5-fold CV, 26 sensors) ===
Observation-level validation metrics:
Accuracy: 0.93662
Sensitivity: 0.86329
Specificity: 0.972
Precision: 0.937
F1 Score: 0.89864
Observation-level validation confusion matrix:
        2469         391
         166        5762

Sample-level validation metrics:
Accuracy: 0.99408
Sensitivity: 0.98182
Specificity: 1
Precision: 1
F1 Score: 0.99083
Sample-level validation confusion matrix:
   108     2
     0   228

=== TEST PERFORMANCE (10% held-out data, 26 sensors) ===
Observation-level test metrics:
Accuracy: 0.9073
Sensitivity: 0.88757
Specificity: 0.91716
Precision: 0.8427
F1 Score: 0.86455
Observation-level test confusion matrix:
   300    38
    56   620

Sample-level test metrics:
Accuracy: 0.97436
Sensitivity: 1
Specificity: 0.96154
Precision: 0.92857
F1 Score: 0.96296
Sample-level test confusion matrix:
    13     0
     1    25

Processing sensor combination 8/32: 1   2   3   5   6   7   8  10  11  13  14  15  16  18  19  21  22  23  24  26  27  29  30  31  32 sensors
Total samples: 377
Class 1 samples: 123
Class 2 samples: 254
Train-Test Split:
Training samples: 338 (110 from class 1, 228 from class 2)
Testing samples: 39 (13 from class 1, 26 from class 2)
Training observations: 8450
Testing observations: 975
Fold 1: 68 samples (22 from class 1, 46 from class 2)
Fold 2: 68 samples (22 from class 1, 46 from class 2)
Fold 3: 68 samples (22 from class 1, 46 from class 2)
Fold 4: 67 samples (22 from class 1, 45 from class 2)
Fold 5: 67 samples (22 from class 1, 45 from class 2)
Training optimizable ensemble model...
|==================================================================================================================================================|
| Iter | Eval   | Objective   | Objective   | BestSoFar   | BestSoFar   |       Method | NumLearningC-|    LearnRate |  MinLeafSize | MaxNumSplits |
|      | result |             | runtime     | (observed)  | (estim.)    |              | ycles        |              |              |              |
|==================================================================================================================================================|
|    1 | Best   |    0.090769 |      786.81 |    0.090769 |    0.090769 |   AdaBoostM1 |          243 |      0.26565 |            5 |         1433 |
|    2 | Accept |     0.29834 |      9.0427 |    0.090769 |     0.10259 |   AdaBoostM1 |           30 |      0.10928 |         1850 |          142 |
|    3 | Accept |     0.25314 |      32.889 |    0.090769 |    0.092994 |   AdaBoostM1 |           28 |     0.001926 |            5 |           12 |
|    4 | Accept |     0.25373 |      18.264 |    0.090769 |     0.10135 |          Bag |           93 |            - |           20 |           26 |
|    5 | Accept |    0.092189 |      777.22 |    0.090769 |    0.090891 |   AdaBoostM1 |          235 |       0.3004 |            5 |         2158 |
|    6 | Best   |    0.076095 |      1105.5 |    0.076095 |    0.076106 |   AdaBoostM1 |          498 |     0.085072 |            5 |           79 |
|    7 | Accept |     0.17657 |      694.19 |    0.076095 |    0.076106 |     RUSBoost |          495 |    0.0070733 |            5 |           65 |
|    8 | Accept |     0.32213 |      157.01 |    0.076095 |    0.076108 |   AdaBoostM1 |          498 |    0.0025569 |            6 |            1 |
|    9 | Accept |     0.33527 |      10.071 |    0.076095 |    0.076114 |     RUSBoost |           22 |    0.0015243 |            5 |            3 |
|   10 | Accept |    0.077515 |      385.75 |    0.076095 |    0.076166 |   AdaBoostM1 |          408 |      0.81836 |            5 |            7 |
|   11 | Accept |     0.16793 |      1061.9 |    0.076095 |    0.076159 |   LogitBoost |          492 |    0.0020098 |            5 |         1572 |
|   12 | Accept |     0.17811 |       41.54 |    0.076095 |    0.076153 |   LogitBoost |           20 |     0.026467 |            5 |         3462 |
|   13 | Accept |     0.12178 |      45.868 |    0.076095 |    0.076141 |  GentleBoost |          138 |    0.0038885 |            5 |            2 |
|   14 | Accept |     0.12746 |      17.504 |    0.076095 |    0.076112 |  GentleBoost |           15 |    0.0044031 |            5 |           76 |
|   15 | Accept |     0.10639 |      140.11 |    0.076095 |    0.076113 |   AdaBoostM1 |           48 |      0.11902 |            4 |         2821 |
|   16 | Accept |    0.090533 |      347.71 |    0.076095 |    0.076123 |   AdaBoostM1 |          112 |      0.91969 |            4 |          351 |
|   17 | Best   |    0.054556 |      634.03 |    0.054556 |    0.054576 |   AdaBoostM1 |          500 |      0.76024 |           17 |           13 |
|   18 | Accept |      0.1355 |      487.28 |    0.054556 |    0.054599 |   AdaBoostM1 |          475 |      0.16661 |           21 |            7 |
|   19 | Accept |     0.11941 |      40.179 |    0.054556 |    0.054615 |   AdaBoostM1 |           20 |      0.82037 |           13 |           65 |
|   20 | Accept |     0.05716 |      1019.9 |    0.054556 |    0.054736 |   AdaBoostM1 |          487 |      0.82628 |           19 |           69 |
|==================================================================================================================================================|
| Iter | Eval   | Objective   | Objective   | BestSoFar   | BestSoFar   |       Method | NumLearningC-|    LearnRate |  MinLeafSize | MaxNumSplits |
|      | result |             | runtime     | (observed)  | (estim.)    |              | ycles        |              |              |              |
|==================================================================================================================================================|
|   21 | Accept |     0.10071 |      1227.4 |    0.054556 |    0.054752 |   AdaBoostM1 |          367 |      0.10383 |            1 |          721 |
|   22 | Best   |    0.052899 |      319.39 |    0.052899 |    0.052923 |  GentleBoost |          383 |     0.024761 |            9 |           16 |
|   23 | Best   |    0.049586 |      305.81 |    0.049586 |     0.04959 |  GentleBoost |          411 |      0.35049 |           28 |           14 |
|   24 | Accept |    0.053136 |      498.06 |    0.049586 |    0.049588 |  GentleBoost |          494 |      0.42616 |            2 |           32 |
|   25 | Accept |    0.064024 |      813.35 |    0.049586 |    0.049585 |  GentleBoost |          484 |      0.60176 |           34 |          134 |
|   26 | Accept |     0.05716 |      491.26 |    0.049586 |    0.049585 |  GentleBoost |          465 |      0.12334 |           10 |           46 |
|   27 | Accept |    0.056686 |      770.17 |    0.049586 |    0.049587 |   AdaBoostM1 |          425 |       0.9534 |            2 |           40 |
|   28 | Accept |    0.052189 |      232.17 |    0.049586 |    0.049585 |  GentleBoost |          459 |      0.58311 |            4 |            5 |
|   29 | Accept |     0.13728 |      146.24 |    0.049586 |    0.049592 |  GentleBoost |          493 |     0.082367 |         1533 |           45 |
|   30 | Accept |     0.11136 |      27.082 |    0.049586 |    0.049603 |  GentleBoost |           31 |      0.93165 |            5 |           25 |

__________________________________________________________
Optimization completed.
MaxObjectiveEvaluations of 30 reached.
Total function evaluations: 30
Total elapsed time: 12649.0763 seconds
Total objective function evaluation time: 12643.8265

Best observed feasible point:
      Method       NumLearningCycles    LearnRate    MinLeafSize    MaxNumSplits
    ___________    _________________    _________    ___________    ____________

    GentleBoost           411            0.35049         28              14     

Observed objective function value = 0.049586
Estimated objective function value = 0.049603
Function evaluation time = 305.8106

Best estimated feasible point (according to models):
      Method       NumLearningCycles    LearnRate    MinLeafSize    MaxNumSplits
    ___________    _________________    _________    ___________    ____________

    GentleBoost           411            0.35049         28              14     

Estimated objective function value = 0.049603
Estimated function evaluation time = 303.0045

Training completed in 12723.9523 seconds
Selected method: GentleBoost
Number of learning cycles: 411
Training cross-validated ensemble model with best hyperparameters...
=== VALIDATION PERFORMANCE (5-fold CV, 25 sensors) ===
Observation-level validation metrics:
Accuracy: 0.93266
Sensitivity: 0.86473
Specificity: 0.96544
Precision: 0.9235
F1 Score: 0.89315
Observation-level validation confusion matrix:
        2378         372
         197        5503

Sample-level validation metrics:
Accuracy: 0.99408
Sensitivity: 0.98182
Specificity: 1
Precision: 1
F1 Score: 0.99083
Sample-level validation confusion matrix:
   108     2
     0   228

=== TEST PERFORMANCE (10% held-out data, 25 sensors) ===
Observation-level test metrics:
Accuracy: 0.91077
Sensitivity: 0.89231
Specificity: 0.92
Precision: 0.84795
F1 Score: 0.86957
Observation-level test confusion matrix:
   290    35
    52   598

Sample-level test metrics:
Accuracy: 0.97436
Sensitivity: 1
Specificity: 0.96154
Precision: 0.92857
F1 Score: 0.96296
Sample-level test confusion matrix:
    13     0
     1    25

Processing sensor combination 9/32: 1   3   5   6   7   8  10  11  13  14  15  16  18  19  21  22  23  24  26  27  29  30  31  32 sensors
Total samples: 377
Class 1 samples: 123
Class 2 samples: 254
Train-Test Split:
Training samples: 338 (110 from class 1, 228 from class 2)
Testing samples: 39 (13 from class 1, 26 from class 2)
Training observations: 8112
Testing observations: 936
Fold 1: 68 samples (22 from class 1, 46 from class 2)
Fold 2: 68 samples (22 from class 1, 46 from class 2)
Fold 3: 68 samples (22 from class 1, 46 from class 2)
Fold 4: 67 samples (22 from class 1, 45 from class 2)
Fold 5: 67 samples (22 from class 1, 45 from class 2)
Training optimizable ensemble model...
|==================================================================================================================================================|
| Iter | Eval   | Objective   | Objective   | BestSoFar   | BestSoFar   |       Method | NumLearningC-|    LearnRate |  MinLeafSize | MaxNumSplits |
|      | result |             | runtime     | (observed)  | (estim.)    |              | ycles        |              |              |              |
|==================================================================================================================================================|
|    1 | Best   |     0.32544 |      4.2637 |     0.32544 |     0.32544 |   AdaBoostM1 |          213 |    0.0084564 |         3520 |         1943 |
|    2 | Best   |     0.20439 |      34.669 |     0.20439 |     0.21311 |   LogitBoost |           17 |    0.0016113 |            2 |         7628 |
|    3 | Best   |     0.19144 |      16.267 |     0.19144 |     0.19157 |   AdaBoostM1 |           10 |     0.055724 |           83 |          105 |
|    4 | Accept |      0.2839 |      38.207 |     0.19144 |     0.19158 |          Bag |          246 |            - |            8 |           10 |
|    5 | Accept |     0.21524 |      18.885 |     0.19144 |     0.19146 |   AdaBoostM1 |           14 |     0.044495 |            2 |           23 |
|    6 | Accept |        0.25 |      17.969 |     0.19144 |      0.1915 |   AdaBoostM1 |           24 |     0.090234 |          745 |           50 |
|    7 | Accept |     0.25851 |      249.11 |     0.19144 |     0.19148 |   LogitBoost |          349 |    0.0026751 |          441 |         3492 |
|    8 | Accept |     0.33222 |      1.6208 |     0.19144 |      0.1915 |     RUSBoost |           10 |      0.36493 |         1470 |          172 |
|    9 | Best   |     0.16716 |      11.039 |     0.16716 |     0.16717 |  GentleBoost |           10 |      0.13899 |          233 |         6432 |
|   10 | Accept |     0.19034 |      9.4512 |     0.16716 |     0.16717 |  GentleBoost |           56 |    0.0065932 |            6 |            1 |
|   11 | Best   |    0.081731 |      300.28 |    0.081731 |    0.081749 |  GentleBoost |          499 |    0.0010478 |          712 |          127 |
|   12 | Best   |    0.060035 |       339.6 |    0.060035 |    0.060074 |  GentleBoost |          365 |      0.66598 |            2 |           35 |
|   13 | Accept |    0.064596 |       459.8 |    0.060035 |    0.060104 |  GentleBoost |          497 |      0.98012 |          387 |         6004 |
|   14 | Accept |    0.072978 |      287.19 |    0.060035 |    0.060166 |  GentleBoost |          354 |      0.99598 |          469 |         1281 |
|   15 | Accept |    0.094798 |      992.18 |    0.060035 |    0.071867 |  GentleBoost |          486 |      0.99981 |            2 |         4098 |
|   16 | Accept |    0.063856 |      250.29 |    0.060035 |     0.06878 |  GentleBoost |          305 |     0.064487 |          122 |            7 |
|   17 | Accept |    0.064103 |      345.59 |    0.060035 |     0.06721 |  GentleBoost |          293 |      0.53283 |          245 |         1770 |
|   18 | Accept |     0.13166 |      47.063 |    0.060035 |    0.065529 |  GentleBoost |          291 |    0.0068948 |           28 |            1 |
|   19 | Accept |     0.32544 |      8.3614 |    0.060035 |    0.060107 |  GentleBoost |          478 |      0.33051 |         3525 |           46 |
|   20 | Accept |     0.12352 |      67.442 |    0.060035 |    0.060115 |  GentleBoost |          414 |      0.15632 |            1 |            1 |
|==================================================================================================================================================|
| Iter | Eval   | Objective   | Objective   | BestSoFar   | BestSoFar   |       Method | NumLearningC-|    LearnRate |  MinLeafSize | MaxNumSplits |
|      | result |             | runtime     | (observed)  | (estim.)    |              | ycles        |              |              |              |
|==================================================================================================================================================|
|   21 | Accept |    0.065828 |      323.57 |    0.060035 |    0.060126 |  GentleBoost |          489 |     0.048065 |          255 |            4 |
|   22 | Accept |    0.087771 |      75.024 |    0.060035 |    0.065173 |  GentleBoost |          237 |    0.0012575 |            3 |            3 |
|   23 | Best   |    0.058062 |      689.84 |    0.058062 |    0.058052 |  GentleBoost |          486 |    0.0048758 |          164 |          799 |
|   24 | Accept |     0.11822 |      74.776 |    0.058062 |    0.058048 |  GentleBoost |          461 |      0.20847 |            2 |            1 |
|   25 | Accept |    0.074704 |      241.86 |    0.058062 |    0.057779 |  GentleBoost |          175 |    0.0086616 |            2 |          167 |
|   26 | Accept |    0.071252 |      664.11 |    0.058062 |    0.057679 |  GentleBoost |          449 |    0.0030897 |            5 |          215 |
|   27 | Best   |    0.057569 |      565.77 |    0.057569 |    0.057522 |  GentleBoost |          492 |     0.047922 |          261 |           83 |
|   28 | Accept |    0.063609 |      379.25 |    0.057569 |    0.057533 |  GentleBoost |          267 |     0.062481 |           55 |         6515 |
|   29 | Accept |     0.06213 |         268 |    0.057569 |    0.057532 |  GentleBoost |          219 |    0.0061803 |           98 |          282 |
|   30 | Best   |    0.057076 |      606.24 |    0.057076 |    0.057099 |  GentleBoost |          450 |      0.33607 |           68 |          487 |

__________________________________________________________
Optimization completed.
MaxObjectiveEvaluations of 30 reached.
Total function evaluations: 30
Total elapsed time: 7392.7833 seconds
Total objective function evaluation time: 7387.7176

Best observed feasible point:
      Method       NumLearningCycles    LearnRate    MinLeafSize    MaxNumSplits
    ___________    _________________    _________    ___________    ____________

    GentleBoost           450            0.33607         68             487     

Observed objective function value = 0.057076
Estimated objective function value = 0.057099
Function evaluation time = 606.2434

Best estimated feasible point (according to models):
      Method       NumLearningCycles    LearnRate    MinLeafSize    MaxNumSplits
    ___________    _________________    _________    ___________    ____________

    GentleBoost           450            0.33607         68             487     

Estimated objective function value = 0.057099
Estimated function evaluation time = 605.8774

Training completed in 7557.5305 seconds
Selected method: GentleBoost
Number of learning cycles: 450
Training cross-validated ensemble model with best hyperparameters...
=== VALIDATION PERFORMANCE (5-fold CV, 24 sensors) ===
Observation-level validation metrics:
Accuracy: 0.93479
Sensitivity: 0.86326
Specificity: 0.9693
Precision: 0.93134
F1 Score: 0.89601
Observation-level validation confusion matrix:
        2279         361
         168        5304

Sample-level validation metrics:
Accuracy: 0.99408
Sensitivity: 0.98182
Specificity: 1
Precision: 1
F1 Score: 0.99083
Sample-level validation confusion matrix:
   108     2
     0   228

=== TEST PERFORMANCE (10% held-out data, 24 sensors) ===
Observation-level test metrics:
Accuracy: 0.88462
Sensitivity: 0.84295
Specificity: 0.90545
Precision: 0.81677
F1 Score: 0.82965
Observation-level test confusion matrix:
   263    49
    59   565

Sample-level test metrics:
Accuracy: 0.94872
Sensitivity: 1
Specificity: 0.92308
Precision: 0.86667
F1 Score: 0.92857
Sample-level test confusion matrix:
    13     0
     2    24

Processing sensor combination 10/32: 1   3   5   6   7   8  10  11  13  14  15  16  19  21  22  23  24  26  27  29  30  31  32 sensors
Total samples: 377
Class 1 samples: 123
Class 2 samples: 254
Train-Test Split:
Training samples: 338 (110 from class 1, 228 from class 2)
Testing samples: 39 (13 from class 1, 26 from class 2)
Training observations: 7774
Testing observations: 897
Fold 1: 68 samples (22 from class 1, 46 from class 2)
Fold 2: 68 samples (22 from class 1, 46 from class 2)
Fold 3: 68 samples (22 from class 1, 46 from class 2)
Fold 4: 67 samples (22 from class 1, 45 from class 2)
Fold 5: 67 samples (22 from class 1, 45 from class 2)
Training optimizable ensemble model...
|==================================================================================================================================================|
| Iter | Eval   | Objective   | Objective   | BestSoFar   | BestSoFar   |       Method | NumLearningC-|    LearnRate |  MinLeafSize | MaxNumSplits |
|      | result |             | runtime     | (observed)  | (estim.)    |              | ycles        |              |              |              |
|==================================================================================================================================================|
|    1 | Best   |     0.22434 |      40.871 |     0.22434 |     0.22434 |  GentleBoost |          333 |    0.0019024 |         2135 |         3458 |
|    2 | Best   |     0.18999 |      115.63 |     0.18999 |     0.19234 |   LogitBoost |           65 |    0.0057185 |            2 |          427 |
|    3 | Best   |     0.17867 |      9.0071 |     0.17867 |     0.18023 |  GentleBoost |           11 |      0.52476 |          378 |          980 |
|    4 | Accept |     0.29586 |      2.2994 |     0.17867 |        0.18 |   AdaBoostM1 |           12 |      0.45483 |         2044 |            4 |
|    5 | Best   |     0.15796 |       11.83 |     0.15796 |     0.15798 |  GentleBoost |           12 |      0.39919 |          278 |          570 |
|    6 | Accept |     0.17751 |      8.7799 |     0.15796 |     0.17085 |  GentleBoost |           15 |       0.1637 |          641 |          216 |
|    7 | Best   |     0.12156 |      13.975 |     0.12156 |     0.12354 |  GentleBoost |           10 |     0.081585 |           26 |         4371 |
|    8 | Accept |     0.16208 |      7.5922 |     0.12156 |     0.12478 |  GentleBoost |           10 |     0.055209 |            1 |           25 |
|    9 | Best   |    0.068948 |       751.7 |    0.068948 |     0.06897 |  GentleBoost |          492 |    0.0013979 |           16 |          202 |
|   10 | Accept |    0.086957 |      55.913 |    0.068948 |    0.068979 |  GentleBoost |           71 |      0.33997 |           28 |           23 |
|   11 | Accept |    0.075765 |      154.75 |    0.068948 |    0.069185 |  GentleBoost |          107 |      0.53442 |           23 |          153 |
|   12 | Accept |     0.07255 |      693.36 |    0.068948 |    0.068983 |  GentleBoost |          473 |      0.01467 |            9 |          220 |
|   13 | Accept |     0.32544 |     0.91334 |    0.068948 |    0.068983 |   LogitBoost |           45 |      0.39492 |         3571 |            1 |
|   14 | Best   |    0.061487 |      561.91 |    0.061487 |    0.064001 |  GentleBoost |          470 |       0.1697 |           19 |           86 |
|   15 | Accept |    0.063674 |      690.73 |    0.061487 |    0.062857 |  GentleBoost |          471 |      0.79651 |           35 |          126 |
|   16 | Accept |     0.23038 |      93.472 |    0.061487 |    0.062756 |          Bag |          482 |            - |            8 |           34 |
|   17 | Accept |     0.14021 |         519 |    0.061487 |    0.062681 |     RUSBoost |          290 |    0.0025132 |            1 |         6710 |
|   18 | Accept |     0.28981 |      8.1713 |    0.061487 |    0.062624 |     RUSBoost |           14 |    0.0049537 |          353 |         7540 |
|   19 | Accept |     0.32815 |      44.197 |    0.061487 |    0.061724 |     RUSBoost |          192 |      0.49714 |            1 |            1 |
|   20 | Accept |    0.096733 |      544.58 |    0.061487 |    0.061744 |  GentleBoost |          267 |     0.076279 |            1 |         6699 |
|==================================================================================================================================================|
| Iter | Eval   | Objective   | Objective   | BestSoFar   | BestSoFar   |       Method | NumLearningC-|    LearnRate |  MinLeafSize | MaxNumSplits |
|      | result |             | runtime     | (observed)  | (estim.)    |              | ycles        |              |              |              |
|==================================================================================================================================================|
|   21 | Accept |     0.32544 |     0.62077 |    0.061487 |    0.061771 |          Bag |           14 |            - |         3864 |         7482 |
|   22 | Best   |    0.059686 |      537.42 |    0.059686 |    0.059881 |  GentleBoost |          459 |     0.017276 |           34 |           67 |
|   23 | Accept |     0.12452 |      114.38 |    0.059686 |     0.05987 |  GentleBoost |          477 |     0.020973 |          102 |            1 |
|   24 | Best   |    0.057628 |      478.81 |    0.057628 |    0.058064 |  GentleBoost |          474 |    0.0045862 |           42 |           41 |
|   25 | Accept |     0.10561 |      1314.7 |    0.057628 |    0.058055 |   AdaBoostM1 |          467 |     0.034599 |            1 |         6614 |
|   26 | Accept |     0.20967 |      625.04 |    0.057628 |    0.058044 |   AdaBoostM1 |          492 |    0.0023081 |            1 |           18 |
|   27 | Accept |     0.12812 |      26.815 |    0.057628 |    0.058048 |   AdaBoostM1 |           12 |       0.4202 |           17 |         7456 |
|   28 | Accept |     0.18305 |      31.854 |    0.057628 |    0.057964 |   AdaBoostM1 |           12 |     0.030326 |            1 |         7205 |
|   29 | Accept |    0.066504 |      1100.9 |    0.057628 |    0.057973 |   AdaBoostM1 |          477 |        0.196 |          108 |         7279 |
|   30 | Accept |      0.1478 |      1039.3 |    0.057628 |    0.057844 |   AdaBoostM1 |          488 |    0.0015859 |           19 |         6374 |

__________________________________________________________
Optimization completed.
MaxObjectiveEvaluations of 30 reached.
Total function evaluations: 30
Total elapsed time: 9603.4188 seconds
Total objective function evaluation time: 9598.5515

Best observed feasible point:
      Method       NumLearningCycles    LearnRate    MinLeafSize    MaxNumSplits
    ___________    _________________    _________    ___________    ____________

    GentleBoost           474           0.0045862        42              41     

Observed objective function value = 0.057628
Estimated objective function value = 0.057844
Function evaluation time = 478.8054

Best estimated feasible point (according to models):
      Method       NumLearningCycles    LearnRate    MinLeafSize    MaxNumSplits
    ___________    _________________    _________    ___________    ____________

    GentleBoost           474           0.0045862        42              41     

Estimated objective function value = 0.057844
Estimated function evaluation time = 475.8324

Training completed in 9726.0114 seconds
Selected method: GentleBoost
Number of learning cycles: 474
Training cross-validated ensemble model with best hyperparameters...
=== VALIDATION PERFORMANCE (5-fold CV, 23 sensors) ===
Observation-level validation metrics:
Accuracy: 0.9353
Sensitivity: 0.86166
Specificity: 0.97082
Precision: 0.93442
F1 Score: 0.89657
Observation-level validation confusion matrix:
        2180         350
         153        5091

Sample-level validation metrics:
Accuracy: 0.99408
Sensitivity: 0.98182
Specificity: 1
Precision: 1
F1 Score: 0.99083
Sample-level validation confusion matrix:
   108     2
     0   228

=== TEST PERFORMANCE (10% held-out data, 23 sensors) ===
Observation-level test metrics:
Accuracy: 0.9019
Sensitivity: 0.86288
Specificity: 0.9214
Precision: 0.8459
F1 Score: 0.8543
Observation-level test confusion matrix:
   258    41
    47   551

Sample-level test metrics:
Accuracy: 0.97436
Sensitivity: 1
Specificity: 0.96154
Precision: 0.92857
F1 Score: 0.96296
Sample-level test confusion matrix:
    13     0
     1    25

Processing sensor combination 11/32: 1   3   5   6   7   8  10  11  13  14  15  16  19  21  22  23  24  27  29  30  31  32 sensors
Total samples: 377
Class 1 samples: 123
Class 2 samples: 254
Train-Test Split:
Training samples: 338 (110 from class 1, 228 from class 2)
Testing samples: 39 (13 from class 1, 26 from class 2)
Training observations: 7436
Testing observations: 858
Fold 1: 68 samples (22 from class 1, 46 from class 2)
Fold 2: 68 samples (22 from class 1, 46 from class 2)
Fold 3: 68 samples (22 from class 1, 46 from class 2)
Fold 4: 67 samples (22 from class 1, 45 from class 2)
Fold 5: 67 samples (22 from class 1, 45 from class 2)
Training optimizable ensemble model...
|==================================================================================================================================================|
| Iter | Eval   | Objective   | Objective   | BestSoFar   | BestSoFar   |       Method | NumLearningC-|    LearnRate |  MinLeafSize | MaxNumSplits |
|      | result |             | runtime     | (observed)  | (estim.)    |              | ycles        |              |              |              |
|==================================================================================================================================================|
|    1 | Best   |     0.29559 |      8.3713 |     0.29559 |     0.29559 |          Bag |           57 |            - |          374 |         5257 |
|    2 | Best   |      0.1131 |      107.04 |      0.1131 |     0.12606 |  GentleBoost |          286 |       0.2712 |         1002 |           16 |
|    3 | Accept |     0.27488 |      139.95 |      0.1131 |     0.12578 |   LogitBoost |          332 |    0.0026083 |           86 |            4 |
|    4 | Accept |     0.23938 |      5.6481 |      0.1131 |      0.1246 |   AdaBoostM1 |           17 |      0.79694 |         1404 |            4 |
|    5 | Best   |     0.11175 |       137.5 |     0.11175 |     0.11235 |  GentleBoost |          370 |      0.25608 |          968 |           26 |
|    6 | Accept |     0.12883 |       825.8 |     0.11175 |      0.1123 |     RUSBoost |          488 |    0.0049229 |            2 |         6109 |
|    7 | Best   |     0.10557 |      30.149 |     0.10557 |     0.10564 |  GentleBoost |           23 |     0.001203 |           31 |         2792 |
|    8 | Accept |     0.11861 |      42.686 |     0.10557 |     0.10568 |  GentleBoost |           24 |     0.030953 |            1 |         7408 |
|    9 | Accept |     0.32544 |     0.74941 |     0.10557 |     0.10558 |  GentleBoost |           37 |     0.047351 |         3601 |         6981 |
|   10 | Best   |    0.084588 |      77.081 |    0.084588 |    0.084601 |  GentleBoost |           62 |       0.7097 |           51 |         7232 |
|   11 | Accept |    0.092388 |      72.681 |    0.084588 |    0.084612 |  GentleBoost |           53 |    0.0012698 |          110 |          422 |
|   12 | Best   |    0.054734 |      306.24 |    0.054734 |    0.054779 |  GentleBoost |          462 |      0.40214 |           63 |           14 |
|   13 | Accept |     0.18316 |      12.392 |    0.054734 |    0.054758 |  GentleBoost |           84 |      0.12702 |           53 |            1 |
|   14 | Accept |    0.073158 |      667.11 |    0.054734 |    0.054766 |  GentleBoost |          475 |    0.0015442 |           33 |          423 |
|   15 | Accept |      0.1248 |      15.251 |    0.054734 |    0.054771 |  GentleBoost |           12 |      0.99872 |           33 |          126 |
|   16 | Accept |    0.059172 |      686.81 |    0.054734 |    0.054782 |  GentleBoost |          491 |      0.26216 |          118 |           46 |
|   17 | Accept |     0.08553 |      183.84 |    0.054734 |    0.054799 |  GentleBoost |          119 |     0.065998 |           16 |          237 |
|   18 | Accept |    0.061189 |      449.08 |    0.054734 |    0.054826 |  GentleBoost |          466 |      0.68589 |           33 |           45 |
|   19 | Accept |    0.091716 |      814.19 |    0.054734 |    0.054831 |  GentleBoost |          480 |     0.015344 |            6 |         7338 |
|   20 | Accept |     0.27004 |      77.122 |    0.054734 |     0.05483 |     RUSBoost |          106 |    0.0076155 |            2 |           13 |
|==================================================================================================================================================|
| Iter | Eval   | Objective   | Objective   | BestSoFar   | BestSoFar   |       Method | NumLearningC-|    LearnRate |  MinLeafSize | MaxNumSplits |
|      | result |             | runtime     | (observed)  | (estim.)    |              | ycles        |              |              |              |
|==================================================================================================================================================|
|   21 | Accept |     0.23373 |      178.12 |    0.054734 |    0.054829 |     RUSBoost |          215 |     0.020445 |          148 |         7065 |
|   22 | Accept |    0.062803 |       435.3 |    0.054734 |    0.054836 |  GentleBoost |          478 |    0.0079636 |            1 |           53 |
|   23 | Accept |    0.098575 |      751.74 |    0.054734 |     0.05483 |  GentleBoost |          437 |     0.053165 |            1 |          493 |
|   24 | Accept |    0.057289 |      256.39 |    0.054734 |    0.054845 |  GentleBoost |          464 |      0.25598 |            1 |            8 |
|   25 | Accept |     0.05971 |      298.07 |    0.054734 |    0.054845 |  GentleBoost |          429 |     0.051849 |            3 |           19 |
|   26 | Accept |    0.082302 |      70.106 |    0.054734 |    0.054851 |  GentleBoost |          101 |    0.0021919 |            1 |           20 |
|   27 | Best   |    0.052851 |      394.14 |    0.052851 |    0.052897 |  GentleBoost |          499 |    0.0034638 |           93 |           20 |
|   28 | Accept |     0.12534 |      1117.8 |    0.052851 |    0.052891 |   AdaBoostM1 |          298 |      0.78085 |            1 |         7134 |
|   29 | Accept |     0.11162 |      602.83 |    0.052851 |    0.052889 |   AdaBoostM1 |          467 |      0.11939 |            1 |           17 |
|   30 | Accept |     0.21261 |      26.615 |    0.052851 |    0.052897 |   AdaBoostM1 |           14 |    0.0020514 |            1 |          140 |

__________________________________________________________
Optimization completed.
MaxObjectiveEvaluations of 30 reached.
Total function evaluations: 30
Total elapsed time: 8795.6503 seconds
Total objective function evaluation time: 8790.7951

Best observed feasible point:
      Method       NumLearningCycles    LearnRate    MinLeafSize    MaxNumSplits
    ___________    _________________    _________    ___________    ____________

    GentleBoost           499           0.0034638        93              20     

Observed objective function value = 0.052851
Estimated objective function value = 0.052897
Function evaluation time = 394.1353

Best estimated feasible point (according to models):
      Method       NumLearningCycles    LearnRate    MinLeafSize    MaxNumSplits
    ___________    _________________    _________    ___________    ____________

    GentleBoost           499           0.0034638        93              20     

Estimated objective function value = 0.052897
Estimated function evaluation time = 394.6461

Training completed in 8892.2902 seconds
Selected method: GentleBoost
Number of learning cycles: 499
Training cross-validated ensemble model with best hyperparameters...
=== VALIDATION PERFORMANCE (5-fold CV, 22 sensors) ===
Observation-level validation metrics:
Accuracy: 0.92899
Sensitivity: 0.85331
Specificity: 0.96551
Precision: 0.9227
F1 Score: 0.88665
Observation-level validation confusion matrix:
        2065         355
         173        4843

Sample-level validation metrics:
Accuracy: 0.99408
Sensitivity: 0.98182
Specificity: 1
Precision: 1
F1 Score: 0.99083
Sample-level validation confusion matrix:
   108     2
     0   228

=== TEST PERFORMANCE (10% held-out data, 22 sensors) ===
Observation-level test metrics:
Accuracy: 0.89277
Sensitivity: 0.87762
Specificity: 0.90035
Precision: 0.81494
F1 Score: 0.84512
Observation-level test confusion matrix:
   251    35
    57   515

Sample-level test metrics:
Accuracy: 0.97436
Sensitivity: 1
Specificity: 0.96154
Precision: 0.92857
F1 Score: 0.96296
Sample-level test confusion matrix:
    13     0
     1    25

Processing sensor combination 12/32: 1   3   5   6   7   8  10  11  13  14  15  16  19  21  22  23  24  27  29  30  32 sensors
Total samples: 377
Class 1 samples: 123
Class 2 samples: 254
Train-Test Split:
Training samples: 338 (110 from class 1, 228 from class 2)
Testing samples: 39 (13 from class 1, 26 from class 2)
Training observations: 7098
Testing observations: 819
Fold 1: 68 samples (22 from class 1, 46 from class 2)
Fold 2: 68 samples (22 from class 1, 46 from class 2)
Fold 3: 68 samples (22 from class 1, 46 from class 2)
Fold 4: 67 samples (22 from class 1, 45 from class 2)
Fold 5: 67 samples (22 from class 1, 45 from class 2)
Training optimizable ensemble model...
|==================================================================================================================================================|
| Iter | Eval   | Objective   | Objective   | BestSoFar   | BestSoFar   |       Method | NumLearningC-|    LearnRate |  MinLeafSize | MaxNumSplits |
|      | result |             | runtime     | (observed)  | (estim.)    |              | ycles        |              |              |              |
|==================================================================================================================================================|
|    1 | Best   |     0.23528 |      4.5137 |     0.23528 |     0.23528 |  GentleBoost |           11 |      0.01978 |          189 |            2 |
|    2 | Best   |    0.089039 |      156.82 |    0.089039 |     0.10417 |   LogitBoost |          127 |      0.40647 |            3 |          160 |
|    3 | Accept |     0.27163 |      9.8846 |    0.089039 |     0.10221 |     RUSBoost |           18 |      0.76597 |           13 |            6 |
|    4 | Accept |     0.32756 |      57.748 |    0.089039 |    0.095551 |     RUSBoost |          110 |     0.004707 |           17 |            5 |
|    5 | Accept |     0.10862 |      678.09 |    0.089039 |    0.089936 |   LogitBoost |          411 |      0.54331 |            2 |          177 |
|    6 | Accept |     0.15554 |      30.858 |    0.089039 |    0.089099 |   LogitBoost |           28 |     0.075185 |           27 |          116 |
|    7 | Accept |     0.10045 |      57.102 |    0.089039 |    0.096697 |   LogitBoost |           51 |      0.46018 |            3 |          111 |
|    8 | Accept |     0.16963 |      177.25 |    0.089039 |    0.097583 |   LogitBoost |           97 |      0.01234 |            3 |         4013 |
|    9 | Accept |     0.19372 |      5.3683 |    0.089039 |    0.089104 |   LogitBoost |           10 |      0.93736 |            8 |            8 |
|   10 | Accept |     0.11623 |      102.66 |    0.089039 |    0.089116 |   LogitBoost |          109 |      0.10055 |            1 |           63 |
|   11 | Accept |    0.099324 |       179.5 |    0.089039 |    0.089123 |   LogitBoost |          115 |      0.74688 |            2 |          373 |
|   12 | Accept |     0.10425 |      396.05 |    0.089039 |    0.089168 |   LogitBoost |          264 |      0.90684 |            6 |          161 |
|   13 | Accept |     0.12637 |      136.02 |    0.089039 |    0.089132 |   LogitBoost |          104 |     0.057014 |            3 |          234 |
|   14 | Best   |    0.082981 |      114.72 |    0.082981 |    0.083126 |   LogitBoost |          136 |      0.54123 |            7 |           45 |
|   15 | Accept |     0.17329 |      63.851 |    0.082981 |    0.083082 |   LogitBoost |          167 |      0.33102 |          288 |            2 |
|   16 | Accept |     0.14384 |      38.762 |    0.082981 |    0.083246 |   LogitBoost |          143 |      0.58275 |            3 |            3 |
|   17 | Accept |    0.088476 |      101.91 |    0.082981 |    0.083139 |   LogitBoost |          100 |      0.78438 |            1 |           79 |
|   18 | Best   |    0.073401 |      313.93 |    0.073401 |    0.073525 |   LogitBoost |          247 |      0.64063 |          150 |           33 |
|   19 | Accept |       0.102 |       194.6 |    0.073401 |    0.081767 |   LogitBoost |          429 |       0.7869 |          709 |           17 |
|   20 | Accept |    0.084954 |      126.73 |    0.073401 |    0.079484 |   LogitBoost |          161 |      0.67461 |            2 |           32 |
|==================================================================================================================================================|
| Iter | Eval   | Objective   | Objective   | BestSoFar   | BestSoFar   |       Method | NumLearningC-|    LearnRate |  MinLeafSize | MaxNumSplits |
|      | result |             | runtime     | (observed)  | (estim.)    |              | ycles        |              |              |              |
|==================================================================================================================================================|
|   21 | Accept |     0.32544 |      2.4151 |    0.073401 |    0.073422 |   LogitBoost |          137 |      0.54173 |         2944 |           60 |
|   22 | Best   |    0.064948 |      610.19 |    0.064948 |    0.064935 |   LogitBoost |          486 |       0.6327 |          115 |           24 |
|   23 | Best   |    0.064948 |      595.66 |    0.064948 |    0.064932 |   LogitBoost |          426 |      0.53775 |          127 |           86 |
|   24 | Accept |     0.11778 |      439.17 |    0.064948 |    0.064932 |   LogitBoost |          412 |     0.041041 |          180 |           37 |
|   25 | Accept |    0.077346 |      253.81 |    0.064948 |    0.064936 |   LogitBoost |          194 |      0.84903 |           46 |          212 |
|   26 | Accept |    0.065511 |      536.73 |    0.064948 |    0.064932 |   LogitBoost |          497 |      0.61364 |          210 |           73 |
|   27 | Best   |    0.061003 |      602.43 |    0.061003 |    0.060925 |   LogitBoost |          480 |      0.81725 |          158 |           27 |
|   28 | Accept |    0.066498 |      519.11 |    0.061003 |    0.061068 |   LogitBoost |          361 |      0.77209 |          113 |           44 |
|   29 | Accept |    0.088335 |      539.34 |    0.061003 |    0.061055 |   LogitBoost |          497 |     0.046514 |           77 |         4386 |
|   30 | Accept |    0.063398 |      496.39 |    0.061003 |    0.061045 |   LogitBoost |          407 |      0.94778 |          164 |         6003 |

__________________________________________________________
Optimization completed.
MaxObjectiveEvaluations of 30 reached.
Total function evaluations: 30
Total elapsed time: 7546.4727 seconds
Total objective function evaluation time: 7541.6057

Best observed feasible point:
      Method      NumLearningCycles    LearnRate    MinLeafSize    MaxNumSplits
    __________    _________________    _________    ___________    ____________

    LogitBoost           480            0.81725         158             27     

Observed objective function value = 0.061003
Estimated objective function value = 0.061045
Function evaluation time = 602.4309

Best estimated feasible point (according to models):
      Method      NumLearningCycles    LearnRate    MinLeafSize    MaxNumSplits
    __________    _________________    _________    ___________    ____________

    LogitBoost           480            0.81725         158             27     

Estimated objective function value = 0.061045
Estimated function evaluation time = 595.5096

Training completed in 7704.2376 seconds
Selected method: LogitBoost
Number of learning cycles: 480
Training cross-validated ensemble model with best hyperparameters...
=== VALIDATION PERFORMANCE (5-fold CV, 21 sensors) ===
Observation-level validation metrics:
Accuracy: 0.88349
Sensitivity: 0.68571
Specificity: 0.97891
Precision: 0.94006
F1 Score: 0.79299
Observation-level validation confusion matrix:
        1584         726
         101        4687

Sample-level validation metrics:
Accuracy: 0.95858
Sensitivity: 0.87273
Specificity: 1
Precision: 1
F1 Score: 0.93204
Sample-level validation confusion matrix:
    96    14
     0   228

=== TEST PERFORMANCE (10% held-out data, 21 sensors) ===
Observation-level test metrics:
Accuracy: 0.88523
Sensitivity: 0.86447
Specificity: 0.8956
Precision: 0.80546
F1 Score: 0.83392
Observation-level test confusion matrix:
   236    37
    57   489

Sample-level test metrics:
Accuracy: 0.94872
Sensitivity: 1
Specificity: 0.92308
Precision: 0.86667
F1 Score: 0.92857
Sample-level test confusion matrix:
    13     0
     2    24

Processing sensor combination 13/32: 1   3   5   6   7   8  10  11  13  14  15  16  19  21  22  23  24  29  30  32 sensors
Total samples: 377
Class 1 samples: 123
Class 2 samples: 254
Train-Test Split:
Training samples: 338 (110 from class 1, 228 from class 2)
Testing samples: 39 (13 from class 1, 26 from class 2)
Training observations: 6760
Testing observations: 780
Fold 1: 68 samples (22 from class 1, 46 from class 2)
Fold 2: 68 samples (22 from class 1, 46 from class 2)
Fold 3: 68 samples (22 from class 1, 46 from class 2)
Fold 4: 67 samples (22 from class 1, 45 from class 2)
Fold 5: 67 samples (22 from class 1, 45 from class 2)
Training optimizable ensemble model...
|==================================================================================================================================================|
| Iter | Eval   | Objective   | Objective   | BestSoFar   | BestSoFar   |       Method | NumLearningC-|    LearnRate |  MinLeafSize | MaxNumSplits |
|      | result |             | runtime     | (observed)  | (estim.)    |              | ycles        |              |              |              |
|==================================================================================================================================================|
|    1 | Best   |     0.17722 |      33.592 |     0.17722 |     0.17722 |     RUSBoost |           24 |    0.0010428 |            5 |         1393 |
|    2 | Accept |     0.32544 |      23.928 |     0.17722 |     0.18311 |          Bag |          339 |            - |         1045 |         2526 |
|    3 | Accept |     0.27959 |      39.669 |     0.17722 |     0.18231 |   LogitBoost |          153 |    0.0045931 |           31 |            2 |
|    4 | Accept |      0.2682 |      47.101 |     0.17722 |     0.17999 |   AdaBoostM1 |          478 |      0.13475 |         2285 |           65 |
|    5 | Best   |     0.13713 |      37.063 |     0.13713 |     0.13981 |     RUSBoost |           23 |      0.69533 |            1 |         4686 |
|    6 | Accept |     0.18077 |      25.789 |     0.13713 |     0.13716 |     RUSBoost |           17 |    0.0027099 |            1 |         6413 |
|    7 | Accept |     0.33166 |      21.857 |     0.13713 |     0.13716 |     RUSBoost |           93 |      0.95642 |          162 |            1 |
|    8 | Accept |     0.20533 |      25.479 |     0.13713 |     0.13717 |     RUSBoost |           29 |      0.92042 |          108 |         5036 |
|    9 | Accept |     0.21405 |      22.579 |     0.13713 |     0.15269 |     RUSBoost |           23 |      0.13615 |            1 |           40 |
|   10 | Accept |     0.17367 |      39.919 |     0.13713 |     0.13716 |     RUSBoost |           27 |    0.0025418 |            2 |         5390 |
|   11 | Accept |     0.14822 |      20.298 |     0.13713 |     0.13719 |     RUSBoost |           13 |      0.81705 |            2 |         2102 |
|   12 | Accept |     0.14911 |      25.687 |     0.13713 |      0.1372 |     RUSBoost |           17 |      0.25415 |            3 |         5845 |
|   13 | Best   |     0.12411 |      375.34 |     0.12411 |     0.12414 |     RUSBoost |          227 |      0.76986 |            1 |         3524 |
|   14 | Accept |     0.12515 |      772.74 |     0.12411 |     0.12407 |     RUSBoost |          499 |      0.94474 |            5 |         4316 |
|   15 | Best   |     0.12204 |      803.45 |     0.12204 |     0.12199 |     RUSBoost |          484 |      0.93026 |            1 |         6641 |
|   16 | Accept |     0.12367 |       799.3 |     0.12204 |     0.12206 |     RUSBoost |          482 |      0.86983 |            1 |         3552 |
|   17 | Accept |     0.17929 |      15.743 |     0.12204 |     0.12205 |  GentleBoost |          117 |      0.81488 |            1 |            1 |
|   18 | Accept |     0.12396 |         765 |     0.12204 |     0.12286 |     RUSBoost |          474 |      0.89183 |            2 |         5931 |
|   19 | Accept |     0.21139 |      8.9651 |     0.12204 |     0.12281 |  GentleBoost |           49 |     0.001191 |          592 |            1 |
|   20 | Best   |     0.12189 |      583.41 |     0.12189 |     0.12253 |     RUSBoost |          360 |      0.45211 |            2 |         3791 |
|==================================================================================================================================================|
| Iter | Eval   | Objective   | Objective   | BestSoFar   | BestSoFar   |       Method | NumLearningC-|    LearnRate |  MinLeafSize | MaxNumSplits |
|      | result |             | runtime     | (observed)  | (estim.)    |              | ycles        |              |              |              |
|==================================================================================================================================================|
|   21 | Accept |     0.12219 |      821.41 |     0.12189 |      0.1223 |     RUSBoost |          494 |      0.68186 |            1 |         4641 |
|   22 | Best   |    0.099852 |      484.35 |    0.099852 |    0.099887 |  GentleBoost |          318 |      0.50047 |            1 |          432 |
|   23 | Accept |     0.12263 |       36.54 |    0.099852 |    0.099901 |  GentleBoost |           23 |      0.53882 |            1 |         3948 |
|   24 | Accept |      0.1071 |      735.38 |    0.099852 |    0.099898 |  GentleBoost |          418 |    0.0025631 |            1 |          948 |
|   25 | Best   |    0.088166 |      718.52 |    0.088166 |    0.088219 |  GentleBoost |          489 |     0.086015 |            9 |         1031 |
|   26 | Accept |    0.089645 |      130.36 |    0.088166 |    0.088191 |  GentleBoost |           94 |     0.076746 |           14 |          314 |
|   27 | Best   |     0.06568 |      506.73 |     0.06568 |    0.065787 |  GentleBoost |          441 |      0.67578 |          143 |          587 |
|   28 | Accept |     0.24956 |      20.685 |     0.06568 |    0.065721 |  GentleBoost |          216 |      0.88489 |         2094 |         1337 |
|   29 | Best   |    0.061686 |      452.27 |    0.061686 |    0.061684 |  GentleBoost |          414 |      0.78719 |           62 |         2136 |
|   30 | Accept |    0.071302 |      246.41 |    0.061686 |    0.061687 |  GentleBoost |          215 |      0.52364 |           50 |          253 |

__________________________________________________________
Optimization completed.
MaxObjectiveEvaluations of 30 reached.
Total function evaluations: 30
Total elapsed time: 8644.3406 seconds
Total objective function evaluation time: 8639.5701

Best observed feasible point:
      Method       NumLearningCycles    LearnRate    MinLeafSize    MaxNumSplits
    ___________    _________________    _________    ___________    ____________

    GentleBoost           414            0.78719         62             2136    

Observed objective function value = 0.061686
Estimated objective function value = 0.061687
Function evaluation time = 452.2732

Best estimated feasible point (according to models):
      Method       NumLearningCycles    LearnRate    MinLeafSize    MaxNumSplits
    ___________    _________________    _________    ___________    ____________

    GentleBoost           414            0.78719         62             2136    

Estimated objective function value = 0.061687
Estimated function evaluation time = 452.6728

Training completed in 8766.2059 seconds
Selected method: GentleBoost
Number of learning cycles: 414
Training cross-validated ensemble model with best hyperparameters...
=== VALIDATION PERFORMANCE (5-fold CV, 20 sensors) ===
Observation-level validation metrics:
Accuracy: 0.93033
Sensitivity: 0.85909
Specificity: 0.96469
Precision: 0.9215
F1 Score: 0.8892
Observation-level validation confusion matrix:
        1890         310
         161        4399

Sample-level validation metrics:
Accuracy: 0.99112
Sensitivity: 0.97273
Specificity: 1
Precision: 1
F1 Score: 0.98618
Sample-level validation confusion matrix:
   107     3
     0   228

=== TEST PERFORMANCE (10% held-out data, 20 sensors) ===
Observation-level test metrics:
Accuracy: 0.88077
Sensitivity: 0.86154
Specificity: 0.89038
Precision: 0.79715
F1 Score: 0.8281
Observation-level test confusion matrix:
   224    36
    57   463

Sample-level test metrics:
Accuracy: 0.94872
Sensitivity: 1
Specificity: 0.92308
Precision: 0.86667
F1 Score: 0.92857
Sample-level test confusion matrix:
    13     0
     2    24

Processing sensor combination 14/32: 3   5   6   7   8  10  11  13  14  15  16  19  21  22  23  24  29  30  32 sensors
Total samples: 377
Class 1 samples: 123
Class 2 samples: 254
Train-Test Split:
Training samples: 338 (110 from class 1, 228 from class 2)
Testing samples: 39 (13 from class 1, 26 from class 2)
Training observations: 6422
Testing observations: 741
Fold 1: 68 samples (22 from class 1, 46 from class 2)
Fold 2: 68 samples (22 from class 1, 46 from class 2)
Fold 3: 68 samples (22 from class 1, 46 from class 2)
Fold 4: 67 samples (22 from class 1, 45 from class 2)
Fold 5: 67 samples (22 from class 1, 45 from class 2)
Training optimizable ensemble model...
|==================================================================================================================================================|
| Iter | Eval   | Objective   | Objective   | BestSoFar   | BestSoFar   |       Method | NumLearningC-|    LearnRate |  MinLeafSize | MaxNumSplits |
|      | result |             | runtime     | (observed)  | (estim.)    |              | ycles        |              |              |              |
|==================================================================================================================================================|
|    1 | Best   |     0.16148 |      274.67 |     0.16148 |     0.16148 |     RUSBoost |          205 |    0.0014867 |            4 |         1202 |
|    2 | Accept |     0.23513 |      13.564 |     0.16148 |     0.16667 |   AdaBoostM1 |           30 |      0.31336 |            8 |            3 |
|    3 | Accept |     0.16366 |      44.809 |     0.16148 |      0.1615 |   AdaBoostM1 |           41 |      0.14068 |          206 |         5133 |
|    4 | Accept |     0.25366 |      29.269 |     0.16148 |     0.16156 |          Bag |          181 |            - |          141 |          926 |
|    5 | Accept |     0.19651 |      42.824 |     0.16148 |     0.16171 |     RUSBoost |           40 |    0.0012703 |           18 |         2752 |
|    6 | Best   |     0.15198 |      355.95 |     0.15198 |     0.15198 |     RUSBoost |          397 |      0.94582 |           56 |          632 |
|    7 | Accept |     0.19137 |      461.96 |     0.15198 |     0.15199 |     RUSBoost |          499 |    0.0085766 |           25 |           50 |
|    8 | Best   |      0.1213 |      291.53 |      0.1213 |     0.12131 |   AdaBoostM1 |          496 |      0.15845 |          621 |         5983 |
|    9 | Accept |     0.18141 |      981.28 |      0.1213 |     0.12132 |   AdaBoostM1 |          482 |    0.0010564 |            4 |         1790 |
|   10 | Accept |     0.17767 |      17.252 |      0.1213 |     0.12132 |     RUSBoost |           12 |    0.0016074 |            1 |          318 |
|   11 | Accept |     0.26861 |      184.57 |      0.1213 |     0.12131 |   AdaBoostM1 |          493 |    0.0035544 |          913 |         6375 |
|   12 | Best   |    0.086266 |      269.57 |    0.086266 |    0.086286 |   AdaBoostM1 |          163 |      0.17086 |            4 |           90 |
|   13 | Accept |     0.11274 |       143.7 |    0.086266 |    0.086293 |   AdaBoostM1 |           64 |      0.18435 |            1 |         3323 |
|   14 | Accept |     0.10822 |      439.08 |    0.086266 |    0.099823 |   AdaBoostM1 |          185 |      0.16656 |            1 |          589 |
|   15 | Accept |     0.24416 |      8.9298 |    0.086266 |    0.097045 |   AdaBoostM1 |           11 |      0.17386 |           65 |            8 |
|   16 | Accept |     0.10059 |      205.58 |    0.086266 |    0.097371 |   AdaBoostM1 |          158 |      0.18932 |          175 |           22 |
|   17 | Accept |     0.14077 |      106.03 |    0.086266 |     0.10088 |   AdaBoostM1 |          134 |      0.16806 |          414 |           62 |
|   18 | Accept |    0.094052 |      278.23 |    0.086266 |    0.099146 |   AdaBoostM1 |          211 |      0.19539 |            1 |           31 |
|   19 | Accept |      0.1009 |       601.3 |    0.086266 |    0.097436 |   AdaBoostM1 |          261 |      0.20232 |            3 |         5192 |
|   20 | Accept |     0.25055 |      46.702 |    0.086266 |     0.10116 |   AdaBoostM1 |          198 |      0.19677 |           19 |            1 |
|==================================================================================================================================================|
| Iter | Eval   | Objective   | Objective   | BestSoFar   | BestSoFar   |       Method | NumLearningC-|    LearnRate |  MinLeafSize | MaxNumSplits |
|      | result |             | runtime     | (observed)  | (estim.)    |              | ycles        |              |              |              |
|==================================================================================================================================================|
|   21 | Best   |      0.0763 |      774.36 |      0.0763 |    0.079879 |   AdaBoostM1 |          419 |      0.23317 |            1 |          144 |
|   22 | Accept |    0.091872 |      985.81 |      0.0763 |    0.081007 |   AdaBoostM1 |          442 |      0.26941 |            1 |          326 |
|   23 | Best   |    0.072252 |      564.32 |    0.072252 |    0.072255 |   AdaBoostM1 |          413 |      0.23607 |            5 |           39 |
|   24 | Best   |    0.064777 |      528.49 |    0.064777 |    0.064796 |   AdaBoostM1 |          360 |      0.41031 |           16 |           50 |
|   25 | Best   |     0.06322 |      674.89 |     0.06322 |    0.063226 |   AdaBoostM1 |          451 |      0.89388 |            6 |           68 |
|   26 | Accept |    0.063843 |      323.87 |     0.06322 |    0.063214 |   AdaBoostM1 |          294 |      0.94637 |           12 |           24 |
|   27 | Best   |    0.060106 |      675.53 |    0.060106 |    0.060111 |   AdaBoostM1 |          495 |      0.99501 |           44 |           40 |
|   28 | Accept |    0.061663 |      611.06 |    0.060106 |    0.060127 |   AdaBoostM1 |          476 |      0.71006 |           11 |           35 |
|   29 | Accept |     0.07848 |      916.99 |    0.060106 |    0.060122 |   AdaBoostM1 |          454 |      0.99782 |           23 |         2744 |
|   30 | Accept |    0.064154 |      437.83 |    0.060106 |    0.061007 |   AdaBoostM1 |          350 |      0.99138 |           28 |           31 |

__________________________________________________________
Optimization completed.
MaxObjectiveEvaluations of 30 reached.
Total function evaluations: 30
Total elapsed time: 11294.7917 seconds
Total objective function evaluation time: 11289.9375

Best observed feasible point:
      Method      NumLearningCycles    LearnRate    MinLeafSize    MaxNumSplits
    __________    _________________    _________    ___________    ____________

    AdaBoostM1           495            0.99501         44              40     

Observed objective function value = 0.060106
Estimated objective function value = 0.061254
Function evaluation time = 675.5302

Best estimated feasible point (according to models):
      Method      NumLearningCycles    LearnRate    MinLeafSize    MaxNumSplits
    __________    _________________    _________    ___________    ____________

    AdaBoostM1           476            0.71006         11              35     

Estimated objective function value = 0.061007
Estimated function evaluation time = 609.1763

Training completed in 11448.7205 seconds
Selected method: AdaBoostM1
Number of learning cycles: 476
Training cross-validated ensemble model with best hyperparameters...
=== VALIDATION PERFORMANCE (5-fold CV, 19 sensors) ===
Observation-level validation metrics:
Accuracy: 0.92495
Sensitivity: 0.84019
Specificity: 0.96584
Precision: 0.92227
F1 Score: 0.87932
Observation-level validation confusion matrix:
        1756         334
         148        4184

Sample-level validation metrics:
Accuracy: 0.98521
Sensitivity: 0.95455
Specificity: 1
Precision: 1
F1 Score: 0.97674
Sample-level validation confusion matrix:
   105     5
     0   228

=== TEST PERFORMANCE (10% held-out data, 19 sensors) ===
Observation-level test metrics:
Accuracy: 0.90418
Sensitivity: 0.87449
Specificity: 0.91903
Precision: 0.84375
F1 Score: 0.85885
Observation-level test confusion matrix:
   216    31
    40   454

Sample-level test metrics:
Accuracy: 0.97436
Sensitivity: 1
Specificity: 0.96154
Precision: 0.92857
F1 Score: 0.96296
Sample-level test confusion matrix:
    13     0
     1    25

Processing sensor combination 15/32: 3   5   6   8  10  11  13  14  15  16  19  21  22  23  24  29  30  32 sensors
Total samples: 377
Class 1 samples: 123
Class 2 samples: 254
Train-Test Split:
Training samples: 338 (110 from class 1, 228 from class 2)
Testing samples: 39 (13 from class 1, 26 from class 2)
Training observations: 6084
Testing observations: 702
Fold 1: 68 samples (22 from class 1, 46 from class 2)
Fold 2: 68 samples (22 from class 1, 46 from class 2)
Fold 3: 68 samples (22 from class 1, 46 from class 2)
Fold 4: 67 samples (22 from class 1, 45 from class 2)
Fold 5: 67 samples (22 from class 1, 45 from class 2)
Training optimizable ensemble model...
|==================================================================================================================================================|
| Iter | Eval   | Objective   | Objective   | BestSoFar   | BestSoFar   |       Method | NumLearningC-|    LearnRate |  MinLeafSize | MaxNumSplits |
|      | result |             | runtime     | (observed)  | (estim.)    |              | ycles        |              |              |              |
|==================================================================================================================================================|
|    1 | Best   |     0.31788 |      3.5043 |     0.31788 |     0.31788 |          Bag |           47 |            - |            5 |            3 |
|    2 | Best   |     0.13314 |      12.008 |     0.13314 |     0.15023 |  GentleBoost |           16 |    0.0012013 |           98 |         1298 |
|    3 | Accept |     0.20513 |      10.295 |     0.13314 |     0.14316 |   AdaBoostM1 |           10 |      0.12455 |          149 |          616 |
|    4 | Accept |       0.143 |      341.99 |     0.13314 |     0.13315 |   LogitBoost |          431 |     0.021105 |          167 |          326 |
|    5 | Best   |      0.1116 |      32.818 |      0.1116 |     0.11165 |  GentleBoost |           37 |    0.0011934 |          158 |          293 |
|    6 | Accept |     0.17604 |      9.5337 |      0.1116 |     0.11163 |  GentleBoost |           29 |    0.0037376 |          743 |         2833 |
|    7 | Accept |      0.2546 |      9.8813 |      0.1116 |     0.11161 |  GentleBoost |          123 |    0.0010073 |         1969 |            6 |
|    8 | Accept |     0.20348 |      12.822 |      0.1116 |     0.11161 |   LogitBoost |           13 |     0.020051 |           27 |         3219 |
|    9 | Accept |     0.13346 |      12.492 |      0.1116 |     0.11162 |  GentleBoost |           10 |      0.85009 |            4 |          502 |
|   10 | Accept |     0.21762 |      11.249 |      0.1116 |     0.11162 |   LogitBoost |           16 |     0.016013 |            3 |           37 |
|   11 | Best   |    0.093524 |      91.956 |    0.093524 |    0.093564 |  GentleBoost |           73 |    0.0010324 |           11 |          496 |
|   12 | Accept |     0.14152 |      91.874 |    0.093524 |    0.093541 |  GentleBoost |          443 |    0.0010189 |         1068 |          490 |
|   13 | Best   |    0.086456 |      327.58 |    0.086456 |    0.086465 |  GentleBoost |          288 |    0.0010466 |            2 |          240 |
|   14 | Accept |     0.10963 |      61.168 |    0.086456 |    0.086509 |  GentleBoost |           43 |    0.0011013 |            1 |          434 |
|   15 | Accept |    0.089908 |      59.891 |    0.086456 |    0.086526 |  GentleBoost |           56 |    0.0011079 |            8 |          177 |
|   16 | Accept |    0.088922 |      528.75 |    0.086456 |    0.086607 |  GentleBoost |          402 |    0.0018187 |            8 |          344 |
|   17 | Best   |    0.074458 |      335.66 |    0.074458 |    0.074523 |  GentleBoost |          357 |    0.0013249 |            1 |          113 |
|   18 | Accept |    0.088922 |       50.67 |    0.074458 |    0.074551 |  GentleBoost |           71 |     0.001248 |            1 |           46 |
|   19 | Best   |     0.06739 |      366.61 |     0.06739 |    0.067427 |  GentleBoost |          447 |       0.1976 |            1 |           69 |
|   20 | Accept |     0.10618 |      29.361 |     0.06739 |    0.067432 |  GentleBoost |           33 |     0.063139 |            1 |           94 |
|==================================================================================================================================================|
| Iter | Eval   | Objective   | Objective   | BestSoFar   | BestSoFar   |       Method | NumLearningC-|    LearnRate |  MinLeafSize | MaxNumSplits |
|      | result |             | runtime     | (observed)  | (estim.)    |              | ycles        |              |              |              |
|==================================================================================================================================================|
|   21 | Best   |    0.060487 |      188.42 |    0.060487 |    0.060508 |  GentleBoost |          417 |      0.06303 |            1 |            9 |
|   22 | Accept |     0.32544 |      7.9159 |    0.060487 |    0.060523 |   LogitBoost |          475 |      0.04658 |         2788 |            1 |
|   23 | Accept |      0.1241 |      56.625 |    0.060487 |    0.060567 |  GentleBoost |          463 |      0.10856 |            1 |            1 |
|   24 | Accept |     0.31016 |      104.12 |    0.060487 |    0.060579 |   AdaBoostM1 |          477 |     0.012107 |            1 |            1 |
|   25 | Accept |    0.060487 |      273.32 |    0.060487 |    0.060219 |  GentleBoost |          484 |     0.035995 |            1 |           17 |
|   26 | Best   |    0.057528 |      238.37 |    0.057528 |    0.057611 |  GentleBoost |          488 |     0.086434 |            3 |           15 |
|   27 | Accept |    0.064596 |      268.66 |    0.057528 |    0.058912 |  GentleBoost |          462 |     0.027332 |            4 |           24 |
|   28 | Accept |     0.67456 |     0.44316 |    0.057528 |    0.058126 |     RUSBoost |           11 |      0.19666 |         2428 |         4150 |
|   29 | Accept |     0.16617 |      854.53 |    0.057528 |    0.058055 |   LogitBoost |          497 |    0.0049709 |            1 |         3473 |
|   30 | Accept |     0.16338 |      797.36 |    0.057528 |    0.058026 |   AdaBoostM1 |          392 |    0.0024963 |            1 |         5167 |

__________________________________________________________
Optimization completed.
MaxObjectiveEvaluations of 30 reached.
Total function evaluations: 30
Total elapsed time: 5194.5536 seconds
Total objective function evaluation time: 5189.8749

Best observed feasible point:
      Method       NumLearningCycles    LearnRate    MinLeafSize    MaxNumSplits
    ___________    _________________    _________    ___________    ____________

    GentleBoost           488           0.086434          3              15     

Observed objective function value = 0.057528
Estimated objective function value = 0.060486
Function evaluation time = 238.3678

Best estimated feasible point (according to models):
      Method       NumLearningCycles    LearnRate    MinLeafSize    MaxNumSplits
    ___________    _________________    _________    ___________    ____________

    GentleBoost           484           0.035995          1              17     

Estimated objective function value = 0.058026
Estimated function evaluation time = 272.7528

Training completed in 5262.7834 seconds
Selected method: GentleBoost
Number of learning cycles: 484
Training cross-validated ensemble model with best hyperparameters...
=== VALIDATION PERFORMANCE (5-fold CV, 18 sensors) ===
Observation-level validation metrics:
Accuracy: 0.9308
Sensitivity: 0.85354
Specificity: 0.96808
Precision: 0.92806
F1 Score: 0.88924
Observation-level validation confusion matrix:
        1690         290
         131        3973

Sample-level validation metrics:
Accuracy: 0.99408
Sensitivity: 0.98182
Specificity: 1
Precision: 1
F1 Score: 0.99083
Sample-level validation confusion matrix:
   108     2
     0   228

=== TEST PERFORMANCE (10% held-out data, 18 sensors) ===
Observation-level test metrics:
Accuracy: 0.90028
Sensitivity: 0.89744
Specificity: 0.90171
Precision: 0.82031
F1 Score: 0.85714
Observation-level test confusion matrix:
   210    24
    46   422

Sample-level test metrics:
Accuracy: 0.94872
Sensitivity: 1
Specificity: 0.92308
Precision: 0.86667
F1 Score: 0.92857
Sample-level test confusion matrix:
    13     0
     2    24

Processing sensor combination 16/32: 3   5   6   8  10  11  13  14  15  16  21  22  23  24  29  30  32 sensors
Total samples: 377
Class 1 samples: 123
Class 2 samples: 254
Train-Test Split:
Training samples: 338 (110 from class 1, 228 from class 2)
Testing samples: 39 (13 from class 1, 26 from class 2)
Training observations: 5746
Testing observations: 663
Fold 1: 68 samples (22 from class 1, 46 from class 2)
Fold 2: 68 samples (22 from class 1, 46 from class 2)
Fold 3: 68 samples (22 from class 1, 46 from class 2)
Fold 4: 67 samples (22 from class 1, 45 from class 2)
Fold 5: 67 samples (22 from class 1, 45 from class 2)
Training optimizable ensemble model...
|==================================================================================================================================================|
| Iter | Eval   | Objective   | Objective   | BestSoFar   | BestSoFar   |       Method | NumLearningC-|    LearnRate |  MinLeafSize | MaxNumSplits |
|      | result |             | runtime     | (observed)  | (estim.)    |              | ycles        |              |              |              |
|==================================================================================================================================================|
|    1 | Best   |    0.097633 |      129.13 |    0.097633 |    0.097633 |   AdaBoostM1 |           71 |      0.31254 |           10 |          455 |
|    2 | Accept |     0.34389 |      25.024 |    0.097633 |      0.1162 |     RUSBoost |           86 |    0.0013709 |          323 |            2 |
|    3 | Accept |     0.32544 |      17.641 |    0.097633 |     0.11442 |          Bag |          420 |            - |         1697 |           32 |
|    4 | Accept |     0.10372 |       33.94 |    0.097633 |     0.11082 |  GentleBoost |          106 |    0.0085154 |            5 |            5 |
|    5 | Best   |    0.092238 |      194.97 |    0.092238 |    0.092564 |   AdaBoostM1 |          110 |      0.33264 |           14 |          562 |
|    6 | Accept |     0.13662 |      438.75 |    0.092238 |    0.092386 |   AdaBoostM1 |          164 |      0.99959 |            1 |          556 |
|    7 | Accept |     0.32544 |      1.0756 |    0.092238 |     0.09227 |   AdaBoostM1 |           57 |        0.234 |         2871 |           23 |
|    8 | Accept |     0.16255 |      18.952 |    0.092238 |    0.092284 |  GentleBoost |          169 |     0.018768 |           51 |            1 |
|    9 | Accept |     0.16185 |      553.96 |    0.092238 |      0.0923 |   AdaBoostM1 |          410 |    0.0022025 |           22 |         4628 |
|   10 | Accept |     0.15733 |      6.3813 |    0.092238 |    0.092299 |  GentleBoost |           11 |     0.018415 |           31 |           23 |
|   11 | Accept |     0.10929 |      50.766 |    0.092238 |    0.092307 |  GentleBoost |          236 |      0.83251 |            1 |            2 |
|   12 | Accept |    0.099896 |      212.76 |    0.092238 |    0.092303 |   AdaBoostM1 |          172 |      0.16077 |          135 |          730 |
|   13 | Best   |     0.05952 |      167.38 |     0.05952 |    0.059579 |  GentleBoost |          396 |    0.0092398 |            1 |            9 |
|   14 | Best   |    0.057605 |      271.73 |    0.057605 |     0.05762 |  GentleBoost |          499 |      0.20836 |            1 |           23 |
|   15 | Accept |     0.14567 |        9.64 |    0.057605 |    0.057616 |  GentleBoost |           18 |      0.02601 |            1 |           16 |
|   16 | Best   |    0.056213 |      215.75 |    0.056213 |    0.056222 |  GentleBoost |          497 |     0.012582 |            5 |           13 |
|   17 | Accept |    0.067351 |      355.68 |    0.056213 |    0.056614 |  GentleBoost |          492 |    0.0012875 |          217 |          230 |
|   18 | Accept |     0.32544 |     0.34883 |    0.056213 |    0.056207 |   AdaBoostM1 |           14 |     0.030409 |         2304 |         2060 |
|   19 | Accept |    0.075357 |      222.07 |    0.056213 |    0.056269 |  GentleBoost |          248 |     0.028158 |           13 |          101 |
|   20 | Accept |    0.096067 |      645.72 |    0.056213 |    0.056241 |  GentleBoost |          485 |     0.001153 |            3 |         3401 |
|==================================================================================================================================================|
| Iter | Eval   | Objective   | Objective   | BestSoFar   | BestSoFar   |       Method | NumLearningC-|    LearnRate |  MinLeafSize | MaxNumSplits |
|      | result |             | runtime     | (observed)  | (estim.)    |              | ycles        |              |              |              |
|==================================================================================================================================================|
|   21 | Accept |     0.15976 |      148.65 |    0.056213 |    0.056242 |   AdaBoostM1 |          386 |       0.6647 |           15 |            2 |
|   22 | Accept |     0.24347 |      29.647 |    0.056213 |    0.056238 |  GentleBoost |          385 |      0.77064 |         1850 |         5218 |
|   23 | Accept |    0.065437 |      485.21 |    0.056213 |    0.056247 |  GentleBoost |          487 |      0.00101 |           38 |          193 |
|   24 | Accept |    0.071354 |      414.84 |    0.056213 |    0.056209 |  GentleBoost |          485 |     0.019732 |            2 |           98 |
|   25 | Accept |    0.066481 |      324.24 |    0.056213 |    0.056212 |  GentleBoost |          466 |      0.14301 |          230 |           42 |
|   26 | Accept |    0.083536 |      796.01 |    0.056213 |    0.056214 |   AdaBoostM1 |          495 |     0.075286 |           20 |          105 |
|   27 | Accept |     0.27793 |      10.636 |    0.056213 |    0.056223 |   AdaBoostM1 |           14 |    0.0047532 |            1 |            8 |
|   28 | Accept |     0.12252 |      19.129 |    0.056213 |    0.056218 |  GentleBoost |           15 |      0.25055 |            1 |         5487 |
|   29 | Accept |    0.058649 |      202.62 |    0.056213 |     0.05736 |  GentleBoost |          468 |    0.0022018 |            2 |           12 |
|   30 | Accept |    0.060912 |      263.97 |    0.056213 |    0.057069 |  GentleBoost |          478 |    0.0035299 |           10 |           24 |

__________________________________________________________
Optimization completed.
MaxObjectiveEvaluations of 30 reached.
Total function evaluations: 30
Total elapsed time: 6271.5348 seconds
Total objective function evaluation time: 6266.5983

Best observed feasible point:
      Method       NumLearningCycles    LearnRate    MinLeafSize    MaxNumSplits
    ___________    _________________    _________    ___________    ____________

    GentleBoost           497           0.012582          5              13     

Observed objective function value = 0.056213
Estimated objective function value = 0.057467
Function evaluation time = 215.7505

Best estimated feasible point (according to models):
      Method       NumLearningCycles    LearnRate    MinLeafSize    MaxNumSplits
    ___________    _________________    _________    ___________    ____________

    GentleBoost           468           0.0022018         2              12     

Estimated objective function value = 0.057069
Estimated function evaluation time = 203.2682

Training completed in 6322.1652 seconds
Selected method: GentleBoost
Number of learning cycles: 468
Training cross-validated ensemble model with best hyperparameters...
=== VALIDATION PERFORMANCE (5-fold CV, 17 sensors) ===
Observation-level validation metrics:
Accuracy: 0.93091
Sensitivity: 0.85989
Specificity: 0.96517
Precision: 0.92255
F1 Score: 0.89012
Observation-level validation confusion matrix:
        1608         262
         135        3741

Sample-level validation metrics:
Accuracy: 0.99112
Sensitivity: 0.97273
Specificity: 1
Precision: 1
F1 Score: 0.98618
Sample-level validation confusion matrix:
   107     3
     0   228

=== TEST PERFORMANCE (10% held-out data, 17 sensors) ===
Observation-level test metrics:
Accuracy: 0.89442
Sensitivity: 0.87783
Specificity: 0.90271
Precision: 0.81857
F1 Score: 0.84716
Observation-level test confusion matrix:
   194    27
    43   399

Sample-level test metrics:
Accuracy: 0.97436
Sensitivity: 1
Specificity: 0.96154
Precision: 0.92857
F1 Score: 0.96296
Sample-level test confusion matrix:
    13     0
     1    25

Processing sensor combination 17/32: 3   5   6   8  10  13  14  15  16  21  22  23  24  29  30  32 sensors
Total samples: 377
Class 1 samples: 123
Class 2 samples: 254
Train-Test Split:
Training samples: 338 (110 from class 1, 228 from class 2)
Testing samples: 39 (13 from class 1, 26 from class 2)
Training observations: 5408
Testing observations: 624
Fold 1: 68 samples (22 from class 1, 46 from class 2)
Fold 2: 68 samples (22 from class 1, 46 from class 2)
Fold 3: 68 samples (22 from class 1, 46 from class 2)
Fold 4: 67 samples (22 from class 1, 45 from class 2)
Fold 5: 67 samples (22 from class 1, 45 from class 2)
Training optimizable ensemble model...
|==================================================================================================================================================|
| Iter | Eval   | Objective   | Objective   | BestSoFar   | BestSoFar   |       Method | NumLearningC-|    LearnRate |  MinLeafSize | MaxNumSplits |
|      | result |             | runtime     | (observed)  | (estim.)    |              | ycles        |              |              |              |
|==================================================================================================================================================|
|    1 | Best   |     0.26498 |      1.9726 |     0.26498 |     0.26498 |  GentleBoost |           21 |       0.4929 |         1469 |         3594 |
|    2 | Best   |     0.21912 |      6.4463 |     0.21912 |     0.22262 |   LogitBoost |           10 |      0.02075 |            3 |           55 |
|    3 | Accept |     0.32544 |      3.5986 |     0.21912 |     0.22377 |   AdaBoostM1 |          234 |      0.14554 |         2476 |         3695 |
|    4 | Best   |    0.095229 |       67.24 |    0.095229 |     0.10285 |  GentleBoost |          116 |    0.0027229 |          263 |         3236 |
|    5 | Accept |     0.12186 |        36.8 |    0.095229 |    0.096827 |  GentleBoost |           84 |    0.0029427 |          401 |          503 |
|    6 | Best   |    0.066013 |      305.26 |    0.066013 |    0.066123 |  GentleBoost |          324 |    0.0024947 |          104 |          970 |
|    7 | Accept |    0.096709 |      104.11 |    0.066013 |     0.06606 |  GentleBoost |           89 |    0.0016931 |            6 |          639 |
|    8 | Best   |    0.063609 |      189.14 |    0.063609 |    0.063474 |  GentleBoost |          303 |    0.0010108 |           21 |           33 |
|    9 | Accept |     0.32304 |      32.046 |    0.063609 |    0.063452 |          Bag |          486 |            - |            1 |            3 |
|   10 | Accept |    0.070821 |      87.879 |    0.063609 |    0.063778 |  GentleBoost |          216 |     0.004139 |            1 |           12 |
|   11 | Accept |    0.084135 |      565.17 |    0.063609 |    0.063767 |  GentleBoost |          500 |       0.7221 |           10 |          449 |
|   12 | Accept |    0.085984 |       49.27 |    0.063609 |    0.063875 |  GentleBoost |          233 |    0.0013225 |           33 |            3 |
|   13 | Accept |     0.10059 |      563.88 |    0.063609 |    0.073425 |  GentleBoost |          411 |    0.0011039 |            1 |         3553 |
|   14 | Accept |    0.080621 |      71.287 |    0.063609 |    0.074911 |  GentleBoost |          231 |      0.02822 |           50 |            5 |
|   15 | Accept |      0.3382 |      2.8938 |    0.063609 |    0.074425 |     RUSBoost |           10 |      0.03623 |            3 |            2 |
|   16 | Accept |     0.32544 |      7.1182 |    0.063609 |    0.066414 |  GentleBoost |          433 |     0.032429 |         2571 |            1 |
|   17 | Accept |     0.13462 |      9.7899 |    0.063609 |    0.067524 |  GentleBoost |           12 |      0.52333 |           43 |         5311 |
|   18 | Accept |     0.24686 |      1.6266 |    0.063609 |    0.063709 |  GentleBoost |           14 |     0.002722 |            1 |            1 |
|   19 | Accept |    0.079142 |      113.85 |    0.063609 |    0.066995 |  GentleBoost |          134 |     0.060667 |           52 |          548 |
|   20 | Accept |    0.066383 |      366.88 |    0.063609 |    0.065951 |  GentleBoost |          401 |      0.44058 |           41 |         4822 |
|==================================================================================================================================================|
| Iter | Eval   | Objective   | Objective   | BestSoFar   | BestSoFar   |       Method | NumLearningC-|    LearnRate |  MinLeafSize | MaxNumSplits |
|      | result |             | runtime     | (observed)  | (estim.)    |              | ycles        |              |              |              |
|==================================================================================================================================================|
|   21 | Accept |     0.12925 |      39.947 |    0.063609 |    0.066907 |  GentleBoost |          369 |     0.015435 |            2 |            1 |
|   22 | Accept |    0.078772 |      302.38 |    0.063609 |    0.067488 |  GentleBoost |          282 |     0.032857 |           16 |         5116 |
|   23 | Accept |     0.07267 |      495.75 |    0.063609 |    0.070066 |  GentleBoost |          496 |      0.71412 |           25 |         2623 |
|   24 | Best   |     0.06324 |      376.48 |     0.06324 |    0.064396 |  GentleBoost |          491 |      0.19413 |           76 |         3708 |
|   25 | Accept |    0.066198 |      385.67 |     0.06324 |    0.063414 |  GentleBoost |          500 |     0.056483 |           75 |         1778 |
|   26 | Accept |    0.069896 |      351.27 |     0.06324 |    0.063411 |  GentleBoost |          493 |      0.00298 |            1 |           60 |
|   27 | Accept |    0.069896 |      145.01 |     0.06324 |    0.063427 |  GentleBoost |          236 |     0.001264 |            2 |           38 |
|   28 | Best   |    0.059172 |      331.03 |    0.059172 |    0.059235 |  GentleBoost |          489 |      0.27438 |           46 |           35 |
|   29 | Accept |     0.32544 |      6.8029 |    0.059172 |    0.059241 |   LogitBoost |          399 |     0.010348 |         2666 |         4559 |
|   30 | Accept |    0.061391 |      277.06 |    0.059172 |    0.059312 |  GentleBoost |          499 |      0.25293 |           28 |           24 |

__________________________________________________________
Optimization completed.
MaxObjectiveEvaluations of 30 reached.
Total function evaluations: 30
Total elapsed time: 5302.5156 seconds
Total objective function evaluation time: 5297.6628

Best observed feasible point:
      Method       NumLearningCycles    LearnRate    MinLeafSize    MaxNumSplits
    ___________    _________________    _________    ___________    ____________

    GentleBoost           489            0.27438         46              35     

Observed objective function value = 0.059172
Estimated objective function value = 0.059312
Function evaluation time = 331.0315

Best estimated feasible point (according to models):
      Method       NumLearningCycles    LearnRate    MinLeafSize    MaxNumSplits
    ___________    _________________    _________    ___________    ____________

    GentleBoost           489            0.27438         46              35     

Estimated objective function value = 0.059312
Estimated function evaluation time = 321.5629

Training completed in 5383.3391 seconds
Selected method: GentleBoost
Number of learning cycles: 489
Training cross-validated ensemble model with best hyperparameters...
=== VALIDATION PERFORMANCE (5-fold CV, 16 sensors) ===
Observation-level validation metrics:
Accuracy: 0.92973
Sensitivity: 0.85284
Specificity: 0.96683
Precision: 0.9254
F1 Score: 0.88764
Observation-level validation confusion matrix:
        1501         259
         121        3527

Sample-level validation metrics:
Accuracy: 0.99112
Sensitivity: 0.98182
Specificity: 0.99561
Precision: 0.99083
F1 Score: 0.9863
Sample-level validation confusion matrix:
   108     2
     1   227

=== TEST PERFORMANCE (10% held-out data, 16 sensors) ===
Observation-level test metrics:
Accuracy: 0.89583
Sensitivity: 0.86538
Specificity: 0.91106
Precision: 0.82949
F1 Score: 0.84706
Observation-level test confusion matrix:
   180    28
    37   379

Sample-level test metrics:
Accuracy: 0.94872
Sensitivity: 1
Specificity: 0.92308
Precision: 0.86667
F1 Score: 0.92857
Sample-level test confusion matrix:
    13     0
     2    24

Processing sensor combination 18/32: 3   5   6   8  10  13  14  15  16  21  22  24  29  30  32 sensors
Total samples: 377
Class 1 samples: 123
Class 2 samples: 254
Train-Test Split:
Training samples: 338 (110 from class 1, 228 from class 2)
Testing samples: 39 (13 from class 1, 26 from class 2)
Training observations: 5070
Testing observations: 585
Fold 1: 68 samples (22 from class 1, 46 from class 2)
Fold 2: 68 samples (22 from class 1, 46 from class 2)
Fold 3: 68 samples (22 from class 1, 46 from class 2)
Fold 4: 67 samples (22 from class 1, 45 from class 2)
Fold 5: 67 samples (22 from class 1, 45 from class 2)
Training optimizable ensemble model...
|==================================================================================================================================================|
| Iter | Eval   | Objective   | Objective   | BestSoFar   | BestSoFar   |       Method | NumLearningC-|    LearnRate |  MinLeafSize | MaxNumSplits |
|      | result |             | runtime     | (observed)  | (estim.)    |              | ycles        |              |              |              |
|==================================================================================================================================================|
|    1 | Best   |     0.32544 |      17.198 |     0.32544 |     0.32544 |          Bag |          446 |            - |         1516 |            4 |
|    2 | Best   |     0.16548 |      77.117 |     0.16548 |     0.17411 |          Bag |          382 |            - |            8 |         2932 |
|    3 | Accept |     0.24872 |      26.152 |     0.16548 |     0.17187 |   AdaBoostM1 |           29 |    0.0038657 |            2 |           31 |
|    4 | Accept |     0.36529 |      11.469 |     0.16548 |     0.17311 |     RUSBoost |           61 |     0.034573 |          528 |         2437 |
|    5 | Accept |     0.16607 |      79.378 |     0.16548 |     0.16546 |          Bag |          407 |            - |           10 |         2345 |
|    6 | Accept |     0.32544 |      4.3498 |     0.16548 |     0.16547 |   AdaBoostM1 |           24 |    0.0055842 |         1033 |         1462 |
|    7 | Accept |     0.18245 |      348.57 |     0.16548 |     0.16546 |   AdaBoostM1 |          220 |    0.0037019 |            1 |         1373 |
|    8 | Accept |     0.27061 |      8.6366 |     0.16548 |     0.16546 |   AdaBoostM1 |           14 |     0.003457 |          214 |         4047 |
|    9 | Best   |     0.15049 |      82.424 |     0.15049 |     0.15051 |          Bag |          358 |            - |            1 |          511 |
|   10 | Accept |     0.23215 |       14.94 |     0.15049 |     0.15052 |          Bag |          117 |            - |            1 |           29 |
|   11 | Accept |     0.23195 |      40.529 |     0.15049 |     0.15052 |   AdaBoostM1 |           25 |    0.0010751 |            1 |         4357 |
|   12 | Accept |     0.15562 |      14.965 |     0.15049 |     0.15055 |          Bag |           64 |            - |            1 |         1612 |
|   13 | Accept |     0.21321 |      41.827 |     0.15049 |     0.15052 |   AdaBoostM1 |           26 |    0.0098357 |            1 |         4722 |
|   14 | Best   |     0.12801 |      777.45 |     0.12801 |     0.12803 |   AdaBoostM1 |          320 |      0.88788 |            1 |          513 |
|   15 | Accept |     0.13116 |        1231 |     0.12801 |     0.12802 |   AdaBoostM1 |          478 |      0.98872 |            2 |          729 |
|   16 | Accept |     0.15661 |      34.882 |     0.12801 |     0.12805 |   AdaBoostM1 |           15 |      0.87469 |            1 |          878 |
|   17 | Best   |     0.10533 |      594.48 |     0.10533 |     0.10533 |  GentleBoost |          477 |    0.0022934 |            1 |         3757 |
|   18 | Best   |    0.077318 |      99.217 |    0.077318 |    0.077328 |  GentleBoost |          136 |     0.011391 |           63 |         4922 |
|   19 | Best   |    0.062722 |      338.39 |    0.062722 |    0.062731 |  GentleBoost |          446 |    0.0076366 |          129 |          301 |
|   20 | Accept |     0.13097 |      11.603 |    0.062722 |    0.062747 |  GentleBoost |           13 |      0.44113 |           23 |          291 |
|==================================================================================================================================================|
| Iter | Eval   | Objective   | Objective   | BestSoFar   | BestSoFar   |       Method | NumLearningC-|    LearnRate |  MinLeafSize | MaxNumSplits |
|      | result |             | runtime     | (observed)  | (estim.)    |              | ycles        |              |              |              |
|==================================================================================================================================================|
|   21 | Accept |     0.24872 |      26.783 |    0.062722 |    0.062752 |  GentleBoost |          441 |    0.0014742 |         1765 |         1277 |
|   22 | Accept |    0.074359 |      404.77 |    0.062722 |    0.062755 |  GentleBoost |          463 |    0.0011756 |           33 |          737 |
|   23 | Accept |    0.085799 |      69.996 |    0.062722 |    0.062785 |  GentleBoost |          109 |    0.0012713 |           91 |          654 |
|   24 | Accept |    0.063116 |       349.3 |    0.062722 |    0.062805 |  GentleBoost |          493 |      0.32985 |           72 |          747 |
|   25 | Accept |     0.06785 |       340.3 |    0.062722 |    0.062799 |  GentleBoost |          462 |      0.26617 |          141 |           22 |
|   26 | Accept |    0.065483 |      330.79 |    0.062722 |    0.062814 |  GentleBoost |          479 |    0.0039202 |           77 |           52 |
|   27 | Accept |    0.095858 |      529.87 |    0.062722 |    0.062822 |  GentleBoost |          483 |      0.46598 |            6 |         4169 |
|   28 | Accept |    0.065878 |      297.28 |    0.062722 |    0.062842 |  GentleBoost |          467 |      0.71392 |           95 |          178 |
|   29 | Accept |     0.12663 |      51.299 |    0.062722 |    0.062825 |  GentleBoost |          497 |     0.062822 |           69 |            1 |
|   30 | Accept |    0.069231 |      271.59 |    0.062722 |    0.062843 |  GentleBoost |          401 |    0.0036259 |          168 |           37 |

__________________________________________________________
Optimization completed.
MaxObjectiveEvaluations of 30 reached.
Total function evaluations: 30
Total elapsed time: 6531.5898 seconds
Total objective function evaluation time: 6526.588

Best observed feasible point:
      Method       NumLearningCycles    LearnRate    MinLeafSize    MaxNumSplits
    ___________    _________________    _________    ___________    ____________

    GentleBoost           446           0.0076366        129            301     

Observed objective function value = 0.062722
Estimated objective function value = 0.062843
Function evaluation time = 338.3916

Best estimated feasible point (according to models):
      Method       NumLearningCycles    LearnRate    MinLeafSize    MaxNumSplits
    ___________    _________________    _________    ___________    ____________

    GentleBoost           446           0.0076366        129            301     

Estimated objective function value = 0.062843
Estimated function evaluation time = 298.4234

Training completed in 6625.1764 seconds
Selected method: GentleBoost
Number of learning cycles: 446
Training cross-validated ensemble model with best hyperparameters...
=== VALIDATION PERFORMANCE (5-fold CV, 15 sensors) ===
Observation-level validation metrics:
Accuracy: 0.92623
Sensitivity: 0.84485
Specificity: 0.9655
Precision: 0.92196
F1 Score: 0.88172
Observation-level validation confusion matrix:
        1394         256
         118        3302

Sample-level validation metrics:
Accuracy: 0.98225
Sensitivity: 0.94545
Specificity: 1
Precision: 1
F1 Score: 0.97196
Sample-level validation confusion matrix:
   104     6
     0   228

=== TEST PERFORMANCE (10% held-out data, 15 sensors) ===
Observation-level test metrics:
Accuracy: 0.89402
Sensitivity: 0.86667
Specificity: 0.90769
Precision: 0.82439
F1 Score: 0.845
Observation-level test confusion matrix:
   169    26
    36   354

Sample-level test metrics:
Accuracy: 0.94872
Sensitivity: 0.92308
Specificity: 0.96154
Precision: 0.92308
F1 Score: 0.92308
Sample-level test confusion matrix:
    12     1
     1    25

Processing sensor combination 19/32: 5   6   8  10  13  14  15  16  21  22  24  29  30  32 sensors
Total samples: 377
Class 1 samples: 123
Class 2 samples: 254
Train-Test Split:
Training samples: 338 (110 from class 1, 228 from class 2)
Testing samples: 39 (13 from class 1, 26 from class 2)
Training observations: 4732
Testing observations: 546
Fold 1: 68 samples (22 from class 1, 46 from class 2)
Fold 2: 68 samples (22 from class 1, 46 from class 2)
Fold 3: 68 samples (22 from class 1, 46 from class 2)
Fold 4: 67 samples (22 from class 1, 45 from class 2)
Fold 5: 67 samples (22 from class 1, 45 from class 2)
Training optimizable ensemble model...
|==================================================================================================================================================|
| Iter | Eval   | Objective   | Objective   | BestSoFar   | BestSoFar   |       Method | NumLearningC-|    LearnRate |  MinLeafSize | MaxNumSplits |
|      | result |             | runtime     | (observed)  | (estim.)    |              | ycles        |              |              |              |
|==================================================================================================================================================|
|    1 | Best   |    0.079459 |      72.222 |    0.079459 |    0.079459 |  GentleBoost |          112 |      0.14402 |           70 |         1792 |
|    2 | Accept |       0.265 |      10.702 |    0.079459 |    0.086836 |   AdaBoostM1 |           60 |       0.1494 |          533 |            1 |
|    3 | Accept |     0.20013 |      6.2989 |    0.079459 |    0.090308 |          Bag |           43 |            - |            2 |           75 |
|    4 | Accept |     0.27388 |      10.325 |    0.079459 |     0.07967 |   AdaBoostM1 |           23 |    0.0010597 |           64 |            4 |
|    5 | Accept |     0.24472 |      1.2835 |    0.079459 |    0.079476 |  GentleBoost |           12 |    0.0094988 |            1 |            1 |
|    6 | Best   |    0.068681 |      204.04 |    0.068681 |    0.068702 |  GentleBoost |          336 |      0.26807 |           84 |         4725 |
|    7 | Accept |     0.21365 |      12.017 |    0.068681 |    0.068708 |   LogitBoost |           15 |    0.0010128 |           11 |         4730 |
|    8 | Accept |     0.24112 |      5.5339 |    0.068681 |    0.068711 |     RUSBoost |           10 |     0.023637 |           47 |         4714 |
|    9 | Accept |    0.072274 |       361.8 |    0.068681 |     0.06891 |  GentleBoost |          447 |     0.029314 |           31 |         4712 |
|   10 | Accept |     0.32544 |      6.3848 |    0.068681 |    0.068736 |  GentleBoost |          391 |     0.087194 |         2175 |         4589 |
|   11 | Accept |     0.11031 |      16.545 |    0.068681 |    0.068713 |  GentleBoost |           24 |    0.0027212 |           49 |         4677 |
|   12 | Best   |    0.063821 |      186.29 |    0.063821 |    0.063739 |  GentleBoost |          499 |     0.010867 |           51 |           11 |
|   13 | Accept |    0.067625 |      326.98 |    0.063821 |    0.063976 |  GentleBoost |          473 |    0.0022114 |           57 |           95 |
|   14 | Accept |    0.067413 |      272.61 |    0.063821 |    0.066108 |  GentleBoost |          452 |      0.67005 |           56 |           29 |
|   15 | Accept |    0.087701 |      91.661 |    0.063821 |    0.063989 |  GentleBoost |          491 |     0.012302 |           70 |            2 |
|   16 | Accept |     0.11982 |      48.647 |    0.063821 |    0.063806 |  GentleBoost |          476 |      0.17093 |           25 |            1 |
|   17 | Accept |    0.069738 |      311.85 |    0.063821 |    0.064907 |  GentleBoost |          420 |      0.10489 |           49 |         4398 |
|   18 | Accept |    0.070583 |      340.63 |    0.063821 |    0.064012 |  GentleBoost |          498 |      0.39289 |           61 |         4470 |
|   19 | Accept |    0.072063 |         368 |    0.063821 |    0.066332 |  GentleBoost |          476 |    0.0010361 |           42 |          182 |
|   20 | Accept |    0.068893 |      345.64 |    0.063821 |    0.064104 |  GentleBoost |          494 |      0.64083 |           58 |          550 |
|==================================================================================================================================================|
| Iter | Eval   | Objective   | Objective   | BestSoFar   | BestSoFar   |       Method | NumLearningC-|    LearnRate |  MinLeafSize | MaxNumSplits |
|      | result |             | runtime     | (observed)  | (estim.)    |              | ycles        |              |              |              |
|==================================================================================================================================================|
|   21 | Accept |    0.069315 |      243.75 |    0.063821 |    0.064177 |  GentleBoost |          349 |    0.0082177 |          128 |         4048 |
|   22 | Accept |     0.11327 |       23.48 |    0.063821 |    0.064337 |  GentleBoost |           33 |       0.3822 |          115 |         4254 |
|   23 | Accept |    0.074176 |      82.672 |    0.063821 |    0.064388 |  GentleBoost |          272 |    0.0020953 |           47 |            7 |
|   24 | Accept |     0.06847 |      350.67 |    0.063821 |    0.064424 |  GentleBoost |          466 |    0.0029008 |          110 |          646 |
|   25 | Accept |    0.066145 |      146.57 |    0.063821 |    0.064411 |  GentleBoost |          474 |      0.78537 |           45 |            7 |
|   26 | Accept |    0.088969 |      433.79 |    0.063821 |    0.064317 |  GentleBoost |          438 |     0.020247 |           10 |         4440 |
|   27 | Accept |    0.097844 |      49.804 |    0.063821 |    0.064222 |  GentleBoost |           52 |     0.055411 |           14 |         4688 |
|   28 | Accept |    0.096999 |      443.62 |    0.063821 |    0.064098 |  GentleBoost |          394 |      0.38192 |            2 |         4676 |
|   29 | Accept |     0.13314 |      12.719 |    0.063821 |    0.064083 |  GentleBoost |           12 |    0.0013285 |            1 |         4562 |
|   30 | Accept |    0.064877 |      240.71 |    0.063821 |    0.064101 |  GentleBoost |          486 |     0.018308 |           38 |           21 |

__________________________________________________________
Optimization completed.
MaxObjectiveEvaluations of 30 reached.
Total function evaluations: 30
Total elapsed time: 5032.3165 seconds
Total objective function evaluation time: 5027.2517

Best observed feasible point:
      Method       NumLearningCycles    LearnRate    MinLeafSize    MaxNumSplits
    ___________    _________________    _________    ___________    ____________

    GentleBoost           499           0.010867         51              11     

Observed objective function value = 0.063821
Estimated objective function value = 0.064101
Function evaluation time = 186.2877

Best estimated feasible point (according to models):
      Method       NumLearningCycles    LearnRate    MinLeafSize    MaxNumSplits
    ___________    _________________    _________    ___________    ____________

    GentleBoost           499           0.010867         51              11     

Estimated objective function value = 0.064101
Estimated function evaluation time = 194.0036

Training completed in 5080.1009 seconds
Selected method: GentleBoost
Number of learning cycles: 499
Training cross-validated ensemble model with best hyperparameters...
=== VALIDATION PERFORMANCE (5-fold CV, 14 sensors) ===
Observation-level validation metrics:
Accuracy: 0.92857
Sensitivity: 0.8513
Specificity: 0.96585
Precision: 0.92324
F1 Score: 0.88581
Observation-level validation confusion matrix:
        1311         229
         109        3083

Sample-level validation metrics:
Accuracy: 0.99408
Sensitivity: 0.98182
Specificity: 1
Precision: 1
F1 Score: 0.99083
Sample-level validation confusion matrix:
   108     2
     0   228

=== TEST PERFORMANCE (10% held-out data, 14 sensors) ===
Observation-level test metrics:
Accuracy: 0.90842
Sensitivity: 0.92308
Specificity: 0.9011
Precision: 0.82353
F1 Score: 0.87047
Observation-level test confusion matrix:
   168    14
    36   328

Sample-level test metrics:
Accuracy: 0.97436
Sensitivity: 1
Specificity: 0.96154
Precision: 0.92857
F1 Score: 0.96296
Sample-level test confusion matrix:
    13     0
     1    25

Processing sensor combination 20/32: 5   8  10  13  14  15  16  21  22  24  29  30  32 sensors
Total samples: 377
Class 1 samples: 123
Class 2 samples: 254
Train-Test Split:
Training samples: 338 (110 from class 1, 228 from class 2)
Testing samples: 39 (13 from class 1, 26 from class 2)
Training observations: 4394
Testing observations: 507
Fold 1: 68 samples (22 from class 1, 46 from class 2)
Fold 2: 68 samples (22 from class 1, 46 from class 2)
Fold 3: 68 samples (22 from class 1, 46 from class 2)
Fold 4: 67 samples (22 from class 1, 45 from class 2)
Fold 5: 67 samples (22 from class 1, 45 from class 2)
Training optimizable ensemble model...
|==================================================================================================================================================|
| Iter | Eval   | Objective   | Objective   | BestSoFar   | BestSoFar   |       Method | NumLearningC-|    LearnRate |  MinLeafSize | MaxNumSplits |
|      | result |             | runtime     | (observed)  | (estim.)    |              | ycles        |              |              |              |
|==================================================================================================================================================|
|    1 | Best   |     0.16067 |      9.0141 |     0.16067 |     0.16067 |          Bag |           49 |            - |            5 |          427 |
|    2 | Accept |     0.34183 |      9.2381 |     0.16067 |     0.16788 |     RUSBoost |           90 |    0.0070464 |          679 |            9 |
|    3 | Best   |     0.14065 |      75.715 |     0.14065 |      0.1491 |   AdaBoostM1 |          114 |      0.13584 |          200 |         3086 |
|    4 | Accept |     0.20005 |      27.757 |     0.14065 |     0.14602 |     RUSBoost |           50 |      0.97347 |            2 |           21 |
|    5 | Best   |     0.11721 |      189.22 |     0.11721 |      0.1177 |   AdaBoostM1 |          272 |      0.11616 |          193 |         3388 |
|    6 | Accept |     0.15362 |      73.907 |     0.11721 |     0.11724 |   AdaBoostM1 |          106 |      0.08994 |          170 |         2690 |
|    7 | Accept |     0.21871 |      48.228 |     0.11721 |     0.11724 |   AdaBoostM1 |          478 |       0.2299 |         1167 |         4232 |
|    8 | Accept |      0.1436 |      342.21 |     0.11721 |     0.11723 |   AdaBoostM1 |          415 |      0.01641 |          106 |         4221 |
|    9 | Accept |      0.2492 |      209.55 |     0.11721 |     0.11724 |   AdaBoostM1 |          460 |    0.0015456 |          248 |         3747 |
|   10 | Best   |    0.076695 |      412.83 |    0.076695 |    0.076702 |   AdaBoostM1 |          450 |      0.54164 |           74 |         4344 |
|   11 | Accept |     0.08853 |         624 |    0.076695 |    0.076692 |   AdaBoostM1 |          457 |      0.87261 |           16 |         4263 |
|   12 | Accept |     0.08193 |      293.81 |    0.076695 |     0.07669 |   AdaBoostM1 |          277 |      0.28064 |           44 |         4126 |
|   13 | Accept |    0.084206 |      634.09 |    0.076695 |    0.076681 |   AdaBoostM1 |          479 |      0.97862 |           19 |         1851 |
|   14 | Accept |    0.085116 |      259.15 |    0.076695 |    0.076688 |   AdaBoostM1 |          263 |      0.97419 |           56 |          466 |
|   15 | Best   |    0.076013 |      524.53 |    0.076013 |    0.075582 |   AdaBoostM1 |          473 |      0.35829 |           38 |          111 |
|   16 | Accept |      0.3036 |      36.589 |    0.076013 |    0.075623 |          Bag |          491 |            - |          254 |            6 |
|   17 | Accept |     0.24238 |      204.66 |    0.076013 |    0.075906 |   AdaBoostM1 |          472 |    0.0042181 |            1 |            5 |
|   18 | Accept |     0.31998 |     0.61761 |    0.076013 |     0.07594 |          Bag |           10 |            - |            1 |            3 |
|   19 | Accept |     0.15999 |      116.07 |    0.076013 |    0.076079 |   AdaBoostM1 |          397 |       0.4223 |           50 |            2 |
|   20 | Accept |    0.094447 |      520.56 |    0.076013 |    0.076299 |   AdaBoostM1 |          435 |     0.091077 |           19 |          881 |
|==================================================================================================================================================|
| Iter | Eval   | Objective   | Objective   | BestSoFar   | BestSoFar   |       Method | NumLearningC-|    LearnRate |  MinLeafSize | MaxNumSplits |
|      | result |             | runtime     | (observed)  | (estim.)    |              | ycles        |              |              |              |
|==================================================================================================================================================|
|   21 | Accept |     0.14452 |      73.259 |    0.076013 |    0.076583 |          Bag |          374 |            - |            1 |         3325 |
|   22 | Accept |    0.078971 |      469.77 |    0.076013 |    0.076801 |   AdaBoostM1 |          487 |      0.34177 |           63 |          243 |
|   23 | Accept |    0.080564 |      595.32 |    0.076013 |    0.076801 |   AdaBoostM1 |          491 |      0.46613 |           26 |          283 |
|   24 | Accept |    0.076923 |      449.69 |    0.076013 |    0.076187 |   AdaBoostM1 |          427 |      0.30613 |           47 |         1254 |
|   25 | Accept |    0.076923 |      404.66 |    0.076013 |    0.076457 |   AdaBoostM1 |          399 |      0.91928 |           51 |         3032 |
|   26 | Best   |    0.071916 |       402.4 |    0.071916 |    0.074434 |   AdaBoostM1 |          413 |       0.3361 |           60 |         3281 |
|   27 | Accept |    0.072599 |      480.98 |    0.071916 |    0.074763 |   AdaBoostM1 |          456 |      0.85459 |           46 |          598 |
|   28 | Accept |    0.074875 |      466.26 |    0.071916 |    0.074041 |   AdaBoostM1 |          450 |      0.67185 |           50 |          566 |
|   29 | Accept |     0.15817 |      426.48 |    0.071916 |     0.07404 |     RUSBoost |          470 |    0.0022403 |            1 |         4223 |
|   30 | Accept |     0.37096 |      108.13 |    0.071916 |    0.072401 |     RUSBoost |          459 |    0.0016463 |            1 |            2 |

__________________________________________________________
Optimization completed.
MaxObjectiveEvaluations of 30 reached.
Total function evaluations: 30
Total elapsed time: 8493.5735 seconds
Total objective function evaluation time: 8488.6926

Best observed feasible point:
      Method      NumLearningCycles    LearnRate    MinLeafSize    MaxNumSplits
    __________    _________________    _________    ___________    ____________

    AdaBoostM1           413            0.3361          60             3281    

Observed objective function value = 0.071916
Estimated objective function value = 0.072401
Function evaluation time = 402.3979

Best estimated feasible point (according to models):
      Method      NumLearningCycles    LearnRate    MinLeafSize    MaxNumSplits
    __________    _________________    _________    ___________    ____________

    AdaBoostM1           413            0.3361          60             3281    

Estimated objective function value = 0.072401
Estimated function evaluation time = 405.9251

Training completed in 8600.7387 seconds
Selected method: AdaBoostM1
Number of learning cycles: 413
Training cross-validated ensemble model with best hyperparameters...
=== VALIDATION PERFORMANCE (5-fold CV, 13 sensors) ===
Observation-level validation metrics:
Accuracy: 0.92171
Sensitivity: 0.84056
Specificity: 0.96086
Precision: 0.91199
F1 Score: 0.87482
Observation-level validation confusion matrix:
        1202         228
         116        2848

Sample-level validation metrics:
Accuracy: 0.97929
Sensitivity: 0.94545
Specificity: 0.99561
Precision: 0.99048
F1 Score: 0.96744
Sample-level validation confusion matrix:
   104     6
     1   227

=== TEST PERFORMANCE (10% held-out data, 13 sensors) ===
Observation-level test metrics:
Accuracy: 0.87377
Sensitivity: 0.84024
Specificity: 0.89053
Precision: 0.7933
F1 Score: 0.81609
Observation-level test confusion matrix:
   142    27
    37   301

Sample-level test metrics:
Accuracy: 0.92308
Sensitivity: 0.84615
Specificity: 0.96154
Precision: 0.91667
F1 Score: 0.88
Sample-level test confusion matrix:
    11     2
     1    25

Processing sensor combination 21/32: 5   8  10  13  14  15  16  22  24  29  30  32 sensors
Total samples: 377
Class 1 samples: 123
Class 2 samples: 254
Train-Test Split:
Training samples: 338 (110 from class 1, 228 from class 2)
Testing samples: 39 (13 from class 1, 26 from class 2)
Training observations: 4056
Testing observations: 468
Fold 1: 68 samples (22 from class 1, 46 from class 2)
Fold 2: 68 samples (22 from class 1, 46 from class 2)
Fold 3: 68 samples (22 from class 1, 46 from class 2)
Fold 4: 67 samples (22 from class 1, 45 from class 2)
Fold 5: 67 samples (22 from class 1, 45 from class 2)
Training optimizable ensemble model...
|==================================================================================================================================================|
| Iter | Eval   | Objective   | Objective   | BestSoFar   | BestSoFar   |       Method | NumLearningC-|    LearnRate |  MinLeafSize | MaxNumSplits |
|      | result |             | runtime     | (observed)  | (estim.)    |              | ycles        |              |              |              |
|==================================================================================================================================================|
|    1 | Best   |     0.24827 |      29.958 |     0.24827 |     0.24827 |          Bag |          309 |            - |          117 |          145 |
|    2 | Best   |    0.091716 |      69.214 |    0.091716 |    0.097941 |   LogitBoost |          308 |      0.87599 |            1 |            5 |
|    3 | Accept |     0.20316 |      262.26 |    0.091716 |    0.099809 |   AdaBoostM1 |          224 |    0.0012488 |            2 |          384 |
|    4 | Accept |      0.3289 |      1.4852 |    0.091716 |    0.092022 |   LogitBoost |           12 |     0.019962 |          782 |           26 |
|    5 | Accept |     0.13141 |      129.91 |    0.091716 |    0.092504 |   LogitBoost |          149 |      0.12887 |            1 |          665 |
|    6 | Accept |     0.12894 |      150.95 |    0.091716 |    0.091755 |   LogitBoost |          486 |     0.051554 |            2 |           13 |
|    7 | Accept |     0.26356 |      1.2836 |    0.091716 |    0.091755 |   LogitBoost |           14 |       0.6831 |            1 |            1 |
|    8 | Accept |     0.23841 |      81.232 |    0.091716 |    0.091756 |   LogitBoost |          263 |    0.0041169 |           19 |            9 |
|    9 | Accept |     0.13067 |      563.86 |    0.091716 |    0.091759 |   LogitBoost |          489 |      0.19069 |            1 |         1761 |
|   10 | Accept |     0.33111 |      21.383 |    0.091716 |    0.091734 |   LogitBoost |          248 |    0.0024794 |            1 |            1 |
|   11 | Accept |     0.16001 |      45.527 |    0.091716 |     0.09175 |   LogitBoost |          298 |      0.26537 |            4 |            2 |
|   12 | Best   |    0.082101 |      211.75 |    0.082101 |    0.082086 |   LogitBoost |          490 |      0.96853 |          203 |           63 |
|   13 | Best   |    0.074704 |      154.25 |    0.074704 |    0.074678 |   LogitBoost |          498 |      0.95657 |            2 |           13 |
|   14 | Accept |     0.12697 |      54.591 |    0.074704 |    0.071785 |   LogitBoost |          287 |      0.93956 |          548 |           31 |
|   15 | Accept |     0.16321 |      463.62 |    0.074704 |    0.074721 |   LogitBoost |          481 |      0.97338 |            2 |           82 |
|   16 | Accept |     0.11958 |      104.64 |    0.074704 |     0.07472 |   LogitBoost |          489 |      0.41565 |          499 |          191 |
|   17 | Best   |    0.071499 |      159.35 |    0.071499 |    0.071504 |   LogitBoost |          491 |       0.8533 |           25 |           12 |
|   18 | Accept |     0.20537 |      154.18 |    0.071499 |    0.071504 |   LogitBoost |          162 |    0.0058301 |            1 |         3984 |
|   19 | Accept |    0.090976 |      110.36 |    0.071499 |    0.071529 |   LogitBoost |          485 |      0.67306 |            8 |            6 |
|   20 | Accept |    0.074704 |      192.73 |    0.071499 |    0.071547 |   LogitBoost |          495 |      0.64219 |           13 |           19 |
|==================================================================================================================================================|
| Iter | Eval   | Objective   | Objective   | BestSoFar   | BestSoFar   |       Method | NumLearningC-|    LearnRate |  MinLeafSize | MaxNumSplits |
|      | result |             | runtime     | (observed)  | (estim.)    |              | ycles        |              |              |              |
|==================================================================================================================================================|
|   21 | Accept |      0.1001 |      182.83 |    0.071499 |    0.071564 |   LogitBoost |          492 |      0.53245 |          249 |           39 |
|   22 | Accept |    0.086292 |      86.365 |    0.071499 |    0.071565 |   LogitBoost |          172 |      0.89423 |           83 |         2402 |
|   23 | Accept |     0.12204 |      36.771 |    0.071499 |    0.071566 |   LogitBoost |           42 |      0.91046 |            5 |         2800 |
|   24 | Accept |    0.087278 |      122.16 |    0.071499 |     0.07157 |   LogitBoost |          175 |      0.83478 |           28 |          798 |
|   25 | Accept |    0.076677 |      232.06 |    0.071499 |    0.071575 |   LogitBoost |          440 |      0.94691 |           76 |         1676 |
|   26 | Accept |    0.096647 |      232.65 |    0.071499 |    0.071577 |   LogitBoost |          373 |       0.1157 |           44 |         1544 |
|   27 | Accept |     0.26085 |      15.056 |    0.071499 |    0.071539 |   LogitBoost |          296 |      0.59067 |         1422 |         2967 |
|   28 | Accept |     0.13807 |       412.5 |    0.071499 |    0.071519 |   LogitBoost |          441 |      0.95934 |           25 |         2698 |
|   29 | Accept |    0.082101 |      193.16 |    0.071499 |    0.071519 |   LogitBoost |          299 |      0.60125 |          101 |          545 |
|   30 | Accept |    0.080128 |      222.26 |    0.071499 |    0.071521 |   LogitBoost |          408 |      0.61109 |           39 |           37 |

__________________________________________________________
Optimization completed.
MaxObjectiveEvaluations of 30 reached.
Total function evaluations: 30
Total elapsed time: 4703.2729 seconds
Total objective function evaluation time: 4698.3518

Best observed feasible point:
      Method      NumLearningCycles    LearnRate    MinLeafSize    MaxNumSplits
    __________    _________________    _________    ___________    ____________

    LogitBoost           491            0.8533          25              12     

Observed objective function value = 0.071499
Estimated objective function value = 0.071521
Function evaluation time = 159.3538

Best estimated feasible point (according to models):
      Method      NumLearningCycles    LearnRate    MinLeafSize    MaxNumSplits
    __________    _________________    _________    ___________    ____________

    LogitBoost           491            0.8533          25              12     

Estimated objective function value = 0.071521
Estimated function evaluation time = 166.438

Training completed in 4741.7449 seconds
Selected method: LogitBoost
Number of learning cycles: 491
Training cross-validated ensemble model with best hyperparameters...
=== VALIDATION PERFORMANCE (5-fold CV, 12 sensors) ===
Observation-level validation metrics:
Accuracy: 0.86834
Sensitivity: 0.65
Specificity: 0.97368
Precision: 0.92258
F1 Score: 0.76267
Observation-level validation confusion matrix:
         858         462
          72        2664

Sample-level validation metrics:
Accuracy: 0.94379
Sensitivity: 0.82727
Specificity: 1
Precision: 1
F1 Score: 0.90547
Sample-level validation confusion matrix:
    91    19
     0   228

=== TEST PERFORMANCE (10% held-out data, 12 sensors) ===
Observation-level test metrics:
Accuracy: 0.88889
Sensitivity: 0.83974
Specificity: 0.91346
Precision: 0.82911
F1 Score: 0.83439
Observation-level test confusion matrix:
   131    25
    27   285

Sample-level test metrics:
Accuracy: 0.94872
Sensitivity: 0.92308
Specificity: 0.96154
Precision: 0.92308
F1 Score: 0.92308
Sample-level test confusion matrix:
    12     1
     1    25

Processing sensor combination 22/32: 5   8  10  13  15  16  22  24  29  30  32 sensors
Total samples: 377
Class 1 samples: 123
Class 2 samples: 254
Train-Test Split:
Training samples: 338 (110 from class 1, 228 from class 2)
Testing samples: 39 (13 from class 1, 26 from class 2)
Training observations: 3718
Testing observations: 429
Fold 1: 68 samples (22 from class 1, 46 from class 2)
Fold 2: 68 samples (22 from class 1, 46 from class 2)
Fold 3: 68 samples (22 from class 1, 46 from class 2)
Fold 4: 67 samples (22 from class 1, 45 from class 2)
Fold 5: 67 samples (22 from class 1, 45 from class 2)
Training optimizable ensemble model...
|==================================================================================================================================================|
| Iter | Eval   | Objective   | Objective   | BestSoFar   | BestSoFar   |       Method | NumLearningC-|    LearnRate |  MinLeafSize | MaxNumSplits |
|      | result |             | runtime     | (observed)  | (estim.)    |              | ycles        |              |              |              |
|==================================================================================================================================================|
|    1 | Best   |     0.67456 |      1.4339 |     0.67456 |     0.67456 |     RUSBoost |           53 |      0.42473 |          999 |          451 |
|    2 | Best   |     0.32544 |      10.596 |     0.32544 |     0.33932 |          Bag |          365 |            - |         1325 |           60 |
|    3 | Best   |     0.16595 |      14.338 |     0.16595 |     0.18342 |     RUSBoost |           20 |      0.10006 |            4 |         1867 |
|    4 | Accept |     0.18558 |      3.4607 |     0.16595 |     0.17726 |  GentleBoost |           14 |    0.0026772 |           64 |            7 |
|    5 | Accept |     0.17644 |      14.352 |     0.16595 |     0.16599 |     RUSBoost |           21 |     0.075056 |            5 |          139 |
|    6 | Accept |     0.32544 |       7.744 |     0.16595 |       0.166 |  GentleBoost |          495 |     0.029131 |         1718 |            3 |
|    7 | Accept |     0.22835 |      1.6472 |     0.16595 |     0.16598 |  GentleBoost |           11 |     0.001935 |            4 |            2 |
|    8 | Best   |     0.14497 |      370.25 |     0.14497 |     0.14496 |     RUSBoost |          469 |     0.011154 |            1 |          540 |
|    9 | Best   |     0.13744 |      8.6435 |     0.13744 |     0.13745 |   LogitBoost |           12 |      0.94993 |            9 |         2208 |
|   10 | Accept |     0.27058 |      2.0891 |     0.13744 |     0.13746 |   LogitBoost |           11 |    0.0010863 |          256 |            3 |
|   11 | Accept |     0.18397 |         886 |     0.13744 |     0.13747 |   LogitBoost |          499 |      0.52289 |            1 |         1483 |
|   12 | Accept |     0.18666 |      58.205 |     0.13744 |     0.13747 |   AdaBoostM1 |           59 |    0.0088673 |            1 |          173 |
|   13 | Best   |     0.08553 |      249.85 |     0.08553 |    0.085547 |   AdaBoostM1 |          348 |      0.78504 |           76 |           47 |
|   14 | Accept |     0.32544 |        1.95 |     0.08553 |    0.085563 |   AdaBoostM1 |           31 |     0.014576 |         1227 |          910 |
|   15 | Accept |     0.28107 |      3.1408 |     0.08553 |    0.085553 |   AdaBoostM1 |           23 |      0.21866 |           18 |            1 |
|   16 | Accept |     0.24556 |      65.575 |     0.08553 |    0.085568 |   AdaBoostM1 |          497 |       0.0781 |           10 |            1 |
|   17 | Accept |     0.17859 |       262.3 |     0.08553 |    0.085577 |   AdaBoostM1 |          488 |     0.009647 |          150 |           60 |
|   18 | Accept |      0.2071 |      245.87 |     0.08553 |     0.08558 |   LogitBoost |          340 |    0.0010338 |            6 |         2368 |
|   19 | Best   |    0.081226 |      321.77 |    0.081226 |    0.081228 |   AdaBoostM1 |          477 |      0.88354 |          128 |         1818 |
|   20 | Accept |     0.32087 |     0.65823 |    0.081226 |     0.08123 |          Bag |           12 |            - |            1 |            2 |
|==================================================================================================================================================|
| Iter | Eval   | Objective   | Objective   | BestSoFar   | BestSoFar   |       Method | NumLearningC-|    LearnRate |  MinLeafSize | MaxNumSplits |
|      | result |             | runtime     | (observed)  | (estim.)    |              | ycles        |              |              |              |
|==================================================================================================================================================|
|   21 | Accept |     0.36148 |       2.651 |    0.081226 |    0.081224 |     RUSBoost |           13 |    0.0013739 |            1 |            2 |
|   22 | Accept |     0.24798 |      122.53 |    0.081226 |    0.081229 |     RUSBoost |          416 |      0.59403 |            2 |            5 |
|   23 | Accept |      0.1049 |      109.79 |    0.081226 |    0.081269 |   AdaBoostM1 |          224 |       0.9939 |          216 |          321 |
|   24 | Accept |     0.14013 |      390.11 |    0.081226 |    0.081234 |     RUSBoost |          478 |     0.051718 |            1 |         1651 |
|   25 | Accept |     0.08553 |      376.31 |    0.081226 |    0.081253 |   AdaBoostM1 |          399 |      0.92832 |           33 |          682 |
|   26 | Accept |     0.25767 |      1.5233 |    0.081226 |    0.081253 |   LogitBoost |           10 |      0.54232 |            4 |            2 |
|   27 | Accept |     0.12426 |      32.366 |    0.081226 |    0.081257 |   AdaBoostM1 |           46 |      0.92928 |           70 |          402 |
|   28 | Accept |     0.10543 |      62.501 |    0.081226 |    0.081264 |   LogitBoost |          193 |      0.76877 |          241 |         3116 |
|   29 | Accept |     0.32544 |      6.3576 |    0.081226 |    0.081241 |   LogitBoost |          401 |      0.61118 |         1809 |         3603 |
|   30 | Accept |    0.081226 |       196.7 |    0.081226 |    0.081217 |   LogitBoost |          400 |      0.99127 |           65 |         3711 |

__________________________________________________________
Optimization completed.
MaxObjectiveEvaluations of 30 reached.
Total function evaluations: 30
Total elapsed time: 3835.5215 seconds
Total objective function evaluation time: 3830.731

Best observed feasible point:
      Method      NumLearningCycles    LearnRate    MinLeafSize    MaxNumSplits
    __________    _________________    _________    ___________    ____________

    AdaBoostM1           477            0.88354         128            1818    

Observed objective function value = 0.081226
Estimated objective function value = 0.081247
Function evaluation time = 321.7719

Best estimated feasible point (according to models):
      Method      NumLearningCycles    LearnRate    MinLeafSize    MaxNumSplits
    __________    _________________    _________    ___________    ____________

    LogitBoost           400            0.99127         65             3711    

Estimated objective function value = 0.081217
Estimated function evaluation time = 196.5611

Training completed in 3887.8889 seconds
Selected method: LogitBoost
Number of learning cycles: 400
Training cross-validated ensemble model with best hyperparameters...
=== VALIDATION PERFORMANCE (5-fold CV, 11 sensors) ===
Observation-level validation metrics:
Accuracy: 0.88004
Sensitivity: 0.68182
Specificity: 0.97568
Precision: 0.93115
F1 Score: 0.78721
Observation-level validation confusion matrix:
         825         385
          61        2447

Sample-level validation metrics:
Accuracy: 0.94083
Sensitivity: 0.81818
Specificity: 1
Precision: 1
F1 Score: 0.9
Sample-level validation confusion matrix:
    90    20
     0   228

=== TEST PERFORMANCE (10% held-out data, 11 sensors) ===
Observation-level test metrics:
Accuracy: 0.87179
Sensitivity: 0.82517
Specificity: 0.8951
Precision: 0.7973
F1 Score: 0.811
Observation-level test confusion matrix:
   118    25
    30   256

Sample-level test metrics:
Accuracy: 0.89744
Sensitivity: 0.84615
Specificity: 0.92308
Precision: 0.84615
F1 Score: 0.84615
Sample-level test confusion matrix:
    11     2
     2    24

Processing sensor combination 23/32: 5   8  10  15  16  22  24  29  30  32 sensors
Total samples: 377
Class 1 samples: 123
Class 2 samples: 254
Train-Test Split:
Training samples: 338 (110 from class 1, 228 from class 2)
Testing samples: 39 (13 from class 1, 26 from class 2)
Training observations: 3380
Testing observations: 390
Fold 1: 68 samples (22 from class 1, 46 from class 2)
Fold 2: 68 samples (22 from class 1, 46 from class 2)
Fold 3: 68 samples (22 from class 1, 46 from class 2)
Fold 4: 67 samples (22 from class 1, 45 from class 2)
Fold 5: 67 samples (22 from class 1, 45 from class 2)
Training optimizable ensemble model...
|==================================================================================================================================================|
| Iter | Eval   | Objective   | Objective   | BestSoFar   | BestSoFar   |       Method | NumLearningC-|    LearnRate |  MinLeafSize | MaxNumSplits |
|      | result |             | runtime     | (observed)  | (estim.)    |              | ycles        |              |              |              |
|==================================================================================================================================================|
|    1 | Best   |    0.091124 |      57.148 |    0.091124 |    0.091124 |  GentleBoost |          204 |       0.1824 |            3 |           15 |
|    2 | Accept |     0.32544 |      1.9872 |    0.091124 |     0.10044 |   AdaBoostM1 |          118 |    0.0032773 |         1478 |         2682 |
|    3 | Accept |      0.2071 |       2.359 |    0.091124 |    0.098558 |  GentleBoost |           12 |     0.001774 |           22 |            4 |
|    4 | Accept |     0.32367 |      40.651 |    0.091124 |    0.091435 |     RUSBoost |          466 |      0.48384 |          424 |            1 |
|    5 | Accept |    0.096746 |      116.58 |    0.091124 |    0.091177 |  GentleBoost |          485 |      0.82917 |          241 |            5 |
|    6 | Accept |     0.24053 |      38.658 |    0.091124 |    0.091168 |          Bag |          499 |            - |           37 |           19 |
|    7 | Best   |    0.081657 |      56.896 |    0.081657 |    0.081811 |  GentleBoost |          278 |    0.0073722 |           20 |            7 |
|    8 | Accept |    0.099408 |      197.88 |    0.081657 |    0.086398 |  GentleBoost |          316 |    0.0010074 |           13 |          281 |
|    9 | Accept |     0.32544 |      3.9558 |    0.081657 |    0.081664 |  GentleBoost |          249 |    0.0010704 |         1499 |            1 |
|   10 | Accept |     0.08787 |      269.02 |    0.081657 |    0.081721 |  GentleBoost |          492 |      0.92313 |           29 |          938 |
|   11 | Accept |    0.088166 |      93.361 |    0.081657 |    0.081712 |  GentleBoost |          237 |     0.011488 |           76 |          112 |
|   12 | Accept |     0.14379 |      34.905 |    0.081657 |    0.081687 |  GentleBoost |          500 |      0.88384 |           57 |            1 |
|   13 | Best   |    0.077811 |      193.54 |    0.077811 |    0.077813 |  GentleBoost |          484 |      0.89373 |           25 |           32 |
|   14 | Accept |    0.091716 |      274.98 |    0.077811 |    0.077816 |  GentleBoost |          490 |     0.035222 |           12 |          103 |
|   15 | Accept |    0.084615 |      190.21 |    0.077811 |    0.077763 |  GentleBoost |          482 |      0.64755 |          138 |          155 |
|   16 | Accept |     0.15858 |      46.666 |    0.077811 |    0.077764 |  GentleBoost |          495 |    0.0050789 |          700 |         2907 |
|   17 | Accept |     0.11982 |      18.173 |    0.077811 |    0.077998 |  GentleBoost |           31 |       0.7739 |           16 |          696 |
|   18 | Accept |    0.095266 |      96.578 |    0.077811 |    0.080957 |  GentleBoost |          190 |      0.33589 |           32 |           56 |
|   19 | Accept |    0.084911 |      228.89 |    0.077811 |    0.077826 |  GentleBoost |          494 |      0.31896 |           49 |           65 |
|   20 | Best   |    0.075444 |      90.837 |    0.075444 |    0.075423 |  GentleBoost |          487 |      0.47069 |            7 |            4 |
|==================================================================================================================================================|
| Iter | Eval   | Objective   | Objective   | BestSoFar   | BestSoFar   |       Method | NumLearningC-|    LearnRate |  MinLeafSize | MaxNumSplits |
|      | result |             | runtime     | (observed)  | (estim.)    |              | ycles        |              |              |              |
|==================================================================================================================================================|
|   21 | Accept |    0.078698 |      119.75 |    0.075444 |    0.075606 |  GentleBoost |          479 |      0.82863 |           22 |            8 |
|   22 | Accept |    0.081953 |      96.446 |    0.075444 |    0.075152 |  GentleBoost |          496 |    0.0060763 |            1 |            7 |
|   23 | Accept |    0.076036 |      153.95 |    0.075444 |     0.07512 |  GentleBoost |          490 |    0.0052689 |           11 |           16 |
|   24 | Accept |     0.11716 |      257.93 |    0.075444 |    0.075121 |  GentleBoost |          330 |      0.12581 |            1 |         3249 |
|   25 | Accept |    0.078994 |      100.38 |    0.075444 |    0.075588 |  GentleBoost |          499 |     0.065553 |           11 |            7 |
|   26 | Accept |     0.13077 |       33.59 |    0.075444 |    0.074573 |  GentleBoost |          474 |      0.20218 |            1 |            1 |
|   27 | Accept |    0.089053 |      173.76 |    0.075444 |    0.074507 |  GentleBoost |          446 |      0.66778 |          139 |           20 |
|   28 | Accept |     0.07929 |      114.21 |    0.075444 |    0.074774 |  GentleBoost |          445 |    0.0013711 |            5 |           12 |
|   29 | Accept |     0.19527 |      641.01 |    0.075444 |    0.074944 |   LogitBoost |          488 |         0.78 |            1 |          547 |
|   30 | Accept |     0.22396 |      3.4223 |    0.075444 |    0.074932 |   LogitBoost |           47 |      0.80938 |            4 |            1 |

__________________________________________________________
Optimization completed.
MaxObjectiveEvaluations of 30 reached.
Total function evaluations: 30
Total elapsed time: 3752.5411 seconds
Total objective function evaluation time: 3747.7227

Best observed feasible point:
      Method       NumLearningCycles    LearnRate    MinLeafSize    MaxNumSplits
    ___________    _________________    _________    ___________    ____________

    GentleBoost           487            0.47069          7              4      

Observed objective function value = 0.075444
Estimated objective function value = 0.078286
Function evaluation time = 90.8369

Best estimated feasible point (according to models):
      Method       NumLearningCycles    LearnRate    MinLeafSize    MaxNumSplits
    ___________    _________________    _________    ___________    ____________

    GentleBoost           499           0.065553         11              7      

Estimated objective function value = 0.074932
Estimated function evaluation time = 107.3139

Training completed in 3776.9943 seconds
Selected method: GentleBoost
Number of learning cycles: 499
Training cross-validated ensemble model with best hyperparameters...
=== VALIDATION PERFORMANCE (5-fold CV, 10 sensors) ===
Observation-level validation metrics:
Accuracy: 0.91036
Sensitivity: 0.81182
Specificity: 0.95789
Precision: 0.90293
F1 Score: 0.85495
Observation-level validation confusion matrix:
         893         207
          96        2184

Sample-level validation metrics:
Accuracy: 0.98817
Sensitivity: 0.96364
Specificity: 1
Precision: 1
F1 Score: 0.98148
Sample-level validation confusion matrix:
   106     4
     0   228

=== TEST PERFORMANCE (10% held-out data, 10 sensors) ===
Observation-level test metrics:
Accuracy: 0.89231
Sensitivity: 0.87692
Specificity: 0.9
Precision: 0.81429
F1 Score: 0.84444
Observation-level test confusion matrix:
   114    16
    26   234

Sample-level test metrics:
Accuracy: 0.94872
Sensitivity: 0.92308
Specificity: 0.96154
Precision: 0.92308
F1 Score: 0.92308
Sample-level test confusion matrix:
    12     1
     1    25

Processing sensor combination 24/32: 5   8  15  16  22  24  29  30  32 sensors
Total samples: 377
Class 1 samples: 123
Class 2 samples: 254
Train-Test Split:
Training samples: 338 (110 from class 1, 228 from class 2)
Testing samples: 39 (13 from class 1, 26 from class 2)
Training observations: 3042
Testing observations: 351
Fold 1: 68 samples (22 from class 1, 46 from class 2)
Fold 2: 68 samples (22 from class 1, 46 from class 2)
Fold 3: 68 samples (22 from class 1, 46 from class 2)
Fold 4: 67 samples (22 from class 1, 45 from class 2)
Fold 5: 67 samples (22 from class 1, 45 from class 2)
Training optimizable ensemble model...
|==================================================================================================================================================|
| Iter | Eval   | Objective   | Objective   | BestSoFar   | BestSoFar   |       Method | NumLearningC-|    LearnRate |  MinLeafSize | MaxNumSplits |
|      | result |             | runtime     | (observed)  | (estim.)    |              | ycles        |              |              |              |
|==================================================================================================================================================|
|    1 | Best   |     0.30934 |      3.8664 |     0.30934 |     0.30934 |     RUSBoost |           39 |    0.0032646 |            5 |            1 |
|    2 | Best   |     0.25674 |     0.86879 |     0.25674 |     0.25883 |          Bag |           10 |            - |          100 |          423 |
|    3 | Best   |     0.18047 |      10.384 |     0.18047 |     0.18525 |     RUSBoost |           20 |     0.076527 |            8 |         2985 |
|    4 | Best   |     0.14694 |      21.505 |     0.14694 |     0.15179 |  GentleBoost |          337 |    0.0021225 |           59 |            1 |
|    5 | Accept |     0.16732 |      7.7228 |     0.14694 |     0.15164 |  GentleBoost |          121 |    0.0012961 |           74 |            1 |
|    6 | Accept |     0.19461 |      3.7812 |     0.14694 |     0.14694 |  GentleBoost |           58 |      0.01044 |           44 |            1 |
|    7 | Accept |     0.22913 |      35.965 |     0.14694 |     0.14695 |   LogitBoost |          496 |     0.082927 |          478 |            1 |
|    8 | Best   |      0.1407 |      31.167 |      0.1407 |     0.14073 |  GentleBoost |          488 |     0.014503 |           77 |            1 |
|    9 | Accept |     0.32544 |      7.5027 |      0.1407 |     0.14071 |  GentleBoost |          487 |     0.031081 |         1398 |            1 |
|   10 | Best   |     0.13412 |      92.928 |     0.13412 |     0.13414 |     RUSBoost |          149 |      0.45282 |            3 |         2999 |
|   11 | Accept |     0.13445 |       66.66 |     0.13412 |     0.13413 |     RUSBoost |          107 |      0.14347 |            2 |         2033 |
|   12 | Accept |     0.15812 |      286.33 |     0.13412 |     0.13414 |     RUSBoost |          480 |     0.004641 |            2 |         2521 |
|   13 | Accept |     0.18376 |      10.851 |     0.13412 |     0.13413 |     RUSBoost |           19 |    0.0045197 |            2 |         3010 |
|   14 | Accept |     0.17883 |       76.28 |     0.13412 |     0.13412 |     RUSBoost |          139 |    0.0013941 |            4 |         1054 |
|   15 | Best   |     0.13248 |      70.099 |     0.13248 |     0.13248 |     RUSBoost |          107 |      0.82994 |            1 |         1641 |
|   16 | Best   |     0.12886 |      139.83 |     0.12886 |     0.12887 |     RUSBoost |          213 |      0.74124 |            1 |         2444 |
|   17 | Best   |    0.079224 |      154.45 |    0.079224 |    0.079242 |  GentleBoost |          463 |     0.021638 |           54 |           22 |
|   18 | Accept |    0.085141 |      181.54 |    0.079224 |    0.079249 |  GentleBoost |          451 |     0.003525 |           49 |          173 |
|   19 | Accept |     0.08547 |      159.93 |    0.079224 |    0.079256 |  GentleBoost |          465 |      0.68583 |           75 |           86 |
|   20 | Accept |    0.085799 |      203.58 |    0.079224 |    0.079257 |  GentleBoost |          434 |       0.4398 |           30 |          125 |
|==================================================================================================================================================|
| Iter | Eval   | Objective   | Objective   | BestSoFar   | BestSoFar   |       Method | NumLearningC-|    LearnRate |  MinLeafSize | MaxNumSplits |
|      | result |             | runtime     | (observed)  | (estim.)    |              | ycles        |              |              |              |
|==================================================================================================================================================|
|   21 | Accept |     0.09336 |      53.237 |    0.079224 |    0.079256 |  GentleBoost |          133 |     0.070099 |           47 |          119 |
|   22 | Accept |    0.081197 |      191.49 |    0.079224 |    0.079354 |  GentleBoost |          453 |     0.010455 |           42 |           48 |
|   23 | Accept |      0.1075 |      259.23 |    0.079224 |    0.079348 |  GentleBoost |          422 |      0.31293 |            5 |         2708 |
|   24 | Accept |     0.10224 |      27.287 |    0.079224 |    0.079344 |  GentleBoost |           52 |      0.96982 |           15 |         2903 |
|   25 | Accept |    0.089744 |      261.67 |    0.079224 |    0.079347 |  GentleBoost |          494 |    0.0012441 |           17 |         2921 |
|   26 | Accept |    0.086456 |      107.42 |    0.079224 |    0.079351 |  GentleBoost |          261 |      0.32967 |           44 |         2766 |
|   27 | Accept |     0.13314 |      6.6145 |    0.079224 |    0.079348 |  GentleBoost |           22 |    0.0018553 |           94 |         2678 |
|   28 | Accept |    0.089744 |      223.92 |    0.079224 |    0.079364 |  GentleBoost |          420 |      0.62207 |           16 |         2690 |
|   29 | Accept |      0.1384 |      8.0164 |    0.079224 |    0.079357 |  GentleBoost |           13 |    0.0018389 |            1 |         2482 |
|   30 | Accept |    0.080868 |      188.04 |    0.079224 |    0.079392 |  GentleBoost |          467 |      0.77336 |           50 |           39 |

__________________________________________________________
Optimization completed.
MaxObjectiveEvaluations of 30 reached.
Total function evaluations: 30
Total elapsed time: 2897.0223 seconds
Total objective function evaluation time: 2892.1542

Best observed feasible point:
      Method       NumLearningCycles    LearnRate    MinLeafSize    MaxNumSplits
    ___________    _________________    _________    ___________    ____________

    GentleBoost           463           0.021638         54              22     

Observed objective function value = 0.079224
Estimated objective function value = 0.079392
Function evaluation time = 154.4493

Best estimated feasible point (according to models):
      Method       NumLearningCycles    LearnRate    MinLeafSize    MaxNumSplits
    ___________    _________________    _________    ___________    ____________

    GentleBoost           463           0.021638         54              22     

Estimated objective function value = 0.079392
Estimated function evaluation time = 157.1895

Training completed in 2935.3517 seconds
Selected method: GentleBoost
Number of learning cycles: 463
Training cross-validated ensemble model with best hyperparameters...
=== VALIDATION PERFORMANCE (5-fold CV, 9 sensors) ===
Observation-level validation metrics:
Accuracy: 0.91486
Sensitivity: 0.81919
Specificity: 0.96101
Precision: 0.91021
F1 Score: 0.86231
Observation-level validation confusion matrix:
         811         179
          80        1972

Sample-level validation metrics:
Accuracy: 0.97929
Sensitivity: 0.93636
Specificity: 1
Precision: 1
F1 Score: 0.96714
Sample-level validation confusion matrix:
   103     7
     0   228

=== TEST PERFORMANCE (10% held-out data, 9 sensors) ===
Observation-level test metrics:
Accuracy: 0.89459
Sensitivity: 0.87179
Specificity: 0.90598
Precision: 0.82258
F1 Score: 0.84647
Observation-level test confusion matrix:
   102    15
    22   212

Sample-level test metrics:
Accuracy: 0.94872
Sensitivity: 0.92308
Specificity: 0.96154
Precision: 0.92308
F1 Score: 0.92308
Sample-level test confusion matrix:
    12     1
     1    25

Processing sensor combination 25/32: 5   8  15  16  22  24  30  32 sensors
Total samples: 377
Class 1 samples: 123
Class 2 samples: 254
Train-Test Split:
Training samples: 338 (110 from class 1, 228 from class 2)
Testing samples: 39 (13 from class 1, 26 from class 2)
Training observations: 2704
Testing observations: 312
Fold 1: 68 samples (22 from class 1, 46 from class 2)
Fold 2: 68 samples (22 from class 1, 46 from class 2)
Fold 3: 68 samples (22 from class 1, 46 from class 2)
Fold 4: 67 samples (22 from class 1, 45 from class 2)
Fold 5: 67 samples (22 from class 1, 45 from class 2)
Training optimizable ensemble model...
|==================================================================================================================================================|
| Iter | Eval   | Objective   | Objective   | BestSoFar   | BestSoFar   |       Method | NumLearningC-|    LearnRate |  MinLeafSize | MaxNumSplits |
|      | result |             | runtime     | (observed)  | (estim.)    |              | ycles        |              |              |              |
|==================================================================================================================================================|
|    1 | Best   |     0.67456 |      1.2434 |     0.67456 |     0.67456 |     RUSBoost |           52 |      0.05444 |          866 |            9 |
|    2 | Best   |    0.088757 |      63.268 |    0.088757 |     0.11205 |  GentleBoost |          135 |    0.0012301 |           10 |         1069 |
|    3 | Accept |     0.17751 |        8.44 |    0.088757 |     0.11063 |   AdaBoostM1 |           19 |     0.089782 |            1 |           23 |
|    4 | Accept |     0.29142 |      7.8698 |    0.088757 |      0.1059 |          Bag |          159 |            - |          217 |           36 |
|    5 | Best   |     0.08321 |      98.956 |     0.08321 |     0.08494 |  GentleBoost |          234 |    0.0013054 |           10 |           91 |
|    6 | Accept |     0.11649 |      8.3136 |     0.08321 |    0.083305 |  GentleBoost |           41 |     0.056473 |           10 |            9 |
|    7 | Best   |    0.066198 |      100.68 |    0.066198 |    0.067024 |  GentleBoost |          494 |    0.0011083 |            4 |            9 |
|    8 | Accept |     0.24408 |      109.99 |    0.066198 |    0.067082 |   LogitBoost |          499 |    0.0013496 |          141 |           53 |
|    9 | Accept |     0.19453 |      23.878 |    0.066198 |    0.066079 |  GentleBoost |          499 |     0.090425 |          762 |           24 |
|   10 | Accept |     0.32544 |      6.5937 |    0.066198 |    0.066122 |   AdaBoostM1 |          415 |    0.0011948 |         1266 |          493 |
|   11 | Accept |    0.070636 |      61.844 |    0.066198 |    0.066542 |  GentleBoost |          403 |    0.0010134 |            1 |            5 |
|   12 | Accept |     0.19675 |       5.993 |    0.066198 |     0.06657 |   LogitBoost |           10 |      0.11435 |            1 |          226 |
|   13 | Accept |     0.26442 |     0.56386 |    0.066198 |    0.066603 |          Bag |           10 |            - |            1 |            6 |
|   14 | Accept |    0.095784 |      251.93 |    0.066198 |    0.068185 |  GentleBoost |          472 |    0.0010159 |            2 |         1114 |
|   15 | Accept |     0.11945 |      26.937 |    0.066198 |    0.081917 |  GentleBoost |          453 |     0.001031 |            5 |            1 |
|   16 | Accept |      0.1017 |      13.242 |    0.066198 |    0.086979 |  GentleBoost |          123 |    0.0010756 |            1 |            3 |
|   17 | Accept |      0.1213 |      5.1394 |    0.066198 |    0.086893 |  GentleBoost |           15 |     0.001031 |            1 |           45 |
|   18 | Accept |    0.098373 |      279.18 |    0.066198 |    0.089327 |  GentleBoost |          499 |    0.0034848 |            1 |          472 |
|   19 | Accept |    0.092825 |      244.25 |    0.066198 |    0.089425 |  GentleBoost |          499 |      0.60735 |            1 |          163 |
|   20 | Accept |     0.30473 |      44.359 |    0.066198 |    0.066314 |     RUSBoost |          499 |     0.073421 |            1 |            1 |
|==================================================================================================================================================|
| Iter | Eval   | Objective   | Objective   | BestSoFar   | BestSoFar   |       Method | NumLearningC-|    LearnRate |  MinLeafSize | MaxNumSplits |
|      | result |             | runtime     | (observed)  | (estim.)    |              | ycles        |              |              |              |
|==================================================================================================================================================|
|   21 | Accept |     0.20599 |      22.866 |    0.066198 |    0.066325 |   LogitBoost |          386 |      0.13569 |            1 |            1 |
|   22 | Accept |    0.076553 |      149.15 |    0.066198 |    0.066279 |  GentleBoost |          491 |    0.0057234 |          113 |         2545 |
|   23 | Accept |     0.32544 |     0.39929 |    0.066198 |    0.087747 |  GentleBoost |           19 |     0.040075 |         1150 |         2613 |
|   24 | Accept |    0.069527 |      192.37 |    0.066198 |    0.068108 |  GentleBoost |          495 |    0.0015196 |           31 |          302 |
|   25 | Accept |    0.072115 |       174.8 |    0.066198 |     0.06927 |  GentleBoost |          482 |     0.087647 |           39 |         1054 |
|   26 | Best   |     0.06287 |      111.67 |     0.06287 |    0.067329 |  GentleBoost |          498 |     0.025873 |           34 |           12 |
|   27 | Accept |    0.071006 |      176.46 |     0.06287 |    0.067986 |  GentleBoost |          496 |      0.18095 |           41 |         1049 |
|   28 | Accept |     0.32544 |     0.25772 |     0.06287 |    0.062982 |   LogitBoost |           10 |     0.067501 |         1330 |           18 |
|   29 | Accept |     0.10355 |      384.95 |     0.06287 |    0.062977 |   AdaBoostM1 |          474 |      0.18522 |            1 |         2591 |
|   30 | Accept |     0.22633 |      7.4302 |     0.06287 |    0.068178 |   AdaBoostM1 |           10 |    0.0058839 |            1 |         2499 |

__________________________________________________________
Optimization completed.
MaxObjectiveEvaluations of 30 reached.
Total function evaluations: 30
Total elapsed time: 2588.544 seconds
Total objective function evaluation time: 2583.029

Best observed feasible point:
      Method       NumLearningCycles    LearnRate    MinLeafSize    MaxNumSplits
    ___________    _________________    _________    ___________    ____________

    GentleBoost           498           0.025873         34              12     

Observed objective function value = 0.06287
Estimated objective function value = 0.068178
Function evaluation time = 111.6709

Best estimated feasible point (according to models):
      Method       NumLearningCycles    LearnRate    MinLeafSize    MaxNumSplits
    ___________    _________________    _________    ___________    ____________

    GentleBoost           498           0.025873         34              12     

Estimated objective function value = 0.068178
Estimated function evaluation time = 111.4102

Training completed in 2614.721 seconds
Selected method: GentleBoost
Number of learning cycles: 498
Training cross-validated ensemble model with best hyperparameters...
=== VALIDATION PERFORMANCE (5-fold CV, 8 sensors) ===
Observation-level validation metrics:
Accuracy: 0.92567
Sensitivity: 0.84091
Specificity: 0.96656
Precision: 0.92385
F1 Score: 0.88043
Observation-level validation confusion matrix:
         740         140
          61        1763

Sample-level validation metrics:
Accuracy: 0.98521
Sensitivity: 0.97273
Specificity: 0.99123
Precision: 0.98165
F1 Score: 0.97717
Sample-level validation confusion matrix:
   107     3
     2   226

=== TEST PERFORMANCE (10% held-out data, 8 sensors) ===
Observation-level test metrics:
Accuracy: 0.88782
Sensitivity: 0.85577
Specificity: 0.90385
Precision: 0.81651
F1 Score: 0.83568
Observation-level test confusion matrix:
    89    15
    20   188

Sample-level test metrics:
Accuracy: 0.92308
Sensitivity: 0.92308
Specificity: 0.92308
Precision: 0.85714
F1 Score: 0.88889
Sample-level test confusion matrix:
    12     1
     2    24

Processing sensor combination 26/32: 5   8  16  22  24  30  32 sensors
Total samples: 377
Class 1 samples: 123
Class 2 samples: 254
Train-Test Split:
Training samples: 338 (110 from class 1, 228 from class 2)
Testing samples: 39 (13 from class 1, 26 from class 2)
Training observations: 2366
Testing observations: 273
Fold 1: 68 samples (22 from class 1, 46 from class 2)
Fold 2: 68 samples (22 from class 1, 46 from class 2)
Fold 3: 68 samples (22 from class 1, 46 from class 2)
Fold 4: 67 samples (22 from class 1, 45 from class 2)
Fold 5: 67 samples (22 from class 1, 45 from class 2)
Training optimizable ensemble model...
|==================================================================================================================================================|
| Iter | Eval   | Objective   | Objective   | BestSoFar   | BestSoFar   |       Method | NumLearningC-|    LearnRate |  MinLeafSize | MaxNumSplits |
|      | result |             | runtime     | (observed)  | (estim.)    |              | ycles        |              |              |              |
|==================================================================================================================================================|
|    1 | Best   |     0.32544 |     0.34329 |     0.32544 |     0.32544 |          Bag |           10 |            - |          774 |         2096 |
|    2 | Best   |     0.31319 |      2.2566 |     0.31319 |     0.31367 |     RUSBoost |           37 |    0.0038509 |          390 |            2 |
|    3 | Best   |     0.17033 |       25.67 |     0.17033 |     0.18072 |   AdaBoostM1 |          288 |      0.75193 |           44 |            1 |
|    4 | Best   |    0.099746 |      79.017 |    0.099746 |     0.11209 |  GentleBoost |          173 |     0.006747 |            2 |          407 |
|    5 | Best   |    0.093407 |      79.207 |    0.093407 |    0.093751 |  GentleBoost |          189 |    0.0082805 |            2 |          147 |
|    6 | Best   |    0.091716 |      207.91 |    0.091716 |     0.09242 |  GentleBoost |          498 |      0.98005 |            2 |          143 |
|    7 | Accept |      0.1268 |      26.275 |    0.091716 |    0.092361 |  GentleBoost |          489 |    0.0018166 |            2 |            1 |
|    8 | Best   |    0.075655 |      155.07 |    0.075655 |    0.075737 |  GentleBoost |          464 |     0.066836 |            3 |           67 |
|    9 | Accept |    0.077346 |      179.54 |    0.075655 |    0.075705 |  GentleBoost |          468 |    0.0044061 |           16 |           90 |
|   10 | Accept |     0.32544 |      4.8376 |    0.075655 |    0.075712 |  GentleBoost |          312 |    0.0011219 |         1163 |           16 |
|   11 | Accept |    0.096365 |      13.619 |    0.075655 |    0.075784 |  GentleBoost |           49 |     0.040498 |            7 |           34 |
|   12 | Accept |    0.089603 |       204.6 |    0.075655 |    0.075762 |  GentleBoost |          498 |     0.078258 |           10 |          784 |
|   13 | Best   |    0.073119 |      120.21 |    0.073119 |    0.073133 |  GentleBoost |          369 |      0.06869 |           32 |          724 |
|   14 | Accept |    0.073119 |      108.32 |    0.073119 |    0.072757 |  GentleBoost |          486 |     0.021725 |           35 |           15 |
|   15 | Accept |    0.098901 |      110.54 |    0.073119 |    0.073062 |  GentleBoost |          250 |      0.49616 |            4 |         2010 |
|   16 | Best   |    0.069738 |      88.717 |    0.069738 |    0.069761 |  GentleBoost |          383 |     0.099171 |            1 |           20 |
|   17 | Accept |     0.13398 |       17.68 |    0.069738 |    0.069756 |   AdaBoostM1 |           19 |       0.8988 |            1 |         1530 |
|   18 | Accept |     0.26881 |      7.8046 |    0.069738 |    0.069748 |   AdaBoostM1 |           47 |    0.0010381 |            3 |            3 |
|   19 | Accept |     0.32544 |     0.35519 |    0.069738 |    0.069752 |   AdaBoostM1 |           40 |      0.96513 |         1173 |         1617 |
|   20 | Accept |    0.074387 |      69.618 |    0.069738 |    0.069957 |  GentleBoost |          485 |       0.0953 |            2 |            7 |
|==================================================================================================================================================|
| Iter | Eval   | Objective   | Objective   | BestSoFar   | BestSoFar   |       Method | NumLearningC-|    LearnRate |  MinLeafSize | MaxNumSplits |
|      | result |             | runtime     | (observed)  | (estim.)    |              | ycles        |              |              |              |
|==================================================================================================================================================|
|   21 | Accept |     0.13609 |      23.638 |    0.069738 |     0.06999 |  GentleBoost |          444 |      0.87105 |           74 |            1 |
|   22 | Accept |    0.078191 |      160.72 |    0.069738 |    0.069922 |  GentleBoost |          455 |     0.020647 |           23 |          202 |
|   23 | Accept |    0.073964 |      151.89 |    0.069738 |    0.069945 |  GentleBoost |          481 |    0.0010508 |           35 |           96 |
|   24 | Accept |      0.1661 |      2.4046 |    0.069738 |    0.069994 |  GentleBoost |           10 |      0.15097 |            1 |           17 |
|   25 | Accept |     0.10017 |      12.088 |    0.069738 |    0.069871 |  GentleBoost |           67 |    0.0060864 |           37 |            9 |
|   26 | Accept |    0.075232 |      209.63 |    0.069738 |    0.069812 |   AdaBoostM1 |          379 |      0.91491 |            3 |           57 |
|   27 | Accept |     0.10524 |         267 |    0.069738 |    0.069816 |   AdaBoostM1 |          293 |      0.70539 |            1 |          783 |
|   28 | Accept |    0.076923 |       113.6 |    0.069738 |     0.07001 |  GentleBoost |          499 |     0.040595 |            1 |           16 |
|   29 | Accept |     0.10524 |      83.248 |    0.069738 |    0.070052 |   AdaBoostM1 |           98 |      0.96767 |            5 |         1173 |
|   30 | Accept |      0.1027 |      226.75 |    0.069738 |     0.07255 |  GentleBoost |          471 |      0.35409 |            1 |          295 |

__________________________________________________________
Optimization completed.
MaxObjectiveEvaluations of 30 reached.
Total function evaluations: 30
Total elapsed time: 2757.2078 seconds
Total objective function evaluation time: 2752.5573

Best observed feasible point:
      Method       NumLearningCycles    LearnRate    MinLeafSize    MaxNumSplits
    ___________    _________________    _________    ___________    ____________

    GentleBoost           383           0.099171          1              20     

Observed objective function value = 0.069738
Estimated objective function value = 0.07255
Function evaluation time = 88.7167

Best estimated feasible point (according to models):
      Method       NumLearningCycles    LearnRate    MinLeafSize    MaxNumSplits
    ___________    _________________    _________    ___________    ____________

    GentleBoost           383           0.099171          1              20     

Estimated objective function value = 0.07255
Estimated function evaluation time = 91.3112

Training completed in 2778.3986 seconds
Selected method: GentleBoost
Number of learning cycles: 383
Training cross-validated ensemble model with best hyperparameters...
=== VALIDATION PERFORMANCE (5-fold CV, 7 sensors) ===
Observation-level validation metrics:
Accuracy: 0.9235
Sensitivity: 0.83896
Specificity: 0.96429
Precision: 0.91892
F1 Score: 0.87712
Observation-level validation confusion matrix:
         646         124
          57        1539

Sample-level validation metrics:
Accuracy: 0.97041
Sensitivity: 0.91818
Specificity: 0.99561
Precision: 0.9902
F1 Score: 0.95283
Sample-level validation confusion matrix:
   101     9
     1   227

=== TEST PERFORMANCE (10% held-out data, 7 sensors) ===
Observation-level test metrics:
Accuracy: 0.89377
Sensitivity: 0.84615
Specificity: 0.91758
Precision: 0.83696
F1 Score: 0.84153
Observation-level test confusion matrix:
    77    14
    15   167

Sample-level test metrics:
Accuracy: 0.87179
Sensitivity: 0.76923
Specificity: 0.92308
Precision: 0.83333
F1 Score: 0.8
Sample-level test confusion matrix:
    10     3
     2    24

Processing sensor combination 27/32: 8  16  22  24  30  32 sensors
Total samples: 377
Class 1 samples: 123
Class 2 samples: 254
Train-Test Split:
Training samples: 338 (110 from class 1, 228 from class 2)
Testing samples: 39 (13 from class 1, 26 from class 2)
Training observations: 2028
Testing observations: 234
Fold 1: 68 samples (22 from class 1, 46 from class 2)
Fold 2: 68 samples (22 from class 1, 46 from class 2)
Fold 3: 68 samples (22 from class 1, 46 from class 2)
Fold 4: 67 samples (22 from class 1, 45 from class 2)
Fold 5: 67 samples (22 from class 1, 45 from class 2)
Training optimizable ensemble model...
|==================================================================================================================================================|
| Iter | Eval   | Objective   | Objective   | BestSoFar   | BestSoFar   |       Method | NumLearningC-|    LearnRate |  MinLeafSize | MaxNumSplits |
|      | result |             | runtime     | (observed)  | (estim.)    |              | ycles        |              |              |              |
|==================================================================================================================================================|
|    1 | Best   |      0.1213 |      94.836 |      0.1213 |      0.1213 |   LogitBoost |          182 |      0.94059 |            8 |          221 |
|    2 | Accept |     0.26627 |      7.7774 |      0.1213 |     0.12927 |   LogitBoost |           93 |    0.0048409 |            2 |            2 |
|    3 | Accept |     0.32544 |      1.4542 |      0.1213 |     0.12136 |   AdaBoostM1 |           45 |     0.017504 |          770 |           21 |
|    4 | Best   |     0.11588 |      3.9565 |     0.11588 |      0.1159 |  GentleBoost |           14 |    0.0077463 |           22 |         1792 |
|    5 | Best   |     0.06854 |      49.967 |     0.06854 |    0.068574 |  GentleBoost |          198 |     0.013687 |           38 |         1202 |
|    6 | Accept |    0.091223 |      47.873 |     0.06854 |    0.068591 |  GentleBoost |          402 |    0.0025972 |          220 |          631 |
|    7 | Accept |    0.076923 |      62.555 |     0.06854 |     0.06862 |  GentleBoost |          499 |      0.18322 |          208 |         2004 |
|    8 | Accept |    0.083826 |      85.678 |     0.06854 |    0.068608 |   LogitBoost |          305 |      0.90237 |           32 |         2024 |
|    9 | Accept |    0.091716 |      170.57 |     0.06854 |    0.083333 |  GentleBoost |          422 |      0.65626 |            1 |         1913 |
|   10 | Accept |      0.1425 |      29.113 |     0.06854 |    0.083155 |  GentleBoost |          482 |    0.0011449 |          160 |            1 |
|   11 | Accept |     0.21844 |      4.1875 |     0.06854 |    0.068614 |   LogitBoost |           13 |    0.0022767 |            7 |         1960 |
|   12 | Accept |     0.07643 |      68.013 |     0.06854 |    0.068609 |  GentleBoost |          254 |     0.086439 |            5 |           50 |
|   13 | Accept |     0.26874 |      22.556 |     0.06854 |    0.068616 |          Bag |          498 |            - |          118 |         1897 |
|   14 | Accept |    0.092209 |      68.107 |     0.06854 |    0.081301 |  GentleBoost |          180 |     0.047968 |            3 |         1980 |
|   15 | Accept |    0.084813 |      168.09 |     0.06854 |    0.077969 |  GentleBoost |          450 |     0.041452 |            4 |          230 |
|   16 | Accept |     0.16075 |      24.006 |     0.06854 |    0.082156 |  GentleBoost |          461 |      0.77097 |          328 |            1 |
|   17 | Accept |     0.32544 |      1.2373 |     0.06854 |    0.068597 |  GentleBoost |           74 |      0.05754 |          869 |           94 |
|   18 | Accept |    0.073964 |      73.653 |     0.06854 |    0.068584 |  GentleBoost |          246 |     0.001659 |           20 |         1804 |
|   19 | Accept |     0.19675 |      2.2585 |     0.06854 |    0.068577 |  GentleBoost |           46 |      0.65508 |            1 |            1 |
|   20 | Best   |    0.067554 |       96.04 |    0.067554 |     0.06755 |  GentleBoost |          487 |    0.0014404 |           72 |         1925 |
|==================================================================================================================================================|
| Iter | Eval   | Objective   | Objective   | BestSoFar   | BestSoFar   |       Method | NumLearningC-|    LearnRate |  MinLeafSize | MaxNumSplits |
|      | result |             | runtime     | (observed)  | (estim.)    |              | ycles        |              |              |              |
|==================================================================================================================================================|
|   21 | Accept |     0.25345 |      11.288 |    0.067554 |    0.067609 |   LogitBoost |           88 |     0.011169 |          186 |         1712 |
|   22 | Accept |     0.07643 |      23.985 |    0.067554 |    0.067608 |  GentleBoost |          202 |    0.0011963 |            7 |            4 |
|   23 | Accept |     0.24211 |      13.527 |    0.067554 |    0.067559 |   LogitBoost |          285 |     0.055247 |            1 |            1 |
|   24 | Accept |    0.086292 |      154.08 |    0.067554 |    0.067559 |   LogitBoost |          481 |      0.14589 |           16 |         2007 |
|   25 | Accept |    0.080868 |      23.314 |    0.067554 |     0.06755 |  GentleBoost |           79 |      0.83764 |           20 |         1670 |
|   26 | Accept |     0.16913 |       35.58 |    0.067554 |    0.067542 |   LogitBoost |          444 |     0.093412 |           26 |            2 |
|   27 | Accept |    0.072485 |      35.063 |    0.067554 |    0.067547 |  GentleBoost |          158 |    0.0090123 |           20 |           24 |
|   28 | Accept |    0.072978 |      40.657 |    0.067554 |    0.067556 |  GentleBoost |          495 |      0.26683 |            1 |            2 |
|   29 | Accept |     0.10897 |      23.714 |    0.067554 |    0.067547 |  GentleBoost |          492 |      0.43599 |            2 |            1 |
|   30 | Accept |    0.079389 |      52.786 |    0.067554 |    0.067552 |  GentleBoost |          158 |    0.0064734 |           10 |          123 |

__________________________________________________________
Optimization completed.
MaxObjectiveEvaluations of 30 reached.
Total function evaluations: 30
Total elapsed time: 1500.6482 seconds
Total objective function evaluation time: 1495.9165

Best observed feasible point:
      Method       NumLearningCycles    LearnRate    MinLeafSize    MaxNumSplits
    ___________    _________________    _________    ___________    ____________

    GentleBoost           487           0.0014404        72             1925    

Observed objective function value = 0.067554
Estimated objective function value = 0.067552
Function evaluation time = 96.0396

Best estimated feasible point (according to models):
      Method       NumLearningCycles    LearnRate    MinLeafSize    MaxNumSplits
    ___________    _________________    _________    ___________    ____________

    GentleBoost           487           0.0014404        72             1925    

Estimated objective function value = 0.067552
Estimated function evaluation time = 96.0806

Training completed in 1526.0442 seconds
Selected method: GentleBoost
Number of learning cycles: 487
Training cross-validated ensemble model with best hyperparameters...
=== VALIDATION PERFORMANCE (5-fold CV, 6 sensors) ===
Observation-level validation metrics:
Accuracy: 0.93393
Sensitivity: 0.85909
Specificity: 0.97003
Precision: 0.93257
F1 Score: 0.89432
Observation-level validation confusion matrix:
         567          93
          41        1327

Sample-level validation metrics:
Accuracy: 0.98521
Sensitivity: 0.96364
Specificity: 0.99561
Precision: 0.99065
F1 Score: 0.97696
Sample-level validation confusion matrix:
   106     4
     1   227

=== TEST PERFORMANCE (10% held-out data, 6 sensors) ===
Observation-level test metrics:
Accuracy: 0.88462
Sensitivity: 0.84615
Specificity: 0.90385
Precision: 0.81481
F1 Score: 0.83019
Observation-level test confusion matrix:
    66    12
    15   141

Sample-level test metrics:
Accuracy: 0.87179
Sensitivity: 0.84615
Specificity: 0.88462
Precision: 0.78571
F1 Score: 0.81481
Sample-level test confusion matrix:
    11     2
     3    23

Processing sensor combination 28/32: 8  22  24  30  32 sensors
Total samples: 377
Class 1 samples: 123
Class 2 samples: 254
Train-Test Split:
Training samples: 338 (110 from class 1, 228 from class 2)
Testing samples: 39 (13 from class 1, 26 from class 2)
Training observations: 1690
Testing observations: 195
Fold 1: 68 samples (22 from class 1, 46 from class 2)
Fold 2: 68 samples (22 from class 1, 46 from class 2)
Fold 3: 68 samples (22 from class 1, 46 from class 2)
Fold 4: 67 samples (22 from class 1, 45 from class 2)
Fold 5: 67 samples (22 from class 1, 45 from class 2)
Training optimizable ensemble model...
|==================================================================================================================================================|
| Iter | Eval   | Objective   | Objective   | BestSoFar   | BestSoFar   |       Method | NumLearningC-|    LearnRate |  MinLeafSize | MaxNumSplits |
|      | result |             | runtime     | (observed)  | (estim.)    |              | ycles        |              |              |              |
|==================================================================================================================================================|
|    1 | Best   |     0.32544 |      3.3425 |     0.32544 |     0.32544 |          Bag |          156 |            - |          608 |          662 |
|    2 | Best   |     0.22012 |      21.555 |     0.22012 |     0.22431 |   AdaBoostM1 |          121 |     0.040042 |            1 |            5 |
|    3 | Best   |     0.13609 |      4.3564 |     0.13609 |     0.14502 |  GentleBoost |           15 |      0.37647 |            7 |          222 |
|    4 | Accept |     0.67456 |      5.5441 |     0.13609 |     0.15253 |     RUSBoost |          264 |      0.19021 |          536 |           69 |
|    5 | Best   |     0.12071 |      7.0744 |     0.12071 |     0.12434 |  GentleBoost |           25 |      0.38467 |            7 |         1150 |
|    6 | Best   |    0.094083 |      40.091 |    0.094083 |    0.093964 |  GentleBoost |          192 |      0.90123 |            6 |           37 |
|    7 | Accept |     0.12426 |      74.166 |    0.094083 |    0.093943 |   LogitBoost |          500 |     0.039914 |           81 |          103 |
|    8 | Accept |     0.16391 |      3.8297 |    0.094083 |     0.09428 |   LogitBoost |           10 |      0.45113 |            3 |         1237 |
|    9 | Best   |    0.086391 |       87.68 |    0.086391 |     0.11117 |  GentleBoost |          500 |     0.063998 |           55 |          197 |
|   10 | Accept |     0.32544 |      1.5301 |    0.086391 |    0.086554 |  GentleBoost |           95 |     0.055936 |          845 |           27 |
|   11 | Accept |     0.32544 |     0.26933 |    0.086391 |    0.086421 |   LogitBoost |           11 |    0.0019616 |          836 |         1628 |
|   12 | Accept |    0.089349 |      78.697 |    0.086391 |    0.086517 |  GentleBoost |          466 |    0.0020966 |           18 |           16 |
|   13 | Accept |     0.16213 |      193.82 |    0.086391 |    0.086489 |   LogitBoost |          496 |       0.5224 |           10 |          121 |
|   14 | Accept |     0.17456 |      53.926 |    0.086391 |    0.086502 |   AdaBoostM1 |          482 |      0.10618 |          175 |            2 |
|   15 | Accept |     0.10473 |      138.91 |    0.086391 |    0.086527 |  GentleBoost |          499 |      0.41548 |            1 |           93 |
|   16 | Accept |     0.19704 |     0.87297 |    0.086391 |    0.086512 |          Bag |           10 |            - |            1 |         1531 |
|   17 | Accept |     0.32544 |     0.23326 |    0.086391 |    0.086504 |   AdaBoostM1 |           10 |    0.0090685 |          832 |            4 |
|   18 | Accept |     0.11479 |      10.237 |    0.086391 |    0.086512 |  GentleBoost |           32 |    0.0012715 |            1 |          332 |
|   19 | Accept |     0.20178 |      143.51 |    0.086391 |    0.086529 |   AdaBoostM1 |          486 |     0.001318 |           19 |           33 |
|   20 | Accept |      0.2858 |      17.834 |    0.086391 |    0.086525 |          Bag |          498 |            - |            1 |            5 |
|==================================================================================================================================================|
| Iter | Eval   | Objective   | Objective   | BestSoFar   | BestSoFar   |       Method | NumLearningC-|    LearnRate |  MinLeafSize | MaxNumSplits |
|      | result |             | runtime     | (observed)  | (estim.)    |              | ycles        |              |              |              |
|==================================================================================================================================================|
|   21 | Accept |    0.088757 |      39.987 |    0.086391 |    0.086512 |  GentleBoost |          186 |    0.0076001 |           32 |         1067 |
|   22 | Accept |     0.20828 |      2.0664 |    0.086391 |    0.086536 |   LogitBoost |           10 |      0.10379 |           28 |           63 |
|   23 | Best   |    0.085207 |       99.44 |    0.085207 |     0.08476 |  GentleBoost |          499 |     0.032482 |           39 |         1562 |
|   24 | Accept |     0.22426 |     0.61917 |    0.085207 |    0.084755 |          Bag |           10 |            - |           22 |          454 |
|   25 | Accept |     0.32544 |      7.4972 |    0.085207 |    0.084916 |   LogitBoost |          493 |    0.0057204 |          824 |         1625 |
|   26 | Accept |     0.11953 |      112.53 |    0.085207 |     0.08494 |   LogitBoost |          491 |       0.6924 |            1 |           28 |
|   27 | Accept |     0.28757 |     0.86708 |    0.085207 |    0.083805 |   LogitBoost |           10 |    0.0015639 |            1 |            2 |
|   28 | Best   |    0.073373 |      66.475 |    0.073373 |    0.073386 |  GentleBoost |          480 |    0.0018444 |            3 |           10 |
|   29 | Accept |     0.14793 |      10.783 |    0.073373 |     0.07347 |  GentleBoost |          257 |      0.75473 |           36 |            1 |
|   30 | Accept |     0.15976 |         189 |    0.073373 |     0.07337 |   LogitBoost |          480 |     0.010293 |            1 |         1661 |

__________________________________________________________
Optimization completed.
MaxObjectiveEvaluations of 30 reached.
Total function evaluations: 30
Total elapsed time: 1421.6163 seconds
Total objective function evaluation time: 1416.7427

Best observed feasible point:
      Method       NumLearningCycles    LearnRate    MinLeafSize    MaxNumSplits
    ___________    _________________    _________    ___________    ____________

    GentleBoost           480           0.0018444         3              10     

Observed objective function value = 0.073373
Estimated objective function value = 0.07337
Function evaluation time = 66.4755

Best estimated feasible point (according to models):
      Method       NumLearningCycles    LearnRate    MinLeafSize    MaxNumSplits
    ___________    _________________    _________    ___________    ____________

    GentleBoost           480           0.0018444         3              10     

Estimated objective function value = 0.07337
Estimated function evaluation time = 66.6389

Training completed in 1437.1712 seconds
Selected method: GentleBoost
Number of learning cycles: 480
Training cross-validated ensemble model with best hyperparameters...
=== VALIDATION PERFORMANCE (5-fold CV, 5 sensors) ===
Observation-level validation metrics:
Accuracy: 0.91598
Sensitivity: 0.81636
Specificity: 0.96404
Precision: 0.91633
F1 Score: 0.86346
Observation-level validation confusion matrix:
         449         101
          41        1099

Sample-level validation metrics:
Accuracy: 0.95266
Sensitivity: 0.88182
Specificity: 0.98684
Precision: 0.97
F1 Score: 0.92381
Sample-level validation confusion matrix:
    97    13
     3   225

=== TEST PERFORMANCE (10% held-out data, 5 sensors) ===
Observation-level test metrics:
Accuracy: 0.91795
Sensitivity: 0.87692
Specificity: 0.93846
Precision: 0.87692
F1 Score: 0.87692
Observation-level test confusion matrix:
    57     8
     8   122

Sample-level test metrics:
Accuracy: 0.92308
Sensitivity: 0.92308
Specificity: 0.92308
Precision: 0.85714
F1 Score: 0.88889
Sample-level test confusion matrix:
    12     1
     2    24

Processing sensor combination 29/32: 22  24  30  32 sensors
Total samples: 377
Class 1 samples: 123
Class 2 samples: 254
Train-Test Split:
Training samples: 338 (110 from class 1, 228 from class 2)
Testing samples: 39 (13 from class 1, 26 from class 2)
Training observations: 1352
Testing observations: 156
Fold 1: 68 samples (22 from class 1, 46 from class 2)
Fold 2: 68 samples (22 from class 1, 46 from class 2)
Fold 3: 68 samples (22 from class 1, 46 from class 2)
Fold 4: 67 samples (22 from class 1, 45 from class 2)
Fold 5: 67 samples (22 from class 1, 45 from class 2)
Training optimizable ensemble model...
|==================================================================================================================================================|
| Iter | Eval   | Objective   | Objective   | BestSoFar   | BestSoFar   |       Method | NumLearningC-|    LearnRate |  MinLeafSize | MaxNumSplits |
|      | result |             | runtime     | (observed)  | (estim.)    |              | ycles        |              |              |              |
|==================================================================================================================================================|
|    1 | Best   |     0.32544 |      1.0521 |     0.32544 |     0.32544 |   LogitBoost |           29 |     0.041475 |          370 |          277 |
|    2 | Best   |     0.31953 |      13.382 |     0.31953 |     0.31989 |          Bag |          462 |            - |          148 |          498 |
|    3 | Best   |     0.16716 |      25.148 |     0.16716 |     0.17781 |   AdaBoostM1 |          375 |      0.47432 |          247 |            2 |
|    4 | Best   |    0.088018 |      11.558 |    0.088018 |     0.10366 |  GentleBoost |           80 |      0.78866 |            5 |           18 |
|    5 | Accept |    0.093195 |      10.452 |    0.088018 |    0.088299 |  GentleBoost |           70 |       0.8632 |            4 |           23 |
|    6 | Accept |     0.28846 |      9.3387 |    0.088018 |    0.088097 |  GentleBoost |          394 |      0.15781 |          533 |            2 |
|    7 | Accept |     0.14275 |      14.605 |    0.088018 |    0.088138 |  GentleBoost |          405 |    0.0013288 |           13 |            1 |
|    8 | Accept |     0.10873 |       4.251 |    0.088018 |    0.088115 |  GentleBoost |           19 |      0.75827 |            9 |          797 |
|    9 | Accept |     0.11982 |      41.748 |    0.088018 |    0.088126 |   AdaBoostM1 |          388 |      0.50512 |           23 |            3 |
|   10 | Accept |     0.19822 |       38.42 |    0.088018 |    0.088114 |   AdaBoostM1 |          110 |    0.0010063 |            4 |          170 |
|   11 | Accept |     0.24186 |      6.6866 |    0.088018 |    0.088142 |   AdaBoostM1 |           37 |     0.026528 |           60 |         1211 |
|   12 | Accept |      0.1605 |      3.9829 |    0.088018 |    0.088145 |  GentleBoost |           63 |     0.074628 |           11 |            2 |
|   13 | Accept |     0.14127 |      14.464 |    0.088018 |    0.094294 |  GentleBoost |          396 |      0.37776 |            4 |            1 |
|   14 | Accept |     0.10799 |      96.632 |    0.088018 |    0.095782 |  GentleBoost |          371 |     0.092992 |            1 |          241 |
|   15 | Accept |     0.13166 |      3.6086 |    0.088018 |    0.088837 |  GentleBoost |           15 |    0.0053726 |            3 |           93 |
|   16 | Accept |    0.089497 |      107.22 |    0.088018 |    0.090364 |  GentleBoost |          481 |      0.10613 |            8 |          102 |
|   17 | Accept |    0.090976 |      100.37 |    0.088018 |    0.090409 |  GentleBoost |          419 |      0.99149 |            4 |          196 |
|   18 | Best   |    0.085059 |      26.964 |    0.085059 |    0.084755 |  GentleBoost |          118 |     0.054524 |            7 |           92 |
|   19 | Best   |    0.074704 |      62.227 |    0.074704 |    0.074812 |  GentleBoost |          400 |      0.45813 |            4 |           26 |
|   20 | Accept |     0.32249 |       23.47 |    0.074704 |    0.074725 |   AdaBoostM1 |          410 |    0.0098611 |            1 |            1 |
|==================================================================================================================================================|
| Iter | Eval   | Objective   | Objective   | BestSoFar   | BestSoFar   |       Method | NumLearningC-|    LearnRate |  MinLeafSize | MaxNumSplits |
|      | result |             | runtime     | (observed)  | (estim.)    |              | ycles        |              |              |              |
|==================================================================================================================================================|
|   21 | Accept |    0.079882 |      57.587 |    0.074704 |    0.075326 |  GentleBoost |          404 |     0.032989 |            6 |           19 |
|   22 | Accept |     0.31657 |      0.7938 |    0.074704 |    0.075425 |   AdaBoostM1 |           13 |      0.11783 |           40 |            1 |
|   23 | Accept |    0.082101 |      42.362 |    0.074704 |    0.075268 |  GentleBoost |          245 |     0.028158 |            4 |           37 |
|   24 | Accept |     0.15533 |      118.05 |    0.074704 |    0.074987 |   AdaBoostM1 |          492 |    0.0056444 |           27 |           33 |
|   25 | Accept |    0.079882 |      39.547 |    0.074704 |    0.075434 |  GentleBoost |          247 |      0.62702 |            7 |           27 |
|   26 | Accept |    0.099852 |      8.9371 |    0.074704 |    0.075514 |  GentleBoost |           63 |      0.42229 |           48 |         1130 |
|   27 | Accept |     0.11982 |      3.6273 |    0.074704 |    0.076052 |  GentleBoost |           21 |      0.46119 |           28 |          125 |
|   28 | Accept |    0.079882 |      71.725 |    0.074704 |    0.075649 |  GentleBoost |          492 |      0.11018 |            2 |           21 |
|   29 | Accept |    0.087278 |      38.316 |    0.074704 |    0.075846 |  GentleBoost |          194 |     0.090757 |           16 |         1182 |
|   30 | Accept |    0.075444 |      58.418 |    0.074704 |    0.075677 |  GentleBoost |          472 |      0.44925 |           63 |         1161 |

__________________________________________________________
Optimization completed.
MaxObjectiveEvaluations of 30 reached.
Total function evaluations: 30
Total elapsed time: 1059.4466 seconds
Total objective function evaluation time: 1054.9506

Best observed feasible point:
      Method       NumLearningCycles    LearnRate    MinLeafSize    MaxNumSplits
    ___________    _________________    _________    ___________    ____________

    GentleBoost           400            0.45813          4              26     

Observed objective function value = 0.074704
Estimated objective function value = 0.075677
Function evaluation time = 62.2266

Best estimated feasible point (according to models):
      Method       NumLearningCycles    LearnRate    MinLeafSize    MaxNumSplits
    ___________    _________________    _________    ___________    ____________

    GentleBoost           400            0.45813          4              26     

Estimated objective function value = 0.075677
Estimated function evaluation time = 63.199

Training completed in 1074.2412 seconds
Selected method: GentleBoost
Number of learning cycles: 400
Training cross-validated ensemble model with best hyperparameters...
=== VALIDATION PERFORMANCE (5-fold CV, 4 sensors) ===
Observation-level validation metrics:
Accuracy: 0.91864
Sensitivity: 0.825
Specificity: 0.96382
Precision: 0.91667
F1 Score: 0.86842
Observation-level validation confusion matrix:
   363    77
    33   879

Sample-level validation metrics:
Accuracy: 0.97041
Sensitivity: 0.95455
Specificity: 0.97807
Precision: 0.95455
F1 Score: 0.95455
Sample-level validation confusion matrix:
   105     5
     5   223

=== TEST PERFORMANCE (10% held-out data, 4 sensors) ===
Observation-level test metrics:
Accuracy: 0.85256
Sensitivity: 0.73077
Specificity: 0.91346
Precision: 0.80851
F1 Score: 0.76768
Observation-level test confusion matrix:
    38    14
     9    95

Sample-level test metrics:
Accuracy: 0.89744
Sensitivity: 0.92308
Specificity: 0.88462
Precision: 0.8
F1 Score: 0.85714
Sample-level test confusion matrix:
    12     1
     3    23

Processing sensor combination 30/32: 24  30  32 sensors
Total samples: 377
Class 1 samples: 123
Class 2 samples: 254
Train-Test Split:
Training samples: 338 (110 from class 1, 228 from class 2)
Testing samples: 39 (13 from class 1, 26 from class 2)
Training observations: 1014
Testing observations: 117
Fold 1: 68 samples (22 from class 1, 46 from class 2)
Fold 2: 68 samples (22 from class 1, 46 from class 2)
Fold 3: 68 samples (22 from class 1, 46 from class 2)
Fold 4: 67 samples (22 from class 1, 45 from class 2)
Fold 5: 67 samples (22 from class 1, 45 from class 2)
Training optimizable ensemble model...
|==================================================================================================================================================|
| Iter | Eval   | Objective   | Objective   | BestSoFar   | BestSoFar   |       Method | NumLearningC-|    LearnRate |  MinLeafSize | MaxNumSplits |
|      | result |             | runtime     | (observed)  | (estim.)    |              | ycles        |              |              |              |
|==================================================================================================================================================|
|    1 | Best   |     0.28501 |      11.304 |     0.28501 |     0.28501 |   LogitBoost |          457 |     0.064113 |          335 |          233 |
|    2 | Best   |     0.15976 |      4.4066 |     0.15976 |     0.16819 |  GentleBoost |           79 |    0.0020082 |            2 |            2 |
|    3 | Accept |     0.32544 |     0.87691 |     0.15976 |     0.15994 |   AdaBoostM1 |           13 |    0.0013141 |          167 |           41 |
|    4 | Accept |     0.23274 |      1.6546 |     0.15976 |      0.1599 |          Bag |           42 |            - |           21 |          473 |
|    5 | Best   |     0.14103 |      1.9665 |     0.14103 |     0.14116 |  GentleBoost |           11 |      0.16289 |            4 |          922 |
|    6 | Best   |     0.10454 |       4.068 |     0.10454 |     0.10455 |  GentleBoost |           32 |    0.0019088 |           25 |           23 |
|    7 | Accept |     0.32544 |     0.37518 |     0.10454 |     0.10456 |  GentleBoost |           19 |      0.15966 |          507 |           30 |
|    8 | Accept |     0.13412 |      16.904 |     0.10454 |     0.12052 |  GentleBoost |          481 |    0.0036022 |           15 |            1 |
|    9 | Accept |     0.10552 |      7.5444 |     0.10454 |     0.10474 |  GentleBoost |           62 |    0.0013164 |           28 |          613 |
|   10 | Accept |     0.18738 |     0.99187 |     0.10454 |     0.10471 |          Bag |           19 |            - |            1 |          511 |
|   11 | Accept |     0.13018 |      16.636 |     0.10454 |     0.10461 |     RUSBoost |           87 |      0.78909 |            1 |          768 |
|   12 | Accept |     0.20611 |      1.7095 |     0.10454 |     0.10468 |     RUSBoost |           10 |     0.017192 |            4 |          656 |
|   13 | Accept |     0.14497 |       4.939 |     0.10454 |     0.10467 |   LogitBoost |           23 |      0.85934 |            1 |          187 |
|   14 | Accept |      0.1568 |      2.0378 |     0.10454 |      0.1046 |   LogitBoost |           26 |      0.96845 |            4 |            5 |
|   15 | Accept |     0.11243 |      17.124 |     0.10454 |      0.1046 |  GentleBoost |          250 |    0.0018251 |          108 |          221 |
|   16 | Best   |    0.093688 |      35.957 |    0.093688 |      0.0937 |  GentleBoost |          448 |      0.62348 |            1 |            7 |
|   17 | Accept |     0.18935 |      3.8951 |    0.093688 |    0.093707 |  GentleBoost |          108 |      0.32433 |            1 |            1 |
|   18 | Accept |     0.18935 |      1.9134 |    0.093688 |    0.093708 |  GentleBoost |           33 |      0.87503 |            1 |            2 |
|   19 | Best   |    0.091716 |       48.08 |    0.091716 |    0.091723 |  GentleBoost |          496 |      0.85071 |            8 |           11 |
|   20 | Accept |     0.14398 |      16.488 |    0.091716 |    0.091708 |  GentleBoost |          461 |      0.15817 |            6 |            1 |
|==================================================================================================================================================|
| Iter | Eval   | Objective   | Objective   | BestSoFar   | BestSoFar   |       Method | NumLearningC-|    LearnRate |  MinLeafSize | MaxNumSplits |
|      | result |             | runtime     | (observed)  | (estim.)    |              | ycles        |              |              |              |
|==================================================================================================================================================|
|   21 | Accept |      0.1144 |      92.731 |    0.091716 |    0.091711 |  GentleBoost |          484 |    0.0012625 |            2 |          228 |
|   22 | Accept |    0.094675 |      53.143 |    0.091716 |    0.091719 |  GentleBoost |          435 |      0.52111 |           29 |           95 |
|   23 | Accept |     0.10848 |      15.956 |    0.091716 |     0.09173 |  GentleBoost |           98 |     0.018689 |            9 |           57 |
|   24 | Best   |    0.087771 |      56.487 |    0.087771 |    0.087751 |  GentleBoost |          494 |      0.61851 |            2 |           18 |
|   25 | Accept |     0.09073 |       43.19 |    0.087771 |    0.087749 |  GentleBoost |          491 |     0.013043 |           63 |          882 |
|   26 | Accept |    0.097633 |      64.954 |    0.087771 |    0.087772 |  GentleBoost |          498 |    0.0025671 |            1 |           27 |
|   27 | Accept |     0.18639 |      41.067 |    0.087771 |    0.087771 |     RUSBoost |          348 |     0.036474 |            1 |           11 |
|   28 | Accept |    0.095661 |      50.568 |    0.087771 |    0.087771 |  GentleBoost |          462 |      0.89829 |           26 |           14 |
|   29 | Accept |     0.27811 |      23.621 |    0.087771 |    0.087784 |   LogitBoost |          424 |    0.0035398 |            1 |            2 |
|   30 | Accept |     0.11243 |      5.3963 |    0.087771 |    0.087773 |  GentleBoost |           33 |      0.28149 |            9 |           69 |

__________________________________________________________
Optimization completed.
MaxObjectiveEvaluations of 30 reached.
Total function evaluations: 30
Total elapsed time: 650.5491 seconds
Total objective function evaluation time: 645.9848

Best observed feasible point:
      Method       NumLearningCycles    LearnRate    MinLeafSize    MaxNumSplits
    ___________    _________________    _________    ___________    ____________

    GentleBoost           494            0.61851          2              18     

Observed objective function value = 0.087771
Estimated objective function value = 0.087773
Function evaluation time = 56.4866

Best estimated feasible point (according to models):
      Method       NumLearningCycles    LearnRate    MinLeafSize    MaxNumSplits
    ___________    _________________    _________    ___________    ____________

    GentleBoost           494            0.61851          2              18     

Estimated objective function value = 0.087773
Estimated function evaluation time = 56.7377

Training completed in 663.6809 seconds
Selected method: GentleBoost
Number of learning cycles: 494
Training cross-validated ensemble model with best hyperparameters...
=== VALIDATION PERFORMANCE (5-fold CV, 3 sensors) ===
Observation-level validation metrics:
Accuracy: 0.91026
Sensitivity: 0.8
Specificity: 0.96345
Precision: 0.91349
F1 Score: 0.85299
Observation-level validation confusion matrix:
   264    66
    25   659

Sample-level validation metrics:
Accuracy: 0.93491
Sensitivity: 0.85455
Specificity: 0.97368
Precision: 0.94
F1 Score: 0.89524
Sample-level validation confusion matrix:
    94    16
     6   222

=== TEST PERFORMANCE (10% held-out data, 3 sensors) ===
Observation-level test metrics:
Accuracy: 0.84615
Sensitivity: 0.71795
Specificity: 0.91026
Precision: 0.8
F1 Score: 0.75676
Observation-level test confusion matrix:
    28    11
     7    71

Sample-level test metrics:
Accuracy: 0.89744
Sensitivity: 0.84615
Specificity: 0.92308
Precision: 0.84615
F1 Score: 0.84615
Sample-level test confusion matrix:
    11     2
     2    24

Processing sensor combination 31/32: 30  32 sensors
Total samples: 377
Class 1 samples: 123
Class 2 samples: 254
Train-Test Split:
Training samples: 338 (110 from class 1, 228 from class 2)
Testing samples: 39 (13 from class 1, 26 from class 2)
Training observations: 676
Testing observations: 78
Fold 1: 68 samples (22 from class 1, 46 from class 2)
Fold 2: 68 samples (22 from class 1, 46 from class 2)
Fold 3: 68 samples (22 from class 1, 46 from class 2)
Fold 4: 67 samples (22 from class 1, 45 from class 2)
Fold 5: 67 samples (22 from class 1, 45 from class 2)
Training optimizable ensemble model...
|==================================================================================================================================================|
| Iter | Eval   | Objective   | Objective   | BestSoFar   | BestSoFar   |       Method | NumLearningC-|    LearnRate |  MinLeafSize | MaxNumSplits |
|      | result |             | runtime     | (observed)  | (estim.)    |              | ycles        |              |              |              |
|==================================================================================================================================================|
|    1 | Best   |     0.32544 |     0.94644 |     0.32544 |     0.32544 |          Bag |           47 |            - |          154 |            2 |
|    2 | Best   |     0.20414 |      35.306 |     0.20414 |     0.21348 |  GentleBoost |          287 |    0.0019137 |            2 |           92 |
|    3 | Accept |     0.30325 |       3.664 |     0.20414 |     0.20423 |  GentleBoost |          153 |    0.0046285 |          188 |          452 |
|    4 | Accept |     0.27811 |      1.0324 |     0.20414 |     0.20421 |   LogitBoost |           36 |      0.95834 |          173 |          110 |
|    5 | Accept |      0.2145 |      2.5242 |     0.20414 |     0.20744 |  GentleBoost |           20 |      0.94113 |            2 |          463 |
|    6 | Best   |     0.19231 |      11.541 |     0.19231 |     0.19948 |  GentleBoost |          407 |     0.075379 |            2 |            1 |
|    7 | Accept |      0.1997 |      62.804 |     0.19231 |     0.19545 |  GentleBoost |          500 |     0.024688 |            2 |          652 |
|    8 | Best   |     0.18935 |      11.975 |     0.18935 |     0.18937 |  GentleBoost |          427 |      0.10714 |            3 |            1 |
|    9 | Accept |     0.20562 |      13.101 |     0.18935 |     0.18941 |  GentleBoost |          470 |      0.43434 |            8 |            1 |
|   10 | Accept |      0.3003 |      0.9613 |     0.18935 |     0.18941 |   AdaBoostM1 |           34 |      0.44521 |          191 |           22 |
|   11 | Accept |      0.2426 |      55.003 |     0.18935 |      0.1894 |     RUSBoost |          459 |    0.0012468 |            1 |          110 |
|   12 | Accept |     0.20118 |      19.787 |     0.18935 |     0.18939 |  GentleBoost |          484 |      0.81069 |            3 |            2 |
|   13 | Accept |     0.27219 |     0.46236 |     0.18935 |      0.1894 |  GentleBoost |           13 |     0.018582 |            4 |            1 |
|   14 | Accept |     0.20858 |      7.0022 |     0.18935 |      0.1894 |  GentleBoost |          127 |      0.35385 |            3 |            6 |
|   15 | Accept |     0.20414 |      20.147 |     0.18935 |     0.18943 |  GentleBoost |          497 |     0.010748 |            4 |            2 |
|   16 | Accept |     0.19379 |      26.742 |     0.18935 |     0.18943 |  GentleBoost |          293 |     0.073511 |            3 |           27 |
|   17 | Accept |     0.40976 |     0.47857 |     0.18935 |      0.1922 |     RUSBoost |           12 |     0.043982 |            1 |            1 |
|   18 | Accept |     0.21893 |      2.8203 |     0.18935 |     0.18952 |  GentleBoost |           51 |      0.93022 |            1 |            5 |
|   19 | Accept |     0.43639 |       10.36 |     0.18935 |     0.19227 |     RUSBoost |          482 |    0.0021765 |          170 |            8 |
|   20 | Accept |     0.22041 |      42.994 |     0.18935 |     0.18952 |   LogitBoost |          306 |     0.043378 |            1 |          445 |
|==================================================================================================================================================|
| Iter | Eval   | Objective   | Objective   | BestSoFar   | BestSoFar   |       Method | NumLearningC-|    LearnRate |  MinLeafSize | MaxNumSplits |
|      | result |             | runtime     | (observed)  | (estim.)    |              | ycles        |              |              |              |
|==================================================================================================================================================|
|   21 | Accept |     0.33728 |     0.83495 |     0.18935 |     0.19226 |   LogitBoost |           18 |    0.0011222 |            1 |            2 |
|   22 | Accept |     0.22929 |      45.376 |     0.18935 |     0.19237 |   LogitBoost |          496 |      0.73724 |           19 |          653 |
|   23 | Accept |     0.28698 |      48.788 |     0.18935 |     0.18949 |   LogitBoost |          486 |    0.0010081 |            4 |           33 |
|   24 | Accept |     0.20118 |      17.652 |     0.18935 |     0.18953 |   LogitBoost |          254 |       0.9471 |            1 |            9 |
|   25 | Accept |     0.28994 |      97.392 |     0.18935 |     0.18954 |   LogitBoost |          465 |      0.46226 |            1 |           93 |
|   26 | Accept |     0.19822 |      4.5458 |     0.18935 |     0.19061 |  GentleBoost |           46 |     0.018452 |            1 |           32 |
|   27 | Accept |     0.19379 |      35.787 |     0.18935 |     0.19046 |  GentleBoost |          442 |     0.034206 |            1 |           16 |
|   28 | Accept |     0.20266 |      63.364 |     0.18935 |      0.1905 |  GentleBoost |          486 |    0.0052151 |            1 |          309 |
|   29 | Accept |     0.23521 |      2.3874 |     0.18935 |      0.1905 |   LogitBoost |           14 |      0.29451 |            1 |          673 |
|   30 | Accept |     0.22781 |       17.22 |     0.18935 |     0.19052 |     RUSBoost |          143 |    0.0086477 |            1 |          657 |

__________________________________________________________
Optimization completed.
MaxObjectiveEvaluations of 30 reached.
Total function evaluations: 30
Total elapsed time: 667.4642 seconds
Total objective function evaluation time: 662.9994

Best observed feasible point:
      Method       NumLearningCycles    LearnRate    MinLeafSize    MaxNumSplits
    ___________    _________________    _________    ___________    ____________

    GentleBoost           427            0.10714          3              1      

Observed objective function value = 0.18935
Estimated objective function value = 0.19265
Function evaluation time = 11.9748

Best estimated feasible point (according to models):
      Method       NumLearningCycles    LearnRate    MinLeafSize    MaxNumSplits
    ___________    _________________    _________    ___________    ____________

    GentleBoost           407           0.075379          2              1      

Estimated objective function value = 0.19052
Estimated function evaluation time = 11.4877

Training completed in 669.9523 seconds
Selected method: GentleBoost
Number of learning cycles: 407
Training cross-validated ensemble model with best hyperparameters...
=== VALIDATION PERFORMANCE (5-fold CV, 2 sensors) ===
Observation-level validation metrics:
Accuracy: 0.80473
Sensitivity: 0.6
Specificity: 0.90351
Precision: 0.75
F1 Score: 0.66667
Observation-level validation confusion matrix:
   132    88
    44   412

Sample-level validation metrics:
Accuracy: 0.81953
Sensitivity: 0.76364
Specificity: 0.84649
Precision: 0.70588
F1 Score: 0.73362
Sample-level validation confusion matrix:
    84    26
    35   193

=== TEST PERFORMANCE (10% held-out data, 2 sensors) ===
Observation-level test metrics:
Accuracy: 0.85897
Sensitivity: 0.80769
Specificity: 0.88462
Precision: 0.77778
F1 Score: 0.79245
Observation-level test confusion matrix:
    21     5
     6    46

Sample-level test metrics:
Accuracy: 0.84615
Sensitivity: 1
Specificity: 0.76923
Precision: 0.68421
F1 Score: 0.8125
Sample-level test confusion matrix:
    13     0
     6    20

Processing sensor combination 32/32: 30 sensors
Total samples: 377
Class 1 samples: 123
Class 2 samples: 254
Train-Test Split:
Training samples: 338 (110 from class 1, 228 from class 2)
Testing samples: 39 (13 from class 1, 26 from class 2)
Training observations: 338
Testing observations: 39
Fold 1: 68 samples (22 from class 1, 46 from class 2)
Fold 2: 68 samples (22 from class 1, 46 from class 2)
Fold 3: 68 samples (22 from class 1, 46 from class 2)
Fold 4: 67 samples (22 from class 1, 45 from class 2)
Fold 5: 67 samples (22 from class 1, 45 from class 2)
Training optimizable ensemble model...
|==================================================================================================================================================|
| Iter | Eval   | Objective   | Objective   | BestSoFar   | BestSoFar   |       Method | NumLearningC-|    LearnRate |  MinLeafSize | MaxNumSplits |
|      | result |             | runtime     | (observed)  | (estim.)    |              | ycles        |              |              |              |
|==================================================================================================================================================|
|    1 | Best   |     0.31361 |      4.8476 |     0.31361 |     0.31361 |   AdaBoostM1 |           81 |    0.0054524 |            1 |            8 |
|    2 | Best   |     0.29882 |      1.7638 |     0.29882 |      0.2994 |  GentleBoost |           81 |      0.39965 |           16 |            1 |
|    3 | Accept |     0.34911 |       1.317 |     0.29882 |     0.30126 |   LogitBoost |           48 |    0.0040973 |           55 |          186 |
|    4 | Accept |     0.59467 |      2.3826 |     0.29882 |     0.29889 |     RUSBoost |          135 |      0.29933 |           90 |            3 |
|    5 | Best   |     0.28994 |      1.4819 |     0.28994 |     0.29213 |  GentleBoost |           46 |     0.012996 |           37 |          201 |
|    6 | Accept |     0.32544 |     0.23347 |     0.28994 |     0.29031 |          Bag |           10 |            - |          153 |           43 |
|    7 | Accept |     0.32544 |      4.2806 |     0.28994 |     0.29055 |   AdaBoostM1 |          450 |      0.33759 |          166 |            2 |
|    8 | Best   |     0.27515 |      23.195 |     0.27515 |      0.2753 |  GentleBoost |          480 |     0.001078 |            1 |           15 |
|    9 | Accept |     0.28698 |       29.59 |     0.27515 |     0.28268 |  GentleBoost |          495 |    0.0010719 |            4 |          163 |
|   10 | Accept |     0.27811 |      27.082 |     0.27515 |      0.2809 |  GentleBoost |          432 |        0.001 |            2 |          300 |
|   11 | Accept |     0.28994 |      2.4337 |     0.27515 |     0.28152 |  GentleBoost |           37 |    0.0010023 |            2 |          313 |
|   12 | Accept |     0.32544 |      6.9188 |     0.27515 |     0.27456 |  GentleBoost |          489 |    0.0010713 |          161 |            8 |
|   13 | Accept |     0.31065 |       31.77 |     0.27515 |     0.27515 |  GentleBoost |          483 |     0.023851 |            1 |          163 |
|   14 | Accept |     0.31361 |      10.204 |     0.27515 |     0.27514 |          Bag |          497 |            - |            1 |           11 |
|   15 | Accept |     0.31065 |     0.77315 |     0.27515 |     0.29225 |  GentleBoost |           11 |      0.89982 |            2 |           37 |
|   16 | Accept |     0.32544 |      0.3027 |     0.27515 |     0.29217 |   LogitBoost |           11 |      0.96451 |            1 |            1 |
|   17 | Accept |     0.32544 |      2.3144 |     0.27515 |     0.29223 |   AdaBoostM1 |          164 |     0.001002 |          163 |            3 |
|   18 | Accept |     0.33432 |      1.5483 |     0.27515 |      0.2923 |   LogitBoost |           22 |    0.0010187 |            1 |           53 |
|   19 | Accept |     0.29586 |      17.669 |     0.27515 |     0.29297 |  GentleBoost |          270 |     0.001002 |            1 |          173 |
|   20 | Accept |     0.32249 |      23.279 |     0.27515 |     0.28329 |     RUSBoost |          379 |    0.0010039 |            1 |           33 |
|==================================================================================================================================================|
| Iter | Eval   | Objective   | Objective   | BestSoFar   | BestSoFar   |       Method | NumLearningC-|    LearnRate |  MinLeafSize | MaxNumSplits |
|      | result |             | runtime     | (observed)  | (estim.)    |              | ycles        |              |              |              |
|==================================================================================================================================================|
|   21 | Accept |     0.27515 |      4.1574 |     0.27515 |     0.28255 |  GentleBoost |          121 |    0.0029868 |            1 |            4 |
|   22 | Accept |     0.29586 |      17.429 |     0.27515 |     0.27517 |  GentleBoost |          268 |    0.0029407 |            1 |           86 |
|   23 | Best   |     0.27219 |      8.9902 |     0.27219 |     0.27215 |  GentleBoost |          432 |    0.0021577 |            2 |            1 |
|   24 | Accept |     0.28402 |      12.849 |     0.27219 |      0.2707 |   AdaBoostM1 |          192 |      0.77394 |           11 |          314 |
|   25 | Accept |     0.33432 |      1.5239 |     0.27219 |     0.27089 |   AdaBoostM1 |           57 |     0.001461 |           11 |            1 |
|   26 | Accept |     0.27811 |      7.5931 |     0.27219 |     0.27349 |  GentleBoost |          360 |    0.0012671 |            1 |            1 |
|   27 | Accept |     0.32249 |      4.2832 |     0.27219 |     0.27538 |          Bag |          242 |            - |           11 |            1 |
|   28 | Accept |     0.31657 |      23.621 |     0.27219 |     0.27359 |   AdaBoostM1 |          224 |      0.88202 |            1 |          322 |
|   29 | Accept |     0.29586 |       5.154 |     0.27219 |     0.28306 |  GentleBoost |          246 |    0.0012046 |            3 |            1 |
|   30 | Accept |     0.31361 |       5.371 |     0.27219 |     0.28621 |  GentleBoost |           83 |     0.002651 |            1 |          256 |

__________________________________________________________
Optimization completed.
MaxObjectiveEvaluations of 30 reached.
Total function evaluations: 30
Total elapsed time: 289.5667 seconds
Total objective function evaluation time: 284.3578

Best observed feasible point:
      Method       NumLearningCycles    LearnRate    MinLeafSize    MaxNumSplits
    ___________    _________________    _________    ___________    ____________

    GentleBoost           432           0.0021577         2              1      

Observed objective function value = 0.27219
Estimated objective function value = 0.28851
Function evaluation time = 8.9902

Best estimated feasible point (according to models):
      Method       NumLearningCycles    LearnRate    MinLeafSize    MaxNumSplits
    ___________    _________________    _________    ___________    ____________

    GentleBoost           360           0.0012671         1              1      

Estimated objective function value = 0.28621
Estimated function evaluation time = 7.6016

Training completed in 291.2416 seconds
Selected method: GentleBoost
Number of learning cycles: 360
Training cross-validated ensemble model with best hyperparameters...
=== VALIDATION PERFORMANCE (5-fold CV, 1 sensors) ===
Observation-level validation metrics:
Accuracy: 0.72781
Sensitivity: 0.43636
Specificity: 0.86842
Precision: 0.61538
F1 Score: 0.51064
Observation-level validation confusion matrix:
    48    62
    30   198

Sample-level validation metrics:
Accuracy: 0.72781
Sensitivity: 0.43636
Specificity: 0.86842
Precision: 0.61538
F1 Score: 0.51064
Sample-level validation confusion matrix:
    48    62
    30   198

=== TEST PERFORMANCE (10% held-out data, 1 sensors) ===
Observation-level test metrics:
Accuracy: 0.84615
Sensitivity: 0.69231
Specificity: 0.92308
Precision: 0.81818
F1 Score: 0.75
Observation-level test confusion matrix:
     9     4
     2    24

Sample-level test metrics:
Accuracy: 0.84615
Sensitivity: 0.69231
Specificity: 0.92308
Precision: 0.81818
F1 Score: 0.75
Sample-level test confusion matrix:
     9     4
     2    24
