# Supplementary material for: Adaptive Machine Learning for Electronic Nose‐Based Forensic VOC Classification
Source: Adv Sci (Weinh). 2025 Jun 24;12(36):e04657. doi: 10.1002/advs.202504657 (PMC12463043; doi:10.1002/advs.202504657)
Supplement: Supplementary file 3 — Supporting Information [file ADVS-12-e04657-s002.zip › CASEIII_CA3_output.txt]

Processing sensor combination 1/32: 1   2   3   4   5   6   7   8   9  10  11  12  13  14  15  16  17  18  19  20  21  22  23  24  25  26  27  28  29  30  31  32 sensors
Total samples: 254
Class 1 samples: 124
Class 2 samples: 130
Train-Test Split:
Training samples: 228 (111 from class 1, 117 from class 2)
Testing samples: 26 (13 from class 1, 13 from class 2)
Training observations: 7296
Testing observations: 832
Fold 1: 47 samples (23 from class 1, 24 from class 2)
Fold 2: 46 samples (22 from class 1, 24 from class 2)
Fold 3: 45 samples (22 from class 1, 23 from class 2)
Fold 4: 45 samples (22 from class 1, 23 from class 2)
Fold 5: 45 samples (22 from class 1, 23 from class 2)
Training optimizable ensemble model...
|==================================================================================================================================================|
| Iter | Eval   | Objective   | Objective   | BestSoFar   | BestSoFar   |       Method | NumLearningC-|    LearnRate |  MinLeafSize | MaxNumSplits |
|      | result |             | runtime     | (observed)  | (estim.)    |              | ycles        |              |              |              |
|==================================================================================================================================================|
|    1 | Best   |     0.45244 |      4.3311 |     0.45244 |     0.45244 |     RUSBoost |           36 |    0.0013482 |         2530 |            2 |
|    2 | Best   |     0.33813 |      5.5133 |     0.33813 |      0.3442 |     RUSBoost |           20 |      0.21839 |            2 |          631 |
|    3 | Accept |     0.40748 |      63.692 |     0.33813 |     0.33814 |     RUSBoost |          421 |      0.42171 |          167 |          318 |
|    4 | Accept |     0.38322 |      1.9261 |     0.33813 |     0.33814 |  GentleBoost |           23 |      0.12816 |           87 |            8 |
|    5 | Accept |     0.46889 |      27.197 |     0.33813 |     0.33814 |     RUSBoost |          448 |     0.023126 |            1 |            1 |
|    6 | Accept |     0.45299 |     0.62756 |     0.33813 |     0.33814 |     RUSBoost |           10 |      0.15824 |         2519 |         1558 |
|    7 | Accept |     0.35074 |      4.3381 |     0.33813 |     0.33816 |     RUSBoost |           19 |      0.25178 |            3 |          294 |
|    8 | Accept |     0.43531 |      1.4716 |     0.33813 |     0.33816 |     RUSBoost |           15 |    0.0019132 |            1 |            4 |
|    9 | Accept |     0.34567 |      5.4089 |     0.33813 |     0.33819 |     RUSBoost |           19 |    0.0012505 |            1 |         7191 |
|   10 | Best   |      0.3077 |      14.832 |      0.3077 |     0.30771 |  GentleBoost |           66 |    0.0051643 |            1 |         6186 |
|   11 | Accept |     0.32785 |      32.848 |      0.3077 |     0.30772 |  GentleBoost |          309 |     0.076057 |          129 |         7253 |
|   12 | Accept |     0.33923 |       2.811 |      0.3077 |     0.30779 |  GentleBoost |           14 |      0.18417 |            1 |          781 |
|   13 | Best   |     0.30702 |      13.183 |     0.30702 |     0.30705 |          Bag |          113 |            - |            1 |         7205 |
|   14 | Accept |     0.45299 |      9.7811 |     0.30702 |     0.30709 |          Bag |          239 |            - |         2139 |         6357 |
|   15 | Accept |     0.37692 |      1.3515 |     0.30702 |     0.30703 |          Bag |           16 |            - |            1 |          150 |
|   16 | Accept |     0.32634 |      4.4294 |     0.30702 |     0.30703 |  GentleBoost |           22 |    0.0019685 |            5 |         6969 |
|   17 | Accept |     0.48684 |     0.42168 |     0.30702 |     0.30703 |  GentleBoost |           20 |     0.001227 |         3637 |         6692 |
|   18 | Accept |     0.32511 |      4.6187 |     0.30702 |     0.30703 |          Bag |           43 |            - |            3 |         7195 |
|   19 | Best   |     0.29866 |      51.265 |     0.29866 |     0.29866 |  GentleBoost |          337 |      0.43181 |           32 |         7238 |
|   20 | Best   |     0.29413 |      103.04 |     0.29413 |     0.29412 |  GentleBoost |          486 |    0.0034444 |            5 |         2325 |
|==================================================================================================================================================|
| Iter | Eval   | Objective   | Objective   | BestSoFar   | BestSoFar   |       Method | NumLearningC-|    LearnRate |  MinLeafSize | MaxNumSplits |
|      | result |             | runtime     | (observed)  | (estim.)    |              | ycles        |              |              |              |
|==================================================================================================================================================|
|   21 | Accept |     0.29715 |      106.27 |     0.29413 |     0.29415 |  GentleBoost |          499 |     0.005796 |            4 |         7253 |
|   22 | Best   |     0.29208 |      84.281 |     0.29208 |     0.29209 |  GentleBoost |          425 |    0.0073009 |           17 |         1372 |
|   23 | Accept |     0.32264 |      28.959 |     0.29208 |     0.29209 |  GentleBoost |          495 |    0.0044532 |            2 |           23 |
|   24 | Accept |     0.31319 |      52.835 |     0.29208 |     0.29209 |          Bag |          497 |            - |            3 |         7292 |
|   25 | Accept |     0.34169 |      88.653 |     0.29208 |     0.29209 |   LogitBoost |          494 |    0.0065635 |            1 |         3696 |
|   26 | Accept |     0.47026 |      1.2776 |     0.29208 |      0.2921 |   LogitBoost |           33 |    0.0061783 |            2 |            2 |
|   27 | Accept |     0.43709 |      11.782 |     0.29208 |     0.29209 |   LogitBoost |          489 |     0.025067 |         2208 |         7074 |
|   28 | Best   |     0.29002 |      103.01 |     0.29002 |     0.29006 |  GentleBoost |          497 |    0.0010643 |           14 |         3944 |
|   29 | Accept |     0.32333 |      7.1172 |     0.29002 |     0.29005 |   AdaBoostM1 |           24 |       0.2644 |            1 |         7037 |
|   30 | Accept |     0.35047 |       79.24 |     0.29002 |     0.29005 |   AdaBoostM1 |          468 |     0.013006 |          116 |         5222 |

__________________________________________________________
Optimization completed.
MaxObjectiveEvaluations of 30 reached.
Total function evaluations: 30
Total elapsed time: 925.2995 seconds
Total objective function evaluation time: 916.5099

Best observed feasible point:
      Method       NumLearningCycles    LearnRate    MinLeafSize    MaxNumSplits
    ___________    _________________    _________    ___________    ____________

    GentleBoost           497           0.0010643        14             3944    

Observed objective function value = 0.29002
Estimated objective function value = 0.29005
Function evaluation time = 103.0082

Best estimated feasible point (according to models):
      Method       NumLearningCycles    LearnRate    MinLeafSize    MaxNumSplits
    ___________    _________________    _________    ___________    ____________

    GentleBoost           497           0.0010643        14             3944    

Estimated objective function value = 0.29005
Estimated function evaluation time = 102.9693

Training completed in 956.249 seconds
Selected method: GentleBoost
Number of learning cycles: 497
Training cross-validated ensemble model with best hyperparameters...
=== VALIDATION PERFORMANCE (5-fold CV, 32 sensors) ===
Observation-level validation metrics:
Accuracy: 0.70299
Sensitivity: 0.68018
Specificity: 0.72463
Precision: 0.7009
F1 Score: 0.69038
Observation-level validation confusion matrix:
        2416        1136
        1031        2713

Sample-level validation metrics:
Accuracy: 0.87719
Sensitivity: 0.86486
Specificity: 0.88889
Precision: 0.88073
F1 Score: 0.87273
Sample-level validation confusion matrix:
    96    15
    13   104

=== TEST PERFORMANCE (10% held-out data, 32 sensors) ===
Observation-level test metrics:
Accuracy: 0.5613
Sensitivity: 0.4976
Specificity: 0.625
Precision: 0.57025
F1 Score: 0.53145
Observation-level test confusion matrix:
   207   209
   156   260

Sample-level test metrics:
Accuracy: 0.69231
Sensitivity: 0.61538
Specificity: 0.76923
Precision: 0.72727
F1 Score: 0.66667
Sample-level test confusion matrix:
     8     5
     3    10

Processing sensor combination 2/32: 1   2   3   5   6   7   8   9  10  11  12  13  14  15  16  17  18  19  20  21  22  23  24  25  26  27  28  29  30  31  32 sensors
Total samples: 254
Class 1 samples: 124
Class 2 samples: 130
Train-Test Split:
Training samples: 228 (111 from class 1, 117 from class 2)
Testing samples: 26 (13 from class 1, 13 from class 2)
Training observations: 7068
Testing observations: 806
Fold 1: 47 samples (23 from class 1, 24 from class 2)
Fold 2: 46 samples (22 from class 1, 24 from class 2)
Fold 3: 45 samples (22 from class 1, 23 from class 2)
Fold 4: 45 samples (22 from class 1, 23 from class 2)
Fold 5: 45 samples (22 from class 1, 23 from class 2)
Training optimizable ensemble model...
|==================================================================================================================================================|
| Iter | Eval   | Objective   | Objective   | BestSoFar   | BestSoFar   |       Method | NumLearningC-|    LearnRate |  MinLeafSize | MaxNumSplits |
|      | result |             | runtime     | (observed)  | (estim.)    |              | ycles        |              |              |              |
|==================================================================================================================================================|
|    1 | Best   |     0.45458 |       1.112 |     0.45458 |     0.45458 |          Bag |           22 |            - |          110 |            1 |
|    2 | Best   |     0.39728 |     0.91228 |     0.39728 |     0.39956 |   LogitBoost |           18 |      0.48006 |            4 |            5 |
|    3 | Accept |     0.48684 |      5.2084 |     0.39728 |     0.40204 |   AdaBoostM1 |          307 |    0.0069797 |         3421 |            1 |
|    4 | Best   |     0.39205 |      8.0137 |     0.39205 |     0.39215 |   LogitBoost |           89 |    0.0031067 |            8 |          117 |
|    5 | Best   |      0.3431 |      5.3692 |      0.3431 |     0.34311 |   LogitBoost |           31 |     0.058605 |            3 |         7055 |
|    6 | Accept |     0.35583 |      33.949 |      0.3431 |     0.34314 |   LogitBoost |          194 |    0.0089653 |            1 |         6712 |
|    7 | Best   |     0.33913 |      4.0588 |     0.33913 |     0.33917 |   LogitBoost |           30 |      0.97019 |           51 |         6836 |
|    8 | Accept |     0.44256 |     0.40042 |     0.33913 |     0.33917 |  GentleBoost |           12 |      0.39886 |         2293 |         6163 |
|    9 | Best   |     0.33164 |      2.0881 |     0.33164 |     0.33176 |   LogitBoost |           11 |      0.82819 |            5 |         6789 |
|   10 | Accept |     0.35357 |      5.6351 |     0.33164 |     0.33177 |     RUSBoost |           20 |      0.92172 |            1 |         5748 |
|   11 | Accept |     0.45317 |      18.828 |     0.33164 |     0.33265 |     RUSBoost |          388 |    0.0016118 |         2135 |            1 |
|   12 | Accept |     0.45218 |     0.37956 |     0.33164 |     0.33166 |   LogitBoost |           11 |       0.9886 |         2620 |         3249 |
|   13 | Best   |     0.30956 |       11.21 |     0.30956 |     0.30963 |   LogitBoost |           61 |      0.92983 |           14 |         6286 |
|   14 | Accept |     0.33234 |       58.44 |     0.30956 |     0.30965 |   LogitBoost |          441 |    0.0043115 |           16 |         3147 |
|   15 | Accept |     0.38299 |      33.272 |     0.30956 |     0.30964 |     RUSBoost |          227 |      0.57306 |            1 |           51 |
|   16 | Accept |     0.34211 |       59.97 |     0.30956 |     0.30964 |     RUSBoost |          253 |      0.10452 |           13 |         6522 |
|   17 | Accept |      0.3206 |      95.931 |     0.30956 |     0.31849 |   LogitBoost |          432 |      0.65924 |           14 |         6405 |
|   18 | Best   |     0.29726 |      42.466 |     0.29726 |     0.31477 |   LogitBoost |          206 |      0.18096 |           14 |         6607 |
|   19 | Accept |     0.41157 |      1.0313 |     0.29726 |     0.31475 |  GentleBoost |           32 |    0.0014693 |            1 |            1 |
|   20 | Accept |     0.40181 |      3.1418 |     0.29726 |      0.2973 |   LogitBoost |           23 |    0.0012207 |           15 |         7048 |
|==================================================================================================================================================|
| Iter | Eval   | Objective   | Objective   | BestSoFar   | BestSoFar   |       Method | NumLearningC-|    LearnRate |  MinLeafSize | MaxNumSplits |
|      | result |             | runtime     | (observed)  | (estim.)    |              | ycles        |              |              |              |
|==================================================================================================================================================|
|   21 | Best   |     0.29329 |      45.053 |     0.29329 |     0.29337 |   LogitBoost |          217 |      0.13392 |           10 |         5262 |
|   22 | Best   |     0.29329 |       59.19 |     0.29329 |     0.29332 |   LogitBoost |          284 |     0.092203 |           15 |         1698 |
|   23 | Best   |     0.29061 |      30.432 |     0.29061 |     0.29063 |   LogitBoost |          160 |      0.22027 |            8 |         1638 |
|   24 | Accept |     0.29386 |      69.413 |     0.29061 |     0.29064 |   LogitBoost |          359 |      0.11517 |            6 |         2268 |
|   25 | Accept |       0.294 |      41.408 |     0.29061 |     0.29069 |   LogitBoost |          209 |     0.095132 |            8 |         2367 |
|   26 | Accept |     0.32216 |      53.792 |     0.29061 |     0.29071 |   LogitBoost |          172 |      0.74399 |            2 |         1533 |
|   27 | Best   |     0.28919 |      43.335 |     0.28919 |     0.28931 |   LogitBoost |          216 |      0.19234 |           14 |          738 |
|   28 | Accept |     0.29626 |      74.474 |     0.28919 |      0.2893 |   LogitBoost |          487 |      0.14744 |           11 |          183 |
|   29 | Accept |     0.34748 |      2.9852 |     0.28919 |      0.2893 |     RUSBoost |           11 |    0.0043654 |            2 |         6016 |
|   30 | Accept |     0.29188 |      62.155 |     0.28919 |     0.28937 |   LogitBoost |          310 |      0.18315 |            9 |          729 |

__________________________________________________________
Optimization completed.
MaxObjectiveEvaluations of 30 reached.
Total function evaluations: 30
Total elapsed time: 878.7331 seconds
Total objective function evaluation time: 873.6546

Best observed feasible point:
      Method      NumLearningCycles    LearnRate    MinLeafSize    MaxNumSplits
    __________    _________________    _________    ___________    ____________

    LogitBoost           216            0.19234         14             738     

Observed objective function value = 0.28919
Estimated objective function value = 0.28937
Function evaluation time = 43.3354

Best estimated feasible point (according to models):
      Method      NumLearningCycles    LearnRate    MinLeafSize    MaxNumSplits
    __________    _________________    _________    ___________    ____________

    LogitBoost           216            0.19234         14             738     

Estimated objective function value = 0.28937
Estimated function evaluation time = 42.4652

Training completed in 889.3818 seconds
Selected method: LogitBoost
Number of learning cycles: 216
Training cross-validated ensemble model with best hyperparameters...
=== VALIDATION PERFORMANCE (5-fold CV, 31 sensors) ===
Observation-level validation metrics:
Accuracy: 0.70374
Sensitivity: 0.67916
Specificity: 0.72705
Precision: 0.70243
F1 Score: 0.6906
Observation-level validation confusion matrix:
        2337        1104
         990        2637

Sample-level validation metrics:
Accuracy: 0.86404
Sensitivity: 0.84685
Specificity: 0.88034
Precision: 0.87037
F1 Score: 0.85845
Sample-level validation confusion matrix:
    94    17
    14   103

=== TEST PERFORMANCE (10% held-out data, 31 sensors) ===
Observation-level test metrics:
Accuracy: 0.54218
Sensitivity: 0.45161
Specificity: 0.63275
Precision: 0.55152
F1 Score: 0.49659
Observation-level test confusion matrix:
   182   221
   148   255

Sample-level test metrics:
Accuracy: 0.57692
Sensitivity: 0.46154
Specificity: 0.69231
Precision: 0.6
F1 Score: 0.52174
Sample-level test confusion matrix:
     6     7
     4     9

Processing sensor combination 3/32: 1   2   3   5   6   7   8   9  10  11  13  14  15  16  17  18  19  20  21  22  23  24  25  26  27  28  29  30  31  32 sensors
Total samples: 254
Class 1 samples: 124
Class 2 samples: 130
Train-Test Split:
Training samples: 228 (111 from class 1, 117 from class 2)
Testing samples: 26 (13 from class 1, 13 from class 2)
Training observations: 6840
Testing observations: 780
Fold 1: 47 samples (23 from class 1, 24 from class 2)
Fold 2: 46 samples (22 from class 1, 24 from class 2)
Fold 3: 45 samples (22 from class 1, 23 from class 2)
Fold 4: 45 samples (22 from class 1, 23 from class 2)
Fold 5: 45 samples (22 from class 1, 23 from class 2)
Training optimizable ensemble model...
|==================================================================================================================================================|
| Iter | Eval   | Objective   | Objective   | BestSoFar   | BestSoFar   |       Method | NumLearningC-|    LearnRate |  MinLeafSize | MaxNumSplits |
|      | result |             | runtime     | (observed)  | (estim.)    |              | ycles        |              |              |              |
|==================================================================================================================================================|
|    1 | Best   |     0.29737 |      31.378 |     0.29737 |     0.29737 |   AdaBoostM1 |          126 |     0.077961 |            2 |         6135 |
|    2 | Accept |     0.38538 |      43.032 |     0.29737 |      0.3084 |   LogitBoost |          492 |    0.0024678 |          134 |           51 |
|    3 | Accept |     0.45439 |      1.9447 |     0.29737 |     0.30779 |     RUSBoost |           33 |     0.015698 |         1345 |         6457 |
|    4 | Accept |     0.44488 |      1.5628 |     0.29737 |     0.30604 |          Bag |           34 |            - |          689 |            1 |
|    5 | Best   |      0.2864 |      52.754 |      0.2864 |     0.28727 |   AdaBoostM1 |          207 |     0.051203 |            2 |         3493 |
|    6 | Accept |     0.36711 |      77.509 |      0.2864 |     0.28644 |   AdaBoostM1 |          458 |    0.0080907 |            2 |          119 |
|    7 | Accept |     0.38596 |      2.9712 |      0.2864 |     0.28644 |   AdaBoostM1 |           13 |    0.0031344 |            2 |         1575 |
|    8 | Accept |     0.46754 |       2.091 |      0.2864 |     0.28644 |   AdaBoostM1 |           60 |     0.046215 |            3 |            1 |
|    9 | Best   |     0.28304 |      138.31 |     0.28304 |     0.28307 |   AdaBoostM1 |          498 |      0.04683 |            3 |         6599 |
|   10 | Accept |     0.30161 |      78.265 |     0.28304 |      0.2831 |   AdaBoostM1 |          310 |     0.026679 |           21 |         6161 |
|   11 | Accept |     0.34781 |      5.8219 |     0.28304 |     0.28305 |   AdaBoostM1 |           25 |      0.03038 |            1 |         4630 |
|   12 | Accept |     0.30102 |      112.63 |     0.28304 |     0.28307 |   AdaBoostM1 |          440 |     0.022582 |            1 |         3889 |
|   13 | Accept |     0.30921 |      86.605 |     0.28304 |     0.28404 |   AdaBoostM1 |          486 |      0.17208 |          100 |         2472 |
|   14 | Best   |     0.27836 |      116.58 |     0.27836 |     0.27835 |   AdaBoostM1 |          440 |      0.25179 |            2 |         3827 |
|   15 | Accept |     0.28713 |      104.26 |     0.27836 |     0.27837 |   AdaBoostM1 |          380 |      0.52521 |            4 |         5465 |
|   16 | Accept |     0.28333 |      136.73 |     0.27836 |     0.27837 |   AdaBoostM1 |          481 |      0.30641 |            5 |         1327 |
|   17 | Accept |     0.28012 |      92.728 |     0.27836 |     0.27888 |   AdaBoostM1 |          336 |      0.11984 |            3 |         2959 |
|   18 | Accept |     0.28099 |      121.33 |     0.27836 |     0.27952 |   AdaBoostM1 |          456 |      0.12741 |            2 |         3326 |
|   19 | Accept |     0.28216 |      110.84 |     0.27836 |     0.27992 |   AdaBoostM1 |          401 |      0.11546 |            4 |         4236 |
|   20 | Accept |     0.29956 |      80.616 |     0.27836 |      0.2795 |   AdaBoostM1 |          313 |      0.75886 |            1 |         1579 |
|==================================================================================================================================================|
| Iter | Eval   | Objective   | Objective   | BestSoFar   | BestSoFar   |       Method | NumLearningC-|    LearnRate |  MinLeafSize | MaxNumSplits |
|      | result |             | runtime     | (observed)  | (estim.)    |              | ycles        |              |              |              |
|==================================================================================================================================================|
|   21 | Accept |     0.29912 |      56.484 |     0.27836 |      0.2796 |  GentleBoost |          486 |    0.0045115 |           49 |         1649 |
|   22 | Accept |     0.28904 |      67.221 |     0.27836 |     0.27958 |  GentleBoost |          331 |     0.068813 |            1 |         5830 |
|   23 | Accept |     0.28684 |       45.24 |     0.27836 |     0.27958 |  GentleBoost |          260 |      0.48765 |           11 |          463 |
|   24 | Accept |     0.30278 |      11.442 |     0.27836 |     0.27958 |  GentleBoost |          113 |     0.022066 |            1 |          246 |
|   25 | Accept |     0.30892 |      7.8183 |     0.27836 |     0.27957 |  GentleBoost |           56 |      0.27515 |           29 |         5920 |
|   26 | Accept |     0.28801 |      88.627 |     0.27836 |     0.27958 |  GentleBoost |          465 |     0.070059 |            4 |         1229 |
|   27 | Accept |      0.3345 |      26.947 |     0.27836 |     0.27958 |  GentleBoost |          477 |      0.28396 |          365 |           31 |
|   28 | Accept |     0.28743 |        95.4 |     0.27836 |      0.2796 |  GentleBoost |          467 |      0.67418 |            1 |         1232 |
|   29 | Accept |     0.28421 |      83.728 |     0.27836 |     0.27962 |  GentleBoost |          469 |      0.83849 |           17 |         5844 |
|   30 | Accept |     0.46784 |      25.483 |     0.27836 |     0.27961 |     RUSBoost |          467 |      0.60793 |            1 |            1 |

__________________________________________________________
Optimization completed.
MaxObjectiveEvaluations of 30 reached.
Total function evaluations: 30
Total elapsed time: 1910.7559 seconds
Total objective function evaluation time: 1906.3305

Best observed feasible point:
      Method      NumLearningCycles    LearnRate    MinLeafSize    MaxNumSplits
    __________    _________________    _________    ___________    ____________

    AdaBoostM1           440            0.25179          2             3827    

Observed objective function value = 0.27836
Estimated objective function value = 0.28072
Function evaluation time = 116.5799

Best estimated feasible point (according to models):
      Method      NumLearningCycles    LearnRate    MinLeafSize    MaxNumSplits
    __________    _________________    _________    ___________    ____________

    AdaBoostM1           401            0.11546          4             4236    

Estimated objective function value = 0.27961
Estimated function evaluation time = 111.8931

Training completed in 1937.2639 seconds
Selected method: AdaBoostM1
Number of learning cycles: 401
Training cross-validated ensemble model with best hyperparameters...
=== VALIDATION PERFORMANCE (5-fold CV, 30 sensors) ===
Observation-level validation metrics:
Accuracy: 0.70789
Sensitivity: 0.68829
Specificity: 0.7265
Precision: 0.7048
F1 Score: 0.69644
Observation-level validation confusion matrix:
        2292        1038
         960        2550

Sample-level validation metrics:
Accuracy: 0.88158
Sensitivity: 0.87387
Specificity: 0.88889
Precision: 0.88182
F1 Score: 0.87783
Sample-level validation confusion matrix:
    97    14
    13   104

=== TEST PERFORMANCE (10% held-out data, 30 sensors) ===
Observation-level test metrics:
Accuracy: 0.56026
Sensitivity: 0.5
Specificity: 0.62051
Precision: 0.56851
F1 Score: 0.53206
Observation-level test confusion matrix:
   195   195
   148   242

Sample-level test metrics:
Accuracy: 0.65385
Sensitivity: 0.61538
Specificity: 0.69231
Precision: 0.66667
F1 Score: 0.64
Sample-level test confusion matrix:
     8     5
     4     9

Processing sensor combination 4/32: 1   2   3   5   6   7   8   9  10  11  13  14  15  16  18  19  20  21  22  23  24  25  26  27  28  29  30  31  32 sensors
Total samples: 254
Class 1 samples: 124
Class 2 samples: 130
Train-Test Split:
Training samples: 228 (111 from class 1, 117 from class 2)
Testing samples: 26 (13 from class 1, 13 from class 2)
Training observations: 6612
Testing observations: 754
Fold 1: 47 samples (23 from class 1, 24 from class 2)
Fold 2: 46 samples (22 from class 1, 24 from class 2)
Fold 3: 45 samples (22 from class 1, 23 from class 2)
Fold 4: 45 samples (22 from class 1, 23 from class 2)
Fold 5: 45 samples (22 from class 1, 23 from class 2)
Training optimizable ensemble model...
|==================================================================================================================================================|
| Iter | Eval   | Objective   | Objective   | BestSoFar   | BestSoFar   |       Method | NumLearningC-|    LearnRate |  MinLeafSize | MaxNumSplits |
|      | result |             | runtime     | (observed)  | (estim.)    |              | ycles        |              |              |              |
|==================================================================================================================================================|
|    1 | Best   |     0.38551 |     0.80534 |     0.38551 |     0.38551 |  GentleBoost |           12 |      0.82314 |           45 |           16 |
|    2 | Accept |     0.42816 |      3.1343 |     0.38551 |     0.38773 |  GentleBoost |          146 |    0.0019028 |         2492 |           53 |
|    3 | Best   |     0.33666 |       31.73 |     0.33666 |     0.33899 |   AdaBoostM1 |          436 |      0.98844 |           62 |            9 |
|    4 | Accept |     0.36373 |      1.0577 |     0.33666 |     0.33765 |          Bag |           12 |            - |           28 |         3121 |
|    5 | Accept |     0.37946 |      3.7139 |     0.33666 |      0.3367 |   AdaBoostM1 |           40 |      0.67093 |            1 |           16 |
|    6 | Best   |     0.31836 |      21.797 |     0.31836 |     0.31839 |   AdaBoostM1 |          218 |      0.87468 |          199 |           20 |
|    7 | Accept |     0.41047 |      4.1045 |     0.31836 |     0.31837 |   AdaBoostM1 |          144 |       0.8955 |         1695 |           41 |
|    8 | Accept |     0.42665 |      1.7359 |     0.31836 |     0.31837 |   AdaBoostM1 |           22 |     0.001115 |          136 |            6 |
|    9 | Accept |     0.33379 |      23.457 |     0.31836 |     0.31837 |   AdaBoostM1 |          245 |      0.58748 |          136 |           12 |
|   10 | Accept |     0.37583 |      1.6072 |     0.31836 |     0.31837 |   AdaBoostM1 |           13 |      0.93973 |          146 |          168 |
|   11 | Accept |     0.32532 |      38.628 |     0.31836 |     0.31838 |   AdaBoostM1 |          375 |      0.91835 |          181 |           30 |
|   12 | Accept |     0.32895 |       19.77 |     0.31836 |     0.31839 |   AdaBoostM1 |          172 |      0.95666 |          136 |         2875 |
|   13 | Accept |     0.33621 |      18.408 |     0.31836 |      0.3253 |   AdaBoostM1 |          227 |      0.84185 |          300 |         2890 |
|   14 | Accept |     0.35647 |      17.752 |     0.31836 |     0.32503 |   AdaBoostM1 |          283 |      0.97452 |          159 |            4 |
|   15 | Best   |     0.30944 |      35.874 |     0.30944 |     0.31044 |   AdaBoostM1 |          291 |      0.77871 |          131 |          244 |
|   16 | Accept |       0.317 |      31.796 |     0.30944 |     0.30945 |   AdaBoostM1 |          226 |      0.59844 |          105 |          121 |
|   17 | Accept |     0.32607 |       20.39 |     0.30944 |     0.31394 |   AdaBoostM1 |          192 |      0.81653 |          175 |           99 |
|   18 | Best   |     0.30505 |      56.363 |     0.30505 |     0.31162 |   AdaBoostM1 |          445 |      0.71182 |           95 |          263 |
|   19 | Accept |     0.30687 |      54.445 |     0.30505 |     0.30769 |   AdaBoostM1 |          458 |      0.66167 |          150 |          359 |
|   20 | Best   |     0.30324 |      64.436 |     0.30324 |     0.30604 |   AdaBoostM1 |          458 |      0.35216 |           97 |         1512 |
|==================================================================================================================================================|
| Iter | Eval   | Objective   | Objective   | BestSoFar   | BestSoFar   |       Method | NumLearningC-|    LearnRate |  MinLeafSize | MaxNumSplits |
|      | result |             | runtime     | (observed)  | (estim.)    |              | ycles        |              |              |              |
|==================================================================================================================================================|
|   21 | Accept |     0.31473 |      62.253 |     0.30324 |     0.30626 |   AdaBoostM1 |          409 |      0.26667 |          115 |          426 |
|   22 | Best   |     0.29477 |      75.019 |     0.29477 |     0.29783 |   AdaBoostM1 |          458 |      0.61718 |           50 |         1399 |
|   23 | Best   |     0.29431 |      78.196 |     0.29431 |     0.29592 |   AdaBoostM1 |          483 |      0.93471 |           36 |         2034 |
|   24 | Best   |     0.29416 |      79.025 |     0.29416 |     0.29541 |   AdaBoostM1 |          418 |      0.98199 |           16 |          480 |
|   25 | Best   |     0.27858 |      108.92 |     0.27858 |     0.28192 |   AdaBoostM1 |          489 |      0.56528 |           14 |         3905 |
|   26 | Accept |     0.28463 |      96.663 |     0.27858 |     0.28158 |   AdaBoostM1 |          376 |      0.27768 |            8 |         6470 |
|   27 | Accept |     0.28146 |      131.02 |     0.27858 |     0.28135 |   AdaBoostM1 |          498 |      0.36655 |            6 |         3746 |
|   28 | Accept |     0.29688 |      127.07 |     0.27858 |     0.28149 |   AdaBoostM1 |          493 |       0.0134 |            9 |         4701 |
|   29 | Accept |     0.29204 |      118.45 |     0.27858 |     0.28146 |   AdaBoostM1 |          480 |      0.78428 |            5 |         4068 |
|   30 | Accept |     0.28327 |      109.52 |     0.27858 |     0.28142 |   AdaBoostM1 |          428 |      0.21214 |           13 |         3390 |

__________________________________________________________
Optimization completed.
MaxObjectiveEvaluations of 30 reached.
Total function evaluations: 30
Total elapsed time: 1441.1167 seconds
Total objective function evaluation time: 1437.1333

Best observed feasible point:
      Method      NumLearningCycles    LearnRate    MinLeafSize    MaxNumSplits
    __________    _________________    _________    ___________    ____________

    AdaBoostM1           489            0.56528         14             3905    

Observed objective function value = 0.27858
Estimated objective function value = 0.28142
Function evaluation time = 108.9156

Best estimated feasible point (according to models):
      Method      NumLearningCycles    LearnRate    MinLeafSize    MaxNumSplits
    __________    _________________    _________    ___________    ____________

    AdaBoostM1           489            0.56528         14             3905    

Estimated objective function value = 0.28142
Estimated function evaluation time = 107.9836

Training completed in 1468.2386 seconds
Selected method: AdaBoostM1
Number of learning cycles: 489
Training cross-validated ensemble model with best hyperparameters...
=== VALIDATION PERFORMANCE (5-fold CV, 29 sensors) ===
Observation-level validation metrics:
Accuracy: 0.71219
Sensitivity: 0.68779
Specificity: 0.73534
Precision: 0.71144
F1 Score: 0.69942
Observation-level validation confusion matrix:
        2214        1005
         898        2495

Sample-level validation metrics:
Accuracy: 0.87719
Sensitivity: 0.85586
Specificity: 0.89744
Precision: 0.88785
F1 Score: 0.87156
Sample-level validation confusion matrix:
    95    16
    12   105

=== TEST PERFORMANCE (10% held-out data, 29 sensors) ===
Observation-level test metrics:
Accuracy: 0.56897
Sensitivity: 0.48806
Specificity: 0.64987
Precision: 0.58228
F1 Score: 0.53102
Observation-level test confusion matrix:
   184   193
   132   245

Sample-level test metrics:
Accuracy: 0.65385
Sensitivity: 0.53846
Specificity: 0.76923
Precision: 0.7
F1 Score: 0.6087
Sample-level test confusion matrix:
     7     6
     3    10

Processing sensor combination 5/32: 1   2   3   5   6   7   8  10  11  13  14  15  16  18  19  20  21  22  23  24  25  26  27  28  29  30  31  32 sensors
Total samples: 254
Class 1 samples: 124
Class 2 samples: 130
Train-Test Split:
Training samples: 228 (111 from class 1, 117 from class 2)
Testing samples: 26 (13 from class 1, 13 from class 2)
Training observations: 6384
Testing observations: 728
Fold 1: 47 samples (23 from class 1, 24 from class 2)
Fold 2: 46 samples (22 from class 1, 24 from class 2)
Fold 3: 45 samples (22 from class 1, 23 from class 2)
Fold 4: 45 samples (22 from class 1, 23 from class 2)
Fold 5: 45 samples (22 from class 1, 23 from class 2)
Training optimizable ensemble model...
|==================================================================================================================================================|
| Iter | Eval   | Objective   | Objective   | BestSoFar   | BestSoFar   |       Method | NumLearningC-|    LearnRate |  MinLeafSize | MaxNumSplits |
|      | result |             | runtime     | (observed)  | (estim.)    |              | ycles        |              |              |              |
|==================================================================================================================================================|
|    1 | Best   |     0.33177 |       3.828 |     0.33177 |     0.33177 |          Bag |           42 |            - |            8 |         1398 |
|    2 | Accept |     0.51316 |      12.826 |     0.33177 |     0.33898 |     RUSBoost |          379 |     0.031835 |         2995 |          707 |
|    3 | Accept |     0.40695 |      1.7483 |     0.33177 |     0.33187 |  GentleBoost |           68 |      0.68553 |            3 |            1 |
|    4 | Accept |     0.39239 |     0.93934 |     0.33177 |     0.33182 |  GentleBoost |           16 |     0.001304 |          403 |          208 |
|    5 | Accept |     0.48684 |      6.5549 |     0.33177 |     0.33202 |          Bag |          191 |            - |         3105 |            1 |
|    6 | Accept |     0.38424 |      1.4858 |     0.33177 |     0.33178 |          Bag |           19 |            - |           66 |         3149 |
|    7 | Best   |     0.31187 |      18.137 |     0.31187 |     0.31188 |          Bag |          190 |            - |            2 |          757 |
|    8 | Accept |     0.44204 |      1.9374 |     0.31187 |     0.31186 |          Bag |           40 |            - |          862 |          254 |
|    9 | Accept |     0.45128 |      6.0886 |     0.31187 |     0.31189 |          Bag |          147 |            - |            1 |            1 |
|   10 | Best   |     0.30529 |      31.774 |     0.30529 |      0.3053 |          Bag |          317 |            - |            1 |         4038 |
|   11 | Accept |      0.3385 |      2.0473 |     0.30529 |      0.3053 |          Bag |           20 |            - |            1 |         1652 |
|   12 | Accept |     0.30952 |      45.474 |     0.30529 |     0.30532 |          Bag |          485 |            - |            3 |         3875 |
|   13 | Accept |     0.30733 |      46.749 |     0.30529 |     0.30535 |          Bag |          476 |            - |            1 |         1886 |
|   14 | Accept |     0.31469 |      21.847 |     0.30529 |     0.30616 |          Bag |          227 |            - |            2 |         3023 |
|   15 | Accept |     0.31344 |      45.862 |     0.30529 |     0.30685 |          Bag |          486 |            - |            3 |         1297 |
|   16 | Accept |     0.30764 |      43.871 |     0.30529 |     0.30811 |          Bag |          445 |            - |            1 |         5329 |
|   17 | Best   |     0.29433 |        85.2 |     0.29433 |     0.29465 |  GentleBoost |          440 |      0.14047 |            1 |         5770 |
|   18 | Accept |     0.33882 |      2.8334 |     0.29433 |     0.29484 |  GentleBoost |           16 |      0.17491 |            1 |         6087 |
|   19 | Best   |     0.28634 |      64.626 |     0.28634 |     0.28676 |  GentleBoost |          474 |    0.0042139 |           26 |         6316 |
|   20 | Accept |     0.29088 |      85.066 |     0.28634 |     0.28749 |  GentleBoost |          482 |    0.0041166 |            5 |         5870 |
|==================================================================================================================================================|
| Iter | Eval   | Objective   | Objective   | BestSoFar   | BestSoFar   |       Method | NumLearningC-|    LearnRate |  MinLeafSize | MaxNumSplits |
|      | result |             | runtime     | (observed)  | (estim.)    |              | ycles        |              |              |              |
|==================================================================================================================================================|
|   21 | Accept |     0.42199 |      10.606 |     0.28634 |     0.28805 |  GentleBoost |          481 |     0.029594 |         1880 |         6233 |
|   22 | Accept |     0.28916 |      80.959 |     0.28634 |     0.28801 |  GentleBoost |          492 |     0.001905 |            9 |         1719 |
|   23 | Accept |     0.28979 |      74.098 |     0.28634 |     0.28888 |  GentleBoost |          474 |      0.87961 |           20 |         2805 |
|   24 | Accept |     0.31375 |       59.58 |     0.28634 |     0.28888 |   LogitBoost |          373 |     0.041686 |            1 |         5529 |
|   25 | Accept |     0.37093 |      17.702 |     0.28634 |     0.28888 |   LogitBoost |          469 |      0.06383 |            2 |            6 |
|   26 | Accept |     0.32487 |      7.1645 |     0.28634 |     0.28892 |   LogitBoost |           73 |      0.72897 |           79 |         6208 |
|   27 | Accept |     0.33976 |       1.688 |     0.28634 |     0.28894 |   LogitBoost |           10 |      0.54374 |            2 |         4271 |
|   28 | Accept |     0.48684 |      7.2849 |     0.28634 |      0.2888 |   LogitBoost |          498 |      0.70581 |         3028 |          151 |
|   29 | Accept |     0.30404 |      75.282 |     0.28634 |     0.28885 |   LogitBoost |          473 |      0.01895 |            7 |         5667 |
|   30 | Accept |      0.3385 |      92.559 |     0.28634 |     0.28885 |   AdaBoostM1 |          415 |     0.004081 |            1 |         6293 |

__________________________________________________________
Optimization completed.
MaxObjectiveEvaluations of 30 reached.
Total function evaluations: 30
Total elapsed time: 960.0023 seconds
Total objective function evaluation time: 955.8207

Best observed feasible point:
      Method       NumLearningCycles    LearnRate    MinLeafSize    MaxNumSplits
    ___________    _________________    _________    ___________    ____________

    GentleBoost           474           0.0042139        26             6316    

Observed objective function value = 0.28634
Estimated objective function value = 0.28819
Function evaluation time = 64.6256

Best estimated feasible point (according to models):
      Method       NumLearningCycles    LearnRate    MinLeafSize    MaxNumSplits
    ___________    _________________    _________    ___________    ____________

    GentleBoost           474            0.87961         20             2805    

Estimated objective function value = 0.28885
Estimated function evaluation time = 73.8231

Training completed in 980.954 seconds
Selected method: GentleBoost
Number of learning cycles: 474
Training cross-validated ensemble model with best hyperparameters...
=== VALIDATION PERFORMANCE (5-fold CV, 28 sensors) ===
Observation-level validation metrics:
Accuracy: 0.70442
Sensitivity: 0.67761
Specificity: 0.72985
Precision: 0.70411
F1 Score: 0.69061
Observation-level validation confusion matrix:
        2106        1002
         885        2391

Sample-level validation metrics:
Accuracy: 0.87719
Sensitivity: 0.85586
Specificity: 0.89744
Precision: 0.88785
F1 Score: 0.87156
Sample-level validation confusion matrix:
    95    16
    12   105

=== TEST PERFORMANCE (10% held-out data, 28 sensors) ===
Observation-level test metrics:
Accuracy: 0.57555
Sensitivity: 0.48626
Specificity: 0.66484
Precision: 0.59197
F1 Score: 0.53394
Observation-level test confusion matrix:
   177   187
   122   242

Sample-level test metrics:
Accuracy: 0.57692
Sensitivity: 0.46154
Specificity: 0.69231
Precision: 0.6
F1 Score: 0.52174
Sample-level test confusion matrix:
     6     7
     4     9

Processing sensor combination 6/32: 1   2   3   5   6   7   8  10  11  13  14  15  16  18  19  20  21  22  23  24  26  27  28  29  30  31  32 sensors
Total samples: 254
Class 1 samples: 124
Class 2 samples: 130
Train-Test Split:
Training samples: 228 (111 from class 1, 117 from class 2)
Testing samples: 26 (13 from class 1, 13 from class 2)
Training observations: 6156
Testing observations: 702
Fold 1: 47 samples (23 from class 1, 24 from class 2)
Fold 2: 46 samples (22 from class 1, 24 from class 2)
Fold 3: 45 samples (22 from class 1, 23 from class 2)
Fold 4: 45 samples (22 from class 1, 23 from class 2)
Fold 5: 45 samples (22 from class 1, 23 from class 2)
Training optimizable ensemble model...
|==================================================================================================================================================|
| Iter | Eval   | Objective   | Objective   | BestSoFar   | BestSoFar   |       Method | NumLearningC-|    LearnRate |  MinLeafSize | MaxNumSplits |
|      | result |             | runtime     | (observed)  | (estim.)    |              | ycles        |              |              |              |
|==================================================================================================================================================|
|    1 | Best   |     0.42105 |      9.4572 |     0.42105 |     0.42105 |  GentleBoost |          424 |      0.87463 |         2200 |            1 |
|    2 | Accept |     0.47856 |     0.67147 |     0.42105 |     0.42444 |   LogitBoost |           16 |    0.0010479 |           18 |            3 |
|    3 | Accept |     0.43372 |     0.52512 |     0.42105 |      0.4233 |   AdaBoostM1 |           12 |      0.75151 |          174 |            1 |
|    4 | Best   |     0.28151 |      48.924 |     0.28151 |      0.2819 |   AdaBoostM1 |          246 |      0.18489 |            1 |          416 |
|    5 | Accept |      0.4053 |      13.975 |     0.28151 |     0.28153 |   AdaBoostM1 |          300 |     0.031465 |          791 |            4 |
|    6 | Accept |     0.34779 |      3.4924 |     0.28151 |     0.28153 |   AdaBoostM1 |           23 |      0.10958 |           53 |         4470 |
|    7 | Accept |     0.44201 |      1.1157 |     0.28151 |     0.28153 |   AdaBoostM1 |           27 |    0.0013007 |         1088 |          172 |
|    8 | Accept |     0.32862 |      10.303 |     0.28151 |     0.28154 |   AdaBoostM1 |           75 |      0.22631 |           85 |          671 |
|    9 | Accept |      0.2924 |      46.786 |     0.28151 |     0.28155 |   AdaBoostM1 |          181 |      0.47586 |            1 |         1236 |
|   10 | Best   |     0.28086 |      105.38 |     0.28086 |     0.28068 |   AdaBoostM1 |          433 |     0.090935 |            2 |         2205 |
|   11 | Accept |     0.41764 |      32.104 |     0.28086 |     0.28087 |   AdaBoostM1 |          487 |    0.0013632 |            3 |            8 |
|   12 | Accept |     0.28281 |      110.78 |     0.28086 |      0.2809 |   AdaBoostM1 |          430 |       0.1846 |            1 |          654 |
|   13 | Accept |     0.28736 |      50.338 |     0.28086 |     0.28042 |   AdaBoostM1 |          200 |      0.11236 |            1 |         2590 |
|   14 | Accept |     0.28119 |      124.39 |     0.28086 |     0.28038 |   AdaBoostM1 |          494 |      0.26733 |            4 |         2046 |
|   15 | Accept |      0.2859 |      116.95 |     0.28086 |     0.28105 |   AdaBoostM1 |          455 |      0.11991 |            1 |         1352 |
|   16 | Best   |     0.27664 |      66.955 |     0.27664 |     0.27661 |   AdaBoostM1 |          298 |      0.13965 |            4 |          454 |
|   17 | Accept |      0.2833 |      106.76 |     0.27664 |     0.27669 |   AdaBoostM1 |          423 |      0.11498 |            6 |         1159 |
|   18 | Accept |     0.28639 |      60.321 |     0.27664 |     0.27784 |   AdaBoostM1 |          239 |       0.1968 |            3 |         2741 |
|   19 | Accept |     0.27875 |      72.666 |     0.27664 |     0.27822 |   AdaBoostM1 |          410 |       0.2769 |            4 |          333 |
|   20 | Accept |      0.2937 |      66.099 |     0.27664 |     0.27731 |   AdaBoostM1 |          383 |      0.13934 |            2 |          128 |
|==================================================================================================================================================|
| Iter | Eval   | Objective   | Objective   | BestSoFar   | BestSoFar   |       Method | NumLearningC-|    LearnRate |  MinLeafSize | MaxNumSplits |
|      | result |             | runtime     | (observed)  | (estim.)    |              | ycles        |              |              |              |
|==================================================================================================================================================|
|   21 | Accept |     0.29597 |      18.645 |     0.27664 |     0.27943 |   AdaBoostM1 |           76 |      0.20763 |            4 |          801 |
|   22 | Accept |     0.28379 |      105.76 |     0.27664 |     0.27989 |   AdaBoostM1 |          423 |      0.39001 |            5 |          648 |
|   23 | Accept |     0.28216 |      82.741 |     0.27664 |     0.27958 |   AdaBoostM1 |          327 |      0.23172 |            3 |          605 |
|   24 | Accept |     0.28233 |      116.81 |     0.27664 |     0.27959 |   AdaBoostM1 |          477 |      0.18512 |           13 |          874 |
|   25 | Accept |     0.32862 |        41.7 |     0.27664 |     0.27968 |     RUSBoost |          183 |      0.61091 |            2 |         5189 |
|   26 | Accept |     0.33285 |      100.96 |     0.27664 |     0.27972 |     RUSBoost |          459 |    0.0015985 |            3 |         3605 |
|   27 | Accept |     0.42122 |      39.164 |     0.27664 |     0.27705 |     RUSBoost |          417 |     0.069084 |          107 |            7 |
|   28 | Accept |     0.35315 |      88.583 |     0.27664 |     0.27783 |   AdaBoostM1 |          485 |    0.0012326 |            3 |          352 |
|   29 | Accept |     0.29159 |      117.61 |     0.27664 |     0.27856 |   AdaBoostM1 |          499 |      0.67699 |            1 |         4871 |
|   30 | Accept |     0.46329 |      1.3519 |     0.27664 |     0.28001 |     RUSBoost |           26 |     0.022914 |         1440 |         6093 |

__________________________________________________________
Optimization completed.
MaxObjectiveEvaluations of 30 reached.
Total function evaluations: 30
Total elapsed time: 1765.6037 seconds
Total objective function evaluation time: 1761.3203

Best observed feasible point:
      Method      NumLearningCycles    LearnRate    MinLeafSize    MaxNumSplits
    __________    _________________    _________    ___________    ____________

    AdaBoostM1           298            0.13965          4             454     

Observed objective function value = 0.27664
Estimated objective function value = 0.28077
Function evaluation time = 66.9552

Best estimated feasible point (according to models):
      Method      NumLearningCycles    LearnRate    MinLeafSize    MaxNumSplits
    __________    _________________    _________    ___________    ____________

    AdaBoostM1           327            0.23172          3             605     

Estimated objective function value = 0.28001
Estimated function evaluation time = 76.347

Training completed in 1781.9901 seconds
Selected method: AdaBoostM1
Number of learning cycles: 327
Training cross-validated ensemble model with best hyperparameters...
=== VALIDATION PERFORMANCE (5-fold CV, 27 sensors) ===
Observation-level validation metrics:
Accuracy: 0.70663
Sensitivity: 0.67968
Specificity: 0.73219
Precision: 0.70656
F1 Score: 0.69286
Observation-level validation confusion matrix:
        2037         960
         846        2313

Sample-level validation metrics:
Accuracy: 0.88596
Sensitivity: 0.85586
Specificity: 0.91453
Precision: 0.90476
F1 Score: 0.87963
Sample-level validation confusion matrix:
    95    16
    10   107

=== TEST PERFORMANCE (10% held-out data, 27 sensors) ===
Observation-level test metrics:
Accuracy: 0.55556
Sensitivity: 0.48718
Specificity: 0.62393
Precision: 0.56436
F1 Score: 0.52294
Observation-level test confusion matrix:
   171   180
   132   219

Sample-level test metrics:
Accuracy: 0.57692
Sensitivity: 0.46154
Specificity: 0.69231
Precision: 0.6
F1 Score: 0.52174
Sample-level test confusion matrix:
     6     7
     4     9

Processing sensor combination 7/32: 1   2   3   5   6   7   8  10  11  13  14  15  16  18  19  21  22  23  24  26  27  28  29  30  31  32 sensors
Total samples: 254
Class 1 samples: 124
Class 2 samples: 130
Train-Test Split:
Training samples: 228 (111 from class 1, 117 from class 2)
Testing samples: 26 (13 from class 1, 13 from class 2)
Training observations: 5928
Testing observations: 676
Fold 1: 47 samples (23 from class 1, 24 from class 2)
Fold 2: 46 samples (22 from class 1, 24 from class 2)
Fold 3: 45 samples (22 from class 1, 23 from class 2)
Fold 4: 45 samples (22 from class 1, 23 from class 2)
Fold 5: 45 samples (22 from class 1, 23 from class 2)
Training optimizable ensemble model...
|==================================================================================================================================================|
| Iter | Eval   | Objective   | Objective   | BestSoFar   | BestSoFar   |       Method | NumLearningC-|    LearnRate |  MinLeafSize | MaxNumSplits |
|      | result |             | runtime     | (observed)  | (estim.)    |              | ycles        |              |              |              |
|==================================================================================================================================================|
|    1 | Best   |     0.51316 |        3.09 |     0.51316 |     0.51316 |     RUSBoost |           92 |      0.25613 |         2938 |            2 |
|    2 | Best   |     0.42915 |       13.63 |     0.42915 |     0.43554 |   AdaBoostM1 |          425 |      0.16949 |            5 |            1 |
|    3 | Best   |     0.41296 |      7.8455 |     0.41296 |     0.41736 |     RUSBoost |           64 |    0.0032659 |          177 |         1870 |
|    4 | Best   |     0.40722 |     0.88048 |     0.40722 |     0.41007 |          Bag |           13 |            - |            5 |           18 |
|    5 | Best   |     0.40233 |      0.7486 |     0.40233 |     0.40237 |          Bag |           11 |            - |            7 |           19 |
|    6 | Best   |     0.39457 |      17.938 |     0.39457 |     0.39503 |          Bag |          288 |            - |          170 |           30 |
|    7 | Best   |     0.32304 |      35.823 |     0.32304 |     0.32342 |          Bag |          464 |            - |            2 |          211 |
|    8 | Best   |      0.3082 |      12.261 |      0.3082 |      0.3082 |          Bag |          128 |            - |            1 |          984 |
|    9 | Accept |     0.48684 |     0.74264 |      0.3082 |     0.30821 |          Bag |           18 |            - |         2896 |         5904 |
|   10 | Accept |     0.30938 |      26.563 |      0.3082 |      0.3082 |          Bag |          285 |            - |            4 |          728 |
|   11 | Accept |     0.32254 |       5.392 |      0.3082 |     0.30819 |          Bag |           55 |            - |            1 |         4930 |
|   12 | Best   |     0.30348 |       19.08 |     0.30348 |     0.30362 |          Bag |          212 |            - |            2 |         1088 |
|   13 | Accept |      0.3082 |      20.117 |     0.30348 |     0.30363 |          Bag |          227 |            - |            3 |         2049 |
|   14 | Accept |     0.30415 |      41.956 |     0.30348 |     0.30377 |          Bag |          469 |            - |            2 |         1258 |
|   15 | Accept |     0.41312 |      2.3426 |     0.30348 |     0.30375 |     RUSBoost |           21 |    0.0029366 |          255 |          128 |
|   16 | Accept |     0.34683 |      1.1718 |     0.30348 |     0.30362 |          Bag |           12 |            - |            2 |          961 |
|   17 | Accept |     0.30381 |      35.988 |     0.30348 |     0.30367 |          Bag |          390 |            - |            1 |         2327 |
|   18 | Best   |     0.30094 |      29.624 |     0.30094 |     0.30123 |          Bag |          322 |            - |            1 |         1326 |
|   19 | Accept |     0.40705 |       30.64 |     0.30094 |     0.30122 |     RUSBoost |          272 |     0.011415 |            1 |           33 |
|   20 | Accept |     0.36201 |      27.532 |     0.30094 |     0.30119 |   AdaBoostM1 |          178 |    0.0065898 |            4 |          186 |
|==================================================================================================================================================|
| Iter | Eval   | Objective   | Objective   | BestSoFar   | BestSoFar   |       Method | NumLearningC-|    LearnRate |  MinLeafSize | MaxNumSplits |
|      | result |             | runtime     | (observed)  | (estim.)    |              | ycles        |              |              |              |
|==================================================================================================================================================|
|   21 | Accept |     0.37196 |      18.705 |     0.30094 |     0.30119 |   AdaBoostM1 |          117 |    0.0015311 |           12 |         1664 |
|   22 | Accept |     0.34514 |      3.5801 |     0.30094 |     0.30118 |   AdaBoostM1 |           18 |     0.043325 |            1 |         5439 |
|   23 | Best   |      0.3001 |      29.759 |      0.3001 |     0.30011 |   AdaBoostM1 |          195 |      0.55453 |           44 |         5881 |
|   24 | Accept |     0.34953 |      2.4602 |      0.3001 |     0.30013 |   AdaBoostM1 |           19 |      0.61323 |           64 |         4787 |
|   25 | Best   |     0.28273 |       103.1 |     0.28273 |     0.28274 |   AdaBoostM1 |          442 |      0.58551 |            3 |         4126 |
|   26 | Accept |     0.28357 |       70.07 |     0.28273 |     0.28273 |   AdaBoostM1 |          459 |      0.90015 |           29 |         1200 |
|   27 | Best   |     0.27564 |       102.2 |     0.27564 |     0.27569 |   AdaBoostM1 |          470 |      0.49506 |            8 |         2138 |
|   28 | Accept |     0.27969 |      102.77 |     0.27564 |     0.27573 |   AdaBoostM1 |          479 |      0.73315 |            6 |         1465 |
|   29 | Accept |     0.27783 |      99.059 |     0.27564 |     0.27568 |   AdaBoostM1 |          452 |      0.17687 |           20 |         1357 |
|   30 | Best   |     0.27092 |      110.28 |     0.27092 |     0.27098 |   AdaBoostM1 |          454 |      0.10476 |            3 |         2976 |

__________________________________________________________
Optimization completed.
MaxObjectiveEvaluations of 30 reached.
Total function evaluations: 30
Total elapsed time: 979.6922 seconds
Total objective function evaluation time: 975.3494

Best observed feasible point:
      Method      NumLearningCycles    LearnRate    MinLeafSize    MaxNumSplits
    __________    _________________    _________    ___________    ____________

    AdaBoostM1           454            0.10476          3             2976    

Observed objective function value = 0.27092
Estimated objective function value = 0.27098
Function evaluation time = 110.2787

Best estimated feasible point (according to models):
      Method      NumLearningCycles    LearnRate    MinLeafSize    MaxNumSplits
    __________    _________________    _________    ___________    ____________

    AdaBoostM1           454            0.10476          3             2976    

Estimated objective function value = 0.27098
Estimated function evaluation time = 110.591

Training completed in 1007.4224 seconds
Selected method: AdaBoostM1
Number of learning cycles: 454
Training cross-validated ensemble model with best hyperparameters...
=== VALIDATION PERFORMANCE (5-fold CV, 26 sensors) ===
Observation-level validation metrics:
Accuracy: 0.70951
Sensitivity: 0.68954
Specificity: 0.72847
Precision: 0.70668
F1 Score: 0.698
Observation-level validation confusion matrix:
        1990         896
         826        2216

Sample-level validation metrics:
Accuracy: 0.87281
Sensitivity: 0.88288
Specificity: 0.86325
Precision: 0.85965
F1 Score: 0.87111
Sample-level validation confusion matrix:
    98    13
    16   101

=== TEST PERFORMANCE (10% held-out data, 26 sensors) ===
Observation-level test metrics:
Accuracy: 0.55917
Sensitivity: 0.48225
Specificity: 0.63609
Precision: 0.56993
F1 Score: 0.52244
Observation-level test confusion matrix:
   163   175
   123   215

Sample-level test metrics:
Accuracy: 0.57692
Sensitivity: 0.53846
Specificity: 0.61538
Precision: 0.58333
F1 Score: 0.56
Sample-level test confusion matrix:
     7     6
     5     8

Processing sensor combination 8/32: 1   3   5   6   7   8  10  11  13  14  15  16  18  19  21  22  23  24  26  27  28  29  30  31  32 sensors
Total samples: 254
Class 1 samples: 124
Class 2 samples: 130
Train-Test Split:
Training samples: 228 (111 from class 1, 117 from class 2)
Testing samples: 26 (13 from class 1, 13 from class 2)
Training observations: 5700
Testing observations: 650
Fold 1: 47 samples (23 from class 1, 24 from class 2)
Fold 2: 46 samples (22 from class 1, 24 from class 2)
Fold 3: 45 samples (22 from class 1, 23 from class 2)
Fold 4: 45 samples (22 from class 1, 23 from class 2)
Fold 5: 45 samples (22 from class 1, 23 from class 2)
Training optimizable ensemble model...
|==================================================================================================================================================|
| Iter | Eval   | Objective   | Objective   | BestSoFar   | BestSoFar   |       Method | NumLearningC-|    LearnRate |  MinLeafSize | MaxNumSplits |
|      | result |             | runtime     | (observed)  | (estim.)    |              | ycles        |              |              |              |
|==================================================================================================================================================|
|    1 | Best   |     0.33491 |      52.274 |     0.33491 |     0.33491 |   AdaBoostM1 |          438 |     0.034473 |          125 |         1867 |
|    2 | Best   |     0.32228 |      10.326 |     0.32228 |     0.32278 |          Bag |          132 |            - |           12 |          444 |
|    3 | Accept |     0.39386 |     0.72497 |     0.32228 |     0.32661 |  GentleBoost |           17 |    0.0035252 |            4 |            5 |
|    4 | Accept |     0.44053 |      8.7102 |     0.32228 |      0.3223 |   LogitBoost |          324 |    0.0034124 |          999 |            2 |
|    5 | Accept |     0.48684 |      3.4041 |     0.32228 |     0.32687 |          Bag |          102 |            - |         2779 |            1 |
|    6 | Best   |     0.32158 |      24.128 |     0.32158 |     0.32163 |          Bag |          313 |            - |           16 |          387 |
|    7 | Best   |     0.31649 |      34.038 |     0.31649 |     0.31659 |          Bag |          417 |            - |           13 |         5658 |
|    8 | Accept |     0.45263 |      19.082 |     0.31649 |      0.3165 |          Bag |          467 |            - |            1 |            1 |
|    9 | Accept |     0.48684 |      1.4539 |     0.31649 |     0.31664 |          Bag |           38 |            - |         2784 |         2212 |
|   10 | Accept |     0.39947 |      4.2525 |     0.31649 |     0.31663 |   AdaBoostM1 |           46 |     0.035628 |          221 |         2138 |
|   11 | Accept |     0.34123 |      17.349 |     0.31649 |     0.31663 |   AdaBoostM1 |          148 |     0.033845 |           88 |          398 |
|   12 | Accept |     0.39105 |      2.4817 |     0.31649 |     0.31663 |   AdaBoostM1 |           19 |    0.0014321 |           33 |         1310 |
|   13 | Accept |     0.34667 |      29.279 |     0.31649 |     0.31664 |          Bag |          444 |            - |           43 |         1491 |
|   14 | Accept |     0.40421 |      8.2921 |     0.31649 |     0.31663 |          Bag |          149 |            - |           88 |           14 |
|   15 | Accept |     0.33807 |       13.58 |     0.31649 |     0.31669 |          Bag |          193 |            - |           28 |         3520 |
|   16 | Best   |     0.29018 |      14.669 |     0.29018 |     0.29019 |  GentleBoost |          129 |    0.0018271 |           17 |          174 |
|   17 | Accept |     0.32123 |      9.0917 |     0.29018 |      0.2902 |  GentleBoost |          163 |    0.0036375 |           24 |           24 |
|   18 | Accept |     0.34596 |      3.1409 |     0.29018 |      0.2902 |  GentleBoost |           59 |      0.93067 |           13 |           23 |
|   19 | Accept |        0.31 |      5.5487 |     0.29018 |     0.29021 |  GentleBoost |           41 |    0.0012106 |           13 |          979 |
|   20 | Accept |     0.30018 |       11.07 |     0.29018 |     0.29026 |  GentleBoost |          132 |    0.0010054 |           17 |           92 |
|==================================================================================================================================================|
| Iter | Eval   | Objective   | Objective   | BestSoFar   | BestSoFar   |       Method | NumLearningC-|    LearnRate |  MinLeafSize | MaxNumSplits |
|      | result |             | runtime     | (observed)  | (estim.)    |              | ycles        |              |              |              |
|==================================================================================================================================================|
|   21 | Accept |     0.38421 |       0.601 |     0.29018 |     0.29028 |  GentleBoost |           10 |     0.011724 |           16 |           17 |
|   22 | Best   |     0.28965 |      50.032 |     0.28965 |     0.28964 |  GentleBoost |          499 |     0.015424 |           41 |         3909 |
|   23 | Best   |     0.28053 |      73.105 |     0.28053 |     0.28053 |  GentleBoost |          490 |    0.0072437 |            7 |          479 |
|   24 | Best   |     0.27947 |      60.789 |     0.27947 |     0.27944 |  GentleBoost |          470 |    0.0025852 |           25 |          625 |
|   25 | Accept |     0.28333 |      43.009 |     0.27947 |     0.27935 |  GentleBoost |          280 |    0.0040817 |           14 |         1639 |
|   26 | Accept |     0.38263 |      36.168 |     0.27947 |     0.27936 |   AdaBoostM1 |          491 |      0.20875 |            2 |           11 |
|   27 | Accept |     0.37088 |      8.6996 |     0.27947 |     0.27931 |  GentleBoost |          306 |     0.037612 |          936 |          652 |
|   28 | Accept |     0.28035 |      70.304 |     0.27947 |     0.27954 |  GentleBoost |          438 |    0.0062734 |           14 |          378 |
|   29 | Accept |     0.28456 |      83.932 |     0.27947 |     0.27951 |  GentleBoost |          484 |    0.0010226 |            1 |         2978 |
|   30 | Best   |     0.27895 |      64.455 |     0.27895 |     0.27897 |  GentleBoost |          495 |    0.0011902 |            1 |          544 |

__________________________________________________________
Optimization completed.
MaxObjectiveEvaluations of 30 reached.
Total function evaluations: 30
Total elapsed time: 768.1023 seconds
Total objective function evaluation time: 763.9892

Best observed feasible point:
      Method       NumLearningCycles    LearnRate    MinLeafSize    MaxNumSplits
    ___________    _________________    _________    ___________    ____________

    GentleBoost           495           0.0011902         1             544     

Observed objective function value = 0.27895
Estimated objective function value = 0.27897
Function evaluation time = 64.4555

Best estimated feasible point (according to models):
      Method       NumLearningCycles    LearnRate    MinLeafSize    MaxNumSplits
    ___________    _________________    _________    ___________    ____________

    GentleBoost           495           0.0011902         1             544     

Estimated objective function value = 0.27897
Estimated function evaluation time = 68.65

Training completed in 781.3438 seconds
Selected method: GentleBoost
Number of learning cycles: 495
Training cross-validated ensemble model with best hyperparameters...
=== VALIDATION PERFORMANCE (5-fold CV, 25 sensors) ===
Observation-level validation metrics:
Accuracy: 0.70965
Sensitivity: 0.69081
Specificity: 0.72752
Precision: 0.70634
F1 Score: 0.69849
Observation-level validation confusion matrix:
        1917         858
         797        2128

Sample-level validation metrics:
Accuracy: 0.88596
Sensitivity: 0.85586
Specificity: 0.91453
Precision: 0.90476
F1 Score: 0.87963
Sample-level validation confusion matrix:
    95    16
    10   107

=== TEST PERFORMANCE (10% held-out data, 25 sensors) ===
Observation-level test metrics:
Accuracy: 0.55077
Sensitivity: 0.47385
Specificity: 0.62769
Precision: 0.56
F1 Score: 0.51333
Observation-level test confusion matrix:
   154   171
   121   204

Sample-level test metrics:
Accuracy: 0.57692
Sensitivity: 0.53846
Specificity: 0.61538
Precision: 0.58333
F1 Score: 0.56
Sample-level test confusion matrix:
     7     6
     5     8

Processing sensor combination 9/32: 3   5   6   7   8  10  11  13  14  15  16  18  19  21  22  23  24  26  27  28  29  30  31  32 sensors
Total samples: 254
Class 1 samples: 124
Class 2 samples: 130
Train-Test Split:
Training samples: 228 (111 from class 1, 117 from class 2)
Testing samples: 26 (13 from class 1, 13 from class 2)
Training observations: 5472
Testing observations: 624
Fold 1: 47 samples (23 from class 1, 24 from class 2)
Fold 2: 46 samples (22 from class 1, 24 from class 2)
Fold 3: 45 samples (22 from class 1, 23 from class 2)
Fold 4: 45 samples (22 from class 1, 23 from class 2)
Fold 5: 45 samples (22 from class 1, 23 from class 2)
Training optimizable ensemble model...
|==================================================================================================================================================|
| Iter | Eval   | Objective   | Objective   | BestSoFar   | BestSoFar   |       Method | NumLearningC-|    LearnRate |  MinLeafSize | MaxNumSplits |
|      | result |             | runtime     | (observed)  | (estim.)    |              | ycles        |              |              |              |
|==================================================================================================================================================|
|    1 | Best   |     0.29715 |      27.852 |     0.29715 |     0.29715 |  GentleBoost |          492 |      0.84823 |            1 |           49 |
|    2 | Accept |     0.40241 |      1.0368 |     0.29715 |     0.30133 |   AdaBoostM1 |           23 |      0.76806 |          719 |         1123 |
|    3 | Accept |     0.46546 |      1.3002 |     0.29715 |     0.29725 |     RUSBoost |           20 |     0.028961 |          167 |            2 |
|    4 | Accept |     0.41941 |      8.1155 |     0.29715 |     0.29872 |  GentleBoost |          382 |      0.95404 |         1502 |            1 |
|    5 | Accept |     0.34814 |      7.9787 |     0.29715 |     0.30164 |  GentleBoost |          229 |    0.0014962 |            1 |            6 |
|    6 | Best   |     0.28819 |      36.893 |     0.28819 |     0.28823 |  GentleBoost |          462 |      0.68178 |            2 |          180 |
|    7 | Accept |     0.40241 |     0.77046 |     0.28819 |     0.28822 |  GentleBoost |           23 |       0.9188 |            7 |            2 |
|    8 | Best   |     0.28363 |      38.243 |     0.28363 |      0.2837 |  GentleBoost |          499 |      0.11411 |            7 |          128 |
|    9 | Accept |     0.31926 |      7.0483 |     0.28363 |     0.28628 |  GentleBoost |           77 |    0.0010548 |           46 |          141 |
|   10 | Accept |     0.37792 |      12.043 |     0.28363 |     0.28368 |  GentleBoost |          495 |      0.41042 |         1170 |         1435 |
|   11 | Accept |      0.2902 |      33.649 |     0.28363 |     0.28749 |  GentleBoost |          489 |    0.0078624 |            3 |          104 |
|   12 | Best   |     0.28015 |      76.117 |     0.28015 |     0.28015 |  GentleBoost |          483 |     0.011708 |            2 |          700 |
|   13 | Accept |     0.28162 |      73.055 |     0.28015 |     0.28018 |  GentleBoost |          461 |     0.011054 |           14 |         4079 |
|   14 | Accept |     0.28344 |      75.466 |     0.28015 |     0.28022 |  GentleBoost |          456 |     0.025258 |            1 |         4453 |
|   15 | Accept |     0.28216 |      80.154 |     0.28015 |      0.2808 |  GentleBoost |          498 |     0.012322 |           13 |          654 |
|   16 | Best   |     0.27705 |      71.447 |     0.27705 |     0.27695 |  GentleBoost |          477 |     0.064823 |            4 |         4917 |
|   17 | Accept |     0.32091 |      66.043 |     0.27705 |     0.27695 |   LogitBoost |          489 |     0.010549 |            1 |         5259 |
|   18 | Accept |     0.33662 |      17.649 |     0.27705 |     0.27695 |   LogitBoost |          417 |      0.57684 |          388 |         3027 |
|   19 | Accept |     0.37518 |       2.681 |     0.27705 |     0.27695 |   LogitBoost |           21 |     0.019709 |            4 |         3321 |
|   20 | Accept |     0.40607 |      11.484 |     0.27705 |     0.27708 |   LogitBoost |          496 |      0.73014 |            7 |            1 |
|==================================================================================================================================================|
| Iter | Eval   | Objective   | Objective   | BestSoFar   | BestSoFar   |       Method | NumLearningC-|    LearnRate |  MinLeafSize | MaxNumSplits |
|      | result |             | runtime     | (observed)  | (estim.)    |              | ycles        |              |              |              |
|==================================================================================================================================================|
|   21 | Accept |     0.28216 |      29.479 |     0.27705 |     0.27713 |  GentleBoost |          205 |      0.60069 |            8 |         4565 |
|   22 | Accept |     0.30245 |      34.348 |     0.27705 |     0.27709 |          Bag |          399 |            - |            1 |         4947 |
|   23 | Accept |      0.3432 |      1.1535 |     0.27705 |     0.27714 |          Bag |           13 |            - |            3 |         1269 |
|   24 | Accept |     0.44645 |      17.271 |     0.27705 |     0.27717 |          Bag |          486 |            - |            2 |            1 |
|   25 | Accept |      0.4121 |      18.868 |     0.27705 |     0.27715 |          Bag |          380 |            - |          277 |         5133 |
|   26 | Accept |     0.46601 |      9.9952 |     0.27705 |     0.27717 |   AdaBoostM1 |          337 |     0.011741 |            1 |            1 |
|   27 | Best   |     0.27668 |      73.358 |     0.27668 |      0.2767 |  GentleBoost |          493 |      0.10763 |            5 |         1686 |
|   28 | Accept |     0.27979 |      70.461 |     0.27668 |     0.27765 |  GentleBoost |          479 |     0.053456 |            6 |         2236 |
|   29 | Accept |     0.32566 |      1.8511 |     0.27668 |     0.27781 |  GentleBoost |           12 |     0.018673 |            1 |         5196 |
|   30 | Accept |     0.27851 |      74.551 |     0.27668 |     0.27774 |  GentleBoost |          494 |    0.0020634 |            4 |         4955 |

__________________________________________________________
Optimization completed.
MaxObjectiveEvaluations of 30 reached.
Total function evaluations: 30
Total elapsed time: 984.5659 seconds
Total objective function evaluation time: 980.3602

Best observed feasible point:
      Method       NumLearningCycles    LearnRate    MinLeafSize    MaxNumSplits
    ___________    _________________    _________    ___________    ____________

    GentleBoost           493            0.10763          5             1686    

Observed objective function value = 0.27668
Estimated objective function value = 0.27774
Function evaluation time = 73.3578

Best estimated feasible point (according to models):
      Method       NumLearningCycles    LearnRate    MinLeafSize    MaxNumSplits
    ___________    _________________    _________    ___________    ____________

    GentleBoost           493            0.10763          5             1686    

Estimated objective function value = 0.27774
Estimated function evaluation time = 71.3026

Training completed in 1002.3941 seconds
Selected method: GentleBoost
Number of learning cycles: 493
Training cross-validated ensemble model with best hyperparameters...
=== VALIDATION PERFORMANCE (5-fold CV, 24 sensors) ===
Observation-level validation metrics:
Accuracy: 0.7098
Sensitivity: 0.68018
Specificity: 0.73789
Precision: 0.71115
F1 Score: 0.69532
Observation-level validation confusion matrix:
        1812         852
         736        2072

Sample-level validation metrics:
Accuracy: 0.86404
Sensitivity: 0.85586
Specificity: 0.87179
Precision: 0.86364
F1 Score: 0.85973
Sample-level validation confusion matrix:
    95    16
    15   102

=== TEST PERFORMANCE (10% held-out data, 24 sensors) ===
Observation-level test metrics:
Accuracy: 0.5625
Sensitivity: 0.50962
Specificity: 0.61538
Precision: 0.56989
F1 Score: 0.53807
Observation-level test confusion matrix:
   159   153
   120   192

Sample-level test metrics:
Accuracy: 0.65385
Sensitivity: 0.61538
Specificity: 0.69231
Precision: 0.66667
F1 Score: 0.64
Sample-level test confusion matrix:
     8     5
     4     9

Processing sensor combination 10/32: 3   5   6   7   8  10  11  13  14  15  16  19  21  22  23  24  26  27  28  29  30  31  32 sensors
Total samples: 254
Class 1 samples: 124
Class 2 samples: 130
Train-Test Split:
Training samples: 228 (111 from class 1, 117 from class 2)
Testing samples: 26 (13 from class 1, 13 from class 2)
Training observations: 5244
Testing observations: 598
Fold 1: 47 samples (23 from class 1, 24 from class 2)
Fold 2: 46 samples (22 from class 1, 24 from class 2)
Fold 3: 45 samples (22 from class 1, 23 from class 2)
Fold 4: 45 samples (22 from class 1, 23 from class 2)
Fold 5: 45 samples (22 from class 1, 23 from class 2)
Training optimizable ensemble model...
|==================================================================================================================================================|
| Iter | Eval   | Objective   | Objective   | BestSoFar   | BestSoFar   |       Method | NumLearningC-|    LearnRate |  MinLeafSize | MaxNumSplits |
|      | result |             | runtime     | (observed)  | (estim.)    |              | ycles        |              |              |              |
|==================================================================================================================================================|
|    1 | Best   |     0.38482 |      1.9649 |     0.38482 |     0.38482 |   LogitBoost |           15 |    0.0096919 |            2 |         4310 |
|    2 | Accept |     0.43879 |      1.9736 |     0.38482 |     0.38907 |   AdaBoostM1 |           34 |    0.0024708 |           78 |            5 |
|    3 | Best   |     0.38349 |      21.882 |     0.38349 |     0.38543 |   AdaBoostM1 |          343 |      0.12778 |           27 |            6 |
|    4 | Accept |     0.43326 |     0.34236 |     0.38349 |     0.38575 |  GentleBoost |           12 |      0.63288 |         2041 |          373 |
|    5 | Best   |     0.35698 |      23.974 |     0.35698 |     0.36738 |   AdaBoostM1 |          324 |      0.12265 |           54 |           10 |
|    6 | Best   |     0.32571 |      24.467 |     0.32571 |     0.32572 |   AdaBoostM1 |          307 |      0.12556 |          215 |           68 |
|    7 | Accept |     0.33829 |       13.46 |     0.32571 |     0.32572 |   AdaBoostM1 |          276 |      0.68392 |          462 |           30 |
|    8 | Best   |     0.31693 |      26.392 |     0.31693 |     0.31695 |   AdaBoostM1 |          394 |      0.37355 |          276 |          231 |
|    9 | Accept |     0.37624 |       37.43 |     0.31693 |     0.31696 |   AdaBoostM1 |          478 |    0.0080208 |          230 |          968 |
|   10 | Accept |     0.32304 |      32.377 |     0.31693 |     0.31698 |   AdaBoostM1 |          498 |      0.21277 |          297 |          524 |
|   11 | Accept |     0.33924 |      19.931 |     0.31693 |     0.31697 |   AdaBoostM1 |          456 |      0.92858 |          146 |            3 |
|   12 | Best   |     0.30835 |      23.805 |     0.30835 |     0.30836 |   AdaBoostM1 |          308 |      0.50437 |          208 |         4773 |
|   13 | Best   |     0.29977 |      36.272 |     0.29977 |     0.29978 |   AdaBoostM1 |          423 |      0.97212 |          141 |         4030 |
|   14 | Accept |     0.31083 |      15.255 |     0.29977 |     0.29981 |   AdaBoostM1 |          161 |       0.7347 |           95 |         2589 |
|   15 | Accept |     0.30339 |      29.211 |     0.29977 |     0.29981 |   AdaBoostM1 |          367 |      0.93604 |          170 |          682 |
|   16 | Best   |     0.28108 |      52.631 |     0.28108 |     0.28113 |   AdaBoostM1 |          489 |      0.84244 |           63 |         4094 |
|   17 | Best   |     0.28032 |      56.211 |     0.28032 |     0.28033 |   AdaBoostM1 |          412 |      0.70995 |           34 |         4531 |
|   18 | Accept |     0.29424 |      45.022 |     0.28032 |     0.28033 |   AdaBoostM1 |          368 |      0.23931 |           73 |         2539 |
|   19 | Best   |     0.26564 |      87.171 |     0.26564 |     0.26603 |   AdaBoostM1 |          480 |      0.53218 |           11 |         5187 |
|   20 | Accept |     0.26564 |      95.258 |     0.26564 |     0.26572 |   AdaBoostM1 |          459 |      0.26036 |            2 |         3696 |
|==================================================================================================================================================|
| Iter | Eval   | Objective   | Objective   | BestSoFar   | BestSoFar   |       Method | NumLearningC-|    LearnRate |  MinLeafSize | MaxNumSplits |
|      | result |             | runtime     | (observed)  | (estim.)    |              | ycles        |              |              |              |
|==================================================================================================================================================|
|   21 | Accept |     0.28528 |      97.101 |     0.26564 |     0.26575 |   AdaBoostM1 |          497 |      0.76888 |            1 |         4406 |
|   22 | Accept |     0.27879 |       95.34 |     0.26564 |     0.26576 |   AdaBoostM1 |          479 |     0.021712 |            2 |         5220 |
|   23 | Accept |     0.27117 |      104.43 |     0.26564 |     0.26614 |   AdaBoostM1 |          488 |      0.19693 |            5 |         3146 |
|   24 | Accept |     0.27498 |      36.535 |     0.26564 |     0.26639 |   AdaBoostM1 |          180 |      0.09976 |            2 |         5127 |
|   25 | Accept |     0.27536 |      82.866 |     0.26564 |     0.26708 |   AdaBoostM1 |          439 |      0.86507 |            4 |         3714 |
|   26 | Accept |     0.26926 |      77.494 |     0.26564 |     0.26755 |   AdaBoostM1 |          376 |      0.18517 |            2 |         4787 |
|   27 | Accept |     0.26678 |      107.41 |     0.26564 |      0.2674 |   AdaBoostM1 |          496 |     0.065844 |            4 |         4674 |
|   28 | Accept |     0.48684 |      6.2657 |     0.26564 |     0.26736 |   LogitBoost |          435 |     0.084407 |         2593 |            1 |
|   29 | Accept |      0.3196 |      46.868 |     0.26564 |      0.2674 |     RUSBoost |          251 |      0.42165 |            6 |         4616 |
|   30 | Accept |     0.44069 |      20.679 |     0.26564 |     0.26735 |     RUSBoost |          324 |      0.31359 |          583 |          368 |

__________________________________________________________
Optimization completed.
MaxObjectiveEvaluations of 30 reached.
Total function evaluations: 30
Total elapsed time: 1324.1236 seconds
Total objective function evaluation time: 1320.0103

Best observed feasible point:
      Method      NumLearningCycles    LearnRate    MinLeafSize    MaxNumSplits
    __________    _________________    _________    ___________    ____________

    AdaBoostM1           480            0.53218         11             5187    

Observed objective function value = 0.26564
Estimated objective function value = 0.26716
Function evaluation time = 87.1706

Best estimated feasible point (according to models):
      Method      NumLearningCycles    LearnRate    MinLeafSize    MaxNumSplits
    __________    _________________    _________    ___________    ____________

    AdaBoostM1           376            0.18517          2             4787    

Estimated objective function value = 0.26735
Estimated function evaluation time = 78.0788

Training completed in 1342.3185 seconds
Selected method: AdaBoostM1
Number of learning cycles: 376
Training cross-validated ensemble model with best hyperparameters...
=== VALIDATION PERFORMANCE (5-fold CV, 23 sensors) ===
Observation-level validation metrics:
Accuracy: 0.7193
Sensitivity: 0.70584
Specificity: 0.73207
Precision: 0.71423
F1 Score: 0.71001
Observation-level validation confusion matrix:
        1802         751
         721        1970

Sample-level validation metrics:
Accuracy: 0.87281
Sensitivity: 0.85586
Specificity: 0.88889
Precision: 0.87963
F1 Score: 0.86758
Sample-level validation confusion matrix:
    95    16
    13   104

=== TEST PERFORMANCE (10% held-out data, 23 sensors) ===
Observation-level test metrics:
Accuracy: 0.5602
Sensitivity: 0.53177
Specificity: 0.58863
Precision: 0.56383
F1 Score: 0.54733
Observation-level test confusion matrix:
   159   140
   123   176

Sample-level test metrics:
Accuracy: 0.65385
Sensitivity: 0.69231
Specificity: 0.61538
Precision: 0.64286
F1 Score: 0.66667
Sample-level test confusion matrix:
     9     4
     5     8

Processing sensor combination 11/32: 3   5   6   7   8  10  11  13  14  15  16  19  21  22  23  24  26  27  29  30  31  32 sensors
Total samples: 254
Class 1 samples: 124
Class 2 samples: 130
Train-Test Split:
Training samples: 228 (111 from class 1, 117 from class 2)
Testing samples: 26 (13 from class 1, 13 from class 2)
Training observations: 5016
Testing observations: 572
Fold 1: 47 samples (23 from class 1, 24 from class 2)
Fold 2: 46 samples (22 from class 1, 24 from class 2)
Fold 3: 45 samples (22 from class 1, 23 from class 2)
Fold 4: 45 samples (22 from class 1, 23 from class 2)
Fold 5: 45 samples (22 from class 1, 23 from class 2)
Training optimizable ensemble model...
|==================================================================================================================================================|
| Iter | Eval   | Objective   | Objective   | BestSoFar   | BestSoFar   |       Method | NumLearningC-|    LearnRate |  MinLeafSize | MaxNumSplits |
|      | result |             | runtime     | (observed)  | (estim.)    |              | ycles        |              |              |              |
|==================================================================================================================================================|
|    1 | Best   |     0.37321 |      1.8146 |     0.37321 |     0.37321 |  GentleBoost |           63 |    0.0012947 |            2 |            2 |
|    2 | Best   |     0.32057 |      13.715 |     0.32057 |     0.32267 |     RUSBoost |           78 |    0.0078766 |            4 |         1850 |
|    3 | Accept |     0.46511 |       7.169 |     0.32057 |     0.32554 |     RUSBoost |          160 |      0.71281 |           48 |            1 |
|    4 | Accept |     0.35148 |      11.671 |     0.32057 |     0.32058 |  GentleBoost |          446 |    0.0036969 |          847 |           45 |
|    5 | Accept |     0.32935 |      54.209 |     0.32057 |     0.32058 |     RUSBoost |          342 |    0.0022851 |           10 |          252 |
|    6 | Accept |     0.34211 |      4.4132 |     0.32057 |     0.32058 |  GentleBoost |          112 |     0.062182 |          391 |           28 |
|    7 | Accept |     0.51316 |      1.4415 |     0.32057 |     0.32057 |     RUSBoost |           42 |     0.018728 |         2429 |         1350 |
|    8 | Accept |     0.36802 |      2.8726 |     0.32057 |     0.32058 |     RUSBoost |           21 |    0.0015106 |            1 |          142 |
|    9 | Accept |     0.33931 |      2.6308 |     0.32057 |     0.32059 |     RUSBoost |           16 |      0.22305 |           11 |         4946 |
|   10 | Best   |     0.30482 |      6.5458 |     0.30482 |     0.30483 |  GentleBoost |           77 |     0.022544 |           43 |          858 |
|   11 | Best   |     0.27911 |      16.266 |     0.27911 |     0.27913 |  GentleBoost |          145 |      0.67828 |           18 |         1755 |
|   12 | Accept |      0.2821 |      9.1892 |     0.27911 |     0.27914 |  GentleBoost |           69 |       0.9407 |            4 |         4262 |
|   13 | Accept |     0.32337 |      1.4656 |     0.27911 |     0.27915 |  GentleBoost |           13 |      0.36461 |           17 |         4303 |
|   14 | Best   |     0.27372 |      63.209 |     0.27372 |      0.2737 |  GentleBoost |          479 |    0.0026935 |            6 |         4605 |
|   15 | Best   |     0.26356 |      68.199 |     0.26356 |     0.26357 |  GentleBoost |          484 |      0.69278 |            8 |          529 |
|   16 | Accept |     0.27632 |      66.602 |     0.26356 |     0.26361 |  GentleBoost |          495 |      0.95313 |            4 |         2292 |
|   17 | Accept |     0.26934 |      66.416 |     0.26356 |     0.26367 |  GentleBoost |          494 |    0.0010924 |           15 |          215 |
|   18 | Accept |     0.32994 |      34.028 |     0.26356 |     0.26366 |          Bag |          492 |            - |           21 |         4131 |
|   19 | Accept |     0.45833 |      15.473 |     0.26356 |     0.26366 |          Bag |          471 |            - |         1761 |           45 |
|   20 | Accept |     0.35128 |     0.96237 |     0.26356 |     0.26366 |          Bag |           11 |            - |            1 |         3238 |
|==================================================================================================================================================|
| Iter | Eval   | Objective   | Objective   | BestSoFar   | BestSoFar   |       Method | NumLearningC-|    LearnRate |  MinLeafSize | MaxNumSplits |
|      | result |             | runtime     | (observed)  | (estim.)    |              | ycles        |              |              |              |
|==================================================================================================================================================|
|   21 | Accept |     0.44458 |      16.796 |     0.26356 |     0.26366 |          Bag |          482 |            - |            2 |            1 |
|   22 | Accept |     0.26734 |      67.715 |     0.26356 |     0.26528 |  GentleBoost |          487 |    0.0031341 |            9 |         1042 |
|   23 | Accept |     0.27253 |      28.398 |     0.26356 |     0.26546 |  GentleBoost |          213 |      0.18179 |            8 |          398 |
|   24 | Accept |     0.27532 |      64.608 |     0.26356 |     0.26492 |   LogitBoost |          429 |      0.39019 |           11 |         3777 |
|   25 | Accept |     0.35925 |      17.097 |     0.26356 |     0.26378 |   LogitBoost |          316 |      0.03828 |          213 |         2113 |
|   26 | Accept |     0.29545 |      64.783 |     0.26356 |     0.26465 |   LogitBoost |          359 |      0.27962 |            1 |         4691 |
|   27 | Accept |     0.29406 |      25.507 |     0.26356 |     0.26378 |   LogitBoost |          489 |      0.58523 |            5 |           37 |
|   28 | Accept |     0.33672 |      1.5708 |     0.26356 |     0.26463 |   LogitBoost |           13 |     0.089483 |            6 |         3384 |
|   29 | Accept |     0.28907 |      77.335 |     0.26356 |     0.26377 |   AdaBoostM1 |          411 |     0.027971 |            1 |         4224 |
|   30 | Accept |     0.47588 |       2.263 |     0.26356 |     0.26571 |   AdaBoostM1 |           78 |    0.0028375 |            1 |            1 |

__________________________________________________________
Optimization completed.
MaxObjectiveEvaluations of 30 reached.
Total function evaluations: 30
Total elapsed time: 818.4533 seconds
Total objective function evaluation time: 814.3659

Best observed feasible point:
      Method       NumLearningCycles    LearnRate    MinLeafSize    MaxNumSplits
    ___________    _________________    _________    ___________    ____________

    GentleBoost           484            0.69278          8             529     

Observed objective function value = 0.26356
Estimated objective function value = 0.26571
Function evaluation time = 68.1991

Best estimated feasible point (according to models):
      Method       NumLearningCycles    LearnRate    MinLeafSize    MaxNumSplits
    ___________    _________________    _________    ___________    ____________

    GentleBoost           484            0.69278          8             529     

Estimated objective function value = 0.26571
Estimated function evaluation time = 68.536

Training completed in 836.4304 seconds
Selected method: GentleBoost
Number of learning cycles: 484
Training cross-validated ensemble model with best hyperparameters...
=== VALIDATION PERFORMANCE (5-fold CV, 22 sensors) ===
Observation-level validation metrics:
Accuracy: 0.72667
Sensitivity: 0.70803
Specificity: 0.74437
Precision: 0.72434
F1 Score: 0.71609
Observation-level validation confusion matrix:
        1729         713
         658        1916

Sample-level validation metrics:
Accuracy: 0.87719
Sensitivity: 0.87387
Specificity: 0.88034
Precision: 0.87387
F1 Score: 0.87387
Sample-level validation confusion matrix:
    97    14
    14   103

=== TEST PERFORMANCE (10% held-out data, 22 sensors) ===
Observation-level test metrics:
Accuracy: 0.57168
Sensitivity: 0.53846
Specificity: 0.6049
Precision: 0.57678
F1 Score: 0.55696
Observation-level test confusion matrix:
   154   132
   113   173

Sample-level test metrics:
Accuracy: 0.61538
Sensitivity: 0.61538
Specificity: 0.61538
Precision: 0.61538
F1 Score: 0.61538
Sample-level test confusion matrix:
     8     5
     5     8

Processing sensor combination 12/32: 3   5   6   7   8  10  11  13  14  15  16  19  21  22  23  24  26  29  30  31  32 sensors
Total samples: 254
Class 1 samples: 124
Class 2 samples: 130
Train-Test Split:
Training samples: 228 (111 from class 1, 117 from class 2)
Testing samples: 26 (13 from class 1, 13 from class 2)
Training observations: 4788
Testing observations: 546
Fold 1: 47 samples (23 from class 1, 24 from class 2)
Fold 2: 46 samples (22 from class 1, 24 from class 2)
Fold 3: 45 samples (22 from class 1, 23 from class 2)
Fold 4: 45 samples (22 from class 1, 23 from class 2)
Fold 5: 45 samples (22 from class 1, 23 from class 2)
Training optimizable ensemble model...
|==================================================================================================================================================|
| Iter | Eval   | Objective   | Objective   | BestSoFar   | BestSoFar   |       Method | NumLearningC-|    LearnRate |  MinLeafSize | MaxNumSplits |
|      | result |             | runtime     | (observed)  | (estim.)    |              | ycles        |              |              |              |
|==================================================================================================================================================|
|    1 | Best   |     0.37719 |      20.209 |     0.37719 |     0.37719 |   AdaBoostM1 |          207 |    0.0022137 |            2 |           86 |
|    2 | Accept |     0.40205 |      4.1525 |     0.37719 |     0.37818 |          Bag |           82 |            - |          214 |          902 |
|    3 | Accept |     0.44048 |     0.54013 |     0.37719 |     0.37949 |   AdaBoostM1 |           19 |      0.22485 |         1283 |          204 |
|    4 | Accept |     0.44236 |       1.177 |     0.37719 |     0.37998 |          Bag |           30 |            - |            2 |            1 |
|    5 | Best   |     0.36591 |      23.283 |     0.36591 |     0.36801 |   AdaBoostM1 |          215 |    0.0038903 |            2 |          112 |
|    6 | Best   |     0.30785 |      42.281 |     0.30785 |     0.30787 |   AdaBoostM1 |          235 |     0.014893 |            2 |          308 |
|    7 | Best   |     0.27632 |      10.641 |     0.27632 |     0.27633 |   AdaBoostM1 |           59 |      0.47853 |            2 |          682 |
|    8 | Accept |     0.27861 |      31.821 |     0.27632 |     0.27663 |   AdaBoostM1 |          180 |     0.050576 |            2 |         2537 |
|    9 | Accept |     0.40163 |      2.8273 |     0.27632 |     0.27633 |   AdaBoostM1 |           59 |      0.15757 |            2 |            5 |
|   10 | Best   |     0.26232 |      69.468 |     0.26232 |     0.26242 |   AdaBoostM1 |          379 |      0.27584 |            2 |         1255 |
|   11 | Accept |     0.29449 |       78.56 |     0.26232 |      0.2624 |   AdaBoostM1 |          461 |     0.010458 |            2 |         1248 |
|   12 | Accept |     0.30931 |      9.0868 |     0.26232 |     0.26236 |   AdaBoostM1 |           51 |      0.80638 |            2 |         2527 |
|   13 | Accept |     0.26984 |      66.778 |     0.26232 |     0.26236 |   AdaBoostM1 |          363 |      0.12584 |            2 |          697 |
|   14 | Accept |     0.26942 |      35.898 |     0.26232 |     0.26396 |   AdaBoostM1 |          196 |      0.15364 |            2 |         1170 |
|   15 | Accept |     0.27423 |      79.045 |     0.26232 |     0.26676 |   AdaBoostM1 |          436 |      0.75671 |            2 |          896 |
|   16 | Accept |     0.27506 |      34.093 |     0.26232 |     0.26667 |   AdaBoostM1 |          188 |      0.59505 |            3 |          517 |
|   17 | Accept |     0.27109 |      56.262 |     0.26232 |     0.26649 |   AdaBoostM1 |          293 |     0.098382 |            4 |         1249 |
|   18 | Best   |     0.26086 |       74.33 |     0.26086 |     0.26368 |   AdaBoostM1 |          406 |      0.30662 |            2 |          773 |
|   19 | Accept |      0.2642 |      80.031 |     0.26086 |     0.26098 |   AdaBoostM1 |          442 |       0.1321 |            2 |          976 |
|   20 | Accept |      0.2713 |      40.209 |     0.26086 |     0.26093 |   AdaBoostM1 |          323 |      0.48229 |            1 |          292 |
|==================================================================================================================================================|
| Iter | Eval   | Objective   | Objective   | BestSoFar   | BestSoFar   |       Method | NumLearningC-|    LearnRate |  MinLeafSize | MaxNumSplits |
|      | result |             | runtime     | (observed)  | (estim.)    |              | ycles        |              |              |              |
|==================================================================================================================================================|
|   21 | Accept |     0.26901 |      79.643 |     0.26086 |     0.26099 |   AdaBoostM1 |          417 |        0.216 |            1 |         1061 |
|   22 | Accept |     0.27506 |      82.306 |     0.26086 |     0.26097 |   AdaBoostM1 |          429 |     0.023469 |           10 |         4082 |
|   23 | Accept |     0.34357 |      50.806 |     0.26086 |     0.26094 |   AdaBoostM1 |          472 |     0.003033 |           51 |         4270 |
|   24 | Best   |     0.25919 |      85.606 |     0.25919 |     0.25952 |   AdaBoostM1 |          472 |      0.27013 |            2 |          997 |
|   25 | Accept |     0.26942 |      63.895 |     0.25919 |     0.25948 |   AdaBoostM1 |          385 |       0.1303 |           26 |         4341 |
|   26 | Accept |     0.26441 |      90.359 |     0.25919 |     0.25949 |   AdaBoostM1 |          475 |       0.1832 |            7 |         2858 |
|   27 | Accept |     0.27381 |      75.867 |     0.25919 |     0.25948 |   AdaBoostM1 |          392 |     0.051509 |           11 |         4498 |
|   28 | Accept |      0.2924 |      41.412 |     0.25919 |     0.25946 |   AdaBoostM1 |          448 |      0.62788 |          107 |         4028 |
|   29 | Accept |     0.26441 |      83.097 |     0.25919 |     0.25949 |   AdaBoostM1 |          449 |       0.3131 |            5 |         1019 |
|   30 | Accept |     0.28342 |      30.858 |     0.25919 |     0.25948 |   LogitBoost |          250 |     0.074783 |            3 |         3668 |

__________________________________________________________
Optimization completed.
MaxObjectiveEvaluations of 30 reached.
Total function evaluations: 30
Total elapsed time: 1448.7661 seconds
Total objective function evaluation time: 1444.541

Best observed feasible point:
      Method      NumLearningCycles    LearnRate    MinLeafSize    MaxNumSplits
    __________    _________________    _________    ___________    ____________

    AdaBoostM1           472            0.27013          2             997     

Observed objective function value = 0.25919
Estimated objective function value = 0.25948
Function evaluation time = 85.6056

Best estimated feasible point (according to models):
      Method      NumLearningCycles    LearnRate    MinLeafSize    MaxNumSplits
    __________    _________________    _________    ___________    ____________

    AdaBoostM1           472            0.27013          2             997     

Estimated objective function value = 0.25948
Estimated function evaluation time = 85.3093

Training completed in 1470.3365 seconds
Selected method: AdaBoostM1
Number of learning cycles: 472
Training cross-validated ensemble model with best hyperparameters...
=== VALIDATION PERFORMANCE (5-fold CV, 21 sensors) ===
Observation-level validation metrics:
Accuracy: 0.72306
Sensitivity: 0.6967
Specificity: 0.74807
Precision: 0.72403
F1 Score: 0.7101
Observation-level validation confusion matrix:
        1624         707
         619        1838

Sample-level validation metrics:
Accuracy: 0.87281
Sensitivity: 0.83784
Specificity: 0.90598
Precision: 0.89423
F1 Score: 0.86512
Sample-level validation confusion matrix:
    93    18
    11   106

=== TEST PERFORMANCE (10% held-out data, 21 sensors) ===
Observation-level test metrics:
Accuracy: 0.5641
Sensitivity: 0.53114
Specificity: 0.59707
Precision: 0.56863
F1 Score: 0.54924
Observation-level test confusion matrix:
   145   128
   110   163

Sample-level test metrics:
Accuracy: 0.61538
Sensitivity: 0.61538
Specificity: 0.61538
Precision: 0.61538
F1 Score: 0.61538
Sample-level test confusion matrix:
     8     5
     5     8

Processing sensor combination 13/32: 3   5   6   7   8  10  11  13  14  15  16  21  22  23  24  26  29  30  31  32 sensors
Total samples: 254
Class 1 samples: 124
Class 2 samples: 130
Train-Test Split:
Training samples: 228 (111 from class 1, 117 from class 2)
Testing samples: 26 (13 from class 1, 13 from class 2)
Training observations: 4560
Testing observations: 520
Fold 1: 47 samples (23 from class 1, 24 from class 2)
Fold 2: 46 samples (22 from class 1, 24 from class 2)
Fold 3: 45 samples (22 from class 1, 23 from class 2)
Fold 4: 45 samples (22 from class 1, 23 from class 2)
Fold 5: 45 samples (22 from class 1, 23 from class 2)
Training optimizable ensemble model...
|==================================================================================================================================================|
| Iter | Eval   | Objective   | Objective   | BestSoFar   | BestSoFar   |       Method | NumLearningC-|    LearnRate |  MinLeafSize | MaxNumSplits |
|      | result |             | runtime     | (observed)  | (estim.)    |              | ycles        |              |              |              |
|==================================================================================================================================================|
|    1 | Best   |     0.44561 |       1.195 |     0.44561 |     0.44561 |     RUSBoost |           23 |     0.013039 |          744 |          304 |
|    2 | Accept |     0.45965 |      7.4728 |     0.44561 |     0.44617 |   LogitBoost |          255 |    0.0011524 |          159 |            2 |
|    3 | Best   |     0.41206 |       3.984 |     0.41206 |     0.41371 |          Bag |           90 |            - |          127 |            5 |
|    4 | Best   |     0.32961 |      1.3136 |     0.32961 |     0.33714 |  GentleBoost |           13 |    0.0026186 |            6 |          245 |
|    5 | Best   |     0.32368 |      1.1144 |     0.32368 |     0.32376 |  GentleBoost |           12 |    0.0019632 |            7 |          189 |
|    6 | Accept |     0.34079 |      1.1028 |     0.32368 |     0.32652 |  GentleBoost |           10 |      0.57553 |           16 |         2676 |
|    7 | Accept |     0.41096 |     0.36287 |     0.32368 |     0.32372 |  GentleBoost |           10 |    0.0020282 |            2 |            1 |
|    8 | Best   |     0.32215 |      1.5447 |     0.32215 |     0.32211 |  GentleBoost |           18 |      0.55671 |            9 |          146 |
|    9 | Accept |     0.38246 |      1.0309 |     0.32215 |     0.32272 |  GentleBoost |           27 |     0.002893 |          203 |            3 |
|   10 | Best   |         0.3 |      9.9972 |         0.3 |     0.30096 |  GentleBoost |          176 |     0.035093 |            4 |           60 |
|   11 | Best   |     0.27215 |       43.36 |     0.27215 |     0.27457 |  GentleBoost |          486 |      0.18537 |           32 |          131 |
|   12 | Accept |     0.43004 |      10.633 |     0.27215 |     0.27348 |  GentleBoost |          479 |      0.55666 |         1573 |          584 |
|   13 | Best   |     0.26864 |      60.401 |     0.26864 |      0.2689 |  GentleBoost |          454 |     0.056353 |           13 |          325 |
|   14 | Accept |     0.27325 |      37.958 |     0.26864 |     0.26911 |  GentleBoost |          500 |      0.22186 |           19 |           85 |
|   15 | Best   |     0.26513 |      52.455 |     0.26513 |     0.26633 |  GentleBoost |          482 |      0.10861 |           21 |          349 |
|   16 | Accept |     0.26864 |      39.533 |     0.26513 |     0.26618 |  GentleBoost |          384 |     0.001941 |           23 |          501 |
|   17 | Accept |     0.26732 |      56.026 |     0.26513 |     0.26621 |  GentleBoost |          474 |    0.0024728 |           17 |          339 |
|   18 | Accept |     0.27083 |       62.98 |     0.26513 |     0.26641 |  GentleBoost |          493 |      0.26083 |           12 |         4355 |
|   19 | Accept |     0.27873 |      70.349 |     0.26513 |     0.26647 |  GentleBoost |          485 |    0.0012758 |            1 |         4226 |
|   20 | Accept |     0.26579 |       62.93 |     0.26513 |     0.26631 |  GentleBoost |          492 |      0.29409 |            5 |         1258 |
|==================================================================================================================================================|
| Iter | Eval   | Objective   | Objective   | BestSoFar   | BestSoFar   |       Method | NumLearningC-|    LearnRate |  MinLeafSize | MaxNumSplits |
|      | result |             | runtime     | (observed)  | (estim.)    |              | ycles        |              |              |              |
|==================================================================================================================================================|
|   21 | Accept |     0.26579 |      62.207 |     0.26513 |     0.26635 |  GentleBoost |          497 |        0.845 |            7 |         1729 |
|   22 | Accept |     0.27193 |      67.125 |     0.26513 |     0.26693 |  GentleBoost |          494 |     0.002424 |            9 |          780 |
|   23 | Accept |     0.27061 |      62.048 |     0.26513 |     0.26711 |  GentleBoost |          468 |    0.0010666 |            3 |         4343 |
|   24 | Accept |     0.26754 |      56.828 |     0.26513 |     0.26522 |  GentleBoost |          481 |     0.002435 |           17 |          658 |
|   25 | Accept |     0.27083 |      58.021 |     0.26513 |     0.26675 |  GentleBoost |          438 |      0.57314 |            3 |         3409 |
|   26 | Accept |     0.37654 |      4.4786 |     0.26513 |     0.26677 |   AdaBoostM1 |           29 |    0.0015153 |            1 |         4546 |
|   27 | Accept |     0.48684 |      2.0392 |     0.26513 |     0.26676 |   AdaBoostM1 |          430 |      0.40216 |         2201 |            2 |
|   28 | Accept |      0.2693 |      55.239 |     0.26513 |     0.26728 |  GentleBoost |          493 |     0.041612 |           19 |          824 |
|   29 | Accept |     0.27807 |      63.079 |     0.26513 |     0.26731 |  GentleBoost |          491 |    0.0024761 |           10 |          851 |
|   30 | Accept |      0.2693 |      46.129 |     0.26513 |     0.26772 |  GentleBoost |          461 |      0.31808 |           24 |          373 |

__________________________________________________________
Optimization completed.
MaxObjectiveEvaluations of 30 reached.
Total function evaluations: 30
Total elapsed time: 1007.3705 seconds
Total objective function evaluation time: 1002.9373

Best observed feasible point:
      Method       NumLearningCycles    LearnRate    MinLeafSize    MaxNumSplits
    ___________    _________________    _________    ___________    ____________

    GentleBoost           482            0.10861         21             349     

Observed objective function value = 0.26513
Estimated objective function value = 0.26772
Function evaluation time = 52.4546

Best estimated feasible point (according to models):
      Method       NumLearningCycles    LearnRate    MinLeafSize    MaxNumSplits
    ___________    _________________    _________    ___________    ____________

    GentleBoost           482            0.10861         21             349     

Estimated objective function value = 0.26772
Estimated function evaluation time = 51.5833

Training completed in 1020.8215 seconds
Selected method: GentleBoost
Number of learning cycles: 482
Training cross-validated ensemble model with best hyperparameters...
=== VALIDATION PERFORMANCE (5-fold CV, 20 sensors) ===
Observation-level validation metrics:
Accuracy: 0.72325
Sensitivity: 0.7045
Specificity: 0.74103
Precision: 0.72074
F1 Score: 0.71253
Observation-level validation confusion matrix:
        1564         656
         606        1734

Sample-level validation metrics:
Accuracy: 0.88596
Sensitivity: 0.9009
Specificity: 0.87179
Precision: 0.86957
F1 Score: 0.88496
Sample-level validation confusion matrix:
   100    11
    15   102

=== TEST PERFORMANCE (10% held-out data, 20 sensors) ===
Observation-level test metrics:
Accuracy: 0.56731
Sensitivity: 0.51538
Specificity: 0.61923
Precision: 0.57511
F1 Score: 0.54361
Observation-level test confusion matrix:
   134   126
    99   161

Sample-level test metrics:
Accuracy: 0.57692
Sensitivity: 0.53846
Specificity: 0.61538
Precision: 0.58333
F1 Score: 0.56
Sample-level test confusion matrix:
     7     6
     5     8

Processing sensor combination 14/32: 3   5   6   7   8  10  13  14  15  16  21  22  23  24  26  29  30  31  32 sensors
Total samples: 254
Class 1 samples: 124
Class 2 samples: 130
Train-Test Split:
Training samples: 228 (111 from class 1, 117 from class 2)
Testing samples: 26 (13 from class 1, 13 from class 2)
Training observations: 4332
Testing observations: 494
Fold 1: 47 samples (23 from class 1, 24 from class 2)
Fold 2: 46 samples (22 from class 1, 24 from class 2)
Fold 3: 45 samples (22 from class 1, 23 from class 2)
Fold 4: 45 samples (22 from class 1, 23 from class 2)
Fold 5: 45 samples (22 from class 1, 23 from class 2)
Training optimizable ensemble model...
|==================================================================================================================================================|
| Iter | Eval   | Objective   | Objective   | BestSoFar   | BestSoFar   |       Method | NumLearningC-|    LearnRate |  MinLeafSize | MaxNumSplits |
|      | result |             | runtime     | (observed)  | (estim.)    |              | ycles        |              |              |              |
|==================================================================================================================================================|
|    1 | Best   |     0.35642 |     0.70518 |     0.35642 |     0.35642 |   LogitBoost |           12 |      0.21574 |            1 |           49 |
|    2 | Accept |     0.46491 |      1.1273 |     0.35642 |     0.36073 |     RUSBoost |           25 |    0.0015383 |          988 |           33 |
|    3 | Best   |     0.29963 |      10.789 |     0.29963 |     0.29971 |  GentleBoost |           87 |    0.0029212 |            3 |         1702 |
|    4 | Accept |     0.35134 |      27.942 |     0.29963 |     0.30015 |     RUSBoost |          242 |      0.11623 |            2 |          102 |
|    5 | Accept |     0.38042 |      0.5268 |     0.29963 |      0.3057 |  GentleBoost |           10 |      0.19496 |            5 |           20 |
|    6 | Best   |     0.29871 |      10.182 |     0.29871 |     0.29916 |  GentleBoost |           82 |    0.0030769 |            3 |         1457 |
|    7 | Accept |     0.34672 |     0.91549 |     0.29871 |     0.29883 |  GentleBoost |           12 |      0.93263 |            3 |          149 |
|    8 | Best   |     0.28855 |      13.159 |     0.28855 |     0.28856 |  GentleBoost |          133 |     0.012159 |            1 |          384 |
|    9 | Accept |     0.29109 |      33.318 |     0.28855 |     0.28856 |  GentleBoost |          458 |     0.017139 |            3 |          199 |
|   10 | Accept |     0.28924 |      60.847 |     0.28855 |     0.28856 |  GentleBoost |          446 |      0.21399 |            1 |          872 |
|   11 | Accept |     0.28947 |      33.901 |     0.28855 |     0.28858 |  GentleBoost |          443 |       0.3692 |            1 |          239 |
|   12 | Accept |     0.48684 |       6.877 |     0.28855 |     0.28854 |  GentleBoost |          490 |    0.0024734 |         2054 |         1277 |
|   13 | Accept |     0.29155 |      31.013 |     0.28855 |     0.28855 |  GentleBoost |          244 |     0.078155 |            2 |         1194 |
|   14 | Accept |     0.36565 |      30.834 |     0.28855 |     0.28855 |   LogitBoost |          486 |    0.0010406 |           47 |          279 |
|   15 | Accept |     0.31833 |      3.1349 |     0.28855 |     0.28867 |  GentleBoost |           46 |    0.0015652 |            1 |          162 |
|   16 | Accept |     0.47438 |     0.33318 |     0.28855 |     0.28869 |   LogitBoost |           11 |     0.020878 |          385 |            1 |
|   17 | Accept |     0.35896 |      40.553 |     0.28855 |     0.28869 |   LogitBoost |          373 |    0.0019377 |            1 |         3956 |
|   18 | Accept |     0.29178 |      15.735 |     0.28855 |     0.28873 |  GentleBoost |          118 |      0.12915 |            1 |         1373 |
|   19 | Accept |     0.33356 |      1.7472 |     0.28855 |     0.28873 |     RUSBoost |           10 |    0.0039593 |            1 |         3195 |
|   20 | Accept |      0.3458 |      23.205 |     0.28855 |     0.28872 |   AdaBoostM1 |          157 |    0.0064517 |            1 |         4206 |
|==================================================================================================================================================|
| Iter | Eval   | Objective   | Objective   | BestSoFar   | BestSoFar   |       Method | NumLearningC-|    LearnRate |  MinLeafSize | MaxNumSplits |
|      | result |             | runtime     | (observed)  | (estim.)    |              | ycles        |              |              |              |
|==================================================================================================================================================|
|   21 | Accept |     0.43629 |      11.763 |     0.28855 |     0.28872 |   AdaBoostM1 |          338 |    0.0050257 |            1 |            3 |
|   22 | Accept |     0.39728 |      1.3352 |     0.28855 |     0.28871 |   AdaBoostM1 |           20 |     0.072615 |          218 |         4256 |
|   23 | Accept |     0.30263 |      26.667 |     0.28855 |     0.28871 |          Bag |          368 |            - |            1 |         1313 |
|   24 | Accept |     0.37165 |      2.8464 |     0.28855 |     0.28869 |          Bag |           57 |            - |            1 |           38 |
|   25 | Accept |     0.32202 |      30.867 |     0.28855 |     0.28869 |          Bag |          483 |            - |           12 |         4190 |
|   26 | Accept |     0.34072 |      1.1636 |     0.28855 |     0.28868 |          Bag |           15 |            - |            1 |         3561 |
|   27 | Accept |     0.28855 |      31.753 |     0.28855 |     0.28835 |  GentleBoost |          247 |     0.041096 |            2 |          490 |
|   28 | Accept |     0.48684 |      10.686 |     0.28855 |     0.28832 |          Bag |          379 |            - |         2105 |           80 |
|   29 | Accept |     0.31348 |      55.872 |     0.28855 |     0.28832 |     RUSBoost |          337 |      0.30112 |            1 |         4171 |
|   30 | Accept |     0.31071 |      68.421 |     0.28855 |     0.28831 |     RUSBoost |          461 |     0.001077 |            8 |         4028 |

__________________________________________________________
Optimization completed.
MaxObjectiveEvaluations of 30 reached.
Total function evaluations: 30
Total elapsed time: 592.2272 seconds
Total objective function evaluation time: 588.2202

Best observed feasible point:
      Method       NumLearningCycles    LearnRate    MinLeafSize    MaxNumSplits
    ___________    _________________    _________    ___________    ____________

    GentleBoost           133           0.012159          1             384     

Observed objective function value = 0.28855
Estimated objective function value = 0.28884
Function evaluation time = 13.1591

Best estimated feasible point (according to models):
      Method       NumLearningCycles    LearnRate    MinLeafSize    MaxNumSplits
    ___________    _________________    _________    ___________    ____________

    GentleBoost           247           0.041096          2             490     

Estimated objective function value = 0.28831
Estimated function evaluation time = 27.8807

Training completed in 598.1003 seconds
Selected method: GentleBoost
Number of learning cycles: 247
Training cross-validated ensemble model with best hyperparameters...
=== VALIDATION PERFORMANCE (5-fold CV, 19 sensors) ===
Observation-level validation metrics:
Accuracy: 0.70383
Sensitivity: 0.68184
Specificity: 0.7247
Precision: 0.70146
F1 Score: 0.69151
Observation-level validation confusion matrix:
        1438         671
         612        1611

Sample-level validation metrics:
Accuracy: 0.84649
Sensitivity: 0.79279
Specificity: 0.89744
Precision: 0.88
F1 Score: 0.83412
Sample-level validation confusion matrix:
    88    23
    12   105

=== TEST PERFORMANCE (10% held-out data, 19 sensors) ===
Observation-level test metrics:
Accuracy: 0.58502
Sensitivity: 0.51417
Specificity: 0.65587
Precision: 0.59906
F1 Score: 0.55338
Observation-level test confusion matrix:
   127   120
    85   162

Sample-level test metrics:
Accuracy: 0.57692
Sensitivity: 0.46154
Specificity: 0.69231
Precision: 0.6
F1 Score: 0.52174
Sample-level test confusion matrix:
     6     7
     4     9

Processing sensor combination 15/32: 3   5   6   7   8  10  13  14  15  16  21  22  23  24  26  29  30  32 sensors
Total samples: 254
Class 1 samples: 124
Class 2 samples: 130
Train-Test Split:
Training samples: 228 (111 from class 1, 117 from class 2)
Testing samples: 26 (13 from class 1, 13 from class 2)
Training observations: 4104
Testing observations: 468
Fold 1: 47 samples (23 from class 1, 24 from class 2)
Fold 2: 46 samples (22 from class 1, 24 from class 2)
Fold 3: 45 samples (22 from class 1, 23 from class 2)
Fold 4: 45 samples (22 from class 1, 23 from class 2)
Fold 5: 45 samples (22 from class 1, 23 from class 2)
Training optimizable ensemble model...
|==================================================================================================================================================|
| Iter | Eval   | Objective   | Objective   | BestSoFar   | BestSoFar   |       Method | NumLearningC-|    LearnRate |  MinLeafSize | MaxNumSplits |
|      | result |             | runtime     | (observed)  | (estim.)    |              | ycles        |              |              |              |
|==================================================================================================================================================|
|    1 | Best   |     0.46516 |      1.7337 |     0.46516 |     0.46516 |   LogitBoost |           77 |    0.0049537 |          517 |            1 |
|    2 | Best   |     0.32846 |      2.4678 |     0.32846 |      0.3339 |     RUSBoost |           17 |     0.027316 |            7 |          951 |
|    3 | Accept |     0.34259 |      4.5301 |     0.32846 |     0.33152 |          Bag |           87 |            - |            4 |           79 |
|    4 | Accept |      0.3538 |      4.2415 |     0.32846 |     0.33164 |  GentleBoost |          155 |    0.0044297 |          552 |         1141 |
|    5 | Best   |     0.32286 |      4.9089 |     0.32286 |     0.32296 |     RUSBoost |           31 |      0.15692 |            1 |         1139 |
|    6 | Accept |     0.51316 |      14.493 |     0.32286 |     0.32287 |     RUSBoost |          500 |    0.0064594 |         1914 |         4101 |
|    7 | Accept |     0.36233 |      4.6447 |     0.32286 |     0.32287 |          Bag |           92 |            - |           65 |          146 |
|    8 | Accept |     0.40668 |      2.7964 |     0.32286 |     0.32287 |          Bag |           64 |            - |            9 |            8 |
|    9 | Accept |     0.33309 |      4.1276 |     0.32286 |     0.32287 |     RUSBoost |           30 |      0.06212 |           10 |          361 |
|   10 | Accept |     0.42398 |      1.6916 |     0.32286 |     0.32286 |     RUSBoost |           27 |      0.94974 |          354 |         3860 |
|   11 | Accept |     0.37208 |      1.1848 |     0.32286 |     0.32286 |     RUSBoost |           11 |      0.26167 |            1 |           79 |
|   12 | Accept |       0.327 |      1.7284 |     0.32286 |     0.32286 |     RUSBoost |           11 |      0.31022 |            2 |          623 |
|   13 | Best   |     0.30044 |      6.9501 |     0.30044 |     0.30045 |          Bag |          100 |            - |            1 |          813 |
|   14 | Accept |      0.3404 |     0.83682 |     0.30044 |     0.30045 |          Bag |           11 |            - |            1 |         2010 |
|   15 | Best   |     0.29922 |      34.125 |     0.29922 |     0.29922 |          Bag |          499 |            - |            1 |         1762 |
|   16 | Best   |     0.29727 |      32.171 |     0.29727 |     0.29727 |          Bag |          481 |            - |            1 |          473 |
|   17 | Accept |      0.3058 |      23.347 |     0.29727 |     0.29727 |          Bag |          354 |            - |            3 |         1024 |
|   18 | Accept |     0.30556 |      16.396 |     0.29727 |     0.29727 |  GentleBoost |          413 |      0.27135 |            1 |           23 |
|   19 | Accept |     0.38109 |       1.995 |     0.29727 |     0.29727 |  GentleBoost |           75 |     0.016985 |           21 |            2 |
|   20 | Best   |     0.27973 |      62.043 |     0.27973 |     0.27973 |  GentleBoost |          494 |     0.046053 |            1 |          528 |
|==================================================================================================================================================|
| Iter | Eval   | Objective   | Objective   | BestSoFar   | BestSoFar   |       Method | NumLearningC-|    LearnRate |  MinLeafSize | MaxNumSplits |
|      | result |             | runtime     | (observed)  | (estim.)    |              | ycles        |              |              |              |
|==================================================================================================================================================|
|   21 | Accept |     0.31433 |      2.7496 |     0.27973 |     0.27974 |  GentleBoost |           24 |      0.05683 |            1 |          450 |
|   22 | Accept |     0.27997 |      50.019 |     0.27973 |     0.27973 |  GentleBoost |          398 |     0.015339 |            1 |         3321 |
|   23 | Best   |     0.27802 |       54.51 |     0.27802 |     0.27804 |  GentleBoost |          483 |     0.089555 |            7 |         2411 |
|   24 | Accept |     0.27924 |      55.968 |     0.27802 |     0.27803 |  GentleBoost |          494 |      0.22332 |            5 |          601 |
|   25 | Accept |     0.27827 |      58.649 |     0.27802 |     0.27808 |  GentleBoost |          493 |    0.0027205 |            2 |         1709 |
|   26 | Accept |     0.30775 |      2.7835 |     0.27802 |     0.27807 |   AdaBoostM1 |           18 |      0.31245 |            1 |         4096 |
|   27 | Accept |     0.40034 |      2.1479 |     0.27802 |     0.27807 |   AdaBoostM1 |           34 |      0.10258 |            1 |           14 |
|   28 | Accept |     0.41569 |      1.0494 |     0.27802 |     0.27807 |   AdaBoostM1 |           26 |     0.056616 |          564 |         3980 |
|   29 | Accept |     0.35551 |      34.869 |     0.27802 |     0.27806 |   AdaBoostM1 |          256 |    0.0010124 |            1 |         4064 |
|   30 | Best   |      0.2768 |       19.52 |      0.2768 |     0.27683 |  GentleBoost |          164 |      0.88764 |            3 |         3862 |

__________________________________________________________
Optimization completed.
MaxObjectiveEvaluations of 30 reached.
Total function evaluations: 30
Total elapsed time: 512.8161 seconds
Total objective function evaluation time: 508.6792

Best observed feasible point:
      Method       NumLearningCycles    LearnRate    MinLeafSize    MaxNumSplits
    ___________    _________________    _________    ___________    ____________

    GentleBoost           164            0.88764          3             3862    

Observed objective function value = 0.2768
Estimated objective function value = 0.27683
Function evaluation time = 19.5205

Best estimated feasible point (according to models):
      Method       NumLearningCycles    LearnRate    MinLeafSize    MaxNumSplits
    ___________    _________________    _________    ___________    ____________

    GentleBoost           164            0.88764          3             3862    

Estimated objective function value = 0.27683
Estimated function evaluation time = 19.5087

Training completed in 517.4255 seconds
Selected method: GentleBoost
Number of learning cycles: 164
Training cross-validated ensemble model with best hyperparameters...
=== VALIDATION PERFORMANCE (5-fold CV, 18 sensors) ===
Observation-level validation metrics:
Accuracy: 0.71077
Sensitivity: 0.68919
Specificity: 0.73124
Precision: 0.7087
F1 Score: 0.69881
Observation-level validation confusion matrix:
        1377         621
         566        1540

Sample-level validation metrics:
Accuracy: 0.84649
Sensitivity: 0.84685
Specificity: 0.84615
Precision: 0.83929
F1 Score: 0.84305
Sample-level validation confusion matrix:
    94    17
    18    99

=== TEST PERFORMANCE (10% held-out data, 18 sensors) ===
Observation-level test metrics:
Accuracy: 0.56838
Sensitivity: 0.49573
Specificity: 0.64103
Precision: 0.58
F1 Score: 0.53456
Observation-level test confusion matrix:
   116   118
    84   150

Sample-level test metrics:
Accuracy: 0.57692
Sensitivity: 0.53846
Specificity: 0.61538
Precision: 0.58333
F1 Score: 0.56
Sample-level test confusion matrix:
     7     6
     5     8

Processing sensor combination 16/32: 3   5   6   7   8  10  13  14  15  16  21  22  23  24  29  30  32 sensors
Total samples: 254
Class 1 samples: 124
Class 2 samples: 130
Train-Test Split:
Training samples: 228 (111 from class 1, 117 from class 2)
Testing samples: 26 (13 from class 1, 13 from class 2)
Training observations: 3876
Testing observations: 442
Fold 1: 47 samples (23 from class 1, 24 from class 2)
Fold 2: 46 samples (22 from class 1, 24 from class 2)
Fold 3: 45 samples (22 from class 1, 23 from class 2)
Fold 4: 45 samples (22 from class 1, 23 from class 2)
Fold 5: 45 samples (22 from class 1, 23 from class 2)
Training optimizable ensemble model...
|==================================================================================================================================================|
| Iter | Eval   | Objective   | Objective   | BestSoFar   | BestSoFar   |       Method | NumLearningC-|    LearnRate |  MinLeafSize | MaxNumSplits |
|      | result |             | runtime     | (observed)  | (estim.)    |              | ycles        |              |              |              |
|==================================================================================================================================================|
|    1 | Best   |     0.41047 |     0.56862 |     0.41047 |     0.41047 |          Bag |           11 |            - |           22 |            9 |
|    2 | Best   |     0.34056 |      7.1387 |     0.34056 |     0.34334 |   LogitBoost |          225 |      0.44624 |            3 |            4 |
|    3 | Accept |     0.37951 |     0.55717 |     0.34056 |     0.34082 |  GentleBoost |           13 |      0.12336 |          369 |          849 |
|    4 | Accept |     0.35294 |      11.437 |     0.34056 |     0.34058 |   AdaBoostM1 |          245 |      0.11932 |          304 |          858 |
|    5 | Best   |     0.33101 |      14.864 |     0.33101 |     0.33104 |   LogitBoost |          323 |     0.016215 |            2 |           33 |
|    6 | Accept |     0.34391 |      20.352 |     0.33101 |     0.33913 |   LogitBoost |          499 |     0.014321 |           46 |           12 |
|    7 | Accept |     0.42131 |      16.218 |     0.33101 |     0.33104 |     RUSBoost |          254 |    0.0049434 |          301 |          855 |
|    8 | Best   |     0.31631 |      4.0861 |     0.31631 |     0.31631 |   LogitBoost |           38 |     0.056198 |            1 |         3647 |
|    9 | Accept |     0.32069 |      6.3293 |     0.31631 |     0.31867 |   LogitBoost |           59 |     0.032618 |            1 |         3775 |
|   10 | Accept |     0.32301 |      27.784 |     0.31631 |     0.31861 |   LogitBoost |          268 |    0.0056036 |            1 |         3830 |
|   11 | Best   |     0.30908 |      1.7583 |     0.30908 |     0.31265 |   LogitBoost |           15 |       0.2949 |            1 |         3861 |
|   12 | Accept |     0.33075 |     0.80623 |     0.30908 |     0.31234 |   LogitBoost |           10 |      0.12487 |           21 |         3691 |
|   13 | Accept |     0.33437 |      41.779 |     0.30908 |      0.3091 |   LogitBoost |          227 |      0.93806 |            1 |         2061 |
|   14 | Accept |     0.36816 |      1.0829 |     0.30908 |     0.30909 |   LogitBoost |           11 |    0.0027759 |            1 |          395 |
|   15 | Best   |     0.29954 |       1.904 |     0.29954 |     0.29955 |   LogitBoost |           17 |      0.94227 |            1 |         2984 |
|   16 | Best   |     0.28947 |      3.5332 |     0.28947 |     0.28951 |   LogitBoost |           32 |      0.96242 |            1 |          929 |
|   17 | Best   |     0.28277 |      3.8001 |     0.28277 |     0.28652 |   LogitBoost |           35 |      0.89486 |            1 |         1907 |
|   18 | Accept |     0.28483 |      4.8974 |     0.28277 |     0.28595 |   LogitBoost |           44 |      0.99162 |            3 |         2636 |
|   19 | Accept |     0.29205 |      4.0218 |     0.28277 |     0.28733 |   LogitBoost |           38 |      0.98559 |            3 |         3150 |
|   20 | Accept |      0.3808 |      1.1159 |     0.28277 |     0.28637 |   LogitBoost |           38 |      0.90101 |          549 |         3548 |
|==================================================================================================================================================|
| Iter | Eval   | Objective   | Objective   | BestSoFar   | BestSoFar   |       Method | NumLearningC-|    LearnRate |  MinLeafSize | MaxNumSplits |
|      | result |             | runtime     | (observed)  | (estim.)    |              | ycles        |              |              |              |
|==================================================================================================================================================|
|   21 | Best   |     0.28096 |      5.6867 |     0.28096 |     0.28214 |   LogitBoost |           62 |      0.98846 |            1 |          295 |
|   22 | Accept |     0.34959 |        1.89 |     0.28096 |     0.28252 |   LogitBoost |           52 |      0.65042 |            1 |           10 |
|   23 | Accept |     0.28251 |      6.7552 |     0.28096 |     0.28247 |   LogitBoost |           61 |      0.59226 |            2 |         1392 |
|   24 | Accept |      0.2838 |      6.9392 |     0.28096 |     0.28191 |   LogitBoost |           64 |      0.42978 |            1 |          515 |
|   25 | Best   |      0.2789 |      8.3384 |      0.2789 |     0.27965 |   LogitBoost |           78 |      0.62284 |            3 |          340 |
|   26 | Accept |     0.28173 |      5.9077 |      0.2789 |     0.28001 |   LogitBoost |           55 |      0.79755 |            3 |          546 |
|   27 | Best   |     0.27683 |      9.2956 |     0.27683 |     0.27738 |   LogitBoost |           81 |      0.75361 |            2 |          527 |
|   28 | Best   |     0.27657 |      11.978 |     0.27657 |     0.27717 |   LogitBoost |          113 |       0.7193 |            9 |          242 |
|   29 | Accept |     0.27709 |      11.758 |     0.27657 |     0.27655 |   LogitBoost |          139 |      0.73381 |           22 |           92 |
|   30 | Accept |     0.28431 |      6.8788 |     0.27657 |     0.27672 |   LogitBoost |          106 |      0.95743 |            7 |           99 |

__________________________________________________________
Optimization completed.
MaxObjectiveEvaluations of 30 reached.
Total function evaluations: 30
Total elapsed time: 253.5415 seconds
Total objective function evaluation time: 249.4617

Best observed feasible point:
      Method      NumLearningCycles    LearnRate    MinLeafSize    MaxNumSplits
    __________    _________________    _________    ___________    ____________

    LogitBoost           113            0.7193           9             242     

Observed objective function value = 0.27657
Estimated objective function value = 0.27672
Function evaluation time = 11.9783

Best estimated feasible point (according to models):
      Method      NumLearningCycles    LearnRate    MinLeafSize    MaxNumSplits
    __________    _________________    _________    ___________    ____________

    LogitBoost           113            0.7193           9             242     

Estimated objective function value = 0.27672
Estimated function evaluation time = 11.9949

Training completed in 256.0642 seconds
Selected method: LogitBoost
Number of learning cycles: 113
Training cross-validated ensemble model with best hyperparameters...
=== VALIDATION PERFORMANCE (5-fold CV, 17 sensors) ===
Observation-level validation metrics:
Accuracy: 0.72085
Sensitivity: 0.70164
Specificity: 0.73906
Precision: 0.71839
F1 Score: 0.70992
Observation-level validation confusion matrix:
        1324         563
         519        1470

Sample-level validation metrics:
Accuracy: 0.85965
Sensitivity: 0.85586
Specificity: 0.86325
Precision: 0.85586
F1 Score: 0.85586
Sample-level validation confusion matrix:
    95    16
    16   101

=== TEST PERFORMANCE (10% held-out data, 17 sensors) ===
Observation-level test metrics:
Accuracy: 0.55882
Sensitivity: 0.49321
Specificity: 0.62443
Precision: 0.56771
F1 Score: 0.52785
Observation-level test confusion matrix:
   109   112
    83   138

Sample-level test metrics:
Accuracy: 0.61538
Sensitivity: 0.53846
Specificity: 0.69231
Precision: 0.63636
F1 Score: 0.58333
Sample-level test confusion matrix:
     7     6
     4     9

Processing sensor combination 17/32: 5   6   7   8  10  13  14  15  16  21  22  23  24  29  30  32 sensors
Total samples: 254
Class 1 samples: 124
Class 2 samples: 130
Train-Test Split:
Training samples: 228 (111 from class 1, 117 from class 2)
Testing samples: 26 (13 from class 1, 13 from class 2)
Training observations: 3648
Testing observations: 416
Fold 1: 47 samples (23 from class 1, 24 from class 2)
Fold 2: 46 samples (22 from class 1, 24 from class 2)
Fold 3: 45 samples (22 from class 1, 23 from class 2)
Fold 4: 45 samples (22 from class 1, 23 from class 2)
Fold 5: 45 samples (22 from class 1, 23 from class 2)
Training optimizable ensemble model...
|==================================================================================================================================================|
| Iter | Eval   | Objective   | Objective   | BestSoFar   | BestSoFar   |       Method | NumLearningC-|    LearnRate |  MinLeafSize | MaxNumSplits |
|      | result |             | runtime     | (observed)  | (estim.)    |              | ycles        |              |              |              |
|==================================================================================================================================================|
|    1 | Best   |     0.39611 |     0.38069 |     0.39611 |     0.39611 |  GentleBoost |           11 |    0.0013125 |           70 |            2 |
|    2 | Best   |     0.33799 |      5.8445 |     0.33799 |     0.34107 |  GentleBoost |          236 |      0.32982 |            3 |            3 |
|    3 | Accept |     0.39693 |      13.677 |     0.33799 |     0.34101 |     RUSBoost |          178 |     0.001095 |          151 |          473 |
|    4 | Accept |      0.4523 |      1.1183 |     0.33799 |     0.33923 |     RUSBoost |           24 |      0.10457 |          618 |            2 |
|    5 | Best   |     0.29468 |      1.4683 |     0.29468 |      0.2947 |  GentleBoost |           14 |      0.15877 |            4 |         3227 |
|    6 | Best   |     0.26782 |      12.181 |     0.26782 |     0.26785 |  GentleBoost |          122 |      0.97722 |            6 |         3614 |
|    7 | Accept |     0.29221 |      4.2126 |     0.26782 |     0.26785 |   LogitBoost |           89 |       0.9924 |          130 |         3329 |
|    8 | Accept |     0.46436 |      1.4478 |     0.26782 |     0.26784 |   LogitBoost |           66 |    0.0010637 |           26 |            1 |
|    9 | Accept |     0.32072 |       5.598 |     0.26782 |     0.26784 |  GentleBoost |          184 |      0.99526 |          342 |          456 |
|   10 | Accept |     0.27933 |      5.3476 |     0.26782 |     0.26785 |  GentleBoost |           49 |      0.95556 |            1 |         2135 |
|   11 | Accept |     0.34594 |      4.2943 |     0.26782 |     0.26785 |   LogitBoost |           48 |    0.0080347 |            3 |         3640 |
|   12 | Accept |     0.37774 |       17.75 |     0.26782 |     0.26785 |          Bag |          388 |            - |          114 |         3601 |
|   13 | Accept |     0.34622 |      49.873 |     0.26782 |     0.26785 |   LogitBoost |          477 |      0.97514 |            4 |          192 |
|   14 | Accept |     0.35691 |      2.1898 |     0.26782 |     0.26785 |   AdaBoostM1 |           62 |      0.82644 |          424 |         3164 |
|   15 | Accept |     0.45559 |     0.57144 |     0.26782 |     0.26786 |   AdaBoostM1 |           15 |    0.0012314 |          215 |            2 |
|   16 | Accept |     0.43284 |     0.38912 |     0.26782 |     0.26786 |          Bag |           10 |            - |           59 |            1 |
|   17 | Accept |     0.43257 |       13.02 |     0.26782 |     0.26786 |   AdaBoostM1 |          496 |      0.00106 |          703 |         3586 |
|   18 | Accept |     0.48684 |      4.6645 |     0.26782 |     0.26785 |   LogitBoost |          326 |       0.1233 |         1542 |         3184 |
|   19 | Accept |     0.28838 |      2.7199 |     0.26782 |     0.26785 |  GentleBoost |           29 |        0.671 |            9 |         3101 |
|   20 | Accept |     0.30729 |      2.6404 |     0.26782 |     0.26786 |  GentleBoost |           67 |      0.97072 |            4 |           22 |
|==================================================================================================================================================|
| Iter | Eval   | Objective   | Objective   | BestSoFar   | BestSoFar   |       Method | NumLearningC-|    LearnRate |  MinLeafSize | MaxNumSplits |
|      | result |             | runtime     | (observed)  | (estim.)    |              | ycles        |              |              |              |
|==================================================================================================================================================|
|   21 | Accept |     0.48684 |      2.4209 |     0.26782 |     0.26783 |   LogitBoost |          164 |      0.93519 |         1740 |            9 |
|   22 | Accept |     0.27906 |      17.704 |     0.26782 |     0.26785 |  GentleBoost |          482 |    0.0027109 |            6 |           18 |
|   23 | Accept |     0.40899 |      3.1685 |     0.26782 |     0.26785 |   LogitBoost |          146 |      0.10018 |          213 |            1 |
|   24 | Accept |     0.37884 |     0.76437 |     0.26782 |     0.26787 |   LogitBoost |           14 |     0.017581 |           92 |         2988 |
|   25 | Best   |     0.26042 |      8.7165 |     0.26042 |     0.26042 |  GentleBoost |           83 |    0.0010747 |            3 |         2304 |
|   26 | Accept |     0.35746 |      1.0747 |     0.26042 |     0.26043 |  GentleBoost |           30 |    0.0010869 |            2 |            8 |
|   27 | Best   |     0.25877 |      38.344 |     0.25877 |     0.25876 |  GentleBoost |          385 |    0.0020523 |            8 |         2725 |
|   28 | Accept |     0.25959 |      52.456 |     0.25877 |     0.25876 |  GentleBoost |          476 |    0.0086343 |            2 |         3185 |
|   29 | Accept |     0.26014 |      24.836 |     0.25877 |     0.25876 |  GentleBoost |          238 |     0.016563 |            4 |         3204 |
|   30 | Best   |      0.2574 |      49.843 |      0.2574 |     0.25737 |  GentleBoost |          475 |    0.0012919 |            4 |         3374 |

__________________________________________________________
Optimization completed.
MaxObjectiveEvaluations of 30 reached.
Total function evaluations: 30
Total elapsed time: 353.2478 seconds
Total objective function evaluation time: 348.7157

Best observed feasible point:
      Method       NumLearningCycles    LearnRate    MinLeafSize    MaxNumSplits
    ___________    _________________    _________    ___________    ____________

    GentleBoost           475           0.0012919         4             3374    

Observed objective function value = 0.2574
Estimated objective function value = 0.25737
Function evaluation time = 49.8433

Best estimated feasible point (according to models):
      Method       NumLearningCycles    LearnRate    MinLeafSize    MaxNumSplits
    ___________    _________________    _________    ___________    ____________

    GentleBoost           475           0.0012919         4             3374    

Estimated objective function value = 0.25737
Estimated function evaluation time = 50.6052

Training completed in 364.5277 seconds
Selected method: GentleBoost
Number of learning cycles: 475
Training cross-validated ensemble model with best hyperparameters...
=== VALIDATION PERFORMANCE (5-fold CV, 16 sensors) ===
Observation-level validation metrics:
Accuracy: 0.74561
Sensitivity: 0.73198
Specificity: 0.75855
Precision: 0.74201
F1 Score: 0.73696
Observation-level validation confusion matrix:
        1300         476
         452        1420

Sample-level validation metrics:
Accuracy: 0.87281
Sensitivity: 0.89189
Specificity: 0.8547
Precision: 0.85345
F1 Score: 0.87225
Sample-level validation confusion matrix:
    99    12
    17   100

=== TEST PERFORMANCE (10% held-out data, 16 sensors) ===
Observation-level test metrics:
Accuracy: 0.55529
Sensitivity: 0.5
Specificity: 0.61058
Precision: 0.56216
F1 Score: 0.52926
Observation-level test confusion matrix:
   104   104
    81   127

Sample-level test metrics:
Accuracy: 0.61538
Sensitivity: 0.61538
Specificity: 0.61538
Precision: 0.61538
F1 Score: 0.61538
Sample-level test confusion matrix:
     8     5
     5     8

Processing sensor combination 18/32: 5   6   8  10  13  14  15  16  21  22  23  24  29  30  32 sensors
Total samples: 254
Class 1 samples: 124
Class 2 samples: 130
Train-Test Split:
Training samples: 228 (111 from class 1, 117 from class 2)
Testing samples: 26 (13 from class 1, 13 from class 2)
Training observations: 3420
Testing observations: 390
Fold 1: 47 samples (23 from class 1, 24 from class 2)
Fold 2: 46 samples (22 from class 1, 24 from class 2)
Fold 3: 45 samples (22 from class 1, 23 from class 2)
Fold 4: 45 samples (22 from class 1, 23 from class 2)
Fold 5: 45 samples (22 from class 1, 23 from class 2)
Training optimizable ensemble model...
|==================================================================================================================================================|
| Iter | Eval   | Objective   | Objective   | BestSoFar   | BestSoFar   |       Method | NumLearningC-|    LearnRate |  MinLeafSize | MaxNumSplits |
|      | result |             | runtime     | (observed)  | (estim.)    |              | ycles        |              |              |              |
|==================================================================================================================================================|
|    1 | Best   |     0.40556 |      1.3812 |     0.40556 |     0.40556 |          Bag |           38 |            - |          371 |         1366 |
|    2 | Accept |     0.46871 |     0.95657 |     0.40556 |     0.40807 |   AdaBoostM1 |           36 |    0.0021144 |            3 |            1 |
|    3 | Best   |     0.35673 |      2.2835 |     0.35673 |     0.36242 |     RUSBoost |           24 |       0.2718 |           46 |          562 |
|    4 | Best   |     0.31637 |      8.0556 |     0.31637 |     0.32179 |          Bag |          170 |            - |            3 |           93 |
|    5 | Accept |     0.35906 |      5.9234 |     0.31637 |     0.32264 |          Bag |          135 |            - |            3 |           32 |
|    6 | Best   |     0.28977 |      10.368 |     0.28977 |     0.28978 |          Bag |          192 |            - |            3 |          215 |
|    7 | Best   |     0.27661 |      13.537 |     0.27661 |      0.2766 |          Bag |          236 |            - |            3 |         1711 |
|    8 | Accept |     0.43129 |      12.315 |     0.27661 |      0.2766 |          Bag |          391 |            - |            3 |            1 |
|    9 | Accept |     0.27836 |      16.429 |     0.27661 |     0.27667 |          Bag |          289 |            - |            3 |          855 |
|   10 | Accept |      0.3076 |      1.0371 |     0.27661 |     0.27666 |          Bag |           17 |            - |            3 |         1404 |
|   11 | Accept |     0.28158 |      6.5513 |     0.27661 |     0.27699 |          Bag |          114 |            - |            3 |         1046 |
|   12 | Accept |     0.28099 |      28.115 |     0.27661 |     0.27688 |          Bag |          491 |            - |            4 |         1886 |
|   13 | Accept |     0.27661 |      29.015 |     0.27661 |      0.2766 |          Bag |          490 |            - |            1 |         2665 |
|   14 | Best   |      0.2731 |      13.773 |      0.2731 |     0.27314 |          Bag |          233 |            - |            1 |          663 |
|   15 | Best   |     0.26784 |      28.976 |     0.26784 |     0.26903 |          Bag |          470 |            - |            1 |         1100 |
|   16 | Accept |     0.27953 |      28.383 |     0.26784 |      0.2727 |          Bag |          473 |            - |            1 |          770 |
|   17 | Accept |     0.27193 |      10.359 |     0.26784 |     0.27266 |          Bag |          173 |            - |            1 |         1225 |
|   18 | Accept |     0.27749 |      13.968 |     0.26784 |     0.27292 |          Bag |          235 |            - |            1 |         1594 |
|   19 | Accept |     0.27953 |      24.579 |     0.26784 |     0.27392 |          Bag |          425 |            - |            2 |          923 |
|   20 | Accept |     0.42719 |      17.818 |     0.26784 |     0.27391 |     RUSBoost |          396 |      0.47957 |           71 |            2 |
|==================================================================================================================================================|
| Iter | Eval   | Objective   | Objective   | BestSoFar   | BestSoFar   |       Method | NumLearningC-|    LearnRate |  MinLeafSize | MaxNumSplits |
|      | result |             | runtime     | (observed)  | (estim.)    |              | ycles        |              |              |              |
|==================================================================================================================================================|
|   21 | Accept |     0.29942 |      62.667 |     0.26784 |     0.27392 |     RUSBoost |          490 |      0.22791 |            2 |         2206 |
|   22 | Accept |      0.3076 |      13.566 |     0.26784 |     0.27387 |     RUSBoost |          103 |      0.18084 |            1 |          482 |
|   23 | Accept |      0.3114 |      1.5239 |     0.26784 |     0.27379 |     RUSBoost |           11 |    0.0091454 |            1 |         2474 |
|   24 | Accept |     0.29561 |       1.026 |     0.26784 |     0.27382 |  GentleBoost |           10 |     0.053308 |            1 |          508 |
|   25 | Best   |     0.24825 |      23.317 |     0.24825 |     0.24863 |  GentleBoost |          359 |     0.018986 |           28 |         3384 |
|   26 | Accept |     0.33099 |      4.4137 |     0.24825 |     0.24905 |  GentleBoost |          163 |    0.0031519 |          389 |          824 |
|   27 | Accept |     0.24971 |      46.926 |     0.24825 |     0.24921 |  GentleBoost |          496 |     0.087659 |            3 |         3415 |
|   28 | Accept |     0.26404 |      2.9917 |     0.24825 |     0.24948 |  GentleBoost |           36 |    0.0010531 |            9 |         3340 |
|   29 | Best   |     0.24474 |      45.058 |     0.24474 |     0.24526 |  GentleBoost |          500 |      0.16771 |            6 |          998 |
|   30 | Best   |     0.24386 |      44.337 |     0.24386 |     0.24287 |  GentleBoost |          498 |    0.0033267 |            7 |         2628 |

__________________________________________________________
Optimization completed.
MaxObjectiveEvaluations of 30 reached.
Total function evaluations: 30
Total elapsed time: 523.8853 seconds
Total objective function evaluation time: 519.6494

Best observed feasible point:
      Method       NumLearningCycles    LearnRate    MinLeafSize    MaxNumSplits
    ___________    _________________    _________    ___________    ____________

    GentleBoost           498           0.0033267         7             2628    

Observed objective function value = 0.24386
Estimated objective function value = 0.24287
Function evaluation time = 44.3374

Best estimated feasible point (according to models):
      Method       NumLearningCycles    LearnRate    MinLeafSize    MaxNumSplits
    ___________    _________________    _________    ___________    ____________

    GentleBoost           498           0.0033267         7             2628    

Estimated objective function value = 0.24287
Estimated function evaluation time = 43.8777

Training completed in 533.964 seconds
Selected method: GentleBoost
Number of learning cycles: 498
Training cross-validated ensemble model with best hyperparameters...
=== VALIDATION PERFORMANCE (5-fold CV, 15 sensors) ===
Observation-level validation metrics:
Accuracy: 0.75731
Sensitivity: 0.73273
Specificity: 0.78063
Precision: 0.76012
F1 Score: 0.74618
Observation-level validation confusion matrix:
        1220         445
         385        1370

Sample-level validation metrics:
Accuracy: 0.87719
Sensitivity: 0.85586
Specificity: 0.89744
Precision: 0.88785
F1 Score: 0.87156
Sample-level validation confusion matrix:
    95    16
    12   105

=== TEST PERFORMANCE (10% held-out data, 15 sensors) ===
Observation-level test metrics:
Accuracy: 0.56923
Sensitivity: 0.50769
Specificity: 0.63077
Precision: 0.57895
F1 Score: 0.54098
Observation-level test confusion matrix:
    99    96
    72   123

Sample-level test metrics:
Accuracy: 0.61538
Sensitivity: 0.61538
Specificity: 0.61538
Precision: 0.61538
F1 Score: 0.61538
Sample-level test confusion matrix:
     8     5
     5     8

Processing sensor combination 19/32: 5   6   8  10  13  14  15  16  21  22  24  29  30  32 sensors
Total samples: 254
Class 1 samples: 124
Class 2 samples: 130
Train-Test Split:
Training samples: 228 (111 from class 1, 117 from class 2)
Testing samples: 26 (13 from class 1, 13 from class 2)
Training observations: 3192
Testing observations: 364
Fold 1: 47 samples (23 from class 1, 24 from class 2)
Fold 2: 46 samples (22 from class 1, 24 from class 2)
Fold 3: 45 samples (22 from class 1, 23 from class 2)
Fold 4: 45 samples (22 from class 1, 23 from class 2)
Fold 5: 45 samples (22 from class 1, 23 from class 2)
Training optimizable ensemble model...
|==================================================================================================================================================|
| Iter | Eval   | Objective   | Objective   | BestSoFar   | BestSoFar   |       Method | NumLearningC-|    LearnRate |  MinLeafSize | MaxNumSplits |
|      | result |             | runtime     | (observed)  | (estim.)    |              | ycles        |              |              |              |
|==================================================================================================================================================|
|    1 | Best   |     0.42105 |      8.6945 |     0.42105 |     0.42105 |          Bag |          285 |            - |          541 |          303 |
|    2 | Best   |     0.40414 |     0.46607 |     0.40414 |     0.40571 |  GentleBoost |           19 |    0.0019622 |          942 |          578 |
|    3 | Best   |     0.26692 |      13.869 |     0.26692 |     0.26696 |   AdaBoostM1 |          123 |     0.030792 |            2 |         1085 |
|    4 | Accept |     0.41416 |      5.9079 |     0.26692 |     0.26696 |   LogitBoost |          300 |     0.013406 |          373 |            1 |
|    5 | Accept |     0.42544 |     0.75206 |     0.26692 |      0.2674 |   AdaBoostM1 |           19 |    0.0010424 |            3 |            4 |
|    6 | Accept |     0.36905 |       11.92 |     0.26692 |     0.26764 |   AdaBoostM1 |          227 |    0.0010673 |          141 |         1455 |
|    7 | Accept |     0.32174 |      6.4421 |     0.26692 |     0.26694 |   AdaBoostM1 |          123 |     0.041601 |          149 |          875 |
|    8 | Best   |     0.24687 |      12.777 |     0.24687 |      0.2469 |   AdaBoostM1 |          104 |      0.49596 |            1 |         1562 |
|    9 | Accept |      0.2735 |      9.0839 |     0.24687 |     0.24693 |   AdaBoostM1 |           78 |      0.04274 |            1 |         1183 |
|   10 | Accept |       0.276 |      11.572 |     0.24687 |     0.24687 |   AdaBoostM1 |          104 |     0.023369 |            2 |         2891 |
|   11 | Accept |     0.25125 |      16.713 |     0.24687 |     0.24688 |   AdaBoostM1 |          269 |      0.49299 |            1 |           48 |
|   12 | Accept |     0.25658 |      9.3318 |     0.24687 |     0.24691 |   AdaBoostM1 |          140 |        0.353 |            1 |           56 |
|   13 | Best   |     0.23434 |      50.349 |     0.23434 |     0.23434 |   AdaBoostM1 |          422 |      0.11636 |            1 |          963 |
|   14 | Best   |     0.23402 |      58.862 |     0.23402 |     0.23404 |   AdaBoostM1 |          500 |      0.23319 |            4 |         3126 |
|   15 | Best   |     0.23246 |      40.991 |     0.23246 |     0.23247 |   AdaBoostM1 |          344 |      0.49916 |            2 |         3087 |
|   16 | Accept |     0.23277 |      56.417 |     0.23246 |     0.23257 |   AdaBoostM1 |          457 |      0.32438 |            1 |         2867 |
|   17 | Accept |     0.23465 |      36.041 |     0.23246 |     0.23261 |   AdaBoostM1 |          291 |      0.23863 |            1 |         2094 |
|   18 | Best   |      0.2312 |      47.001 |      0.2312 |     0.23127 |   AdaBoostM1 |          400 |      0.45534 |            3 |          592 |
|   19 | Accept |     0.23778 |      53.696 |      0.2312 |     0.23134 |   AdaBoostM1 |          493 |      0.66758 |            6 |         1875 |
|   20 | Best   |     0.22964 |      50.945 |     0.22964 |     0.22972 |   AdaBoostM1 |          433 |      0.49009 |            2 |          941 |
|==================================================================================================================================================|
| Iter | Eval   | Objective   | Objective   | BestSoFar   | BestSoFar   |       Method | NumLearningC-|    LearnRate |  MinLeafSize | MaxNumSplits |
|      | result |             | runtime     | (observed)  | (estim.)    |              | ycles        |              |              |              |
|==================================================================================================================================================|
|   21 | Accept |     0.23308 |       52.55 |     0.22964 |      0.2302 |   AdaBoostM1 |          452 |      0.21067 |            2 |          754 |
|   22 | Accept |     0.23152 |      51.242 |     0.22964 |      0.2307 |   AdaBoostM1 |          430 |      0.53254 |            2 |         1194 |
|   23 | Accept |     0.23684 |      58.233 |     0.22964 |     0.23123 |   AdaBoostM1 |          477 |      0.65431 |            1 |          840 |
|   24 | Accept |     0.29699 |      51.038 |     0.22964 |     0.23124 |     RUSBoost |          442 |      0.83839 |            8 |         2376 |
|   25 | Accept |     0.44768 |      15.181 |     0.22964 |     0.23118 |     RUSBoost |          463 |    0.0011576 |         1224 |          114 |
|   26 | Accept |     0.40633 |     0.69815 |     0.22964 |     0.23119 |     RUSBoost |           11 |      0.64608 |            1 |           11 |
|   27 | Accept |     0.22964 |      51.848 |     0.22964 |     0.23043 |   AdaBoostM1 |          442 |      0.24897 |            2 |         1117 |
|   28 | Best   |     0.22682 |      53.298 |     0.22682 |     0.22975 |   AdaBoostM1 |          453 |      0.39287 |            2 |         1149 |
|   29 | Accept |     0.31642 |       9.918 |     0.22682 |     0.22974 |  GentleBoost |          437 |      0.89067 |            1 |            2 |
|   30 | Accept |     0.23246 |      56.648 |     0.22682 |     0.22986 |   AdaBoostM1 |          483 |      0.18041 |            2 |         1579 |

__________________________________________________________
Optimization completed.
MaxObjectiveEvaluations of 30 reached.
Total function evaluations: 30
Total elapsed time: 906.6412 seconds
Total objective function evaluation time: 902.4848

Best observed feasible point:
      Method      NumLearningCycles    LearnRate    MinLeafSize    MaxNumSplits
    __________    _________________    _________    ___________    ____________

    AdaBoostM1           453            0.39287          2             1149    

Observed objective function value = 0.22682
Estimated objective function value = 0.22986
Function evaluation time = 53.2978

Best estimated feasible point (according to models):
      Method      NumLearningCycles    LearnRate    MinLeafSize    MaxNumSplits
    __________    _________________    _________    ___________    ____________

    AdaBoostM1           453            0.39287          2             1149    

Estimated objective function value = 0.22986
Estimated function evaluation time = 53.4146

Training completed in 919.2036 seconds
Selected method: AdaBoostM1
Number of learning cycles: 453
Training cross-validated ensemble model with best hyperparameters...
=== VALIDATION PERFORMANCE (5-fold CV, 14 sensors) ===
Observation-level validation metrics:
Accuracy: 0.75846
Sensitivity: 0.73874
Specificity: 0.77717
Precision: 0.75876
F1 Score: 0.74861
Observation-level validation confusion matrix:
        1148         406
         365        1273

Sample-level validation metrics:
Accuracy: 0.83772
Sensitivity: 0.87387
Specificity: 0.80342
Precision: 0.80833
F1 Score: 0.83983
Sample-level validation confusion matrix:
    97    14
    23    94

=== TEST PERFORMANCE (10% held-out data, 14 sensors) ===
Observation-level test metrics:
Accuracy: 0.56868
Sensitivity: 0.52198
Specificity: 0.61538
Precision: 0.57576
F1 Score: 0.54755
Observation-level test confusion matrix:
    95    87
    70   112

Sample-level test metrics:
Accuracy: 0.65385
Sensitivity: 0.61538
Specificity: 0.69231
Precision: 0.66667
F1 Score: 0.64
Sample-level test confusion matrix:
     8     5
     4     9

Processing sensor combination 20/32: 5   6   8  10  13  14  15  16  22  24  29  30  32 sensors
Total samples: 254
Class 1 samples: 124
Class 2 samples: 130
Train-Test Split:
Training samples: 228 (111 from class 1, 117 from class 2)
Testing samples: 26 (13 from class 1, 13 from class 2)
Training observations: 2964
Testing observations: 338
Fold 1: 47 samples (23 from class 1, 24 from class 2)
Fold 2: 46 samples (22 from class 1, 24 from class 2)
Fold 3: 45 samples (22 from class 1, 23 from class 2)
Fold 4: 45 samples (22 from class 1, 23 from class 2)
Fold 5: 45 samples (22 from class 1, 23 from class 2)
Training optimizable ensemble model...
|==================================================================================================================================================|
| Iter | Eval   | Objective   | Objective   | BestSoFar   | BestSoFar   |       Method | NumLearningC-|    LearnRate |  MinLeafSize | MaxNumSplits |
|      | result |             | runtime     | (observed)  | (estim.)    |              | ycles        |              |              |              |
|==================================================================================================================================================|
|    1 | Best   |     0.38192 |      1.1237 |     0.38192 |     0.38192 |   AdaBoostM1 |           19 |    0.0038037 |          102 |          554 |
|    2 | Accept |     0.42848 |      3.7024 |     0.38192 |     0.38377 |          Bag |          124 |            - |          844 |          295 |
|    3 | Accept |     0.46289 |      1.3254 |     0.38192 |     0.38516 |   AdaBoostM1 |           55 |    0.0087935 |           13 |            1 |
|    4 | Best   |     0.34987 |      2.1232 |     0.34987 |     0.35361 |  GentleBoost |          106 |      0.14222 |            5 |            1 |
|    5 | Best   |     0.34143 |      3.8243 |     0.34143 |     0.34254 |  GentleBoost |          197 |      0.49494 |            8 |            1 |
|    6 | Accept |      0.3475 |      9.5493 |     0.34143 |     0.34166 |  GentleBoost |          487 |      0.22295 |          105 |            1 |
|    7 | Accept |     0.36707 |      0.7431 |     0.34143 |     0.34156 |   AdaBoostM1 |           11 |      0.01093 |           48 |          543 |
|    8 | Best   |     0.29251 |      17.336 |     0.29251 |     0.29252 |   AdaBoostM1 |          406 |      0.12324 |          176 |          496 |
|    9 | Best   |      0.2726 |      3.7593 |      0.2726 |      0.2726 |   AdaBoostM1 |           49 |      0.86461 |           22 |          461 |
|   10 | Accept |     0.43387 |      6.2719 |      0.2726 |      0.2726 |   AdaBoostM1 |          334 |    0.0013059 |         1018 |          449 |
|   11 | Best   |     0.23617 |      24.062 |     0.23617 |      0.2362 |   AdaBoostM1 |          224 |      0.73306 |            3 |          529 |
|   12 | Accept |     0.31005 |      2.0612 |     0.23617 |     0.23621 |   AdaBoostM1 |           18 |      0.98368 |            2 |          618 |
|   13 | Accept |     0.24426 |       32.88 |     0.23617 |     0.23623 |   AdaBoostM1 |          455 |      0.93532 |           25 |         1491 |
|   14 | Accept |     0.24055 |      35.054 |     0.23617 |     0.23627 |   AdaBoostM1 |          418 |      0.98199 |           12 |          273 |
|   15 | Accept |     0.28947 |      8.7569 |     0.23617 |     0.23619 |   AdaBoostM1 |          220 |      0.97936 |          185 |          672 |
|   16 | Best   |     0.23144 |      49.717 |     0.23144 |     0.23145 |   AdaBoostM1 |          458 |       0.2707 |            4 |         1494 |
|   17 | Accept |     0.23988 |      45.049 |     0.23144 |     0.23272 |   AdaBoostM1 |          436 |      0.86986 |            5 |          994 |
|   18 | Accept |     0.23279 |      43.156 |     0.23144 |     0.23235 |   AdaBoostM1 |          391 |      0.21523 |            3 |          702 |
|   19 | Accept |     0.23617 |      34.197 |     0.23144 |     0.23396 |   AdaBoostM1 |          334 |      0.40249 |            7 |          834 |
|   20 | Accept |     0.24528 |      43.595 |     0.23144 |     0.23321 |   AdaBoostM1 |          393 |     0.086548 |            1 |         2168 |
|==================================================================================================================================================|
| Iter | Eval   | Objective   | Objective   | BestSoFar   | BestSoFar   |       Method | NumLearningC-|    LearnRate |  MinLeafSize | MaxNumSplits |
|      | result |             | runtime     | (observed)  | (estim.)    |              | ycles        |              |              |              |
|==================================================================================================================================================|
|   21 | Best   |     0.22706 |      45.367 |     0.22706 |     0.22943 |   AdaBoostM1 |          411 |      0.32667 |            2 |          465 |
|   22 | Accept |     0.23853 |      34.991 |     0.22706 |     0.22894 |   AdaBoostM1 |          498 |       0.2773 |            1 |           85 |
|   23 | Accept |     0.41498 |     0.36465 |     0.22706 |     0.22888 |  GentleBoost |           15 |      0.91588 |          920 |         2656 |
|   24 | Accept |     0.24663 |      44.547 |     0.22706 |     0.23217 |   AdaBoostM1 |          390 |      0.45669 |            1 |          395 |
|   25 | Accept |     0.22773 |      46.818 |     0.22706 |     0.22867 |   AdaBoostM1 |          431 |      0.26435 |            4 |          453 |
|   26 | Accept |     0.23549 |       53.69 |     0.22706 |     0.23022 |   AdaBoostM1 |          485 |      0.17196 |            4 |          674 |
|   27 | Accept |     0.23414 |      44.547 |     0.22706 |      0.2307 |   AdaBoostM1 |          426 |      0.37327 |            6 |          652 |
|   28 | Accept |     0.23516 |      50.292 |     0.22706 |     0.23142 |   AdaBoostM1 |          469 |      0.28263 |            6 |          387 |
|   29 | Accept |     0.23448 |      51.205 |     0.22706 |     0.23179 |   AdaBoostM1 |          498 |      0.24025 |            3 |          242 |
|   30 | Accept |     0.29015 |      63.648 |     0.22706 |     0.23181 |   LogitBoost |          461 |      0.41019 |            2 |         1601 |

__________________________________________________________
Optimization completed.
MaxObjectiveEvaluations of 30 reached.
Total function evaluations: 30
Total elapsed time: 807.8171 seconds
Total objective function evaluation time: 803.7571

Best observed feasible point:
      Method      NumLearningCycles    LearnRate    MinLeafSize    MaxNumSplits
    __________    _________________    _________    ___________    ____________

    AdaBoostM1           411            0.32667          2             465     

Observed objective function value = 0.22706
Estimated objective function value = 0.23299
Function evaluation time = 45.3674

Best estimated feasible point (according to models):
      Method      NumLearningCycles    LearnRate    MinLeafSize    MaxNumSplits
    __________    _________________    _________    ___________    ____________

    AdaBoostM1           431            0.26435          4             453     

Estimated objective function value = 0.23181
Estimated function evaluation time = 46.6793

Training completed in 818.8668 seconds
Selected method: AdaBoostM1
Number of learning cycles: 431
Training cross-validated ensemble model with best hyperparameters...
=== VALIDATION PERFORMANCE (5-fold CV, 13 sensors) ===
Observation-level validation metrics:
Accuracy: 0.74966
Sensitivity: 0.74012
Specificity: 0.75871
Precision: 0.74425
F1 Score: 0.74218
Observation-level validation confusion matrix:
        1068         375
         367        1154

Sample-level validation metrics:
Accuracy: 0.85088
Sensitivity: 0.83784
Specificity: 0.86325
Precision: 0.85321
F1 Score: 0.84545
Sample-level validation confusion matrix:
    93    18
    16   101

=== TEST PERFORMANCE (10% held-out data, 13 sensors) ===
Observation-level test metrics:
Accuracy: 0.55325
Sensitivity: 0.51479
Specificity: 0.59172
Precision: 0.55769
F1 Score: 0.53538
Observation-level test confusion matrix:
    87    82
    69   100

Sample-level test metrics:
Accuracy: 0.61538
Sensitivity: 0.61538
Specificity: 0.61538
Precision: 0.61538
F1 Score: 0.61538
Sample-level test confusion matrix:
     8     5
     5     8

Processing sensor combination 21/32: 5   8  10  13  14  15  16  22  24  29  30  32 sensors
Total samples: 254
Class 1 samples: 124
Class 2 samples: 130
Train-Test Split:
Training samples: 228 (111 from class 1, 117 from class 2)
Testing samples: 26 (13 from class 1, 13 from class 2)
Training observations: 2736
Testing observations: 312
Fold 1: 47 samples (23 from class 1, 24 from class 2)
Fold 2: 46 samples (22 from class 1, 24 from class 2)
Fold 3: 45 samples (22 from class 1, 23 from class 2)
Fold 4: 45 samples (22 from class 1, 23 from class 2)
Fold 5: 45 samples (22 from class 1, 23 from class 2)
Training optimizable ensemble model...
|==================================================================================================================================================|
| Iter | Eval   | Objective   | Objective   | BestSoFar   | BestSoFar   |       Method | NumLearningC-|    LearnRate |  MinLeafSize | MaxNumSplits |
|      | result |             | runtime     | (observed)  | (estim.)    |              | ycles        |              |              |              |
|==================================================================================================================================================|
|    1 | Best   |     0.31871 |      8.3591 |     0.31871 |     0.31871 |  GentleBoost |          388 |      0.08417 |            8 |            2 |
|    2 | Accept |     0.36732 |       2.029 |     0.31871 |     0.32065 |   AdaBoostM1 |           38 |     0.006642 |           16 |           30 |
|    3 | Accept |     0.33041 |      1.5067 |     0.31871 |     0.32037 |   AdaBoostM1 |           14 |      0.91076 |            2 |         1760 |
|    4 | Best   |     0.27449 |      27.965 |     0.27449 |      0.2745 |   AdaBoostM1 |          439 |     0.092031 |           56 |         2285 |
|    5 | Accept |     0.32602 |      17.233 |     0.27449 |     0.27723 |   AdaBoostM1 |          302 |    0.0062947 |           67 |           42 |
|    6 | Accept |     0.29349 |      21.186 |     0.27449 |      0.2745 |   AdaBoostM1 |          443 |      0.11123 |          119 |         1997 |
|    7 | Accept |      0.3019 |      17.253 |     0.27449 |      0.2745 |   AdaBoostM1 |          404 |     0.075396 |          150 |         2252 |
|    8 | Best   |     0.25768 |      37.128 |     0.25768 |     0.25769 |   AdaBoostM1 |          464 |      0.28842 |           25 |         1543 |
|    9 | Best   |     0.25548 |      51.167 |     0.25548 |     0.25548 |   AdaBoostM1 |          490 |     0.047597 |            5 |         2614 |
|   10 | Accept |     0.25585 |       51.76 |     0.25548 |     0.25548 |   AdaBoostM1 |          499 |      0.02225 |            5 |          325 |
|   11 | Accept |     0.36257 |      20.626 |     0.25548 |     0.25548 |   AdaBoostM1 |          461 |     0.011832 |           10 |           12 |
|   12 | Best   |     0.25037 |      47.734 |     0.25037 |     0.25036 |   AdaBoostM1 |          459 |        0.263 |            5 |          880 |
|   13 | Accept |     0.28436 |      49.438 |     0.25037 |     0.25037 |   AdaBoostM1 |          489 |     0.014528 |            1 |         1094 |
|   14 | Accept |       0.303 |       42.57 |     0.25037 |     0.25036 |   AdaBoostM1 |          497 |    0.0017241 |            9 |          993 |
|   15 | Accept |     0.25402 |       38.02 |     0.25037 |     0.25037 |   AdaBoostM1 |          353 |     0.053091 |            7 |          622 |
|   16 | Accept |     0.25183 |      49.179 |     0.25037 |     0.25037 |   AdaBoostM1 |          481 |      0.12128 |           14 |          540 |
|   17 | Accept |     0.25146 |      48.519 |     0.25037 |     0.25037 |   AdaBoostM1 |          467 |      0.24215 |            4 |         1529 |
|   18 | Accept |     0.25621 |      50.973 |     0.25037 |     0.25036 |   AdaBoostM1 |          492 |     0.057601 |           11 |          979 |
|   19 | Best   |     0.24415 |       47.63 |     0.24415 |     0.24417 |   AdaBoostM1 |          484 |      0.37847 |            4 |          357 |
|   20 | Accept |     0.25804 |       36.43 |     0.24415 |     0.24419 |   AdaBoostM1 |          400 |      0.51757 |            9 |          242 |
|==================================================================================================================================================|
| Iter | Eval   | Objective   | Objective   | BestSoFar   | BestSoFar   |       Method | NumLearningC-|    LearnRate |  MinLeafSize | MaxNumSplits |
|      | result |             | runtime     | (observed)  | (estim.)    |              | ycles        |              |              |              |
|==================================================================================================================================================|
|   21 | Accept |     0.25365 |      39.083 |     0.24415 |     0.24421 |   AdaBoostM1 |          445 |      0.29944 |            2 |          220 |
|   22 | Accept |      0.2595 |       44.27 |     0.24415 |     0.24423 |   AdaBoostM1 |          441 |      0.92187 |            3 |          566 |
|   23 | Accept |     0.25694 |      47.393 |     0.24415 |     0.24422 |   AdaBoostM1 |          488 |       0.3202 |            9 |         2717 |
|   24 | Accept |     0.26718 |      17.178 |     0.24415 |     0.24422 |   AdaBoostM1 |          174 |     0.085622 |           13 |         1913 |
|   25 | Accept |     0.26023 |      39.161 |     0.24415 |     0.24947 |   AdaBoostM1 |          383 |      0.17873 |            6 |          342 |
|   26 | Accept |      0.3242 |      2.4556 |     0.24415 |     0.24937 |  GentleBoost |           82 |     0.018648 |          201 |          421 |
|   27 | Accept |     0.25548 |      45.536 |     0.24415 |     0.24946 |   AdaBoostM1 |          471 |      0.21605 |           12 |          976 |
|   28 | Accept |     0.25073 |      50.154 |     0.24415 |     0.24962 |   AdaBoostM1 |          482 |     0.091082 |            5 |          397 |
|   29 | Accept |     0.25768 |      34.277 |     0.24415 |     0.24958 |   AdaBoostM1 |          454 |      0.83828 |            1 |          212 |
|   30 | Accept |     0.25073 |      46.818 |     0.24415 |     0.24971 |   AdaBoostM1 |          472 |      0.15517 |            2 |          342 |

__________________________________________________________
Optimization completed.
MaxObjectiveEvaluations of 30 reached.
Total function evaluations: 30
Total elapsed time: 1037.1432 seconds
Total objective function evaluation time: 1033.0311

Best observed feasible point:
      Method      NumLearningCycles    LearnRate    MinLeafSize    MaxNumSplits
    __________    _________________    _________    ___________    ____________

    AdaBoostM1           484            0.37847          4             357     

Observed objective function value = 0.24415
Estimated objective function value = 0.24945
Function evaluation time = 47.63

Best estimated feasible point (according to models):
      Method      NumLearningCycles    LearnRate    MinLeafSize    MaxNumSplits
    __________    _________________    _________    ___________    ____________

    AdaBoostM1           482           0.091082          5             397     

Estimated objective function value = 0.24971
Estimated function evaluation time = 50.7178

Training completed in 1049.2211 seconds
Selected method: AdaBoostM1
Number of learning cycles: 482
Training cross-validated ensemble model with best hyperparameters...
=== VALIDATION PERFORMANCE (5-fold CV, 12 sensors) ===
Observation-level validation metrics:
Accuracy: 0.73173
Sensitivity: 0.72447
Specificity: 0.7386
Precision: 0.72447
F1 Score: 0.72447
Observation-level validation confusion matrix:
         965         367
         367        1037

Sample-level validation metrics:
Accuracy: 0.82456
Sensitivity: 0.87387
Specificity: 0.77778
Precision: 0.78862
F1 Score: 0.82906
Sample-level validation confusion matrix:
    97    14
    26    91

=== TEST PERFORMANCE (10% held-out data, 12 sensors) ===
Observation-level test metrics:
Accuracy: 0.53205
Sensitivity: 0.50641
Specificity: 0.55769
Precision: 0.53378
F1 Score: 0.51974
Observation-level test confusion matrix:
    79    77
    69    87

Sample-level test metrics:
Accuracy: 0.57692
Sensitivity: 0.61538
Specificity: 0.53846
Precision: 0.57143
F1 Score: 0.59259
Sample-level test confusion matrix:
     8     5
     6     7

Processing sensor combination 22/32: 5   8  10  14  15  16  22  24  29  30  32 sensors
Total samples: 254
Class 1 samples: 124
Class 2 samples: 130
Train-Test Split:
Training samples: 228 (111 from class 1, 117 from class 2)
Testing samples: 26 (13 from class 1, 13 from class 2)
Training observations: 2508
Testing observations: 286
Fold 1: 47 samples (23 from class 1, 24 from class 2)
Fold 2: 46 samples (22 from class 1, 24 from class 2)
Fold 3: 45 samples (22 from class 1, 23 from class 2)
Fold 4: 45 samples (22 from class 1, 23 from class 2)
Fold 5: 45 samples (22 from class 1, 23 from class 2)
Training optimizable ensemble model...
|==================================================================================================================================================|
| Iter | Eval   | Objective   | Objective   | BestSoFar   | BestSoFar   |       Method | NumLearningC-|    LearnRate |  MinLeafSize | MaxNumSplits |
|      | result |             | runtime     | (observed)  | (estim.)    |              | ycles        |              |              |              |
|==================================================================================================================================================|
|    1 | Best   |     0.38836 |      8.7808 |     0.38836 |     0.38836 |   AdaBoostM1 |          332 |     0.019051 |           12 |            2 |
|    2 | Best   |     0.33014 |      4.9234 |     0.33014 |     0.33467 |     RUSBoost |           68 |      0.01093 |           34 |         1972 |
|    3 | Accept |     0.48684 |     0.55361 |     0.33014 |     0.33042 |   LogitBoost |           34 |      0.14802 |         1089 |            7 |
|    4 | Best   |     0.30742 |      12.372 |     0.30742 |     0.31605 |  GentleBoost |          398 |      0.47403 |          136 |           22 |
|    5 | Best   |     0.30383 |      10.955 |     0.30383 |     0.30401 |  GentleBoost |          349 |       0.3466 |          133 |           12 |
|    6 | Accept |     0.30423 |        2.13 |     0.30383 |     0.30389 |  GentleBoost |           64 |    0.0013833 |           85 |           13 |
|    7 | Accept |     0.43182 |     0.96156 |     0.30383 |     0.30389 |          Bag |           31 |            - |            1 |            1 |
|    8 | Accept |     0.35247 |      3.8439 |     0.30383 |     0.30392 |  GentleBoost |          208 |       0.7031 |            1 |            1 |
|    9 | Accept |     0.35207 |      9.0035 |     0.30383 |     0.30409 |  GentleBoost |          481 |     0.036368 |          156 |            1 |
|   10 | Accept |     0.36643 |      2.1102 |     0.30383 |     0.30409 |     RUSBoost |           32 |    0.0010347 |           78 |           51 |
|   11 | Accept |     0.38596 |     0.50499 |     0.30383 |     0.30408 |  GentleBoost |           21 |      0.87478 |          542 |         2506 |
|   12 | Accept |     0.33852 |      2.8261 |     0.30383 |     0.30408 |   AdaBoostM1 |           35 |     0.004815 |            5 |         2506 |
|   13 | Accept |     0.48684 |      2.9428 |     0.30383 |     0.30409 |          Bag |          122 |            - |         1164 |         2494 |
|   14 | Accept |     0.30463 |        1.28 |     0.30383 |     0.30409 |   AdaBoostM1 |           15 |      0.51993 |            9 |          155 |
|   15 | Best   |     0.27392 |      16.134 |     0.27392 |     0.27397 |   AdaBoostM1 |          207 |      0.25201 |           21 |          315 |
|   16 | Accept |     0.35606 |      15.583 |     0.27392 |     0.27396 |   AdaBoostM1 |          301 |    0.0010235 |           58 |          520 |
|   17 | Accept |     0.32536 |      12.219 |     0.27392 |     0.27396 |   AdaBoostM1 |          487 |      0.72965 |          359 |         1425 |
|   18 | Best   |     0.25917 |      45.198 |     0.25917 |     0.25919 |   AdaBoostM1 |          464 |      0.23068 |            1 |          381 |
|   19 | Accept |     0.26037 |      30.952 |     0.25917 |     0.25919 |   AdaBoostM1 |          436 |      0.47458 |            2 |          168 |
|   20 | Accept |     0.27153 |      39.498 |     0.25917 |     0.25921 |   AdaBoostM1 |          422 |      0.86155 |            1 |          318 |
|==================================================================================================================================================|
| Iter | Eval   | Objective   | Objective   | BestSoFar   | BestSoFar   |       Method | NumLearningC-|    LearnRate |  MinLeafSize | MaxNumSplits |
|      | result |             | runtime     | (observed)  | (estim.)    |              | ycles        |              |              |              |
|==================================================================================================================================================|
|   21 | Best   |     0.25837 |      32.014 |     0.25837 |     0.25839 |  GentleBoost |          462 |    0.0015306 |            4 |          259 |
|   22 | Accept |     0.48684 |       6.683 |     0.25837 |     0.25839 |  GentleBoost |          493 |    0.0010221 |         1126 |          265 |
|   23 | Accept |     0.30343 |      1.9355 |     0.25837 |     0.25839 |  GentleBoost |           43 |     0.012935 |            7 |           77 |
|   24 | Accept |     0.26116 |      44.629 |     0.25837 |      0.2584 |   AdaBoostM1 |          471 |      0.19598 |            4 |          629 |
|   25 | Accept |     0.25997 |      21.043 |     0.25837 |      0.2584 |  GentleBoost |          481 |    0.0010476 |            1 |           99 |
|   26 | Accept |     0.26356 |      18.853 |     0.25837 |      0.2584 |  GentleBoost |          478 |    0.0010119 |            7 |           58 |
|   27 | Accept |     0.26555 |      37.102 |     0.25837 |     0.25839 |  GentleBoost |          472 |    0.0013457 |            1 |         1040 |
|   28 | Best   |      0.2508 |      25.007 |      0.2508 |     0.25081 |  GentleBoost |          499 |     0.014851 |            2 |          153 |
|   29 | Accept |     0.26156 |      36.217 |      0.2508 |      0.2508 |  GentleBoost |          496 |      0.24518 |            2 |         1484 |
|   30 | Accept |     0.26635 |      19.306 |      0.2508 |      0.2508 |  GentleBoost |          453 |      0.31887 |            5 |           86 |

__________________________________________________________
Optimization completed.
MaxObjectiveEvaluations of 30 reached.
Total function evaluations: 30
Total elapsed time: 469.562 seconds
Total objective function evaluation time: 465.5602

Best observed feasible point:
      Method       NumLearningCycles    LearnRate    MinLeafSize    MaxNumSplits
    ___________    _________________    _________    ___________    ____________

    GentleBoost           499           0.014851          2             153     

Observed objective function value = 0.2508
Estimated objective function value = 0.2508
Function evaluation time = 25.0067

Best estimated feasible point (according to models):
      Method       NumLearningCycles    LearnRate    MinLeafSize    MaxNumSplits
    ___________    _________________    _________    ___________    ____________

    GentleBoost           499           0.014851          2             153     

Estimated objective function value = 0.2508
Estimated function evaluation time = 25.0432

Training completed in 474.6899 seconds
Selected method: GentleBoost
Number of learning cycles: 499
Training cross-validated ensemble model with best hyperparameters...
=== VALIDATION PERFORMANCE (5-fold CV, 11 sensors) ===
Observation-level validation metrics:
Accuracy: 0.73365
Sensitivity: 0.72563
Specificity: 0.74126
Precision: 0.72683
F1 Score: 0.72623
Observation-level validation confusion matrix:
   886   335
   333   954

Sample-level validation metrics:
Accuracy: 0.82456
Sensitivity: 0.83784
Specificity: 0.81197
Precision: 0.8087
F1 Score: 0.82301
Sample-level validation confusion matrix:
    93    18
    22    95

=== TEST PERFORMANCE (10% held-out data, 11 sensors) ===
Observation-level test metrics:
Accuracy: 0.54895
Sensitivity: 0.48252
Specificity: 0.61538
Precision: 0.55645
F1 Score: 0.51685
Observation-level test confusion matrix:
    69    74
    55    88

Sample-level test metrics:
Accuracy: 0.61538
Sensitivity: 0.53846
Specificity: 0.69231
Precision: 0.63636
F1 Score: 0.58333
Sample-level test confusion matrix:
     7     6
     4     9

Processing sensor combination 23/32: 5   8  10  15  16  22  24  29  30  32 sensors
Total samples: 254
Class 1 samples: 124
Class 2 samples: 130
Train-Test Split:
Training samples: 228 (111 from class 1, 117 from class 2)
Testing samples: 26 (13 from class 1, 13 from class 2)
Training observations: 2280
Testing observations: 260
Fold 1: 47 samples (23 from class 1, 24 from class 2)
Fold 2: 46 samples (22 from class 1, 24 from class 2)
Fold 3: 45 samples (22 from class 1, 23 from class 2)
Fold 4: 45 samples (22 from class 1, 23 from class 2)
Fold 5: 45 samples (22 from class 1, 23 from class 2)
Training optimizable ensemble model...
|==================================================================================================================================================|
| Iter | Eval   | Objective   | Objective   | BestSoFar   | BestSoFar   |       Method | NumLearningC-|    LearnRate |  MinLeafSize | MaxNumSplits |
|      | result |             | runtime     | (observed)  | (estim.)    |              | ycles        |              |              |              |
|==================================================================================================================================================|
|    1 | Best   |     0.41535 |     0.34584 |     0.41535 |     0.41535 |          Bag |           10 |            - |           17 |            2 |
|    2 | Best   |     0.30614 |       10.67 |     0.30614 |     0.31048 |   LogitBoost |          409 |      0.70664 |          131 |            5 |
|    3 | Best   |     0.29649 |      1.4795 |     0.29649 |     0.32755 |  GentleBoost |           43 |    0.0023154 |            1 |           28 |
|    4 | Accept |      0.3693 |     0.39073 |     0.29649 |      0.3002 |  GentleBoost |           15 |    0.0032574 |          411 |          612 |
|    5 | Best   |     0.27895 |      2.1203 |     0.27895 |     0.28591 |  GentleBoost |           44 |    0.0029254 |            1 |          100 |
|    6 | Best   |     0.26974 |      2.9872 |     0.26974 |     0.26973 |  GentleBoost |           40 |    0.0073804 |            1 |         1472 |
|    7 | Accept |         0.3 |       1.117 |     0.26974 |     0.26973 |          Bag |           20 |            - |            1 |         2220 |
|    8 | Accept |     0.42632 |      1.5906 |     0.26974 |     0.26974 |          Bag |           47 |            - |            1 |            1 |
|    9 | Accept |     0.26974 |      4.0259 |     0.26974 |     0.26974 |   LogitBoost |           57 |      0.45993 |            1 |          450 |
|   10 | Accept |     0.27544 |      21.989 |     0.26974 |     0.26974 |   LogitBoost |          370 |     0.068433 |           23 |         2248 |
|   11 | Accept |     0.30395 |      5.0495 |     0.26974 |     0.26974 |   LogitBoost |           69 |     0.030063 |            1 |         1968 |
|   12 | Accept |     0.30307 |     0.90616 |     0.26974 |     0.26974 |   LogitBoost |           14 |      0.91958 |           17 |         1184 |
|   13 | Accept |     0.33772 |      33.231 |     0.26974 |     0.26974 |   LogitBoost |          494 |      0.96098 |            2 |          140 |
|   14 | Best   |     0.25307 |      10.517 |     0.25307 |     0.25308 |  GentleBoost |          148 |    0.0037169 |            1 |         1324 |
|   15 | Accept |     0.29298 |      1.2815 |     0.25307 |     0.25308 |   LogitBoost |           17 |      0.19358 |            1 |          536 |
|   16 | Best   |     0.25044 |      17.829 |     0.25044 |     0.25045 |  GentleBoost |          252 |     0.019444 |            1 |          497 |
|   17 | Accept |     0.25044 |      14.822 |     0.25044 |     0.25045 |  GentleBoost |          208 |      0.22543 |            1 |         2240 |
|   18 | Best   |     0.24649 |      31.128 |     0.24649 |      0.2465 |  GentleBoost |          490 |     0.070948 |            5 |         1270 |
|   19 | Accept |     0.48684 |      2.3182 |     0.24649 |      0.2465 |   LogitBoost |          168 |     0.084213 |         1095 |          651 |
|   20 | Accept |      0.3193 |      10.757 |     0.24649 |      0.2465 |   LogitBoost |          441 |     0.088243 |            1 |            7 |
|==================================================================================================================================================|
| Iter | Eval   | Objective   | Objective   | BestSoFar   | BestSoFar   |       Method | NumLearningC-|    LearnRate |  MinLeafSize | MaxNumSplits |
|      | result |             | runtime     | (observed)  | (estim.)    |              | ycles        |              |              |              |
|==================================================================================================================================================|
|   21 | Accept |     0.24912 |      32.523 |     0.24649 |      0.2465 |  GentleBoost |          485 |    0.0031157 |            2 |         1846 |
|   22 | Accept |     0.24825 |      18.191 |     0.24649 |     0.25482 |  GentleBoost |          435 |    0.0039892 |            4 |           92 |
|   23 | Accept |     0.25307 |      22.129 |     0.24649 |     0.25499 |  GentleBoost |          473 |      0.17787 |           10 |           90 |
|   24 | Accept |     0.29167 |     0.77575 |     0.24649 |      0.2465 |  GentleBoost |           11 |     0.021614 |            7 |          578 |
|   25 | Accept |     0.33509 |       1.142 |     0.24649 |     0.24701 |   LogitBoost |           39 |      0.20217 |            2 |            9 |
|   26 | Accept |     0.32719 |      7.8234 |     0.24649 |     0.25441 |  GentleBoost |          432 |      0.24848 |           15 |            1 |
|   27 | Accept |     0.24912 |      33.478 |     0.24649 |     0.24649 |  GentleBoost |          491 |      0.81439 |            2 |          431 |
|   28 | Accept |     0.25833 |       18.83 |     0.24649 |     0.24649 |  GentleBoost |          350 |    0.0087517 |           16 |         1628 |
|   29 | Accept |     0.25132 |       25.16 |     0.24649 |     0.24652 |  GentleBoost |          402 |    0.0026202 |            7 |          326 |
|   30 | Accept |     0.31623 |      14.196 |     0.24649 |     0.24652 |   LogitBoost |          337 |    0.0042499 |           33 |           52 |

__________________________________________________________
Optimization completed.
MaxObjectiveEvaluations of 30 reached.
Total function evaluations: 30
Total elapsed time: 352.9815 seconds
Total objective function evaluation time: 348.8022

Best observed feasible point:
      Method       NumLearningCycles    LearnRate    MinLeafSize    MaxNumSplits
    ___________    _________________    _________    ___________    ____________

    GentleBoost           490           0.070948          5             1270    

Observed objective function value = 0.24649
Estimated objective function value = 0.24652
Function evaluation time = 31.128

Best estimated feasible point (according to models):
      Method       NumLearningCycles    LearnRate    MinLeafSize    MaxNumSplits
    ___________    _________________    _________    ___________    ____________

    GentleBoost           490           0.070948          5             1270    

Estimated objective function value = 0.24652
Estimated function evaluation time = 31.2609

Training completed in 360.0437 seconds
Selected method: GentleBoost
Number of learning cycles: 490
Training cross-validated ensemble model with best hyperparameters...
=== VALIDATION PERFORMANCE (5-fold CV, 10 sensors) ===
Observation-level validation metrics:
Accuracy: 0.73816
Sensitivity: 0.73333
Specificity: 0.74274
Precision: 0.73004
F1 Score: 0.73169
Observation-level validation confusion matrix:
   814   296
   301   869

Sample-level validation metrics:
Accuracy: 0.83333
Sensitivity: 0.85586
Specificity: 0.81197
Precision: 0.81197
F1 Score: 0.83333
Sample-level validation confusion matrix:
    95    16
    22    95

=== TEST PERFORMANCE (10% held-out data, 10 sensors) ===
Observation-level test metrics:
Accuracy: 0.58462
Sensitivity: 0.53077
Specificity: 0.63846
Precision: 0.59483
F1 Score: 0.56098
Observation-level test confusion matrix:
    69    61
    47    83

Sample-level test metrics:
Accuracy: 0.65385
Sensitivity: 0.61538
Specificity: 0.69231
Precision: 0.66667
F1 Score: 0.64
Sample-level test confusion matrix:
     8     5
     4     9

Processing sensor combination 24/32: 5   8  15  16  22  24  29  30  32 sensors
Total samples: 254
Class 1 samples: 124
Class 2 samples: 130
Train-Test Split:
Training samples: 228 (111 from class 1, 117 from class 2)
Testing samples: 26 (13 from class 1, 13 from class 2)
Training observations: 2052
Testing observations: 234
Fold 1: 47 samples (23 from class 1, 24 from class 2)
Fold 2: 46 samples (22 from class 1, 24 from class 2)
Fold 3: 45 samples (22 from class 1, 23 from class 2)
Fold 4: 45 samples (22 from class 1, 23 from class 2)
Fold 5: 45 samples (22 from class 1, 23 from class 2)
Training optimizable ensemble model...
|==================================================================================================================================================|
| Iter | Eval   | Objective   | Objective   | BestSoFar   | BestSoFar   |       Method | NumLearningC-|    LearnRate |  MinLeafSize | MaxNumSplits |
|      | result |             | runtime     | (observed)  | (estim.)    |              | ycles        |              |              |              |
|==================================================================================================================================================|
|    1 | Best   |     0.35429 |       5.896 |     0.35429 |     0.35429 |   AdaBoostM1 |          242 |      0.14892 |          141 |            2 |
|    2 | Accept |     0.44055 |     0.68304 |     0.35429 |     0.35772 |          Bag |           23 |            - |          759 |          298 |
|    3 | Best   |     0.26852 |      24.432 |     0.26852 |     0.27376 |   LogitBoost |          394 |     0.033666 |            1 |          260 |
|    4 | Accept |     0.36696 |      1.8845 |     0.26852 |     0.26989 |   AdaBoostM1 |           31 |    0.0025131 |            3 |          105 |
|    5 | Accept |     0.38986 |      0.3054 |     0.26852 |      0.2691 |   LogitBoost |           11 |      0.60075 |          257 |            1 |
|    6 | Accept |     0.35234 |      9.1093 |     0.26852 |      0.2692 |   LogitBoost |          324 |    0.0044107 |           59 |           10 |
|    7 | Accept |     0.29581 |      10.229 |     0.26852 |     0.26867 |   LogitBoost |          336 |     0.050177 |           44 |           13 |
|    8 | Accept |     0.26852 |      21.647 |     0.26852 |      0.2685 |   LogitBoost |          485 |     0.025102 |            2 |           97 |
|    9 | Accept |     0.35575 |      1.8987 |     0.26852 |     0.26851 |   LogitBoost |           64 |     0.029098 |          154 |           44 |
|   10 | Accept |     0.32212 |      10.159 |     0.26852 |      0.2685 |   LogitBoost |          324 |     0.024776 |           87 |          586 |
|   11 | Accept |     0.26949 |      44.692 |     0.26852 |     0.26851 |   LogitBoost |          493 |      0.23959 |            2 |          977 |
|   12 | Accept |      0.2729 |      15.798 |     0.26852 |     0.26931 |   LogitBoost |          499 |     0.081426 |            3 |           16 |
|   13 | Accept |     0.28411 |      5.4412 |     0.26852 |      0.2691 |   LogitBoost |          182 |      0.14575 |            1 |           11 |
|   14 | Best   |     0.26608 |      32.678 |     0.26608 |     0.26629 |   LogitBoost |          492 |     0.072865 |            1 |          827 |
|   15 | Best   |     0.26511 |      31.423 |     0.26511 |     0.26563 |   LogitBoost |          481 |     0.053631 |            1 |          533 |
|   16 | Accept |     0.30458 |      30.492 |     0.26511 |     0.26574 |   LogitBoost |          498 |      0.78913 |           14 |         1173 |
|   17 | Best   |     0.25536 |      25.686 |     0.25536 |     0.25551 |   LogitBoost |          397 |     0.050871 |            3 |          923 |
|   18 | Accept |     0.27242 |      4.1618 |     0.25536 |     0.25556 |   LogitBoost |           62 |     0.097243 |            3 |         2029 |
|   19 | Accept |     0.26511 |       20.96 |     0.25536 |     0.26025 |   LogitBoost |          327 |     0.056151 |            5 |         1681 |
|   20 | Accept |     0.25585 |      31.315 |     0.25536 |     0.25554 |   LogitBoost |          475 |     0.076505 |            2 |         1804 |
|==================================================================================================================================================|
| Iter | Eval   | Objective   | Objective   | BestSoFar   | BestSoFar   |       Method | NumLearningC-|    LearnRate |  MinLeafSize | MaxNumSplits |
|      | result |             | runtime     | (observed)  | (estim.)    |              | ycles        |              |              |              |
|==================================================================================================================================================|
|   21 | Accept |     0.27242 |      31.608 |     0.25536 |     0.26169 |   LogitBoost |          484 |     0.052589 |            2 |         1491 |
|   22 | Accept |     0.41277 |      10.281 |     0.25536 |     0.26169 |     RUSBoost |          284 |       0.1148 |          115 |            2 |
|   23 | Accept |     0.26657 |      31.163 |     0.25536 |     0.26241 |   LogitBoost |          498 |     0.063998 |            4 |         1853 |
|   24 | Accept |     0.25828 |      28.194 |     0.25536 |     0.26186 |   LogitBoost |          453 |     0.047759 |            4 |         1709 |
|   25 | Best   |     0.24366 |      31.507 |     0.24366 |     0.24448 |  GentleBoost |          485 |      0.92075 |            1 |         1764 |
|   26 | Accept |     0.29386 |      1.1945 |     0.24366 |     0.24511 |  GentleBoost |           38 |     0.084715 |            1 |           17 |
|   27 | Accept |     0.26023 |      11.573 |     0.24366 |     0.24511 |  GentleBoost |          438 |       0.9789 |           13 |           11 |
|   28 | Accept |     0.30263 |      2.9608 |     0.24366 |     0.24572 |  GentleBoost |          124 |      0.99393 |            1 |            5 |
|   29 | Accept |     0.24903 |      17.485 |     0.24366 |      0.2462 |  GentleBoost |          365 |      0.23776 |           18 |         1941 |
|   30 | Accept |     0.24561 |       32.24 |     0.24366 |     0.24584 |  GentleBoost |          497 |      0.16402 |            1 |         1591 |

__________________________________________________________
Optimization completed.
MaxObjectiveEvaluations of 30 reached.
Total function evaluations: 30
Total elapsed time: 531.5562 seconds
Total objective function evaluation time: 527.098

Best observed feasible point:
      Method       NumLearningCycles    LearnRate    MinLeafSize    MaxNumSplits
    ___________    _________________    _________    ___________    ____________

    GentleBoost           485            0.92075          1             1764    

Observed objective function value = 0.24366
Estimated objective function value = 0.24614
Function evaluation time = 31.5074

Best estimated feasible point (according to models):
      Method       NumLearningCycles    LearnRate    MinLeafSize    MaxNumSplits
    ___________    _________________    _________    ___________    ____________

    GentleBoost           497            0.16402          1             1591    

Estimated objective function value = 0.24584
Estimated function evaluation time = 32.0165

Training completed in 538.8435 seconds
Selected method: GentleBoost
Number of learning cycles: 497
Training cross-validated ensemble model with best hyperparameters...
=== VALIDATION PERFORMANCE (5-fold CV, 9 sensors) ===
Observation-level validation metrics:
Accuracy: 0.7539
Sensitivity: 0.74675
Specificity: 0.76068
Precision: 0.74749
F1 Score: 0.74712
Observation-level validation confusion matrix:
   746   253
   252   801

Sample-level validation metrics:
Accuracy: 0.83333
Sensitivity: 0.82883
Specificity: 0.83761
Precision: 0.82883
F1 Score: 0.82883
Sample-level validation confusion matrix:
    92    19
    19    98

=== TEST PERFORMANCE (10% held-out data, 9 sensors) ===
Observation-level test metrics:
Accuracy: 0.57265
Sensitivity: 0.52137
Specificity: 0.62393
Precision: 0.58095
F1 Score: 0.54955
Observation-level test confusion matrix:
    61    56
    44    73

Sample-level test metrics:
Accuracy: 0.65385
Sensitivity: 0.61538
Specificity: 0.69231
Precision: 0.66667
F1 Score: 0.64
Sample-level test confusion matrix:
     8     5
     4     9

Processing sensor combination 25/32: 5   8  15  16  22  24  30  32 sensors
Total samples: 254
Class 1 samples: 124
Class 2 samples: 130
Train-Test Split:
Training samples: 228 (111 from class 1, 117 from class 2)
Testing samples: 26 (13 from class 1, 13 from class 2)
Training observations: 1824
Testing observations: 208
Fold 1: 47 samples (23 from class 1, 24 from class 2)
Fold 2: 46 samples (22 from class 1, 24 from class 2)
Fold 3: 45 samples (22 from class 1, 23 from class 2)
Fold 4: 45 samples (22 from class 1, 23 from class 2)
Fold 5: 45 samples (22 from class 1, 23 from class 2)
Training optimizable ensemble model...
|==================================================================================================================================================|
| Iter | Eval   | Objective   | Objective   | BestSoFar   | BestSoFar   |       Method | NumLearningC-|    LearnRate |  MinLeafSize | MaxNumSplits |
|      | result |             | runtime     | (observed)  | (estim.)    |              | ycles        |              |              |              |
|==================================================================================================================================================|
|    1 | Best   |     0.44298 |     0.31453 |     0.44298 |     0.44298 |          Bag |           10 |            - |          687 |            1 |
|    2 | Best   |     0.41721 |      3.6474 |     0.41721 |     0.41824 |   LogitBoost |          201 |    0.0021346 |           45 |            1 |
|    3 | Best   |      0.3591 |      20.878 |      0.3591 |     0.36199 |     RUSBoost |          466 |      0.78335 |          111 |          264 |
|    4 | Best   |     0.31908 |      2.6461 |     0.31908 |     0.32484 |  GentleBoost |          125 |     0.024014 |          272 |          437 |
|    5 | Best   |     0.27138 |      3.5523 |     0.27138 |     0.27852 |  GentleBoost |          122 |     0.047356 |           80 |          440 |
|    6 | Best   |     0.26261 |      3.4376 |     0.26261 |     0.26261 |  GentleBoost |          104 |     0.084837 |           54 |          449 |
|    7 | Accept |     0.29221 |      6.7575 |     0.26261 |     0.26266 |  GentleBoost |          343 |      0.17276 |            8 |            2 |
|    8 | Accept |     0.33607 |     0.38301 |     0.26261 |     0.26264 |  GentleBoost |           12 |      0.76325 |           32 |            6 |
|    9 | Accept |     0.29441 |      3.2375 |     0.26261 |     0.26263 |  GentleBoost |          143 |    0.0014131 |           28 |            4 |
|   10 | Best   |     0.24342 |      6.0561 |     0.24342 |     0.24351 |  GentleBoost |          172 |      0.94746 |           42 |          477 |
|   11 | Best   |     0.22039 |      22.967 |     0.22039 |     0.22039 |  GentleBoost |          455 |    0.0084039 |            9 |         1546 |
|   12 | Accept |     0.23794 |      21.286 |     0.22039 |     0.22054 |  GentleBoost |          473 |     0.016366 |           16 |         1741 |
|   13 | Accept |     0.22368 |      23.372 |     0.22039 |     0.22308 |  GentleBoost |          475 |        0.312 |            2 |          163 |
|   14 | Accept |     0.23136 |      8.8144 |     0.22039 |     0.22475 |  GentleBoost |          159 |      0.26844 |            3 |          826 |
|   15 | Accept |     0.22259 |      22.508 |     0.22039 |     0.22159 |  GentleBoost |          430 |     0.057613 |            7 |          177 |
|   16 | Accept |     0.22368 |       25.54 |     0.22039 |     0.22048 |  GentleBoost |          471 |      0.81976 |            5 |          511 |
|   17 | Accept |     0.22368 |      25.748 |     0.22039 |     0.22129 |  GentleBoost |          471 |      0.13119 |            4 |          555 |
|   18 | Accept |     0.22588 |      19.908 |     0.22039 |     0.22208 |  GentleBoost |          373 |      0.42186 |            6 |          408 |
|   19 | Accept |     0.23739 |       28.84 |     0.22039 |     0.22216 |  GentleBoost |          496 |     0.031281 |            1 |         1365 |
|   20 | Accept |     0.22533 |      25.375 |     0.22039 |     0.22266 |  GentleBoost |          476 |      0.14237 |            6 |          267 |
|==================================================================================================================================================|
| Iter | Eval   | Objective   | Objective   | BestSoFar   | BestSoFar   |       Method | NumLearningC-|    LearnRate |  MinLeafSize | MaxNumSplits |
|      | result |             | runtime     | (observed)  | (estim.)    |              | ycles        |              |              |              |
|==================================================================================================================================================|
|   21 | Accept |     0.39748 |      7.2274 |     0.22039 |     0.22265 |   AdaBoostM1 |          425 |      0.14679 |          639 |         1736 |
|   22 | Accept |     0.42928 |     0.31589 |     0.22039 |     0.22263 |   AdaBoostM1 |           12 |      0.53834 |            1 |            1 |
|   23 | Accept |     0.25164 |      20.883 |     0.22039 |     0.22272 |          Bag |          499 |            - |            1 |         1506 |
|   24 | Accept |     0.29386 |     0.69261 |     0.22039 |      0.2227 |          Bag |           15 |            - |            1 |         1661 |
|   25 | Accept |      0.4364 |     0.46404 |     0.22039 |     0.22268 |     RUSBoost |           12 |      0.98999 |            1 |            1 |
|   26 | Accept |     0.32127 |     0.69524 |     0.22039 |     0.22272 |   LogitBoost |           11 |     0.018542 |            1 |         1719 |
|   27 | Accept |     0.38871 |      13.519 |     0.22039 |     0.22289 |          Bag |          459 |            - |            1 |            5 |
|   28 | Accept |     0.22204 |       25.08 |     0.22039 |     0.22272 |  GentleBoost |          496 |      0.25903 |            9 |          367 |
|   29 | Accept |     0.48684 |      5.6212 |     0.22039 |     0.22272 |   LogitBoost |          413 |      0.21032 |          903 |         1822 |
|   30 | Accept |     0.32401 |      16.248 |     0.22039 |     0.22272 |          Bag |          480 |            - |           38 |         1736 |

__________________________________________________________
Optimization completed.
MaxObjectiveEvaluations of 30 reached.
Total function evaluations: 30
Total elapsed time: 370.8299 seconds
Total objective function evaluation time: 366.0138

Best observed feasible point:
      Method       NumLearningCycles    LearnRate    MinLeafSize    MaxNumSplits
    ___________    _________________    _________    ___________    ____________

    GentleBoost           455           0.0084039         9             1546    

Observed objective function value = 0.22039
Estimated objective function value = 0.2269
Function evaluation time = 22.9667

Best estimated feasible point (according to models):
      Method       NumLearningCycles    LearnRate    MinLeafSize    MaxNumSplits
    ___________    _________________    _________    ___________    ____________

    GentleBoost           476            0.14237          6             267     

Estimated objective function value = 0.22272
Estimated function evaluation time = 25.0373

Training completed in 376.3339 seconds
Selected method: GentleBoost
Number of learning cycles: 476
Training cross-validated ensemble model with best hyperparameters...
=== VALIDATION PERFORMANCE (5-fold CV, 8 sensors) ===
Observation-level validation metrics:
Accuracy: 0.76371
Sensitivity: 0.76914
Specificity: 0.75855
Precision: 0.75138
F1 Score: 0.76016
Observation-level validation confusion matrix:
   683   205
   226   710

Sample-level validation metrics:
Accuracy: 0.83772
Sensitivity: 0.89189
Specificity: 0.78632
Precision: 0.79839
F1 Score: 0.84255
Sample-level validation confusion matrix:
    99    12
    25    92

=== TEST PERFORMANCE (10% held-out data, 8 sensors) ===
Observation-level test metrics:
Accuracy: 0.58654
Sensitivity: 0.52885
Specificity: 0.64423
Precision: 0.59783
F1 Score: 0.56122
Observation-level test confusion matrix:
    55    49
    37    67

Sample-level test metrics:
Accuracy: 0.69231
Sensitivity: 0.69231
Specificity: 0.69231
Precision: 0.69231
F1 Score: 0.69231
Sample-level test confusion matrix:
     9     4
     4     9

Processing sensor combination 26/32: 8  15  16  22  24  30  32 sensors
Total samples: 254
Class 1 samples: 124
Class 2 samples: 130
Train-Test Split:
Training samples: 228 (111 from class 1, 117 from class 2)
Testing samples: 26 (13 from class 1, 13 from class 2)
Training observations: 1596
Testing observations: 182
Fold 1: 47 samples (23 from class 1, 24 from class 2)
Fold 2: 46 samples (22 from class 1, 24 from class 2)
Fold 3: 45 samples (22 from class 1, 23 from class 2)
Fold 4: 45 samples (22 from class 1, 23 from class 2)
Fold 5: 45 samples (22 from class 1, 23 from class 2)
Training optimizable ensemble model...
|==================================================================================================================================================|
| Iter | Eval   | Objective   | Objective   | BestSoFar   | BestSoFar   |       Method | NumLearningC-|    LearnRate |  MinLeafSize | MaxNumSplits |
|      | result |             | runtime     | (observed)  | (estim.)    |              | ycles        |              |              |              |
|==================================================================================================================================================|
|    1 | Best   |     0.36591 |      6.6936 |     0.36591 |     0.36591 |   LogitBoost |          272 |    0.0013893 |          141 |           23 |
|    2 | Best   |     0.21241 |       9.404 |     0.21241 |     0.22413 |   AdaBoostM1 |          240 |      0.64708 |            7 |           40 |
|    3 | Accept |      0.2901 |     0.83814 |     0.21241 |     0.21624 |  GentleBoost |           28 |    0.0018517 |            4 |           17 |
|    4 | Accept |     0.32143 |     0.32797 |     0.21241 |     0.22352 |  GentleBoost |           12 |      0.36177 |            1 |            2 |
|    5 | Accept |     0.48684 |     0.21957 |     0.21241 |     0.21242 |   AdaBoostM1 |           11 |     0.045146 |          741 |         1189 |
|    6 | Accept |     0.27005 |      19.019 |     0.21241 |     0.21243 |   AdaBoostM1 |          466 |     0.014122 |           52 |           40 |
|    7 | Accept |     0.44612 |       2.508 |     0.21241 |     0.21248 |   AdaBoostM1 |          146 |     0.030104 |          629 |         1471 |
|    8 | Accept |     0.33709 |      7.5335 |     0.21241 |     0.21242 |   AdaBoostM1 |          170 |    0.0032897 |            1 |           42 |
|    9 | Accept |     0.48684 |     0.20669 |     0.21241 |     0.21243 |   AdaBoostM1 |           10 |      0.62458 |          652 |           32 |
|   10 | Accept |     0.40163 |      12.827 |     0.21241 |     0.21243 |   AdaBoostM1 |          487 |    0.0012839 |           13 |            6 |
|   11 | Accept |     0.21366 |      12.209 |     0.21241 |     0.21243 |   AdaBoostM1 |          187 |       0.1587 |            6 |          810 |
|   12 | Accept |     0.39724 |     0.36259 |     0.21241 |     0.21243 |   AdaBoostM1 |           11 |     0.024336 |            7 |            5 |
|   13 | Best   |     0.21115 |       26.73 |     0.21115 |     0.21115 |   AdaBoostM1 |          403 |      0.11966 |            6 |          140 |
|   14 | Accept |     0.21679 |      29.348 |     0.21115 |     0.21114 |   AdaBoostM1 |          432 |     0.048827 |            4 |          717 |
|   15 | Accept |     0.21303 |      15.676 |     0.21115 |     0.21107 |   AdaBoostM1 |          341 |      0.61875 |            5 |           85 |
|   16 | Accept |     0.21429 |      12.148 |     0.21115 |     0.21109 |   AdaBoostM1 |          190 |      0.30317 |            1 |          402 |
|   17 | Accept |     0.22118 |      5.1366 |     0.21115 |     0.21107 |   AdaBoostM1 |          120 |      0.94245 |            2 |           74 |
|   18 | Best   |     0.20865 |       14.48 |     0.20865 |     0.20859 |   AdaBoostM1 |          229 |      0.28089 |            3 |          358 |
|   19 | Accept |     0.29449 |      5.2628 |     0.20865 |     0.20859 |  GentleBoost |          254 |     0.021833 |          205 |          562 |
|   20 | Accept |     0.48684 |     0.24222 |     0.20865 |     0.20859 |  GentleBoost |           11 |    0.0013268 |          792 |           27 |
|==================================================================================================================================================|
| Iter | Eval   | Objective   | Objective   | BestSoFar   | BestSoFar   |       Method | NumLearningC-|    LearnRate |  MinLeafSize | MaxNumSplits |
|      | result |             | runtime     | (observed)  | (estim.)    |              | ycles        |              |              |              |
|==================================================================================================================================================|
|   21 | Best   |     0.20489 |      24.117 |     0.20489 |      0.2049 |  GentleBoost |          476 |     0.013803 |            2 |          939 |
|   22 | Accept |     0.21429 |      12.821 |     0.20489 |      0.2049 |  GentleBoost |          482 |    0.0015033 |            1 |           20 |
|   23 | Accept |     0.24311 |      4.2667 |     0.20489 |     0.20492 |  GentleBoost |          174 |    0.0081616 |            1 |           11 |
|   24 | Accept |     0.25439 |      10.552 |     0.20489 |     0.20492 |  GentleBoost |          495 |    0.0033283 |            7 |            4 |
|   25 | Best   |     0.20426 |      22.935 |     0.20426 |     0.20427 |  GentleBoost |          475 |      0.45372 |            6 |          227 |
|   26 | Accept |     0.30201 |      8.4412 |     0.20426 |     0.20428 |  GentleBoost |          496 |      0.17604 |            1 |            1 |
|   27 | Best   |     0.19925 |      21.665 |     0.19925 |     0.19925 |  GentleBoost |          490 |      0.22153 |           11 |         1524 |
|   28 | Accept |     0.20238 |      7.1026 |     0.19925 |     0.19924 |  GentleBoost |          142 |      0.60266 |            4 |         1392 |
|   29 | Accept |     0.20927 |      25.592 |     0.19925 |     0.19924 |  GentleBoost |          491 |      0.76092 |            1 |         1409 |
|   30 | Accept |     0.20927 |      14.863 |     0.19925 |     0.19924 |  GentleBoost |          285 |    0.0013446 |            1 |         1224 |

__________________________________________________________
Optimization completed.
MaxObjectiveEvaluations of 30 reached.
Total function evaluations: 30
Total elapsed time: 337.848 seconds
Total objective function evaluation time: 333.5268

Best observed feasible point:
      Method       NumLearningCycles    LearnRate    MinLeafSize    MaxNumSplits
    ___________    _________________    _________    ___________    ____________

    GentleBoost           490            0.22153         11             1524    

Observed objective function value = 0.19925
Estimated objective function value = 0.19924
Function evaluation time = 21.6648

Best estimated feasible point (according to models):
      Method       NumLearningCycles    LearnRate    MinLeafSize    MaxNumSplits
    ___________    _________________    _________    ___________    ____________

    GentleBoost           490            0.22153         11             1524    

Estimated objective function value = 0.19924
Estimated function evaluation time = 21.6957

Training completed in 342.4996 seconds
Selected method: GentleBoost
Number of learning cycles: 490
Training cross-validated ensemble model with best hyperparameters...
=== VALIDATION PERFORMANCE (5-fold CV, 7 sensors) ===
Observation-level validation metrics:
Accuracy: 0.79574
Sensitivity: 0.79279
Specificity: 0.79853
Precision: 0.78873
F1 Score: 0.79076
Observation-level validation confusion matrix:
   616   161
   165   654

Sample-level validation metrics:
Accuracy: 0.87719
Sensitivity: 0.88288
Specificity: 0.87179
Precision: 0.86726
F1 Score: 0.875
Sample-level validation confusion matrix:
    98    13
    15   102

=== TEST PERFORMANCE (10% held-out data, 7 sensors) ===
Observation-level test metrics:
Accuracy: 0.57692
Sensitivity: 0.53846
Specificity: 0.61538
Precision: 0.58333
F1 Score: 0.56
Observation-level test confusion matrix:
    49    42
    35    56

Sample-level test metrics:
Accuracy: 0.57692
Sensitivity: 0.53846
Specificity: 0.61538
Precision: 0.58333
F1 Score: 0.56
Sample-level test confusion matrix:
     7     6
     5     8

Processing sensor combination 27/32: 8  15  16  24  30  32 sensors
Total samples: 254
Class 1 samples: 124
Class 2 samples: 130
Train-Test Split:
Training samples: 228 (111 from class 1, 117 from class 2)
Testing samples: 26 (13 from class 1, 13 from class 2)
Training observations: 1368
Testing observations: 156
Fold 1: 47 samples (23 from class 1, 24 from class 2)
Fold 2: 46 samples (22 from class 1, 24 from class 2)
Fold 3: 45 samples (22 from class 1, 23 from class 2)
Fold 4: 45 samples (22 from class 1, 23 from class 2)
Fold 5: 45 samples (22 from class 1, 23 from class 2)
Training optimizable ensemble model...
|==================================================================================================================================================|
| Iter | Eval   | Objective   | Objective   | BestSoFar   | BestSoFar   |       Method | NumLearningC-|    LearnRate |  MinLeafSize | MaxNumSplits |
|      | result |             | runtime     | (observed)  | (estim.)    |              | ycles        |              |              |              |
|==================================================================================================================================================|
|    1 | Best   |     0.38158 |      5.2438 |     0.38158 |     0.38158 |   LogitBoost |          314 |      0.40696 |          352 |           57 |
|    2 | Accept |     0.40132 |      1.7363 |     0.38158 |     0.38293 |  GentleBoost |          103 |    0.0012353 |          531 |            3 |
|    3 | Best   |     0.26608 |      16.079 |     0.26608 |     0.26612 |   AdaBoostM1 |          321 |    0.0041304 |            7 |         1177 |
|    4 | Accept |     0.36988 |     0.50233 |     0.26608 |     0.27342 |   AdaBoostM1 |           15 |     0.019645 |            1 |           10 |
|    5 | Accept |     0.26681 |       16.12 |     0.26608 |     0.26645 |   AdaBoostM1 |          327 |    0.0027976 |            7 |         1104 |
|    6 | Accept |     0.31579 |      3.5892 |     0.26608 |     0.26645 |   LogitBoost |          211 |      0.67137 |            7 |            1 |
|    7 | Accept |     0.31433 |      8.7497 |     0.26608 |     0.26645 |     RUSBoost |          166 |      0.44181 |            7 |           50 |
|    8 | Best   |      0.2595 |      4.3334 |      0.2595 |     0.25951 |  GentleBoost |          207 |    0.0047811 |            7 |            4 |
|    9 | Accept |     0.37427 |      5.9961 |      0.2595 |     0.25951 |          Bag |          215 |            - |            7 |            5 |
|   10 | Accept |      0.4364 |      2.0961 |      0.2595 |     0.25951 |          Bag |           84 |            - |          296 |            1 |
|   11 | Accept |     0.33333 |      1.9051 |      0.2595 |     0.25951 |     RUSBoost |           43 |      0.11248 |           54 |           80 |
|   12 | Accept |     0.39327 |      1.2744 |      0.2595 |     0.25951 |   AdaBoostM1 |           51 |    0.0016383 |           54 |            4 |
|   13 | Accept |      0.3326 |      3.0185 |      0.2595 |     0.25951 |     RUSBoost |           69 |      0.24629 |           55 |          103 |
|   14 | Accept |      0.2902 |      1.9023 |      0.2595 |     0.25952 |  GentleBoost |           87 |      0.10453 |           11 |            4 |
|   15 | Best   |     0.22295 |      9.3189 |     0.22295 |     0.22298 |  GentleBoost |          204 |     0.018995 |            4 |          361 |
|   16 | Accept |     0.30775 |      5.3272 |     0.22295 |     0.22298 |  GentleBoost |          317 |    0.0012411 |            2 |            1 |
|   17 | Best   |     0.22222 |      7.0115 |     0.22222 |     0.22227 |  GentleBoost |          153 |      0.10382 |            5 |         1354 |
|   18 | Accept |     0.22661 |      3.9241 |     0.22222 |     0.22226 |   AdaBoostM1 |           68 |      0.32012 |            4 |         1361 |
|   19 | Accept |     0.35965 |      7.3055 |     0.22222 |     0.22223 |   AdaBoostM1 |          401 |      0.22867 |            4 |            1 |
|   20 | Best   |     0.21126 |      12.451 |     0.21126 |     0.21129 |  GentleBoost |          280 |     0.069512 |            6 |          235 |
|==================================================================================================================================================|
| Iter | Eval   | Objective   | Objective   | BestSoFar   | BestSoFar   |       Method | NumLearningC-|    LearnRate |  MinLeafSize | MaxNumSplits |
|      | result |             | runtime     | (observed)  | (estim.)    |              | ycles        |              |              |              |
|==================================================================================================================================================|
|   21 | Accept |     0.24269 |      2.4268 |     0.21126 |      0.2113 |  GentleBoost |           56 |    0.0035995 |            9 |         1362 |
|   22 | Accept |     0.23173 |      1.8704 |     0.21126 |     0.21131 |  GentleBoost |           39 |     0.024216 |            5 |          133 |
|   23 | Best   |      0.2098 |      21.778 |      0.2098 |     0.20967 |  GentleBoost |          491 |       0.1998 |            6 |          200 |
|   24 | Accept |     0.21345 |       17.74 |      0.2098 |     0.20962 |   AdaBoostM1 |          322 |      0.75549 |            3 |         1339 |
|   25 | Accept |     0.21126 |      19.972 |      0.2098 |     0.20962 |  GentleBoost |          449 |      0.16119 |            6 |          577 |
|   26 | Accept |     0.30556 |      14.683 |      0.2098 |     0.20981 |   AdaBoostM1 |          279 |    0.0015351 |            2 |         1363 |
|   27 | Accept |     0.21126 |      15.189 |      0.2098 |     0.20983 |  GentleBoost |          341 |    0.0030535 |            6 |          183 |
|   28 | Accept |      0.2098 |       20.49 |      0.2098 |     0.20973 |  GentleBoost |          462 |     0.013248 |            6 |          525 |
|   29 | Accept |     0.21345 |       22.12 |      0.2098 |     0.20977 |  GentleBoost |          490 |    0.0097907 |            5 |          196 |
|   30 | Accept |     0.22003 |      18.978 |      0.2098 |     0.20978 |  GentleBoost |          395 |      0.33458 |            1 |         1141 |

__________________________________________________________
Optimization completed.
MaxObjectiveEvaluations of 30 reached.
Total function evaluations: 30
Total elapsed time: 277.1116 seconds
Total objective function evaluation time: 273.1316

Best observed feasible point:
      Method       NumLearningCycles    LearnRate    MinLeafSize    MaxNumSplits
    ___________    _________________    _________    ___________    ____________

    GentleBoost           491            0.1998           6             200     

Observed objective function value = 0.2098
Estimated objective function value = 0.20981
Function evaluation time = 21.7783

Best estimated feasible point (according to models):
      Method       NumLearningCycles    LearnRate    MinLeafSize    MaxNumSplits
    ___________    _________________    _________    ___________    ____________

    GentleBoost           462           0.013248          6             525     

Estimated objective function value = 0.20978
Estimated function evaluation time = 20.5819

Training completed in 281.4263 seconds
Selected method: GentleBoost
Number of learning cycles: 462
Training cross-validated ensemble model with best hyperparameters...
=== VALIDATION PERFORMANCE (5-fold CV, 6 sensors) ===
Observation-level validation metrics:
Accuracy: 0.76023
Sensitivity: 0.76126
Specificity: 0.75926
Precision: 0.75
F1 Score: 0.75559
Observation-level validation confusion matrix:
   507   159
   169   533

Sample-level validation metrics:
Accuracy: 0.82456
Sensitivity: 0.9009
Specificity: 0.75214
Precision: 0.77519
F1 Score: 0.83333
Sample-level validation confusion matrix:
   100    11
    29    88

=== TEST PERFORMANCE (10% held-out data, 6 sensors) ===
Observation-level test metrics:
Accuracy: 0.60897
Sensitivity: 0.52564
Specificity: 0.69231
Precision: 0.63077
F1 Score: 0.57343
Observation-level test confusion matrix:
    41    37
    24    54

Sample-level test metrics:
Accuracy: 0.61538
Sensitivity: 0.61538
Specificity: 0.61538
Precision: 0.61538
F1 Score: 0.61538
Sample-level test confusion matrix:
     8     5
     5     8

Processing sensor combination 28/32: 8  16  24  30  32 sensors
Total samples: 254
Class 1 samples: 124
Class 2 samples: 130
Train-Test Split:
Training samples: 228 (111 from class 1, 117 from class 2)
Testing samples: 26 (13 from class 1, 13 from class 2)
Training observations: 1140
Testing observations: 130
Fold 1: 47 samples (23 from class 1, 24 from class 2)
Fold 2: 46 samples (22 from class 1, 24 from class 2)
Fold 3: 45 samples (22 from class 1, 23 from class 2)
Fold 4: 45 samples (22 from class 1, 23 from class 2)
Fold 5: 45 samples (22 from class 1, 23 from class 2)
Training optimizable ensemble model...
|==================================================================================================================================================|
| Iter | Eval   | Objective   | Objective   | BestSoFar   | BestSoFar   |       Method | NumLearningC-|    LearnRate |  MinLeafSize | MaxNumSplits |
|      | result |             | runtime     | (observed)  | (estim.)    |              | ycles        |              |              |              |
|==================================================================================================================================================|
|    1 | Best   |     0.25351 |       12.35 |     0.25351 |     0.25351 |          Bag |          387 |            - |            2 |           69 |
|    2 | Accept |     0.51316 |      10.245 |     0.25351 |     0.26383 |     RUSBoost |          490 |     0.017356 |          460 |           18 |
|    3 | Accept |        0.35 |      3.5367 |     0.25351 |     0.26204 |     RUSBoost |           89 |      0.13891 |            1 |           15 |
|    4 | Accept |     0.33947 |     0.35714 |     0.25351 |     0.26042 |   LogitBoost |           11 |      0.32863 |           73 |            8 |
|    5 | Best   |      0.2386 |      9.5597 |      0.2386 |     0.24251 |          Bag |          280 |            - |            2 |          480 |
|    6 | Accept |     0.25439 |     0.95598 |      0.2386 |     0.24916 |          Bag |           26 |            - |            2 |          917 |
|    7 | Accept |     0.25526 |      14.353 |      0.2386 |     0.25064 |          Bag |          425 |            - |            3 |          986 |
|    8 | Best   |     0.23246 |      1.1521 |     0.23246 |     0.23312 |   AdaBoostM1 |           22 |      0.32866 |            5 |          498 |
|    9 | Best   |     0.20439 |      16.015 |     0.20439 |     0.20699 |   AdaBoostM1 |          368 |      0.31032 |           13 |          180 |
|   10 | Accept |     0.30965 |      3.4725 |     0.20439 |     0.20608 |   AdaBoostM1 |          146 |       0.2567 |            2 |            4 |
|   11 | Accept |     0.29649 |     0.74704 |     0.20439 |     0.20595 |   AdaBoostM1 |           24 |      0.42127 |           63 |          592 |
|   12 | Accept |     0.32632 |      6.8994 |     0.20439 |     0.20614 |   AdaBoostM1 |          167 |    0.0011116 |           11 |          493 |
|   13 | Accept |     0.20965 |      10.238 |     0.20439 |     0.20702 |   AdaBoostM1 |          304 |      0.86683 |           11 |           37 |
|   14 | Accept |     0.23509 |      1.5524 |     0.20439 |      0.2105 |   AdaBoostM1 |           33 |      0.26361 |           11 |          288 |
|   15 | Accept |     0.24386 |      1.3969 |     0.20439 |     0.20444 |   AdaBoostM1 |           33 |      0.99908 |           11 |          445 |
|   16 | Best   |     0.19825 |       22.87 |     0.19825 |     0.19824 |   AdaBoostM1 |          473 |      0.60997 |            3 |          128 |
|   17 | Accept |      0.2114 |      27.699 |     0.19825 |     0.19823 |   AdaBoostM1 |          497 |      0.97575 |            1 |         1068 |
|   18 | Accept |     0.21754 |      24.541 |     0.19825 |     0.19824 |   AdaBoostM1 |          492 |       0.1502 |            2 |          464 |
|   19 | Accept |     0.39561 |      7.4119 |     0.19825 |     0.19824 |   AdaBoostM1 |          461 |      0.16591 |          375 |            7 |
|   20 | Accept |     0.20351 |      18.991 |     0.19825 |     0.19965 |   AdaBoostM1 |          408 |      0.44752 |            7 |          111 |
|==================================================================================================================================================|
| Iter | Eval   | Objective   | Objective   | BestSoFar   | BestSoFar   |       Method | NumLearningC-|    LearnRate |  MinLeafSize | MaxNumSplits |
|      | result |             | runtime     | (observed)  | (estim.)    |              | ycles        |              |              |              |
|==================================================================================================================================================|
|   21 | Accept |     0.20526 |       21.38 |     0.19825 |     0.20151 |   AdaBoostM1 |          470 |      0.84706 |            6 |          109 |
|   22 | Accept |     0.20965 |      10.697 |     0.19825 |     0.20139 |   AdaBoostM1 |          196 |      0.90763 |            1 |          165 |
|   23 | Accept |     0.20088 |       19.28 |     0.19825 |     0.20077 |   AdaBoostM1 |          405 |      0.26317 |            6 |           82 |
|   24 | Accept |     0.48684 |      5.6806 |     0.19825 |     0.19835 |          Bag |          325 |            - |          562 |           34 |
|   25 | Accept |     0.20789 |      22.863 |     0.19825 |     0.19948 |   AdaBoostM1 |          497 |       0.1068 |           11 |           54 |
|   26 | Best   |     0.19649 |      23.158 |     0.19649 |      0.1968 |   AdaBoostM1 |          452 |      0.88941 |            2 |          383 |
|   27 | Accept |     0.30702 |      5.3167 |     0.19649 |     0.19678 |   LogitBoost |          132 |    0.0012924 |            1 |         1106 |
|   28 | Accept |     0.46316 |      7.3572 |     0.19649 |     0.19678 |   LogitBoost |          450 |    0.0010324 |            1 |            1 |
|   29 | Accept |     0.44737 |      4.2753 |     0.19649 |     0.19673 |   LogitBoost |          265 |     0.001151 |          375 |         1122 |
|   30 | Accept |     0.30351 |       13.94 |     0.19649 |     0.19677 |   LogitBoost |          250 |       0.9557 |            1 |          782 |

__________________________________________________________
Optimization completed.
MaxObjectiveEvaluations of 30 reached.
Total function evaluations: 30
Total elapsed time: 332.4955 seconds
Total objective function evaluation time: 328.2922

Best observed feasible point:
      Method      NumLearningCycles    LearnRate    MinLeafSize    MaxNumSplits
    __________    _________________    _________    ___________    ____________

    AdaBoostM1           452            0.88941          2             383     

Observed objective function value = 0.19649
Estimated objective function value = 0.19677
Function evaluation time = 23.1577

Best estimated feasible point (according to models):
      Method      NumLearningCycles    LearnRate    MinLeafSize    MaxNumSplits
    __________    _________________    _________    ___________    ____________

    AdaBoostM1           452            0.88941          2             383     

Estimated objective function value = 0.19677
Estimated function evaluation time = 23.1731

Training completed in 337.5326 seconds
Selected method: AdaBoostM1
Number of learning cycles: 452
Training cross-validated ensemble model with best hyperparameters...
=== VALIDATION PERFORMANCE (5-fold CV, 5 sensors) ===
Observation-level validation metrics:
Accuracy: 0.77807
Sensitivity: 0.77477
Specificity: 0.7812
Precision: 0.77061
F1 Score: 0.77269
Observation-level validation confusion matrix:
   430   125
   128   457

Sample-level validation metrics:
Accuracy: 0.84649
Sensitivity: 0.81982
Specificity: 0.87179
Precision: 0.85849
F1 Score: 0.83871
Sample-level validation confusion matrix:
    91    20
    15   102

=== TEST PERFORMANCE (10% held-out data, 5 sensors) ===
Observation-level test metrics:
Accuracy: 0.57692
Sensitivity: 0.49231
Specificity: 0.66154
Precision: 0.59259
F1 Score: 0.53782
Observation-level test confusion matrix:
    32    33
    22    43

Sample-level test metrics:
Accuracy: 0.61538
Sensitivity: 0.53846
Specificity: 0.69231
Precision: 0.63636
F1 Score: 0.58333
Sample-level test confusion matrix:
     7     6
     4     9

Processing sensor combination 29/32: 8  24  30  32 sensors
Total samples: 254
Class 1 samples: 124
Class 2 samples: 130
Train-Test Split:
Training samples: 228 (111 from class 1, 117 from class 2)
Testing samples: 26 (13 from class 1, 13 from class 2)
Training observations: 912
Testing observations: 104
Fold 1: 47 samples (23 from class 1, 24 from class 2)
Fold 2: 46 samples (22 from class 1, 24 from class 2)
Fold 3: 45 samples (22 from class 1, 23 from class 2)
Fold 4: 45 samples (22 from class 1, 23 from class 2)
Fold 5: 45 samples (22 from class 1, 23 from class 2)
Training optimizable ensemble model...
|==================================================================================================================================================|
| Iter | Eval   | Objective   | Objective   | BestSoFar   | BestSoFar   |       Method | NumLearningC-|    LearnRate |  MinLeafSize | MaxNumSplits |
|      | result |             | runtime     | (observed)  | (estim.)    |              | ycles        |              |              |              |
|==================================================================================================================================================|
|    1 | Best   |     0.24232 |      13.771 |     0.24232 |     0.24232 |  GentleBoost |          410 |      0.20106 |            8 |          215 |
|    2 | Accept |     0.36842 |      1.0418 |     0.24232 |     0.24734 |     RUSBoost |           29 |    0.0010187 |           83 |          843 |
|    3 | Accept |     0.41118 |     0.31018 |     0.24232 |     0.25127 |          Bag |           10 |            - |          154 |          158 |
|    4 | Accept |     0.34211 |     0.32611 |     0.24232 |     0.24979 |   LogitBoost |           13 |       0.7849 |            8 |            2 |
|    5 | Best   |     0.23684 |      14.228 |     0.23684 |     0.23711 |  GentleBoost |          417 |      0.19069 |            7 |          686 |
|    6 | Accept |     0.28838 |       7.816 |     0.23684 |     0.23683 |  GentleBoost |          494 |     0.091014 |            3 |            1 |
|    7 | Accept |     0.31689 |      7.2517 |     0.23684 |     0.23684 |   AdaBoostM1 |          436 |      0.75617 |           33 |            1 |
|    8 | Accept |     0.26425 |       0.457 |     0.23684 |     0.23793 |  GentleBoost |           11 |     0.097256 |            8 |          909 |
|    9 | Accept |     0.39254 |     0.76326 |     0.23684 |     0.23692 |  GentleBoost |           43 |      0.36992 |          296 |          863 |
|   10 | Accept |     0.26754 |      1.6925 |     0.23684 |     0.23692 |  GentleBoost |           84 |      0.38562 |            5 |            4 |
|   11 | Accept |     0.24123 |      13.626 |     0.23684 |     0.23696 |  GentleBoost |          384 |      0.35166 |            5 |          794 |
|   12 | Accept |     0.48684 |      0.8334 |     0.23684 |     0.23695 |   AdaBoostM1 |           59 |    0.0011428 |          451 |           93 |
|   13 | Accept |     0.43969 |      6.9272 |     0.23684 |     0.23695 |   AdaBoostM1 |          416 |    0.0081594 |            4 |            1 |
|   14 | Accept |     0.24342 |      3.5714 |     0.23684 |     0.23704 |  GentleBoost |           97 |      0.21658 |            3 |          849 |
|   15 | Accept |     0.24342 |      4.2384 |     0.23684 |     0.23705 |   AdaBoostM1 |           89 |      0.94484 |            1 |          689 |
|   16 | Accept |     0.38706 |      1.0326 |     0.23684 |     0.23695 |   AdaBoostM1 |           56 |      0.41115 |            1 |            1 |
|   17 | Accept |     0.28399 |     0.95229 |     0.23684 |     0.23694 |   AdaBoostM1 |           21 |      0.97423 |            4 |          846 |
|   18 | Accept |     0.23794 |      14.233 |     0.23684 |     0.23696 |  GentleBoost |          389 |     0.026266 |            2 |          661 |
|   19 | Accept |     0.23794 |      14.673 |     0.23684 |     0.23699 |  GentleBoost |          430 |    0.0042337 |            7 |          559 |
|   20 | Accept |     0.23794 |      16.503 |     0.23684 |      0.2372 |  GentleBoost |          465 |     0.029373 |            5 |          848 |
|==================================================================================================================================================|
| Iter | Eval   | Objective   | Objective   | BestSoFar   | BestSoFar   |       Method | NumLearningC-|    LearnRate |  MinLeafSize | MaxNumSplits |
|      | result |             | runtime     | (observed)  | (estim.)    |              | ycles        |              |              |              |
|==================================================================================================================================================|
|   21 | Accept |     0.24671 |      13.946 |     0.23684 |      0.2367 |  GentleBoost |          490 |    0.0025266 |           18 |          846 |
|   22 | Best   |     0.23026 |      14.318 |     0.23026 |     0.23049 |  GentleBoost |          417 |      0.72168 |            1 |           91 |
|   23 | Best   |     0.22697 |      14.681 |     0.22697 |      0.2273 |  GentleBoost |          470 |     0.064492 |            1 |           78 |
|   24 | Accept |     0.23684 |      9.5157 |     0.22697 |     0.22873 |  GentleBoost |          372 |    0.0012513 |            1 |           37 |
|   25 | Accept |     0.26535 |       0.459 |     0.22697 |      0.2271 |  GentleBoost |           10 |      0.30586 |            1 |          874 |
|   26 | Accept |     0.52083 |      1.9287 |     0.22697 |     0.22715 |   LogitBoost |          142 |    0.0021744 |          453 |          691 |
|   27 | Accept |     0.44737 |      7.4531 |     0.22697 |     0.22711 |     RUSBoost |          293 |      0.25244 |            1 |            1 |
|   28 | Accept |     0.23465 |      15.093 |     0.22697 |     0.22772 |  GentleBoost |          477 |     0.035164 |            2 |           76 |
|   29 | Accept |     0.30154 |     0.35921 |     0.22697 |      0.2285 |  GentleBoost |           10 |     0.089883 |            1 |           16 |
|   30 | Accept |     0.30373 |     0.56287 |     0.22697 |     0.22737 |   AdaBoostM1 |           10 |       0.9335 |            1 |          741 |

__________________________________________________________
Optimization completed.
MaxObjectiveEvaluations of 30 reached.
Total function evaluations: 30
Total elapsed time: 206.7318 seconds
Total objective function evaluation time: 202.5654

Best observed feasible point:
      Method       NumLearningCycles    LearnRate    MinLeafSize    MaxNumSplits
    ___________    _________________    _________    ___________    ____________

    GentleBoost           470           0.064492          1              78     

Observed objective function value = 0.22697
Estimated objective function value = 0.22737
Function evaluation time = 14.6807

Best estimated feasible point (according to models):
      Method       NumLearningCycles    LearnRate    MinLeafSize    MaxNumSplits
    ___________    _________________    _________    ___________    ____________

    GentleBoost           470           0.064492          1              78     

Estimated objective function value = 0.22737
Estimated function evaluation time = 14.7073

Training completed in 209.7841 seconds
Selected method: GentleBoost
Number of learning cycles: 470
Training cross-validated ensemble model with best hyperparameters...
=== VALIDATION PERFORMANCE (5-fold CV, 4 sensors) ===
Observation-level validation metrics:
Accuracy: 0.7511
Sensitivity: 0.7545
Specificity: 0.74786
Precision: 0.73951
F1 Score: 0.74693
Observation-level validation confusion matrix:
   335   109
   118   350

Sample-level validation metrics:
Accuracy: 0.78947
Sensitivity: 0.89189
Specificity: 0.69231
Precision: 0.73333
F1 Score: 0.80488
Sample-level validation confusion matrix:
    99    12
    36    81

=== TEST PERFORMANCE (10% held-out data, 4 sensors) ===
Observation-level test metrics:
Accuracy: 0.59615
Sensitivity: 0.51923
Specificity: 0.67308
Precision: 0.61364
F1 Score: 0.5625
Observation-level test confusion matrix:
    27    25
    17    35

Sample-level test metrics:
Accuracy: 0.61538
Sensitivity: 0.61538
Specificity: 0.61538
Precision: 0.61538
F1 Score: 0.61538
Sample-level test confusion matrix:
     8     5
     5     8

Processing sensor combination 30/32: 24  30  32 sensors
Total samples: 254
Class 1 samples: 124
Class 2 samples: 130
Train-Test Split:
Training samples: 228 (111 from class 1, 117 from class 2)
Testing samples: 26 (13 from class 1, 13 from class 2)
Training observations: 684
Testing observations: 78
Fold 1: 47 samples (23 from class 1, 24 from class 2)
Fold 2: 46 samples (22 from class 1, 24 from class 2)
Fold 3: 45 samples (22 from class 1, 23 from class 2)
Fold 4: 45 samples (22 from class 1, 23 from class 2)
Fold 5: 45 samples (22 from class 1, 23 from class 2)
Training optimizable ensemble model...
|==================================================================================================================================================|
| Iter | Eval   | Objective   | Objective   | BestSoFar   | BestSoFar   |       Method | NumLearningC-|    LearnRate |  MinLeafSize | MaxNumSplits |
|      | result |             | runtime     | (observed)  | (estim.)    |              | ycles        |              |              |              |
|==================================================================================================================================================|
|    1 | Best   |      0.4269 |       3.582 |      0.4269 |      0.4269 |   AdaBoostM1 |          169 |    0.0055106 |            3 |            2 |
|    2 | Best   |     0.25439 |      4.4532 |     0.25439 |     0.26777 |     RUSBoost |           93 |      0.66042 |            3 |          376 |
|    3 | Accept |     0.37573 |      0.3702 |     0.25439 |     0.26395 |   LogitBoost |           12 |    0.0081622 |           76 |          253 |
|    4 | Accept |     0.32895 |     0.35336 |     0.25439 |     0.26164 |  GentleBoost |           14 |      0.22478 |           32 |            1 |
|    5 | Best   |     0.24415 |      7.2814 |     0.24415 |     0.24422 |     RUSBoost |          154 |       0.5755 |            5 |          315 |
|    6 | Accept |     0.37865 |     0.75035 |     0.24415 |     0.24421 |     RUSBoost |           21 |      0.28371 |           17 |            3 |
|    7 | Accept |     0.37427 |      1.6339 |     0.24415 |     0.24419 |     RUSBoost |           44 |     0.088268 |           59 |          156 |
|    8 | Accept |      0.3655 |     0.65941 |     0.24415 |     0.24417 |     RUSBoost |           17 |      0.58784 |           62 |          157 |
|    9 | Accept |     0.28655 |       2.784 |     0.24415 |     0.24418 |     RUSBoost |           61 |    0.0014685 |            9 |          337 |
|   10 | Accept |     0.25439 |      14.243 |     0.24415 |     0.24699 |     RUSBoost |          318 |      0.38279 |            4 |          149 |
|   11 | Accept |     0.24854 |     0.90873 |     0.24415 |     0.24677 |     RUSBoost |           20 |    0.0079583 |            5 |          678 |
|   12 | Accept |     0.25731 |     0.75249 |     0.24415 |     0.24421 |     RUSBoost |           16 |     0.035417 |            4 |          681 |
|   13 | Best   |     0.24269 |      8.2662 |     0.24269 |      0.2427 |     RUSBoost |          188 |      0.99093 |            1 |           54 |
|   14 | Accept |     0.28216 |       4.087 |     0.24269 |     0.24278 |     RUSBoost |          118 |      0.89737 |            2 |           17 |
|   15 | Best   |     0.22953 |      10.013 |     0.22953 |      0.2297 |     RUSBoost |          225 |     0.015539 |            1 |          579 |
|   16 | Accept |     0.25731 |     0.49827 |     0.22953 |     0.22964 |     RUSBoost |           10 |     0.018275 |            1 |          556 |
|   17 | Accept |     0.24269 |      19.143 |     0.22953 |     0.23672 |     RUSBoost |          431 |     0.017141 |            1 |          657 |
|   18 | Accept |     0.23246 |       19.34 |     0.22953 |     0.23516 |     RUSBoost |          436 |      0.26149 |            1 |          334 |
|   19 | Accept |     0.24123 |      21.943 |     0.22953 |     0.23651 |     RUSBoost |          494 |     0.061442 |            1 |          549 |
|   20 | Accept |     0.23684 |      19.557 |     0.22953 |     0.23646 |     RUSBoost |          441 |     0.066357 |            1 |          230 |
|==================================================================================================================================================|
| Iter | Eval   | Objective   | Objective   | BestSoFar   | BestSoFar   |       Method | NumLearningC-|    LearnRate |  MinLeafSize | MaxNumSplits |
|      | result |             | runtime     | (observed)  | (estim.)    |              | ycles        |              |              |              |
|==================================================================================================================================================|
|   21 | Accept |     0.22953 |      10.426 |     0.22953 |     0.22955 |     RUSBoost |          235 |    0.0027047 |            1 |          392 |
|   22 | Best   |     0.22807 |      4.7843 |     0.22807 |     0.22776 |     RUSBoost |          107 |    0.0016672 |            1 |          308 |
|   23 | Accept |     0.23977 |      6.1752 |     0.22807 |     0.23139 |     RUSBoost |          138 |      0.29888 |            1 |          322 |
|   24 | Accept |     0.24415 |      18.053 |     0.22807 |     0.23175 |     RUSBoost |          424 |    0.0010047 |            5 |          679 |
|   25 | Best   |     0.22368 |      10.643 |     0.22368 |     0.22728 |     RUSBoost |          240 |    0.0010152 |            1 |          296 |
|   26 | Accept |     0.23392 |      10.698 |     0.22368 |     0.22934 |     RUSBoost |          241 |    0.0022088 |            1 |          169 |
|   27 | Accept |     0.22953 |      6.4604 |     0.22368 |     0.22925 |     RUSBoost |          145 |    0.0011377 |            1 |          349 |
|   28 | Accept |     0.22953 |      8.6028 |     0.22368 |     0.22911 |     RUSBoost |          194 |    0.0010067 |            1 |          503 |
|   29 | Accept |      0.2383 |       6.725 |     0.22368 |     0.22921 |  GentleBoost |          399 |    0.0013815 |            3 |            2 |
|   30 | Best   |      0.1886 |      14.085 |      0.1886 |     0.18926 |  GentleBoost |          449 |     0.019801 |            2 |          162 |

__________________________________________________________
Optimization completed.
MaxObjectiveEvaluations of 30 reached.
Total function evaluations: 30
Total elapsed time: 241.5601 seconds
Total objective function evaluation time: 237.273

Best observed feasible point:
      Method       NumLearningCycles    LearnRate    MinLeafSize    MaxNumSplits
    ___________    _________________    _________    ___________    ____________

    GentleBoost           449           0.019801          2             162     

Observed objective function value = 0.1886
Estimated objective function value = 0.18926
Function evaluation time = 14.0848

Best estimated feasible point (according to models):
      Method       NumLearningCycles    LearnRate    MinLeafSize    MaxNumSplits
    ___________    _________________    _________    ___________    ____________

    GentleBoost           449           0.019801          2             162     

Estimated objective function value = 0.18926
Estimated function evaluation time = 14.0818

Training completed in 244.3756 seconds
Selected method: GentleBoost
Number of learning cycles: 449
Training cross-validated ensemble model with best hyperparameters...
=== VALIDATION PERFORMANCE (5-fold CV, 3 sensors) ===
Observation-level validation metrics:
Accuracy: 0.78363
Sensitivity: 0.76877
Specificity: 0.79772
Precision: 0.78287
F1 Score: 0.77576
Observation-level validation confusion matrix:
   256    77
    71   280

Sample-level validation metrics:
Accuracy: 0.85088
Sensitivity: 0.81982
Specificity: 0.88034
Precision: 0.86667
F1 Score: 0.84259
Sample-level validation confusion matrix:
    91    20
    14   103

=== TEST PERFORMANCE (10% held-out data, 3 sensors) ===
Observation-level test metrics:
Accuracy: 0.61538
Sensitivity: 0.58974
Specificity: 0.64103
Precision: 0.62162
F1 Score: 0.60526
Observation-level test confusion matrix:
    23    16
    14    25

Sample-level test metrics:
Accuracy: 0.65385
Sensitivity: 0.69231
Specificity: 0.61538
Precision: 0.64286
F1 Score: 0.66667
Sample-level test confusion matrix:
     9     4
     5     8

Processing sensor combination 31/32: 30  32 sensors
Total samples: 254
Class 1 samples: 124
Class 2 samples: 130
Train-Test Split:
Training samples: 228 (111 from class 1, 117 from class 2)
Testing samples: 26 (13 from class 1, 13 from class 2)
Training observations: 456
Testing observations: 52
Fold 1: 47 samples (23 from class 1, 24 from class 2)
Fold 2: 46 samples (22 from class 1, 24 from class 2)
Fold 3: 45 samples (22 from class 1, 23 from class 2)
Fold 4: 45 samples (22 from class 1, 23 from class 2)
Fold 5: 45 samples (22 from class 1, 23 from class 2)
Training optimizable ensemble model...
|==================================================================================================================================================|
| Iter | Eval   | Objective   | Objective   | BestSoFar   | BestSoFar   |       Method | NumLearningC-|    LearnRate |  MinLeafSize | MaxNumSplits |
|      | result |             | runtime     | (observed)  | (estim.)    |              | ycles        |              |              |              |
|==================================================================================================================================================|
|    1 | Best   |     0.34649 |      10.129 |     0.34649 |     0.34649 |   AdaBoostM1 |          460 |     0.042094 |           22 |           26 |
|    2 | Accept |     0.37061 |      1.7069 |     0.34649 |     0.34908 |     RUSBoost |           44 |    0.0092639 |            1 |           60 |
|    3 | Accept |     0.43202 |     0.33509 |     0.34649 |     0.34945 |     RUSBoost |           12 |     0.003806 |          113 |           30 |
|    4 | Accept |     0.40351 |      4.2817 |     0.34649 |      0.3494 |          Bag |          205 |            - |            2 |            3 |
|    5 | Best   |     0.33772 |      6.7867 |     0.33772 |     0.33796 |   AdaBoostM1 |          300 |     0.015881 |           21 |           26 |
|    6 | Accept |      0.3443 |      4.5541 |     0.33772 |     0.33819 |   AdaBoostM1 |          192 |     0.049998 |           18 |           39 |
|    7 | Accept |     0.39254 |     0.52144 |     0.33772 |     0.33775 |   AdaBoostM1 |           18 |    0.0010837 |            8 |           54 |
|    8 | Accept |     0.41009 |      4.6986 |     0.33772 |     0.33775 |   AdaBoostM1 |          248 |    0.0025185 |           37 |            9 |
|    9 | Accept |     0.42105 |      1.6144 |     0.33772 |     0.33774 |   AdaBoostM1 |          103 |       0.2442 |           20 |            1 |
|   10 | Accept |     0.41228 |      2.2602 |     0.33772 |     0.33773 |   AdaBoostM1 |          102 |     0.002045 |           20 |           25 |
|   11 | Accept |     0.37061 |      1.6622 |     0.33772 |     0.33773 |   AdaBoostM1 |           62 |     0.024801 |           11 |          123 |
|   12 | Accept |     0.34649 |      3.0703 |     0.33772 |     0.33773 |   AdaBoostM1 |          108 |     0.024783 |           14 |           32 |
|   13 | Accept |     0.43421 |     0.28952 |     0.33772 |     0.33773 |   AdaBoostM1 |           10 |     0.018477 |           45 |           22 |
|   14 | Accept |     0.42325 |        4.85 |     0.33772 |     0.33773 |   AdaBoostM1 |          298 |     0.024899 |            9 |            2 |
|   15 | Accept |     0.35307 |      7.4959 |     0.33772 |     0.33774 |   AdaBoostM1 |          315 |       0.0226 |           17 |           46 |
|   16 | Accept |     0.34649 |      6.7935 |     0.33772 |     0.33774 |   AdaBoostM1 |          280 |     0.024428 |           16 |           23 |
|   17 | Accept |     0.34649 |      2.8169 |     0.33772 |     0.33774 |   AdaBoostM1 |          129 |     0.033198 |           24 |           38 |
|   18 | Accept |     0.35526 |      7.2901 |     0.33772 |     0.34553 |   AdaBoostM1 |          305 |     0.018228 |           17 |           33 |
|   19 | Accept |     0.34211 |      5.0114 |     0.33772 |     0.34256 |   AdaBoostM1 |          254 |     0.040748 |           32 |           30 |
|   20 | Accept |     0.35088 |       6.853 |     0.33772 |     0.34294 |   AdaBoostM1 |          373 |      0.01987 |           43 |           22 |
|==================================================================================================================================================|
| Iter | Eval   | Objective   | Objective   | BestSoFar   | BestSoFar   |       Method | NumLearningC-|    LearnRate |  MinLeafSize | MaxNumSplits |
|      | result |             | runtime     | (observed)  | (estim.)    |              | ycles        |              |              |              |
|==================================================================================================================================================|
|   21 | Best   |     0.32237 |       4.931 |     0.32237 |     0.32294 |   AdaBoostM1 |          225 |     0.026794 |           23 |           27 |
|   22 | Accept |     0.35965 |      4.4472 |     0.32237 |     0.33747 |   AdaBoostM1 |          212 |     0.037818 |           26 |           19 |
|   23 | Accept |     0.32675 |      5.9594 |     0.32237 |      0.3346 |   AdaBoostM1 |          248 |     0.033794 |           17 |           30 |
|   24 | Accept |     0.33553 |      8.1528 |     0.32237 |     0.33354 |   AdaBoostM1 |          296 |     0.037675 |            6 |           32 |
|   25 | Accept |     0.34868 |       4.401 |     0.32237 |     0.33571 |   AdaBoostM1 |          221 |     0.029731 |           31 |           32 |
|   26 | Accept |     0.35088 |      4.3253 |     0.32237 |      0.3355 |   AdaBoostM1 |          160 |     0.027889 |            3 |           30 |
|   27 | Accept |     0.33114 |      5.5172 |     0.32237 |     0.33407 |   AdaBoostM1 |          207 |     0.054441 |            7 |           27 |
|   28 | Accept |     0.33991 |      4.1077 |     0.32237 |     0.33397 |   AdaBoostM1 |          159 |     0.086611 |           12 |           27 |
|   29 | Accept |     0.33772 |      5.9439 |     0.32237 |     0.33446 |   AdaBoostM1 |          215 |     0.047693 |            7 |           30 |
|   30 | Accept |     0.35088 |      6.4541 |     0.32237 |     0.33695 |   AdaBoostM1 |          237 |     0.051118 |            8 |           29 |

__________________________________________________________
Optimization completed.
MaxObjectiveEvaluations of 30 reached.
Total function evaluations: 30
Total elapsed time: 141.2423 seconds
Total objective function evaluation time: 137.2606

Best observed feasible point:
      Method      NumLearningCycles    LearnRate    MinLeafSize    MaxNumSplits
    __________    _________________    _________    ___________    ____________

    AdaBoostM1           225           0.026794         23              27     

Observed objective function value = 0.32237
Estimated objective function value = 0.3386
Function evaluation time = 4.931

Best estimated feasible point (according to models):
      Method      NumLearningCycles    LearnRate    MinLeafSize    MaxNumSplits
    __________    _________________    _________    ___________    ____________

    AdaBoostM1           248           0.033794         17              30     

Estimated objective function value = 0.33695
Estimated function evaluation time = 5.9561

Training completed in 142.5707 seconds
Selected method: AdaBoostM1
Number of learning cycles: 248
Training cross-validated ensemble model with best hyperparameters...
=== VALIDATION PERFORMANCE (5-fold CV, 2 sensors) ===
Observation-level validation metrics:
Accuracy: 0.66447
Sensitivity: 0.68018
Specificity: 0.64957
Precision: 0.64807
F1 Score: 0.66374
Observation-level validation confusion matrix:
   151    71
    82   152

Sample-level validation metrics:
Accuracy: 0.66228
Sensitivity: 0.81982
Specificity: 0.51282
Precision: 0.61486
F1 Score: 0.7027
Sample-level validation confusion matrix:
    91    20
    57    60

=== TEST PERFORMANCE (10% held-out data, 2 sensors) ===
Observation-level test metrics:
Accuracy: 0.61538
Sensitivity: 0.53846
Specificity: 0.69231
Precision: 0.63636
F1 Score: 0.58333
Observation-level test confusion matrix:
    14    12
     8    18

Sample-level test metrics:
Accuracy: 0.65385
Sensitivity: 0.69231
Specificity: 0.61538
Precision: 0.64286
F1 Score: 0.66667
Sample-level test confusion matrix:
     9     4
     5     8

Processing sensor combination 32/32: 32 sensors
Total samples: 254
Class 1 samples: 124
Class 2 samples: 130
Train-Test Split:
Training samples: 228 (111 from class 1, 117 from class 2)
Testing samples: 26 (13 from class 1, 13 from class 2)
Training observations: 228
Testing observations: 26
Fold 1: 47 samples (23 from class 1, 24 from class 2)
Fold 2: 46 samples (22 from class 1, 24 from class 2)
Fold 3: 45 samples (22 from class 1, 23 from class 2)
Fold 4: 45 samples (22 from class 1, 23 from class 2)
Fold 5: 45 samples (22 from class 1, 23 from class 2)
Training optimizable ensemble model...
|==================================================================================================================================================|
| Iter | Eval   | Objective   | Objective   | BestSoFar   | BestSoFar   |       Method | NumLearningC-|    LearnRate |  MinLeafSize | MaxNumSplits |
|      | result |             | runtime     | (observed)  | (estim.)    |              | ycles        |              |              |              |
|==================================================================================================================================================|
|    1 | Best   |     0.46053 |     0.53835 |     0.46053 |     0.46053 |   LogitBoost |           28 |      0.15141 |           31 |            5 |
|    2 | Best   |      0.4386 |      5.2995 |      0.4386 |     0.44073 |  GentleBoost |          368 |    0.0049912 |           15 |            1 |
|    3 | Accept |     0.54825 |      1.4557 |      0.4386 |      0.4386 |     RUSBoost |           64 |     0.021471 |           65 |          171 |
|    4 | Best   |     0.42982 |     0.47557 |     0.42982 |     0.42996 |   AdaBoostM1 |           19 |    0.0015883 |            2 |           70 |
|    5 | Best   |     0.42982 |     0.73732 |     0.42982 |     0.42983 |   AdaBoostM1 |           47 |      0.56429 |            3 |            1 |
|    6 | Accept |     0.47368 |     0.31847 |     0.42982 |     0.42983 |          Bag |           13 |            - |           17 |            2 |
|    7 | Accept |     0.48684 |       1.804 |     0.42982 |     0.42981 |   AdaBoostM1 |          139 |     0.013956 |          110 |          221 |
|    8 | Best   |     0.37719 |     0.30636 |     0.37719 |     0.37721 |  GentleBoost |           10 |      0.10106 |            1 |          190 |
|    9 | Accept |     0.42105 |      4.3884 |     0.37719 |     0.37721 |  GentleBoost |          296 |    0.0015623 |            2 |            1 |
|   10 | Accept |     0.40351 |     0.29871 |     0.37719 |     0.37722 |  GentleBoost |           10 |     0.093547 |            4 |          102 |
|   11 | Accept |     0.44737 |      9.3403 |     0.37719 |     0.37722 |   LogitBoost |          496 |     0.001766 |            1 |           15 |
|   12 | Accept |     0.40789 |     0.24015 |     0.37719 |     0.37723 |  GentleBoost |           10 |    0.0041699 |            1 |            2 |
|   13 | Accept |     0.38596 |      2.0892 |     0.37719 |     0.37959 |  GentleBoost |           92 |     0.053809 |            1 |          216 |
|   14 | Accept |     0.39035 |      1.4188 |     0.37719 |     0.38428 |  GentleBoost |           61 |      0.99704 |            1 |          164 |
|   15 | Accept |     0.40789 |     0.33027 |     0.37719 |     0.39169 |  GentleBoost |           11 |     0.086714 |            1 |          196 |
|   16 | Accept |     0.52632 |     0.53524 |     0.37719 |     0.39177 |     RUSBoost |           21 |    0.0016186 |            1 |            1 |
|   17 | Accept |     0.37719 |      7.2372 |     0.37719 |      0.3914 |          Bag |          334 |            - |            1 |          226 |
|   18 | Accept |     0.37719 |      2.7675 |     0.37719 |     0.37967 |          Bag |          125 |            - |            1 |          210 |
|   19 | Accept |     0.46491 |      8.4546 |     0.37719 |     0.37934 |          Bag |          450 |            - |            1 |            1 |
|   20 | Accept |     0.40789 |     0.51709 |     0.37719 |     0.38576 |          Bag |           21 |            - |            1 |          220 |
|==================================================================================================================================================|
| Iter | Eval   | Objective   | Objective   | BestSoFar   | BestSoFar   |       Method | NumLearningC-|    LearnRate |  MinLeafSize | MaxNumSplits |
|      | result |             | runtime     | (observed)  | (estim.)    |              | ycles        |              |              |              |
|==================================================================================================================================================|
|   21 | Best   |     0.37281 |      9.1502 |     0.37281 |     0.37832 |          Bag |          426 |            - |            2 |          211 |
|   22 | Accept |     0.43421 |      9.4167 |     0.37281 |     0.37948 |          Bag |          476 |            - |           34 |          214 |
|   23 | Accept |     0.38158 |      7.7578 |     0.37281 |     0.37948 |          Bag |          356 |            - |            1 |          201 |
|   24 | Best   |     0.35526 |      8.5289 |     0.35526 |     0.37402 |          Bag |          393 |            - |            1 |          209 |
|   25 | Accept |     0.59649 |      6.4245 |     0.35526 |     0.37267 |   LogitBoost |          488 |    0.0086181 |          113 |          209 |
|   26 | Accept |     0.36842 |      10.639 |     0.35526 |     0.37183 |          Bag |          490 |            - |            1 |           66 |
|   27 | Best   |     0.35088 |      10.776 |     0.35088 |     0.36549 |          Bag |          496 |            - |            1 |          202 |
|   28 | Accept |     0.37281 |      10.078 |     0.35088 |     0.36579 |          Bag |          464 |            - |            1 |          103 |
|   29 | Accept |     0.56579 |      0.2608 |     0.35088 |     0.36596 |   LogitBoost |           12 |    0.0031103 |            1 |            1 |
|   30 | Accept |     0.36404 |      9.6106 |     0.35088 |     0.36597 |  GentleBoost |          493 |    0.0093854 |            1 |           19 |

__________________________________________________________
Optimization completed.
MaxObjectiveEvaluations of 30 reached.
Total function evaluations: 30
Total elapsed time: 135.6393 seconds
Total objective function evaluation time: 131.1956

Best observed feasible point:
    Method    NumLearningCycles    LearnRate    MinLeafSize    MaxNumSplits
    ______    _________________    _________    ___________    ____________

     Bag             496              NaN            1             202     

Observed objective function value = 0.35088
Estimated objective function value = 0.36597
Function evaluation time = 10.7761

Best estimated feasible point (according to models):
    Method    NumLearningCycles    LearnRate    MinLeafSize    MaxNumSplits
    ______    _________________    _________    ___________    ____________

     Bag             496              NaN            1             202     

Estimated objective function value = 0.36597
Estimated function evaluation time = 10.878

Training completed in 137.7638 seconds
Selected method: Bag
Number of learning cycles: 496
Training cross-validated ensemble model with best hyperparameters...
=== VALIDATION PERFORMANCE (5-fold CV, 1 sensors) ===
Observation-level validation metrics:
Accuracy: 0.55263
Sensitivity: 0.54054
Specificity: 0.5641
Precision: 0.54054
F1 Score: 0.54054
Observation-level validation confusion matrix:
    60    51
    51    66

Sample-level validation metrics:
Accuracy: 0.55263
Sensitivity: 0.54054
Specificity: 0.5641
Precision: 0.54054
F1 Score: 0.54054
Sample-level validation confusion matrix:
    60    51
    51    66

=== TEST PERFORMANCE (10% held-out data, 1 sensors) ===
Observation-level test metrics:
Accuracy: 0.61538
Sensitivity: 0.61538
Specificity: 0.61538
Precision: 0.61538
F1 Score: 0.61538
Observation-level test confusion matrix:
     8     5
     5     8

Sample-level test metrics:
Accuracy: 0.61538
Sensitivity: 0.61538
Specificity: 0.61538
Precision: 0.61538
F1 Score: 0.61538
Sample-level test confusion matrix:
     8     5
     5     8
