# Supplementary material for: Adaptive Machine Learning for Electronic Nose‐Based Forensic VOC Classification
Source: Adv Sci (Weinh). 2025 Jun 24;12(36):e04657. doi: 10.1002/advs.202504657 (PMC12463043; doi:10.1002/advs.202504657)
Supplement: Supplementary file 3 — Supporting Information [file ADVS-12-e04657-s002.zip › CASEIII_CA4_output.txt]

Processing sensor combination 1/32: 1   2   3   4   5   6   7   8   9  10  11  12  13  14  15  16  17  18  19  20  21  22  23  24  25  26  27  28  29  30  31  32 sensors
Total samples: 111
Class 1 samples: 34
Class 2 samples: 77
Train-Test Split:
Training samples: 99 (30 from class 1, 69 from class 2)
Testing samples: 12 (4 from class 1, 8 from class 2)
Training observations: 3168
Testing observations: 384
Fold 1: 20 samples (6 from class 1, 14 from class 2)
Fold 2: 20 samples (6 from class 1, 14 from class 2)
Fold 3: 20 samples (6 from class 1, 14 from class 2)
Fold 4: 20 samples (6 from class 1, 14 from class 2)
Fold 5: 19 samples (6 from class 1, 13 from class 2)
Training optimizable ensemble model...
|==================================================================================================================================================|
| Iter | Eval   | Objective   | Objective   | BestSoFar   | BestSoFar   |       Method | NumLearningC-|    LearnRate |  MinLeafSize | MaxNumSplits |
|      | result |             | runtime     | (observed)  | (estim.)    |              | ycles        |              |              |              |
|==================================================================================================================================================|
|    1 | Best   |     0.30145 |      24.589 |     0.30145 |     0.30145 |          Bag |          430 |            - |           62 |           10 |
|    2 | Best   |     0.26073 |      2.2693 |     0.26073 |     0.26377 |  GentleBoost |           12 |    0.0020869 |            5 |           28 |
|    3 | Accept |     0.44602 |      1.2519 |     0.26073 |     0.26079 |     RUSBoost |           16 |     0.015676 |          203 |            1 |
|    4 | Accept |     0.27746 |      66.163 |     0.26073 |     0.26084 |   AdaBoostM1 |          307 |    0.0019958 |           57 |         1777 |
|    5 | Accept |     0.26831 |      3.7318 |     0.26073 |     0.26093 |  GentleBoost |           20 |     0.013932 |          130 |           10 |
|    6 | Best   |     0.19855 |      47.076 |     0.19855 |     0.19858 |  GentleBoost |          173 |    0.0023213 |            2 |         3145 |
|    7 | Accept |     0.22159 |      70.519 |     0.19855 |     0.19858 |   LogitBoost |          487 |     0.025761 |           68 |         3032 |
|    8 | Accept |     0.29609 |     0.51908 |     0.19855 |     0.19857 |   LogitBoost |           10 |    0.0012558 |            9 |            1 |
|    9 | Accept |     0.29198 |      15.258 |     0.19855 |     0.19857 |  GentleBoost |          473 |    0.0027586 |          833 |         3109 |
|   10 | Accept |     0.20044 |      123.33 |     0.19855 |     0.19858 |  GentleBoost |          486 |     0.089346 |            1 |          276 |
|   11 | Accept |     0.30303 |      9.9031 |     0.19855 |     0.19857 |   LogitBoost |          495 |    0.0017736 |         1574 |           39 |
|   12 | Accept |     0.19981 |       50.56 |     0.19855 |     0.19857 |  GentleBoost |          500 |     0.018525 |            5 |           19 |
|   13 | Accept |     0.25284 |      134.14 |     0.19855 |     0.19858 |   LogitBoost |          484 |    0.0024687 |            3 |          298 |
|   14 | Accept |     0.27146 |      12.314 |     0.19855 |     0.19994 |  GentleBoost |          369 |     0.036368 |            2 |            1 |
|   15 | Best   |     0.18782 |      119.77 |     0.18782 |     0.18781 |  GentleBoost |          471 |      0.25328 |            7 |          546 |
|   16 | Best   |     0.18718 |      110.69 |     0.18718 |     0.18712 |  GentleBoost |          468 |      0.41819 |            5 |          228 |
|   17 | Best   |     0.18561 |      97.011 |     0.18561 |     0.18565 |  GentleBoost |          489 |    0.0090072 |           16 |           99 |
|   18 | Accept |     0.29514 |      2.3043 |     0.18561 |     0.18564 |   LogitBoost |           11 |      0.01201 |           19 |         2870 |
|   19 | Accept |     0.29609 |     0.66388 |     0.18561 |     0.18564 |   AdaBoostM1 |           12 |    0.0051378 |            2 |            1 |
|   20 | Accept |     0.18624 |        57.3 |     0.18561 |     0.18563 |  GentleBoost |          245 |    0.0048997 |           10 |          238 |
|==================================================================================================================================================|
| Iter | Eval   | Objective   | Objective   | BestSoFar   | BestSoFar   |       Method | NumLearningC-|    LearnRate |  MinLeafSize | MaxNumSplits |
|      | result |             | runtime     | (observed)  | (estim.)    |              | ycles        |              |              |              |
|==================================================================================================================================================|
|   21 | Accept |     0.30303 |      9.2483 |     0.18561 |     0.18562 |   AdaBoostM1 |          450 |     0.054787 |         1488 |            2 |
|   22 | Accept |     0.18718 |      98.646 |     0.18561 |     0.18563 |  GentleBoost |          454 |    0.0011711 |            5 |          197 |
|   23 | Accept |     0.19129 |      115.42 |     0.18561 |     0.18718 |  GentleBoost |          497 |     0.075461 |           11 |          160 |
|   24 | Best   |     0.18371 |      54.911 |     0.18371 |     0.18479 |  GentleBoost |          237 |      0.21979 |            7 |          170 |
|   25 | Accept |     0.19476 |      57.788 |     0.18371 |     0.18663 |  GentleBoost |          220 |     0.082507 |            5 |          323 |
|   26 | Accept |     0.18497 |        74.5 |     0.18371 |      0.1855 |  GentleBoost |          364 |      0.37679 |           10 |          129 |
|   27 | Accept |      0.1875 |      47.541 |     0.18371 |     0.18554 |  GentleBoost |          286 |     0.040653 |           13 |           70 |
|   28 | Accept |     0.20581 |      129.13 |     0.18371 |      0.1854 |     RUSBoost |          432 |     0.071653 |            1 |         2429 |
|   29 | Accept |     0.27778 |      6.6161 |     0.18371 |     0.18534 |     RUSBoost |           25 |    0.0013352 |            1 |         2921 |
|   30 | Accept |     0.24179 |      126.69 |     0.18371 |     0.18536 |     RUSBoost |          499 |       0.0168 |            9 |         3035 |

__________________________________________________________
Optimization completed.
MaxObjectiveEvaluations of 30 reached.
Total function evaluations: 30
Total elapsed time: 1680.2342 seconds
Total objective function evaluation time: 1669.8506

Best observed feasible point:
      Method       NumLearningCycles    LearnRate    MinLeafSize    MaxNumSplits
    ___________    _________________    _________    ___________    ____________

    GentleBoost           237            0.21979          7             170     

Observed objective function value = 0.18371
Estimated objective function value = 0.18738
Function evaluation time = 54.9108

Best estimated feasible point (according to models):
      Method       NumLearningCycles    LearnRate    MinLeafSize    MaxNumSplits
    ___________    _________________    _________    ___________    ____________

    GentleBoost           364            0.37679         10             129     

Estimated objective function value = 0.18536
Estimated function evaluation time = 74.5295

Training completed in 1699.166 seconds
Selected method: GentleBoost
Number of learning cycles: 364
Training cross-validated ensemble model with best hyperparameters...
=== VALIDATION PERFORMANCE (5-fold CV, 32 sensors) ===
Observation-level validation metrics:
Accuracy: 0.81155
Sensitivity: 0.55833
Specificity: 0.92165
Precision: 0.75599
F1 Score: 0.6423
Observation-level validation confusion matrix:
         536         424
         173        2035

Sample-level validation metrics:
Accuracy: 0.85859
Sensitivity: 0.53333
Specificity: 1
Precision: 1
F1 Score: 0.69565
Sample-level validation confusion matrix:
    16    14
     0    69

=== TEST PERFORMANCE (10% held-out data, 32 sensors) ===
Observation-level test metrics:
Accuracy: 0.71615
Sensitivity: 0.19531
Specificity: 0.97656
Precision: 0.80645
F1 Score: 0.31447
Observation-level test confusion matrix:
    25   103
     6   250

Sample-level test metrics:
Accuracy: 0.66667
Sensitivity: 0
Specificity: 1
Precision: NaN
F1 Score: NaN
Sample-level test confusion matrix:
     0     4
     0     8

Processing sensor combination 2/32: 1   2   3   4   5   6   7   8   9  10  11  12  13  14  15  16  17  18  19  20  21  22  23  24  26  27  28  29  30  31  32 sensors
Total samples: 111
Class 1 samples: 34
Class 2 samples: 77
Train-Test Split:
Training samples: 99 (30 from class 1, 69 from class 2)
Testing samples: 12 (4 from class 1, 8 from class 2)
Training observations: 3069
Testing observations: 372
Fold 1: 20 samples (6 from class 1, 14 from class 2)
Fold 2: 20 samples (6 from class 1, 14 from class 2)
Fold 3: 20 samples (6 from class 1, 14 from class 2)
Fold 4: 20 samples (6 from class 1, 14 from class 2)
Fold 5: 19 samples (6 from class 1, 13 from class 2)
Training optimizable ensemble model...
|==================================================================================================================================================|
| Iter | Eval   | Objective   | Objective   | BestSoFar   | BestSoFar   |       Method | NumLearningC-|    LearnRate |  MinLeafSize | MaxNumSplits |
|      | result |             | runtime     | (observed)  | (estim.)    |              | ycles        |              |              |              |
|==================================================================================================================================================|
|    1 | Best   |     0.29717 |      7.7347 |     0.29717 |     0.29717 |   AdaBoostM1 |          158 |     0.075651 |          635 |           12 |
|    2 | Accept |     0.29717 |     0.79471 |     0.29717 |     0.29717 |          Bag |           17 |            - |            9 |            5 |
|    3 | Best   |     0.27338 |      16.715 |     0.27338 |       0.275 |     RUSBoost |           71 |    0.0010638 |            3 |          238 |
|    4 | Best   |     0.24536 |      29.342 |     0.24536 |     0.24777 |          Bag |          458 |            - |           18 |         1368 |
|    5 | Accept |     0.25676 |      26.948 |     0.24536 |     0.24833 |          Bag |          454 |            - |           22 |         1832 |
|    6 | Accept |     0.27794 |      25.525 |     0.24536 |     0.24745 |          Bag |          468 |            - |           39 |          946 |
|    7 | Accept |     0.29847 |      16.171 |     0.24536 |     0.24722 |          Bag |          438 |            - |           13 |            2 |
|    8 | Accept |     0.24992 |      1.6008 |     0.24536 |     0.24732 |          Bag |           23 |            - |           13 |         1358 |
|    9 | Best   |     0.24471 |      26.573 |     0.24471 |     0.24471 |          Bag |          444 |            - |           16 |          684 |
|   10 | Accept |     0.25415 |      4.9113 |     0.24471 |     0.24964 |          Bag |           81 |            - |           16 |         1447 |
|   11 | Accept |     0.25122 |      2.5946 |     0.24471 |     0.24712 |          Bag |           30 |            - |           16 |          559 |
|   12 | Best   |      0.2421 |      26.942 |      0.2421 |     0.24292 |          Bag |          425 |            - |           13 |          731 |
|   13 | Best   |     0.23917 |      26.603 |     0.23917 |     0.24136 |          Bag |          387 |            - |           11 |          775 |
|   14 | Best   |      0.2346 |      38.504 |      0.2346 |     0.23538 |          Bag |          453 |            - |            7 |         1364 |
|   15 | Best   |     0.23167 |      26.305 |     0.23167 |     0.23232 |          Bag |          333 |            - |            4 |         1571 |
|   16 | Best   |     0.23069 |      28.434 |     0.23069 |     0.23113 |          Bag |          393 |            - |            3 |          613 |
|   17 | Best   |     0.22483 |      39.547 |     0.22483 |     0.22522 |          Bag |          490 |            - |            1 |         1386 |
|   18 | Best   |     0.22092 |      16.692 |     0.22092 |     0.22174 |          Bag |          197 |            - |            1 |         2967 |
|   19 | Accept |     0.23688 |      1.8399 |     0.22092 |     0.22315 |          Bag |           15 |            - |            1 |         2986 |
|   20 | Accept |     0.39492 |      5.5878 |     0.22092 |     0.22351 |     RUSBoost |           41 |    0.0021425 |           20 |            9 |
|==================================================================================================================================================|
| Iter | Eval   | Objective   | Objective   | BestSoFar   | BestSoFar   |       Method | NumLearningC-|    LearnRate |  MinLeafSize | MaxNumSplits |
|      | result |             | runtime     | (observed)  | (estim.)    |              | ycles        |              |              |              |
|==================================================================================================================================================|
|   21 | Accept |     0.38123 |      8.6166 |     0.22092 |     0.22325 |     RUSBoost |           69 |    0.0011569 |           42 |            9 |
|   22 | Best   |       0.203 |      34.129 |       0.203 |     0.20312 |   AdaBoostM1 |           94 |      0.93484 |            5 |          222 |
|   23 | Accept |     0.22418 |       16.62 |       0.203 |     0.20315 |   AdaBoostM1 |           40 |      0.83053 |            1 |         2978 |
|   24 | Accept |     0.27273 |      6.2478 |       0.203 |     0.20327 |   AdaBoostM1 |           73 |      0.84739 |            2 |            3 |
|   25 | Accept |      0.2118 |      19.297 |       0.203 |     0.20335 |   AdaBoostM1 |           60 |      0.81371 |           10 |         2977 |
|   26 | Accept |     0.20365 |      62.193 |       0.203 |     0.20303 |   AdaBoostM1 |          156 |      0.43626 |            5 |          364 |
|   27 | Accept |     0.27892 |      3.0967 |       0.203 |     0.20314 |   AdaBoostM1 |           11 |     0.020145 |           15 |          270 |
|   28 | Best   |     0.19974 |      151.44 |     0.19974 |     0.19986 |   AdaBoostM1 |          420 |      0.99713 |            5 |         1286 |
|   29 | Accept |     0.22678 |      9.6591 |     0.19974 |     0.19989 |   AdaBoostM1 |           26 |      0.95452 |            3 |          609 |
|   30 | Best   |     0.18833 |      127.47 |     0.18833 |      0.1884 |   AdaBoostM1 |          456 |      0.91919 |           11 |          109 |

__________________________________________________________
Optimization completed.
MaxObjectiveEvaluations of 30 reached.
Total function evaluations: 30
Total elapsed time: 813.4084 seconds
Total objective function evaluation time: 808.1366

Best observed feasible point:
      Method      NumLearningCycles    LearnRate    MinLeafSize    MaxNumSplits
    __________    _________________    _________    ___________    ____________

    AdaBoostM1           456            0.91919         11             109     

Observed objective function value = 0.18833
Estimated objective function value = 0.1884
Function evaluation time = 127.4669

Best estimated feasible point (according to models):
      Method      NumLearningCycles    LearnRate    MinLeafSize    MaxNumSplits
    __________    _________________    _________    ___________    ____________

    AdaBoostM1           456            0.91919         11             109     

Estimated objective function value = 0.1884
Estimated function evaluation time = 124.5075

Training completed in 841.3362 seconds
Selected method: AdaBoostM1
Number of learning cycles: 456
Training cross-validated ensemble model with best hyperparameters...
=== VALIDATION PERFORMANCE (5-fold CV, 31 sensors) ===
Observation-level validation metrics:
Accuracy: 0.79765
Sensitivity: 0.53763
Specificity: 0.91071
Precision: 0.72359
F1 Score: 0.6169
Observation-level validation confusion matrix:
         500         430
         191        1948

Sample-level validation metrics:
Accuracy: 0.85859
Sensitivity: 0.53333
Specificity: 1
Precision: 1
F1 Score: 0.69565
Sample-level validation confusion matrix:
    16    14
     0    69

=== TEST PERFORMANCE (10% held-out data, 31 sensors) ===
Observation-level test metrics:
Accuracy: 0.71505
Sensitivity: 0.20968
Specificity: 0.96774
Precision: 0.76471
F1 Score: 0.32911
Observation-level test confusion matrix:
    26    98
     8   240

Sample-level test metrics:
Accuracy: 0.66667
Sensitivity: 0
Specificity: 1
Precision: NaN
F1 Score: NaN
Sample-level test confusion matrix:
     0     4
     0     8

Processing sensor combination 3/32: 1   2   3   4   5   6   7   8   9  10  11  12  13  14  15  16  18  19  20  21  22  23  24  26  27  28  29  30  31  32 sensors
Total samples: 111
Class 1 samples: 34
Class 2 samples: 77
Train-Test Split:
Training samples: 99 (30 from class 1, 69 from class 2)
Testing samples: 12 (4 from class 1, 8 from class 2)
Training observations: 2970
Testing observations: 360
Fold 1: 20 samples (6 from class 1, 14 from class 2)
Fold 2: 20 samples (6 from class 1, 14 from class 2)
Fold 3: 20 samples (6 from class 1, 14 from class 2)
Fold 4: 20 samples (6 from class 1, 14 from class 2)
Fold 5: 19 samples (6 from class 1, 13 from class 2)
Training optimizable ensemble model...
|==================================================================================================================================================|
| Iter | Eval   | Objective   | Objective   | BestSoFar   | BestSoFar   |       Method | NumLearningC-|    LearnRate |  MinLeafSize | MaxNumSplits |
|      | result |             | runtime     | (observed)  | (estim.)    |              | ycles        |              |              |              |
|==================================================================================================================================================|
|    1 | Best   |     0.25825 |      1.5092 |     0.25825 |     0.25825 |  GentleBoost |           18 |      0.19933 |            2 |           12 |
|    2 | Accept |     0.30303 |      8.4768 |     0.25825 |     0.26127 |          Bag |          237 |            - |          358 |         2435 |
|    3 | Best   |     0.22492 |      20.147 |     0.22492 |     0.22543 |  GentleBoost |          238 |       0.6847 |          184 |           30 |
|    4 | Accept |     0.25522 |      26.466 |     0.22492 |     0.22717 |   AdaBoostM1 |          144 |     0.015712 |           71 |          912 |
|    5 | Accept |     0.30135 |       10.82 |     0.22492 |     0.23532 |  GentleBoost |          346 |      0.97961 |          928 |           13 |
|    6 | Accept |     0.23906 |      13.883 |     0.22492 |     0.22767 |  GentleBoost |          137 |       0.2623 |          184 |           75 |
|    7 | Accept |     0.26465 |       11.18 |     0.22492 |     0.22493 |  GentleBoost |          272 |      0.39048 |          185 |            1 |
|    8 | Accept |     0.26296 |      1.6765 |     0.22492 |     0.22493 |  GentleBoost |           18 |      0.19203 |          184 |            9 |
|    9 | Accept |     0.24646 |      24.066 |     0.22492 |     0.22493 |  GentleBoost |          424 |     0.027294 |          184 |            3 |
|   10 | Best   |     0.21448 |      40.237 |     0.21448 |     0.21449 |  GentleBoost |          462 |     0.030001 |          168 |           23 |
|   11 | Accept |     0.21717 |      48.095 |     0.21448 |      0.2145 |  GentleBoost |          469 |    0.0033622 |          126 |           27 |
|   12 | Best   |     0.21246 |      48.263 |     0.21246 |     0.21247 |  GentleBoost |          495 |     0.034898 |           96 |          228 |
|   13 | Accept |     0.21515 |      40.167 |     0.21246 |     0.21247 |  GentleBoost |          400 |     0.032211 |          144 |          500 |
|   14 | Best   |     0.20101 |      45.749 |     0.20101 |     0.20102 |  GentleBoost |          376 |      0.02522 |           60 |         2908 |
|   15 | Best   |     0.18956 |       67.28 |     0.18956 |     0.18957 |  GentleBoost |          428 |    0.0022364 |           32 |         1786 |
|   16 | Accept |     0.19226 |      29.945 |     0.18956 |     0.18957 |  GentleBoost |          169 |    0.0057506 |           20 |         2896 |
|   17 | Best   |      0.1862 |        93.6 |      0.1862 |      0.1862 |  GentleBoost |          492 |      0.21657 |           19 |         2048 |
|   18 | Accept |     0.19024 |      81.636 |      0.1862 |      0.1862 |  GentleBoost |          437 |      0.99666 |           17 |          365 |
|   19 | Accept |     0.18754 |      107.45 |      0.1862 |     0.18567 |  GentleBoost |          477 |    0.0081421 |            7 |         2704 |
|   20 | Best   |     0.18552 |      88.259 |     0.18552 |     0.18552 |  GentleBoost |          426 |      0.33894 |           12 |         2888 |
|==================================================================================================================================================|
| Iter | Eval   | Objective   | Objective   | BestSoFar   | BestSoFar   |       Method | NumLearningC-|    LearnRate |  MinLeafSize | MaxNumSplits |
|      | result |             | runtime     | (observed)  | (estim.)    |              | ycles        |              |              |              |
|==================================================================================================================================================|
|   21 | Accept |     0.18721 |      107.24 |     0.18552 |     0.18552 |  GentleBoost |          493 |     0.038263 |            9 |          793 |
|   22 | Accept |      0.1899 |      53.478 |     0.18552 |     0.18553 |  GentleBoost |          238 |    0.0036084 |            9 |         1576 |
|   23 | Accept |     0.20202 |      143.02 |     0.18552 |     0.18554 |  GentleBoost |          500 |    0.0025514 |            1 |         2089 |
|   24 | Accept |     0.19529 |      103.21 |     0.18552 |     0.18555 |  GentleBoost |          497 |     0.013555 |            2 |          177 |
|   25 | Accept |     0.19091 |      125.84 |     0.18552 |     0.18555 |  GentleBoost |          464 |    0.0011434 |            3 |          780 |
|   26 | Accept |     0.19125 |      41.869 |     0.18552 |     0.18555 |  GentleBoost |          465 |     0.065152 |            5 |           21 |
|   27 | Accept |     0.18923 |      97.413 |     0.18552 |     0.18555 |  GentleBoost |          469 |     0.001196 |            5 |          182 |
|   28 | Accept |     0.26431 |      16.112 |     0.18552 |     0.18555 |  GentleBoost |          484 |      0.30965 |            2 |            1 |
|   29 | Accept |     0.19158 |      60.989 |     0.18552 |     0.18555 |  GentleBoost |          467 |      0.01873 |            9 |           45 |
|   30 | Accept |     0.20034 |      22.115 |     0.18552 |     0.18556 |  GentleBoost |           87 |      0.03019 |            2 |         2869 |

__________________________________________________________
Optimization completed.
MaxObjectiveEvaluations of 30 reached.
Total function evaluations: 30
Total elapsed time: 1585.1211 seconds
Total objective function evaluation time: 1580.1888

Best observed feasible point:
      Method       NumLearningCycles    LearnRate    MinLeafSize    MaxNumSplits
    ___________    _________________    _________    ___________    ____________

    GentleBoost           426            0.33894         12             2888    

Observed objective function value = 0.18552
Estimated objective function value = 0.18556
Function evaluation time = 88.2592

Best estimated feasible point (according to models):
      Method       NumLearningCycles    LearnRate    MinLeafSize    MaxNumSplits
    ___________    _________________    _________    ___________    ____________

    GentleBoost           426            0.33894         12             2888    

Estimated objective function value = 0.18556
Estimated function evaluation time = 88.6991

Training completed in 1607.8904 seconds
Selected method: GentleBoost
Number of learning cycles: 426
Training cross-validated ensemble model with best hyperparameters...
=== VALIDATION PERFORMANCE (5-fold CV, 30 sensors) ===
Observation-level validation metrics:
Accuracy: 0.80808
Sensitivity: 0.56222
Specificity: 0.91498
Precision: 0.74194
F1 Score: 0.6397
Observation-level validation confusion matrix:
         506         394
         176        1894

Sample-level validation metrics:
Accuracy: 0.87879
Sensitivity: 0.6
Specificity: 1
Precision: 1
F1 Score: 0.75
Sample-level validation confusion matrix:
    18    12
     0    69

=== TEST PERFORMANCE (10% held-out data, 30 sensors) ===
Observation-level test metrics:
Accuracy: 0.71944
Sensitivity: 0.19167
Specificity: 0.98333
Precision: 0.85185
F1 Score: 0.31293
Observation-level test confusion matrix:
    23    97
     4   236

Sample-level test metrics:
Accuracy: 0.66667
Sensitivity: 0
Specificity: 1
Precision: NaN
F1 Score: NaN
Sample-level test confusion matrix:
     0     4
     0     8

Processing sensor combination 4/32: 1   2   3   4   5   6   7   8  10  11  12  13  14  15  16  18  19  20  21  22  23  24  26  27  28  29  30  31  32 sensors
Total samples: 111
Class 1 samples: 34
Class 2 samples: 77
Train-Test Split:
Training samples: 99 (30 from class 1, 69 from class 2)
Testing samples: 12 (4 from class 1, 8 from class 2)
Training observations: 2871
Testing observations: 348
Fold 1: 20 samples (6 from class 1, 14 from class 2)
Fold 2: 20 samples (6 from class 1, 14 from class 2)
Fold 3: 20 samples (6 from class 1, 14 from class 2)
Fold 4: 20 samples (6 from class 1, 14 from class 2)
Fold 5: 19 samples (6 from class 1, 13 from class 2)
Training optimizable ensemble model...
|==================================================================================================================================================|
| Iter | Eval   | Objective   | Objective   | BestSoFar   | BestSoFar   |       Method | NumLearningC-|    LearnRate |  MinLeafSize | MaxNumSplits |
|      | result |             | runtime     | (observed)  | (estim.)    |              | ycles        |              |              |              |
|==================================================================================================================================================|
|    1 | Best   |     0.30303 |     0.75468 |     0.30303 |     0.30303 |          Bag |           20 |            - |          249 |            1 |
|    2 | Best   |     0.29746 |      1.8385 |     0.29746 |     0.29784 |   AdaBoostM1 |           14 |     0.051254 |            2 |            4 |
|    3 | Accept |     0.39847 |      23.636 |     0.29746 |     0.30115 |     RUSBoost |          357 |    0.0074422 |          181 |            5 |
|    4 | Best   |     0.27273 |      3.9524 |     0.27273 |     0.27559 |   LogitBoost |           75 |      0.80955 |          385 |            2 |
|    5 | Best   |     0.24556 |       6.225 |     0.24556 |      0.2475 |   LogitBoost |           82 |      0.44966 |          226 |            8 |
|    6 | Best   |     0.20794 |      20.916 |     0.20794 |     0.20797 |   LogitBoost |          108 |      0.20392 |           33 |           51 |
|    7 | Accept |     0.30303 |      6.1093 |     0.20794 |     0.20796 |   LogitBoost |          130 |     0.033725 |          540 |          549 |
|    8 | Accept |     0.27308 |      3.5191 |     0.20794 |     0.20796 |   LogitBoost |           68 |       0.3073 |            6 |            2 |
|    9 | Accept |     0.31174 |       3.761 |     0.20794 |     0.20796 |   LogitBoost |           38 |    0.0010066 |           88 |           32 |
|   10 | Best   |     0.19505 |      30.057 |     0.19505 |     0.19507 |   LogitBoost |          174 |      0.93041 |           34 |           63 |
|   11 | Accept |     0.23163 |      2.9326 |     0.19505 |     0.19508 |   LogitBoost |           20 |      0.97285 |           54 |          148 |
|   12 | Accept |     0.23372 |      3.8462 |     0.19505 |     0.19506 |   LogitBoost |           27 |      0.96573 |           16 |           38 |
|   13 | Accept |     0.19505 |      52.543 |     0.19505 |     0.19505 |   LogitBoost |          426 |      0.78189 |           68 |           20 |
|   14 | Accept |     0.28213 |      15.278 |     0.19505 |     0.19506 |   LogitBoost |          475 |      0.93068 |           39 |            1 |
|   15 | Accept |      0.1968 |      82.573 |     0.19505 |     0.19508 |   LogitBoost |          428 |       0.6921 |           26 |           57 |
|   16 | Accept |     0.19784 |       60.15 |     0.19505 |     0.19584 |   LogitBoost |          450 |      0.77239 |           63 |           46 |
|   17 | Best   |     0.19262 |      31.748 |     0.19262 |     0.19282 |   LogitBoost |          280 |      0.83331 |            2 |           34 |
|   18 | Accept |     0.19366 |      40.785 |     0.19262 |     0.19272 |   LogitBoost |          359 |      0.37913 |            1 |           33 |
|   19 | Accept |     0.20341 |      29.021 |     0.19262 |     0.19476 |   LogitBoost |          273 |      0.82363 |           91 |           34 |
|   20 | Best   |     0.18217 |      63.209 |     0.18217 |     0.18544 |   LogitBoost |          496 |      0.87589 |           15 |           32 |
|==================================================================================================================================================|
| Iter | Eval   | Objective   | Objective   | BestSoFar   | BestSoFar   |       Method | NumLearningC-|    LearnRate |  MinLeafSize | MaxNumSplits |
|      | result |             | runtime     | (observed)  | (estim.)    |              | ycles        |              |              |              |
|==================================================================================================================================================|
|   21 | Accept |      0.1961 |      52.175 |     0.18217 |     0.19095 |   LogitBoost |          456 |      0.41614 |            6 |           32 |
|   22 | Accept |      0.2062 |      67.258 |     0.18217 |     0.19235 |   LogitBoost |          467 |      0.80835 |            3 |           57 |
|   23 | Accept |     0.22257 |      31.493 |     0.18217 |     0.18399 |   LogitBoost |          427 |      0.86981 |          219 |           23 |
|   24 | Accept |     0.22257 |      26.967 |     0.18217 |     0.19092 |   LogitBoost |          375 |      0.57918 |            2 |            8 |
|   25 | Accept |     0.18774 |      26.504 |     0.18217 |     0.19121 |  GentleBoost |          247 |      0.56555 |            1 |           46 |
|   26 | Accept |     0.20794 |      14.699 |     0.18217 |     0.19646 |  GentleBoost |          136 |      0.84376 |           34 |           26 |
|   27 | Accept |     0.18669 |      76.884 |     0.18217 |     0.19659 |  GentleBoost |          378 |      0.22018 |            8 |          332 |
|   28 | Accept |     0.18669 |      64.822 |     0.18217 |     0.19618 |  GentleBoost |          469 |     0.018665 |            5 |           89 |
|   29 | Accept |     0.22396 |      2.8555 |     0.18217 |     0.19303 |  GentleBoost |           15 |     0.028932 |            1 |          196 |
|   30 | Accept |     0.19505 |      106.01 |     0.18217 |     0.19296 |  GentleBoost |          490 |      0.80042 |            1 |          204 |

__________________________________________________________
Optimization completed.
MaxObjectiveEvaluations of 30 reached.
Total function evaluations: 30
Total elapsed time: 957.2342 seconds
Total objective function evaluation time: 952.5245

Best observed feasible point:
      Method      NumLearningCycles    LearnRate    MinLeafSize    MaxNumSplits
    __________    _________________    _________    ___________    ____________

    LogitBoost           496            0.87589         15              32     

Observed objective function value = 0.18217
Estimated objective function value = 0.19296
Function evaluation time = 63.2093

Best estimated feasible point (according to models):
      Method      NumLearningCycles    LearnRate    MinLeafSize    MaxNumSplits
    __________    _________________    _________    ___________    ____________

    LogitBoost           496            0.87589         15              32     

Estimated objective function value = 0.19296
Estimated function evaluation time = 67.666

Training completed in 972.1956 seconds
Selected method: LogitBoost
Number of learning cycles: 496
Training cross-validated ensemble model with best hyperparameters...
=== VALIDATION PERFORMANCE (5-fold CV, 29 sensors) ===
Observation-level validation metrics:
Accuracy: 0.78196
Sensitivity: 0.39885
Specificity: 0.94853
Precision: 0.77111
F1 Score: 0.52576
Observation-level validation confusion matrix:
         347         523
         103        1898

Sample-level validation metrics:
Accuracy: 0.78788
Sensitivity: 0.3
Specificity: 1
Precision: 1
F1 Score: 0.46154
Sample-level validation confusion matrix:
     9    21
     0    69

=== TEST PERFORMANCE (10% held-out data, 29 sensors) ===
Observation-level test metrics:
Accuracy: 0.72414
Sensitivity: 0.21552
Specificity: 0.97845
Precision: 0.83333
F1 Score: 0.34247
Observation-level test confusion matrix:
    25    91
     5   227

Sample-level test metrics:
Accuracy: 0.66667
Sensitivity: 0
Specificity: 1
Precision: NaN
F1 Score: NaN
Sample-level test confusion matrix:
     0     4
     0     8

Processing sensor combination 5/32: 1   2   3   4   5   6   7   8  10  11  12  13  14  15  16  19  20  21  22  23  24  26  27  28  29  30  31  32 sensors
Total samples: 111
Class 1 samples: 34
Class 2 samples: 77
Train-Test Split:
Training samples: 99 (30 from class 1, 69 from class 2)
Testing samples: 12 (4 from class 1, 8 from class 2)
Training observations: 2772
Testing observations: 336
Fold 1: 20 samples (6 from class 1, 14 from class 2)
Fold 2: 20 samples (6 from class 1, 14 from class 2)
Fold 3: 20 samples (6 from class 1, 14 from class 2)
Fold 4: 20 samples (6 from class 1, 14 from class 2)
Fold 5: 19 samples (6 from class 1, 13 from class 2)
Training optimizable ensemble model...
|==================================================================================================================================================|
| Iter | Eval   | Objective   | Objective   | BestSoFar   | BestSoFar   |       Method | NumLearningC-|    LearnRate |  MinLeafSize | MaxNumSplits |
|      | result |             | runtime     | (observed)  | (estim.)    |              | ycles        |              |              |              |
|==================================================================================================================================================|
|    1 | Best   |     0.30303 |      5.9486 |     0.30303 |     0.30303 |          Bag |          171 |            - |          154 |            2 |
|    2 | Accept |     0.38023 |       2.569 |     0.30303 |      0.3061 |     RUSBoost |           31 |    0.0014578 |          107 |           75 |
|    3 | Best   |     0.21032 |      37.727 |     0.21032 |     0.21741 |  GentleBoost |          368 |      0.40321 |          106 |          608 |
|    4 | Accept |     0.29834 |      2.7353 |     0.21032 |     0.21637 |   AdaBoostM1 |           38 |      0.01477 |            1 |            3 |
|    5 | Best   |     0.20418 |      27.344 |     0.20418 |     0.20428 |  GentleBoost |          266 |      0.35467 |          105 |          347 |
|    6 | Accept |     0.25469 |       3.754 |     0.20418 |     0.20425 |  GentleBoost |           36 |      0.12173 |          107 |           32 |
|    7 | Best   |      0.1912 |      41.042 |      0.1912 |     0.19126 |  GentleBoost |          360 |      0.26738 |            1 |           59 |
|    8 | Best   |     0.18687 |      84.516 |     0.18687 |     0.18691 |  GentleBoost |          491 |      0.22273 |           22 |          781 |
|    9 | Accept |     0.24856 |      16.619 |     0.18687 |      0.1869 |  GentleBoost |          482 |      0.16849 |           13 |            1 |
|   10 | Accept |     0.21753 |      2.5412 |     0.18687 |     0.18978 |  GentleBoost |           11 |        0.255 |            1 |         2505 |
|   11 | Accept |     0.20094 |      114.76 |     0.18687 |     0.19091 |  GentleBoost |          437 |    0.0011498 |            1 |         2682 |
|   12 | Accept |     0.20202 |      113.77 |     0.18687 |     0.19116 |  GentleBoost |          464 |      0.65997 |            1 |          721 |
|   13 | Accept |     0.18975 |      102.45 |     0.18687 |     0.18933 |  GentleBoost |          482 |      0.49411 |            7 |          743 |
|   14 | Accept |     0.19048 |      105.88 |     0.18687 |     0.18952 |  GentleBoost |          467 |     0.080492 |            7 |          326 |
|   15 | Accept |     0.18759 |      83.891 |     0.18687 |     0.18873 |  GentleBoost |          491 |      0.13571 |           21 |         2749 |
|   16 | Best   |     0.18687 |      92.679 |     0.18687 |     0.18843 |  GentleBoost |          464 |    0.0043993 |           10 |         2377 |
|   17 | Accept |     0.19048 |      58.959 |     0.18687 |     0.18827 |  GentleBoost |          315 |    0.0013177 |           13 |         2504 |
|   18 | Best   |     0.18254 |      96.185 |     0.18254 |      0.1865 |  GentleBoost |          498 |      0.29397 |           15 |         2172 |
|   19 | Accept |     0.18615 |      82.593 |     0.18254 |     0.18624 |  GentleBoost |          480 |    0.0011817 |           23 |         2665 |
|   20 | Accept |     0.23773 |      225.33 |     0.18254 |     0.18621 |   LogitBoost |          486 |      0.31938 |            1 |         1463 |
|==================================================================================================================================================|
| Iter | Eval   | Objective   | Objective   | BestSoFar   | BestSoFar   |       Method | NumLearningC-|    LearnRate |  MinLeafSize | MaxNumSplits |
|      | result |             | runtime     | (observed)  | (estim.)    |              | ycles        |              |              |              |
|==================================================================================================================================================|
|   21 | Accept |     0.30303 |       15.21 |     0.18254 |     0.18621 |   LogitBoost |          497 |    0.0060811 |          959 |            3 |
|   22 | Accept |     0.18903 |      77.737 |     0.18254 |     0.18636 |  GentleBoost |          492 |      0.96686 |           26 |         2578 |
|   23 | Accept |     0.30303 |      3.7604 |     0.18254 |     0.18638 |   AdaBoostM1 |          186 |    0.0086908 |         1371 |         2338 |
|   24 | Accept |     0.19336 |      84.091 |     0.18254 |     0.18701 |  GentleBoost |          473 |     0.081792 |           13 |          887 |
|   25 | Accept |     0.23341 |      0.8568 |     0.18254 |     0.18696 |          Bag |           12 |            - |            1 |         2737 |
|   26 | Accept |     0.29509 |     0.43627 |     0.18254 |     0.18699 |   LogitBoost |           11 |    0.0011757 |            1 |            1 |
|   27 | Accept |     0.30303 |      12.243 |     0.18254 |       0.187 |          Bag |          452 |            - |         1358 |         2463 |
|   28 | Accept |     0.30303 |     0.37165 |     0.18254 |       0.187 |   LogitBoost |           11 |    0.0012214 |         1200 |         2465 |
|   29 | Accept |     0.45022 |      22.301 |     0.18254 |       0.187 |     RUSBoost |          493 |      0.17426 |            1 |            1 |
|   30 | Accept |     0.30303 |     0.41533 |     0.18254 |     0.18702 |   AdaBoostM1 |           17 |    0.0030933 |         1380 |            1 |

__________________________________________________________
Optimization completed.
MaxObjectiveEvaluations of 30 reached.
Total function evaluations: 30
Total elapsed time: 1524.4622 seconds
Total objective function evaluation time: 1518.7053

Best observed feasible point:
      Method       NumLearningCycles    LearnRate    MinLeafSize    MaxNumSplits
    ___________    _________________    _________    ___________    ____________

    GentleBoost           498            0.29397         15             2172    

Observed objective function value = 0.18254
Estimated objective function value = 0.18702
Function evaluation time = 96.1846

Best estimated feasible point (according to models):
      Method       NumLearningCycles    LearnRate    MinLeafSize    MaxNumSplits
    ___________    _________________    _________    ___________    ____________

    GentleBoost           498            0.29397         15             2172    

Estimated objective function value = 0.18702
Estimated function evaluation time = 92.9516

Training completed in 1547.5822 seconds
Selected method: GentleBoost
Number of learning cycles: 498
Training cross-validated ensemble model with best hyperparameters...
=== VALIDATION PERFORMANCE (5-fold CV, 28 sensors) ===
Observation-level validation metrics:
Accuracy: 0.80736
Sensitivity: 0.55476
Specificity: 0.91718
Precision: 0.74441
F1 Score: 0.63574
Observation-level validation confusion matrix:
         466         374
         160        1772

Sample-level validation metrics:
Accuracy: 0.85859
Sensitivity: 0.53333
Specificity: 1
Precision: 1
F1 Score: 0.69565
Sample-level validation confusion matrix:
    16    14
     0    69

=== TEST PERFORMANCE (10% held-out data, 28 sensors) ===
Observation-level test metrics:
Accuracy: 0.71726
Sensitivity: 0.19643
Specificity: 0.97768
Precision: 0.81481
F1 Score: 0.31655
Observation-level test confusion matrix:
    22    90
     5   219

Sample-level test metrics:
Accuracy: 0.66667
Sensitivity: 0
Specificity: 1
Precision: NaN
F1 Score: NaN
Sample-level test confusion matrix:
     0     4
     0     8

Processing sensor combination 6/32: 1   3   4   5   6   7   8  10  11  12  13  14  15  16  19  20  21  22  23  24  26  27  28  29  30  31  32 sensors
Total samples: 111
Class 1 samples: 34
Class 2 samples: 77
Train-Test Split:
Training samples: 99 (30 from class 1, 69 from class 2)
Testing samples: 12 (4 from class 1, 8 from class 2)
Training observations: 2673
Testing observations: 324
Fold 1: 20 samples (6 from class 1, 14 from class 2)
Fold 2: 20 samples (6 from class 1, 14 from class 2)
Fold 3: 20 samples (6 from class 1, 14 from class 2)
Fold 4: 20 samples (6 from class 1, 14 from class 2)
Fold 5: 19 samples (6 from class 1, 13 from class 2)
Training optimizable ensemble model...
|==================================================================================================================================================|
| Iter | Eval   | Objective   | Objective   | BestSoFar   | BestSoFar   |       Method | NumLearningC-|    LearnRate |  MinLeafSize | MaxNumSplits |
|      | result |             | runtime     | (observed)  | (estim.)    |              | ycles        |              |              |              |
|==================================================================================================================================================|
|    1 | Best   |     0.26113 |      52.993 |     0.26113 |     0.26113 |     RUSBoost |          279 |    0.0028281 |            6 |          522 |
|    2 | Best   |     0.19978 |      18.021 |     0.19978 |     0.20222 |  GentleBoost |          197 |    0.0088736 |           80 |         1871 |
|    3 | Accept |     0.45941 |      1.0361 |     0.19978 |     0.20808 |     RUSBoost |           23 |     0.018785 |            2 |            1 |
|    4 | Accept |      0.2832 |      3.1793 |     0.19978 |     0.20111 |   AdaBoostM1 |           11 |     0.016339 |            2 |         1410 |
|    5 | Accept |     0.30303 |     0.67118 |     0.19978 |     0.20739 |  GentleBoost |           32 |    0.0025907 |         1121 |         1339 |
|    6 | Accept |     0.22821 |        15.1 |     0.19978 |     0.19982 |  GentleBoost |          199 |      0.02312 |          164 |         2036 |
|    7 | Best   |     0.18481 |      21.466 |     0.18481 |     0.18481 |  GentleBoost |          108 |      0.33425 |            5 |         2530 |
|    8 | Best   |     0.17808 |      38.083 |     0.17808 |     0.17808 |  GentleBoost |          213 |    0.0077161 |            9 |          469 |
|    9 | Accept |     0.25926 |      1.4292 |     0.17808 |     0.17851 |  GentleBoost |           25 |    0.0048545 |            3 |            6 |
|   10 | Accept |     0.20277 |      15.487 |     0.17808 |     0.17822 |  GentleBoost |          240 |    0.0016799 |            1 |           10 |
|   11 | Best   |     0.17508 |      87.568 |     0.17508 |     0.17508 |  GentleBoost |          498 |      0.29397 |           13 |         2097 |
|   12 | Accept |     0.18668 |      48.066 |     0.17508 |     0.17519 |  GentleBoost |          323 |      0.49565 |            1 |          103 |
|   13 | Accept |     0.69697 |      15.442 |     0.17508 |     0.17515 |     RUSBoost |          485 |      0.47786 |         1317 |          399 |
|   14 | Accept |     0.21025 |      45.288 |     0.17508 |     0.17515 |   LogitBoost |          464 |      0.05118 |            1 |           20 |
|   15 | Accept |      0.3165 |     0.65529 |     0.17508 |     0.17514 |   LogitBoost |           10 |    0.0010261 |           97 |            5 |
|   16 | Accept |     0.29779 |     0.54494 |     0.17508 |     0.17514 |   LogitBoost |           10 |      0.99414 |          494 |          558 |
|   17 | Accept |     0.28732 |      20.599 |     0.17508 |     0.17514 |          Bag |          479 |            - |            1 |           13 |
|   18 | Accept |     0.17845 |      92.431 |     0.17508 |     0.17514 |   AdaBoostM1 |          427 |      0.98922 |           24 |          320 |
|   19 | Accept |     0.25365 |      1.7698 |     0.17508 |     0.17513 |   AdaBoostM1 |           10 |      0.91356 |            6 |           31 |
|   20 | Accept |     0.23008 |      39.977 |     0.17508 |     0.17514 |   AdaBoostM1 |          489 |      0.15006 |          260 |           80 |
|==================================================================================================================================================|
| Iter | Eval   | Objective   | Objective   | BestSoFar   | BestSoFar   |       Method | NumLearningC-|    LearnRate |  MinLeafSize | MaxNumSplits |
|      | result |             | runtime     | (observed)  | (estim.)    |              | ycles        |              |              |              |
|==================================================================================================================================================|
|   21 | Accept |     0.19379 |      113.72 |     0.17508 |     0.18057 |  GentleBoost |          494 |    0.0058387 |            1 |         1884 |
|   22 | Accept |     0.30303 |       9.355 |     0.17508 |     0.17507 |  GentleBoost |          486 |      0.92943 |         1318 |          677 |
|   23 | Accept |     0.22447 |      12.876 |     0.17508 |     0.17511 |   AdaBoostM1 |           78 |      0.68908 |           72 |         2670 |
|   24 | Accept |     0.18331 |       80.99 |     0.17508 |     0.17507 |  GentleBoost |          485 |    0.0011031 |           18 |          175 |
|   25 | Accept |     0.28732 |      9.1674 |     0.17508 |     0.17505 |   LogitBoost |           43 |    0.0077353 |            1 |         2637 |
|   26 | Accept |     0.30303 |     0.44406 |     0.17508 |     0.17513 |          Bag |           14 |            - |         1270 |          304 |
|   27 | Accept |     0.21362 |      56.519 |     0.17508 |     0.17512 |   AdaBoostM1 |          493 |      0.79236 |            1 |            8 |
|   28 | Accept |     0.18631 |      48.396 |     0.17508 |     0.17507 |   LogitBoost |          453 |      0.82641 |            1 |           27 |
|   29 | Accept |     0.20239 |      33.565 |     0.17508 |     0.17512 |   LogitBoost |          451 |      0.83762 |           34 |            8 |
|   30 | Accept |     0.18481 |      65.178 |     0.17508 |     0.17506 |  GentleBoost |          481 |     0.079014 |            4 |           89 |

__________________________________________________________
Optimization completed.
MaxObjectiveEvaluations of 30 reached.
Total function evaluations: 30
Total elapsed time: 954.764 seconds
Total objective function evaluation time: 950.0126

Best observed feasible point:
      Method       NumLearningCycles    LearnRate    MinLeafSize    MaxNumSplits
    ___________    _________________    _________    ___________    ____________

    GentleBoost           498            0.29397         13             2097    

Observed objective function value = 0.17508
Estimated objective function value = 0.17506
Function evaluation time = 87.5676

Best estimated feasible point (according to models):
      Method       NumLearningCycles    LearnRate    MinLeafSize    MaxNumSplits
    ___________    _________________    _________    ___________    ____________

    GentleBoost           498            0.29397         13             2097    

Estimated objective function value = 0.17506
Estimated function evaluation time = 89.5194

Training completed in 977.2181 seconds
Selected method: GentleBoost
Number of learning cycles: 498
Training cross-validated ensemble model with best hyperparameters...
=== VALIDATION PERFORMANCE (5-fold CV, 27 sensors) ===
Observation-level validation metrics:
Accuracy: 0.80845
Sensitivity: 0.5679
Specificity: 0.91304
Precision: 0.73955
F1 Score: 0.64246
Observation-level validation confusion matrix:
         460         350
         162        1701

Sample-level validation metrics:
Accuracy: 0.85859
Sensitivity: 0.53333
Specificity: 1
Precision: 1
F1 Score: 0.69565
Sample-level validation confusion matrix:
    16    14
     0    69

=== TEST PERFORMANCE (10% held-out data, 27 sensors) ===
Observation-level test metrics:
Accuracy: 0.71914
Sensitivity: 0.19444
Specificity: 0.98148
Precision: 0.84
F1 Score: 0.31579
Observation-level test confusion matrix:
    21    87
     4   212

Sample-level test metrics:
Accuracy: 0.66667
Sensitivity: 0
Specificity: 1
Precision: NaN
F1 Score: NaN
Sample-level test confusion matrix:
     0     4
     0     8

Processing sensor combination 7/32: 3   4   5   6   7   8  10  11  12  13  14  15  16  19  20  21  22  23  24  26  27  28  29  30  31  32 sensors
Total samples: 111
Class 1 samples: 34
Class 2 samples: 77
Train-Test Split:
Training samples: 99 (30 from class 1, 69 from class 2)
Testing samples: 12 (4 from class 1, 8 from class 2)
Training observations: 2574
Testing observations: 312
Fold 1: 20 samples (6 from class 1, 14 from class 2)
Fold 2: 20 samples (6 from class 1, 14 from class 2)
Fold 3: 20 samples (6 from class 1, 14 from class 2)
Fold 4: 20 samples (6 from class 1, 14 from class 2)
Fold 5: 19 samples (6 from class 1, 13 from class 2)
Training optimizable ensemble model...
|==================================================================================================================================================|
| Iter | Eval   | Objective   | Objective   | BestSoFar   | BestSoFar   |       Method | NumLearningC-|    LearnRate |  MinLeafSize | MaxNumSplits |
|      | result |             | runtime     | (observed)  | (estim.)    |              | ycles        |              |              |              |
|==================================================================================================================================================|
|    1 | Best   |     0.25796 |      11.724 |     0.25796 |     0.25796 |     RUSBoost |           66 |    0.0017518 |            2 |           93 |
|    2 | Best   |     0.25175 |      5.4719 |     0.25175 |     0.25209 |  GentleBoost |          113 |    0.0010085 |          226 |            2 |
|    3 | Best   |     0.17871 |      44.598 |     0.17871 |      0.1828 |  GentleBoost |          469 |     0.041436 |            1 |           34 |
|    4 | Accept |     0.30303 |      2.5605 |     0.17871 |     0.17956 |   LogitBoost |           68 |     0.013105 |          536 |         1822 |
|    5 | Accept |     0.26146 |      5.0368 |     0.17871 |      0.1793 |  GentleBoost |          120 |    0.0013359 |            1 |            2 |
|    6 | Best   |     0.17599 |      41.046 |     0.17599 |     0.17601 |  GentleBoost |          345 |     0.030355 |           29 |           36 |
|    7 | Accept |     0.19697 |      9.6335 |     0.17599 |     0.17602 |  GentleBoost |          101 |    0.0019575 |           76 |           90 |
|    8 | Accept |     0.30303 |     0.93539 |     0.17599 |       0.176 |  GentleBoost |           45 |     0.013553 |         1273 |           21 |
|    9 | Accept |     0.19697 |      38.665 |     0.17599 |       0.176 |  GentleBoost |          406 |      0.01004 |          108 |           56 |
|   10 | Accept |     0.30303 |      7.5891 |     0.17599 |       0.176 |  GentleBoost |          413 |     0.015242 |         1055 |           27 |
|   11 | Accept |     0.21445 |      3.7553 |     0.17599 |       0.176 |  GentleBoost |           35 |      0.23329 |            4 |           52 |
|   12 | Accept |     0.18376 |      43.013 |     0.17599 |     0.17601 |  GentleBoost |          465 |    0.0015306 |           48 |           20 |
|   13 | Accept |     0.18415 |      19.426 |     0.17599 |     0.17601 |  GentleBoost |          151 |      0.10084 |            1 |           94 |
|   14 | Accept |     0.26224 |      1.0351 |     0.17599 |     0.17597 |  GentleBoost |           11 |    0.0037528 |           20 |           15 |
|   15 | Accept |     0.18221 |      92.812 |     0.17599 |     0.17598 |  GentleBoost |          490 |     0.087884 |            6 |          894 |
|   16 | Accept |     0.17793 |      72.841 |     0.17599 |       0.176 |  GentleBoost |          448 |      0.84525 |            4 |          117 |
|   17 | Accept |     0.17949 |      67.993 |     0.17599 |     0.17602 |  GentleBoost |          438 |    0.0012679 |           28 |          241 |
|   18 | Accept |     0.19386 |      110.12 |     0.17599 |     0.17602 |  GentleBoost |          497 |    0.0015373 |            1 |          925 |
|   19 | Accept |     0.17716 |       66.27 |     0.17599 |     0.17605 |  GentleBoost |          485 |      0.54616 |           17 |           62 |
|   20 | Accept |     0.18182 |      25.674 |     0.17599 |     0.17606 |  GentleBoost |          144 |     0.012378 |           10 |          495 |
|==================================================================================================================================================|
| Iter | Eval   | Objective   | Objective   | BestSoFar   | BestSoFar   |       Method | NumLearningC-|    LearnRate |  MinLeafSize | MaxNumSplits |
|      | result |             | runtime     | (observed)  | (estim.)    |              | ycles        |              |              |              |
|==================================================================================================================================================|
|   21 | Accept |     0.17677 |      65.304 |     0.17599 |     0.17607 |  GentleBoost |          465 |     0.028517 |            1 |           99 |
|   22 | Accept |     0.17949 |       41.64 |     0.17599 |     0.17646 |  GentleBoost |          236 |       0.4039 |           20 |           82 |
|   23 | Accept |     0.19075 |      30.828 |     0.17599 |     0.17666 |  GentleBoost |          203 |      0.94033 |           23 |         2485 |
|   24 | Accept |     0.17716 |      52.463 |     0.17599 |     0.17649 |  GentleBoost |          411 |      0.95293 |            2 |           78 |
|   25 | Accept |     0.22106 |      2.6721 |     0.17599 |     0.17657 |  GentleBoost |           13 |    0.0028249 |            2 |         2499 |
|   26 | Accept |      0.1826 |      58.324 |     0.17599 |     0.17684 |  GentleBoost |          440 |     0.051852 |           33 |           57 |
|   27 | Accept |     0.17716 |      82.525 |     0.17599 |     0.17687 |  GentleBoost |          469 |       0.0326 |           10 |          153 |
|   28 | Accept |     0.17871 |      50.733 |     0.17599 |     0.17746 |  GentleBoost |          492 |    0.0020894 |           11 |           35 |
|   29 | Accept |     0.69697 |     0.40217 |     0.17599 |     0.17714 |     RUSBoost |           12 |      0.04081 |         1279 |            1 |
|   30 | Accept |     0.23388 |      78.896 |     0.17599 |     0.17711 |     RUSBoost |          375 |     0.003872 |            1 |         2531 |

__________________________________________________________
Optimization completed.
MaxObjectiveEvaluations of 30 reached.
Total function evaluations: 30
Total elapsed time: 1138.6359 seconds
Total objective function evaluation time: 1133.9876

Best observed feasible point:
      Method       NumLearningCycles    LearnRate    MinLeafSize    MaxNumSplits
    ___________    _________________    _________    ___________    ____________

    GentleBoost           345           0.030355         29              36     

Observed objective function value = 0.17599
Estimated objective function value = 0.17918
Function evaluation time = 41.0463

Best estimated feasible point (according to models):
      Method       NumLearningCycles    LearnRate    MinLeafSize    MaxNumSplits
    ___________    _________________    _________    ___________    ____________

    GentleBoost           485            0.54616         17              62     

Estimated objective function value = 0.17711
Estimated function evaluation time = 66.3113

Training completed in 1155.8144 seconds
Selected method: GentleBoost
Number of learning cycles: 485
Training cross-validated ensemble model with best hyperparameters...
=== VALIDATION PERFORMANCE (5-fold CV, 26 sensors) ===
Observation-level validation metrics:
Accuracy: 0.81624
Sensitivity: 0.57692
Specificity: 0.92029
Precision: 0.75885
F1 Score: 0.6555
Observation-level validation confusion matrix:
         450         330
         143        1651

Sample-level validation metrics:
Accuracy: 0.87879
Sensitivity: 0.6
Specificity: 1
Precision: 1
F1 Score: 0.75
Sample-level validation confusion matrix:
    18    12
     0    69

=== TEST PERFORMANCE (10% held-out data, 26 sensors) ===
Observation-level test metrics:
Accuracy: 0.71154
Sensitivity: 0.20192
Specificity: 0.96635
Precision: 0.75
F1 Score: 0.31818
Observation-level test confusion matrix:
    21    83
     7   201

Sample-level test metrics:
Accuracy: 0.66667
Sensitivity: 0
Specificity: 1
Precision: NaN
F1 Score: NaN
Sample-level test confusion matrix:
     0     4
     0     8

Processing sensor combination 8/32: 3   4   5   6   7   8  10  11  12  13  14  15  16  19  20  21  22  23  24  26  28  29  30  31  32 sensors
Total samples: 111
Class 1 samples: 34
Class 2 samples: 77
Train-Test Split:
Training samples: 99 (30 from class 1, 69 from class 2)
Testing samples: 12 (4 from class 1, 8 from class 2)
Training observations: 2475
Testing observations: 300
Fold 1: 20 samples (6 from class 1, 14 from class 2)
Fold 2: 20 samples (6 from class 1, 14 from class 2)
Fold 3: 20 samples (6 from class 1, 14 from class 2)
Fold 4: 20 samples (6 from class 1, 14 from class 2)
Fold 5: 19 samples (6 from class 1, 13 from class 2)
Training optimizable ensemble model...
|==================================================================================================================================================|
| Iter | Eval   | Objective   | Objective   | BestSoFar   | BestSoFar   |       Method | NumLearningC-|    LearnRate |  MinLeafSize | MaxNumSplits |
|      | result |             | runtime     | (observed)  | (estim.)    |              | ycles        |              |              |              |
|==================================================================================================================================================|
|    1 | Best   |     0.24283 |      14.759 |     0.24283 |     0.24283 |   AdaBoostM1 |          165 |     0.087201 |          179 |         1212 |
|    2 | Accept |     0.25495 |      25.348 |     0.24283 |     0.24348 |   AdaBoostM1 |          356 |      0.43775 |            9 |            3 |
|    3 | Accept |     0.30182 |     0.49077 |     0.24283 |     0.24434 |  GentleBoost |           16 |     0.007202 |          938 |           10 |
|    4 | Best   |     0.19636 |      19.643 |     0.19636 |     0.19983 |  GentleBoost |           94 |    0.0024765 |            1 |          606 |
|    5 | Accept |      0.2004 |      15.912 |     0.19636 |     0.19695 |  GentleBoost |           81 |     0.012036 |            1 |          420 |
|    6 | Accept |     0.19677 |       87.35 |     0.19636 |     0.19791 |  GentleBoost |          377 |      0.33083 |            1 |         2137 |
|    7 | Best   |     0.19434 |      94.094 |     0.19434 |     0.19437 |  GentleBoost |          396 |      0.64288 |            2 |         2389 |
|    8 | Accept |     0.19677 |      3.9476 |     0.19434 |     0.19439 |  GentleBoost |           18 |     0.087792 |            6 |         1035 |
|    9 | Best   |     0.19192 |      93.774 |     0.19192 |     0.19196 |  GentleBoost |          418 |    0.0044134 |            2 |         1208 |
|   10 | Accept |     0.27636 |      38.071 |     0.19192 |     0.19196 |   LogitBoost |          173 |      0.00303 |            1 |         2376 |
|   11 | Accept |     0.22222 |      3.4153 |     0.19192 |     0.19196 |          Bag |           49 |            - |            1 |         2254 |
|   12 | Accept |     0.30303 |      6.1627 |     0.19192 |     0.19193 |          Bag |          199 |            - |          499 |         1605 |
|   13 | Accept |     0.28121 |       5.844 |     0.19192 |     0.19193 |          Bag |          143 |            - |            1 |           16 |
|   14 | Accept |     0.38747 |      3.6745 |     0.19192 |     0.19199 |     RUSBoost |           51 |     0.023249 |          126 |          717 |
|   15 | Best   |     0.18747 |      136.37 |     0.18747 |     0.18749 |   AdaBoostM1 |          413 |      0.31662 |            1 |         2449 |
|   16 | Accept |     0.26545 |      119.86 |     0.18747 |      0.1875 |   AdaBoostM1 |          404 |    0.0010233 |            1 |          522 |
|   17 | Accept |     0.30303 |      9.6827 |     0.18747 |      0.1875 |   LogitBoost |          495 |     0.076367 |         1232 |            1 |
|   18 | Accept |     0.21172 |      26.624 |     0.18747 |     0.18752 |   AdaBoostM1 |           95 |     0.018312 |            5 |         2438 |
|   19 | Accept |     0.30303 |       5.459 |     0.18747 |     0.18752 |  GentleBoost |          275 |     0.047915 |         1210 |         2447 |
|   20 | Accept |     0.30303 |      1.1581 |     0.18747 |     0.18752 |   AdaBoostM1 |           55 |     0.064744 |         1198 |            1 |
|==================================================================================================================================================|
| Iter | Eval   | Objective   | Objective   | BestSoFar   | BestSoFar   |       Method | NumLearningC-|    LearnRate |  MinLeafSize | MaxNumSplits |
|      | result |             | runtime     | (observed)  | (estim.)    |              | ycles        |              |              |              |
|==================================================================================================================================================|
|   21 | Accept |     0.29212 |     0.68377 |     0.18747 |     0.18752 |  GentleBoost |           18 |    0.0078674 |            1 |            1 |
|   22 | Accept |     0.30303 |     0.62241 |     0.18747 |     0.18752 |   LogitBoost |           24 |      0.79198 |         1195 |         2227 |
|   23 | Accept |     0.21535 |      5.1625 |     0.18747 |     0.18752 |   AdaBoostM1 |           16 |      0.11545 |            1 |         2459 |
|   24 | Accept |     0.20646 |      2.5825 |     0.18747 |     0.18751 |  GentleBoost |           13 |     0.001451 |            2 |         1810 |
|   25 | Best   |     0.17495 |      51.664 |     0.17495 |     0.17498 |  GentleBoost |          289 |     0.035137 |            8 |          456 |
|   26 | Best   |     0.17131 |       68.27 |     0.17131 |     0.17134 |  GentleBoost |          469 |      0.25949 |           20 |          282 |
|   27 | Accept |     0.20889 |      3.5433 |     0.17131 |     0.17135 |  GentleBoost |           23 |     0.019339 |           21 |          239 |
|   28 | Best   |     0.16808 |      59.227 |     0.16808 |     0.16812 |  GentleBoost |          377 |      0.73319 |           15 |          465 |
|   29 | Accept |     0.17051 |      66.953 |     0.16808 |     0.16815 |  GentleBoost |          458 |     0.056105 |           20 |          471 |
|   30 | Accept |     0.30303 |      1.9537 |     0.16808 |     0.16815 |          Bag |           69 |            - |         1164 |            1 |

__________________________________________________________
Optimization completed.
MaxObjectiveEvaluations of 30 reached.
Total function evaluations: 30
Total elapsed time: 977.1235 seconds
Total objective function evaluation time: 972.2965

Best observed feasible point:
      Method       NumLearningCycles    LearnRate    MinLeafSize    MaxNumSplits
    ___________    _________________    _________    ___________    ____________

    GentleBoost           377            0.73319         15             465     

Observed objective function value = 0.16808
Estimated objective function value = 0.16815
Function evaluation time = 59.2271

Best estimated feasible point (according to models):
      Method       NumLearningCycles    LearnRate    MinLeafSize    MaxNumSplits
    ___________    _________________    _________    ___________    ____________

    GentleBoost           377            0.73319         15             465     

Estimated objective function value = 0.16815
Estimated function evaluation time = 59.3725

Training completed in 992.1 seconds
Selected method: GentleBoost
Number of learning cycles: 377
Training cross-validated ensemble model with best hyperparameters...
=== VALIDATION PERFORMANCE (5-fold CV, 25 sensors) ===
Observation-level validation metrics:
Accuracy: 0.82909
Sensitivity: 0.61067
Specificity: 0.92406
Precision: 0.77759
F1 Score: 0.68409
Observation-level validation confusion matrix:
         458         292
         131        1594

Sample-level validation metrics:
Accuracy: 0.90909
Sensitivity: 0.7
Specificity: 1
Precision: 1
F1 Score: 0.82353
Sample-level validation confusion matrix:
    21     9
     0    69

=== TEST PERFORMANCE (10% held-out data, 25 sensors) ===
Observation-level test metrics:
Accuracy: 0.71333
Sensitivity: 0.17
Specificity: 0.985
Precision: 0.85
F1 Score: 0.28333
Observation-level test confusion matrix:
    17    83
     3   197

Sample-level test metrics:
Accuracy: 0.66667
Sensitivity: 0
Specificity: 1
Precision: NaN
F1 Score: NaN
Sample-level test confusion matrix:
     0     4
     0     8

Processing sensor combination 9/32: 3   4   5   6   7   8  10  11  12  13  14  15  16  20  21  22  23  24  26  28  29  30  31  32 sensors
Total samples: 111
Class 1 samples: 34
Class 2 samples: 77
Train-Test Split:
Training samples: 99 (30 from class 1, 69 from class 2)
Testing samples: 12 (4 from class 1, 8 from class 2)
Training observations: 2376
Testing observations: 288
Fold 1: 20 samples (6 from class 1, 14 from class 2)
Fold 2: 20 samples (6 from class 1, 14 from class 2)
Fold 3: 20 samples (6 from class 1, 14 from class 2)
Fold 4: 20 samples (6 from class 1, 14 from class 2)
Fold 5: 19 samples (6 from class 1, 13 from class 2)
Training optimizable ensemble model...
|==================================================================================================================================================|
| Iter | Eval   | Objective   | Objective   | BestSoFar   | BestSoFar   |       Method | NumLearningC-|    LearnRate |  MinLeafSize | MaxNumSplits |
|      | result |             | runtime     | (observed)  | (estim.)    |              | ycles        |              |              |              |
|==================================================================================================================================================|
|    1 | Best   |     0.26852 |       4.111 |     0.26852 |     0.26852 |  GentleBoost |          135 |      0.29317 |          590 |          217 |
|    2 | Accept |     0.30303 |     0.53798 |     0.26852 |     0.27129 |   LogitBoost |           14 |    0.0019879 |          650 |            2 |
|    3 | Accept |     0.31944 |      1.5239 |     0.26852 |     0.27155 |     RUSBoost |           14 |      0.29801 |           42 |           27 |
|    4 | Best   |     0.21002 |      3.4173 |     0.21002 |     0.21764 |  GentleBoost |           19 |     0.033889 |            4 |          246 |
|    5 | Best   |     0.18813 |      8.0527 |     0.18813 |     0.18815 |  GentleBoost |           45 |     0.011533 |            5 |          243 |
|    6 | Accept |     0.27862 |      0.9071 |     0.18813 |     0.18815 |  GentleBoost |           20 |    0.0011309 |            4 |            2 |
|    7 | Best   |      0.1835 |      9.2136 |      0.1835 |     0.18352 |  GentleBoost |           50 |    0.0032338 |            4 |          398 |
|    8 | Accept |     0.18645 |       23.96 |      0.1835 |     0.18353 |  GentleBoost |          131 |      0.75001 |            3 |          457 |
|    9 | Accept |      0.1835 |      13.568 |      0.1835 |     0.18351 |  GentleBoost |           78 |     0.010201 |            8 |         1096 |
|   10 | Accept |     0.18603 |        12.6 |      0.1835 |     0.18351 |  GentleBoost |           65 |      0.14989 |            2 |         2337 |
|   11 | Best   |     0.17761 |      14.185 |     0.17761 |     0.17772 |  GentleBoost |           78 |     0.049858 |            4 |         1184 |
|   12 | Accept |      0.1835 |      8.3857 |     0.17761 |     0.17774 |  GentleBoost |           46 |      0.22018 |            5 |         2290 |
|   13 | Accept |     0.18013 |      17.264 |     0.17761 |     0.17781 |  GentleBoost |           92 |    0.0032781 |            4 |         2198 |
|   14 | Accept |     0.18098 |      14.158 |     0.17761 |     0.17932 |  GentleBoost |           74 |      0.11693 |            4 |         1145 |
|   15 | Accept |     0.18266 |      12.898 |     0.17761 |     0.18007 |  GentleBoost |           69 |    0.0020664 |            4 |          913 |
|   16 | Accept |     0.18392 |      15.984 |     0.17761 |     0.18027 |  GentleBoost |           88 |     0.090767 |            5 |         2263 |
|   17 | Accept |     0.22601 |      1.5342 |     0.17761 |     0.18028 |          Bag |           24 |            - |            2 |         2357 |
|   18 | Accept |     0.26473 |      22.071 |     0.17761 |     0.18026 |          Bag |          470 |            - |           37 |          562 |
|   19 | Accept |     0.19066 |      142.52 |     0.17761 |     0.18031 |   AdaBoostM1 |          471 |      0.50661 |            1 |         1834 |
|   20 | Accept |     0.24705 |      74.853 |     0.17761 |     0.18028 |   AdaBoostM1 |          473 |     0.019478 |            3 |           20 |
|==================================================================================================================================================|
| Iter | Eval   | Objective   | Objective   | BestSoFar   | BestSoFar   |       Method | NumLearningC-|    LearnRate |  MinLeafSize | MaxNumSplits |
|      | result |             | runtime     | (observed)  | (estim.)    |              | ycles        |              |              |              |
|==================================================================================================================================================|
|   21 | Accept |     0.19613 |      22.121 |     0.17761 |     0.18026 |   AdaBoostM1 |           73 |       0.9237 |            1 |         2136 |
|   22 | Accept |     0.20707 |      49.162 |     0.17761 |     0.18031 |   AdaBoostM1 |          196 |     0.012376 |           11 |         2024 |
|   23 | Accept |     0.23022 |      1.7184 |     0.17761 |     0.18031 |   AdaBoostM1 |           10 |      0.20337 |           30 |         2122 |
|   24 | Accept |     0.29335 |     0.45294 |     0.17761 |      0.1803 |          Bag |           10 |            - |            1 |            3 |
|   25 | Accept |      0.2117 |      100.11 |     0.17761 |      0.1803 |   LogitBoost |          446 |     0.016897 |            1 |         2195 |
|   26 | Accept |     0.22306 |      3.6873 |     0.17761 |     0.18028 |   LogitBoost |           16 |       0.1658 |            1 |         2090 |
|   27 | Accept |     0.22138 |      37.549 |     0.17761 |     0.18027 |   LogitBoost |          486 |     0.089785 |            1 |           12 |
|   28 | Accept |     0.20034 |      54.964 |     0.17761 |     0.18032 |   LogitBoost |          409 |     0.058248 |           42 |         2166 |
|   29 | Accept |     0.30303 |      12.232 |     0.17761 |     0.18017 |   LogitBoost |          490 |    0.0069874 |          948 |         1547 |
|   30 | Best   |     0.17719 |      44.446 |     0.17719 |     0.17743 |   LogitBoost |          213 |      0.50464 |            9 |         1580 |

__________________________________________________________
Optimization completed.
MaxObjectiveEvaluations of 30 reached.
Total function evaluations: 30
Total elapsed time: 733.1282 seconds
Total objective function evaluation time: 728.1943

Best observed feasible point:
      Method      NumLearningCycles    LearnRate    MinLeafSize    MaxNumSplits
    __________    _________________    _________    ___________    ____________

    LogitBoost           213            0.50464          9             1580    

Observed objective function value = 0.17719
Estimated objective function value = 0.17743
Function evaluation time = 44.4465

Best estimated feasible point (according to models):
      Method      NumLearningCycles    LearnRate    MinLeafSize    MaxNumSplits
    __________    _________________    _________    ___________    ____________

    LogitBoost           213            0.50464          9             1580    

Estimated objective function value = 0.17743
Estimated function evaluation time = 44.4727

Training completed in 744.6852 seconds
Selected method: LogitBoost
Number of learning cycles: 213
Training cross-validated ensemble model with best hyperparameters...
=== VALIDATION PERFORMANCE (5-fold CV, 24 sensors) ===
Observation-level validation metrics:
Accuracy: 0.82365
Sensitivity: 0.6
Specificity: 0.92089
Precision: 0.76732
F1 Score: 0.67342
Observation-level validation confusion matrix:
         432         288
         131        1525

Sample-level validation metrics:
Accuracy: 0.93939
Sensitivity: 0.8
Specificity: 1
Precision: 1
F1 Score: 0.88889
Sample-level validation confusion matrix:
    24     6
     0    69

=== TEST PERFORMANCE (10% held-out data, 24 sensors) ===
Observation-level test metrics:
Accuracy: 0.71875
Sensitivity: 0.20833
Specificity: 0.97396
Precision: 0.8
F1 Score: 0.33058
Observation-level test confusion matrix:
    20    76
     5   187

Sample-level test metrics:
Accuracy: 0.66667
Sensitivity: 0
Specificity: 1
Precision: NaN
F1 Score: NaN
Sample-level test confusion matrix:
     0     4
     0     8

Processing sensor combination 10/32: 3   4   5   6   7   8  10  12  13  14  15  16  20  21  22  23  24  26  28  29  30  31  32 sensors
Total samples: 111
Class 1 samples: 34
Class 2 samples: 77
Train-Test Split:
Training samples: 99 (30 from class 1, 69 from class 2)
Testing samples: 12 (4 from class 1, 8 from class 2)
Training observations: 2277
Testing observations: 276
Fold 1: 20 samples (6 from class 1, 14 from class 2)
Fold 2: 20 samples (6 from class 1, 14 from class 2)
Fold 3: 20 samples (6 from class 1, 14 from class 2)
Fold 4: 20 samples (6 from class 1, 14 from class 2)
Fold 5: 19 samples (6 from class 1, 13 from class 2)
Training optimizable ensemble model...
|==================================================================================================================================================|
| Iter | Eval   | Objective   | Objective   | BestSoFar   | BestSoFar   |       Method | NumLearningC-|    LearnRate |  MinLeafSize | MaxNumSplits |
|      | result |             | runtime     | (observed)  | (estim.)    |              | ycles        |              |              |              |
|==================================================================================================================================================|
|    1 | Best   |     0.26702 |      3.7422 |     0.26702 |     0.26702 |   AdaBoostM1 |           30 |      0.14947 |          115 |         1332 |
|    2 | Best   |     0.24945 |      1.3485 |     0.24945 |     0.25015 |  GentleBoost |           17 |      0.99126 |            4 |           14 |
|    3 | Accept |      0.2982 |      2.3562 |     0.24945 |     0.25187 |   LogitBoost |           20 |    0.0012999 |           26 |         1257 |
|    4 | Best   |     0.20202 |      22.077 |     0.20202 |     0.24543 |  GentleBoost |          283 |     0.051836 |          113 |         1452 |
|    5 | Accept |     0.30303 |      1.0498 |     0.20202 |     0.24411 |          Bag |           34 |            - |         1134 |          617 |
|    6 | Accept |     0.30303 |      1.2448 |     0.20202 |     0.20203 |  GentleBoost |           59 |    0.0010468 |         1088 |           10 |
|    7 | Accept |     0.23452 |      5.3794 |     0.20202 |     0.22351 |  GentleBoost |           91 |     0.099601 |           31 |            7 |
|    8 | Accept |     0.21607 |      2.8543 |     0.20202 |     0.20204 |  GentleBoost |           22 |     0.041237 |            3 |           83 |
|    9 | Best   |     0.18621 |      25.682 |     0.18621 |     0.19221 |  GentleBoost |          297 |     0.060973 |           71 |          169 |
|   10 | Accept |     0.18665 |      42.523 |     0.18621 |     0.18631 |  GentleBoost |          435 |     0.063502 |           72 |          102 |
|   11 | Accept |     0.26658 |      2.4508 |     0.18621 |     0.18621 |  GentleBoost |           42 |     0.057961 |          266 |           13 |
|   12 | Best   |     0.18314 |       72.87 |     0.18314 |     0.18313 |  GentleBoost |          444 |     0.060285 |           18 |          257 |
|   13 | Accept |     0.18357 |      48.684 |     0.18314 |     0.18318 |  GentleBoost |          436 |      0.33628 |           36 |          209 |
|   14 | Accept |     0.18665 |      16.172 |     0.18314 |     0.18317 |  GentleBoost |           91 |     0.046201 |            4 |         2030 |
|   15 | Accept |      0.1906 |      80.089 |     0.18314 |     0.18316 |  GentleBoost |          426 |    0.0025133 |            1 |          868 |
|   16 | Best   |     0.17435 |      31.091 |     0.17435 |      0.1744 |  GentleBoost |          168 |    0.0020184 |            7 |          456 |
|   17 | Accept |     0.18182 |      35.304 |     0.17435 |     0.17445 |  GentleBoost |          163 |      0.10661 |            4 |          251 |
|   18 | Accept |     0.18182 |      10.554 |     0.17435 |     0.17447 |  GentleBoost |           64 |    0.0052728 |           16 |          658 |
|   19 | Accept |     0.17874 |      52.279 |     0.17435 |     0.17447 |  GentleBoost |          264 |     0.080191 |            6 |          909 |
|   20 | Accept |     0.18226 |      20.074 |     0.17435 |     0.17499 |  GentleBoost |          144 |    0.0010206 |           14 |          311 |
|==================================================================================================================================================|
| Iter | Eval   | Objective   | Objective   | BestSoFar   | BestSoFar   |       Method | NumLearningC-|    LearnRate |  MinLeafSize | MaxNumSplits |
|      | result |             | runtime     | (observed)  | (estim.)    |              | ycles        |              |              |              |
|==================================================================================================================================================|
|   21 | Accept |      0.1827 |      29.936 |     0.17435 |      0.1782 |  GentleBoost |          166 |     0.002356 |            4 |          543 |
|   22 | Accept |     0.18533 |      31.566 |     0.17435 |     0.17965 |  GentleBoost |          198 |     0.035695 |            8 |          523 |
|   23 | Accept |     0.17918 |       84.13 |     0.17435 |     0.17952 |  GentleBoost |          486 |     0.023682 |            6 |          296 |
|   24 | Accept |     0.18006 |      69.462 |     0.17435 |     0.17956 |  GentleBoost |          447 |      0.95319 |            8 |          449 |
|   25 | Accept |     0.17479 |      76.399 |     0.17435 |     0.17849 |  GentleBoost |          486 |      0.33331 |            7 |          283 |
|   26 | Accept |     0.18489 |      95.157 |     0.17435 |      0.1794 |  GentleBoost |          468 |      0.24467 |            5 |          277 |
|   27 | Accept |     0.35924 |      1.7479 |     0.17435 |     0.17939 |     RUSBoost |           25 |       0.4834 |          103 |         1334 |
|   28 | Accept |     0.30215 |      5.5503 |     0.17435 |     0.17936 |          Bag |          153 |            - |            1 |            1 |
|   29 | Accept |     0.30303 |      18.555 |     0.17435 |     0.17934 |   AdaBoostM1 |          421 |     0.013178 |            1 |            1 |
|   30 | Accept |     0.30303 |      9.0091 |     0.17435 |     0.17932 |   LogitBoost |          443 |      0.41032 |         1131 |            1 |

__________________________________________________________
Optimization completed.
MaxObjectiveEvaluations of 30 reached.
Total function evaluations: 30
Total elapsed time: 904.5831 seconds
Total objective function evaluation time: 899.3373

Best observed feasible point:
      Method       NumLearningCycles    LearnRate    MinLeafSize    MaxNumSplits
    ___________    _________________    _________    ___________    ____________

    GentleBoost           168           0.0020184         7             456     

Observed objective function value = 0.17435
Estimated objective function value = 0.1797
Function evaluation time = 31.0912

Best estimated feasible point (according to models):
      Method       NumLearningCycles    LearnRate    MinLeafSize    MaxNumSplits
    ___________    _________________    _________    ___________    ____________

    GentleBoost           198           0.035695          8             523     

Estimated objective function value = 0.17932
Estimated function evaluation time = 34.3679

Training completed in 912.5139 seconds
Selected method: GentleBoost
Number of learning cycles: 198
Training cross-validated ensemble model with best hyperparameters...
=== VALIDATION PERFORMANCE (5-fold CV, 23 sensors) ===
Observation-level validation metrics:
Accuracy: 0.81555
Sensitivity: 0.58261
Specificity: 0.91682
Precision: 0.75281
F1 Score: 0.65686
Observation-level validation confusion matrix:
         402         288
         132        1455

Sample-level validation metrics:
Accuracy: 0.91919
Sensitivity: 0.73333
Specificity: 1
Precision: 1
F1 Score: 0.84615
Sample-level validation confusion matrix:
    22     8
     0    69

=== TEST PERFORMANCE (10% held-out data, 23 sensors) ===
Observation-level test metrics:
Accuracy: 0.70652
Sensitivity: 0.15217
Specificity: 0.9837
Precision: 0.82353
F1 Score: 0.25688
Observation-level test confusion matrix:
    14    78
     3   181

Sample-level test metrics:
Accuracy: 0.66667
Sensitivity: 0
Specificity: 1
Precision: NaN
F1 Score: NaN
Sample-level test confusion matrix:
     0     4
     0     8

Processing sensor combination 11/32: 4   5   6   7   8  10  12  13  14  15  16  20  21  22  23  24  26  28  29  30  31  32 sensors
Total samples: 111
Class 1 samples: 34
Class 2 samples: 77
Train-Test Split:
Training samples: 99 (30 from class 1, 69 from class 2)
Testing samples: 12 (4 from class 1, 8 from class 2)
Training observations: 2178
Testing observations: 264
Fold 1: 20 samples (6 from class 1, 14 from class 2)
Fold 2: 20 samples (6 from class 1, 14 from class 2)
Fold 3: 20 samples (6 from class 1, 14 from class 2)
Fold 4: 20 samples (6 from class 1, 14 from class 2)
Fold 5: 19 samples (6 from class 1, 13 from class 2)
Training optimizable ensemble model...
|==================================================================================================================================================|
| Iter | Eval   | Objective   | Objective   | BestSoFar   | BestSoFar   |       Method | NumLearningC-|    LearnRate |  MinLeafSize | MaxNumSplits |
|      | result |             | runtime     | (observed)  | (estim.)    |              | ycles        |              |              |              |
|==================================================================================================================================================|
|    1 | Best   |     0.29568 |      6.6152 |     0.29568 |     0.29568 |     RUSBoost |           64 |     0.012759 |           28 |         1017 |
|    2 | Best   |     0.28466 |     0.60478 |     0.28466 |      0.2851 |  GentleBoost |           13 |    0.0080571 |          276 |            2 |
|    3 | Best   |     0.17585 |      10.622 |     0.17585 |     0.18387 |   LogitBoost |          100 |      0.48702 |            2 |           45 |
|    4 | Accept |     0.27135 |      14.147 |     0.17585 |     0.17661 |   AdaBoostM1 |          242 |      0.14892 |          147 |            2 |
|    5 | Accept |     0.25207 |      55.898 |     0.17585 |      0.1764 |   LogitBoost |          400 |    0.0010105 |            3 |          104 |
|    6 | Accept |     0.23875 |      9.1373 |     0.17585 |     0.17586 |   LogitBoost |          223 |      0.68952 |            3 |            2 |
|    7 | Accept |     0.23462 |      2.4759 |     0.17585 |     0.17586 |   LogitBoost |           36 |      0.33301 |            2 |           10 |
|    8 | Accept |     0.22957 |      28.312 |     0.17585 |      0.2152 |   LogitBoost |          143 |     0.011365 |            2 |         1220 |
|    9 | Accept |     0.26354 |      11.362 |     0.17585 |     0.21898 |   LogitBoost |           85 |    0.0031365 |           14 |          585 |
|   10 | Accept |     0.25712 |       10.75 |     0.17585 |     0.17586 |   LogitBoost |           88 |    0.0026919 |            2 |           57 |
|   11 | Accept |     0.19697 |      6.7649 |     0.17585 |     0.17854 |   LogitBoost |           84 |      0.94507 |            1 |           16 |
|   12 | Accept |     0.18044 |      10.295 |     0.17585 |     0.17588 |   LogitBoost |          102 |      0.23875 |            6 |           34 |
|   13 | Accept |     0.23232 |      4.7219 |     0.17585 |     0.17585 |   LogitBoost |          112 |      0.78939 |            8 |            3 |
|   14 | Accept |     0.19881 |      17.121 |     0.17585 |     0.17587 |   LogitBoost |          208 |      0.45425 |           99 |          138 |
|   15 | Best   |     0.17401 |      14.516 |     0.17401 |     0.17401 |   LogitBoost |           88 |      0.46191 |            3 |          110 |
|   16 | Accept |     0.30303 |      2.3478 |     0.17401 |     0.17401 |   LogitBoost |          117 |      0.26505 |          918 |          139 |
|   17 | Accept |      0.2011 |      51.385 |     0.17401 |     0.17401 |   LogitBoost |          227 |      0.81674 |            7 |          145 |
|   18 | Best   |     0.16942 |      19.141 |     0.16942 |     0.16943 |   LogitBoost |          116 |      0.22836 |            2 |          117 |
|   19 | Accept |     0.17355 |      21.405 |     0.16942 |     0.16946 |   LogitBoost |          117 |      0.30291 |            3 |          181 |
|   20 | Accept |      0.1786 |      12.834 |     0.16942 |     0.16947 |   LogitBoost |           84 |      0.15325 |            1 |          115 |
|==================================================================================================================================================|
| Iter | Eval   | Objective   | Objective   | BestSoFar   | BestSoFar   |       Method | NumLearningC-|    LearnRate |  MinLeafSize | MaxNumSplits |
|      | result |             | runtime     | (observed)  | (estim.)    |              | ycles        |              |              |              |
|==================================================================================================================================================|
|   21 | Accept |     0.18733 |       22.98 |     0.16942 |     0.16947 |   LogitBoost |          110 |      0.87219 |            1 |          191 |
|   22 | Accept |     0.17447 |       17.46 |     0.16942 |     0.17038 |   LogitBoost |          116 |       0.1995 |            3 |           70 |
|   23 | Accept |     0.18182 |      18.313 |     0.16942 |     0.17267 |   LogitBoost |           94 |      0.18349 |            2 |          130 |
|   24 | Best   |     0.16713 |      24.898 |     0.16713 |     0.16858 |   LogitBoost |          123 |      0.26984 |           12 |          293 |
|   25 | Accept |     0.17493 |      29.437 |     0.16713 |     0.16921 |   LogitBoost |          152 |      0.19954 |           15 |          385 |
|   26 | Accept |      0.1685 |      18.509 |     0.16713 |     0.16853 |   LogitBoost |          105 |       0.3795 |           15 |          184 |
|   27 | Accept |     0.17355 |      18.057 |     0.16713 |     0.16841 |   LogitBoost |          137 |      0.65252 |           31 |          769 |
|   28 | Best   |     0.16621 |      16.503 |     0.16621 |     0.16692 |   LogitBoost |           98 |      0.49942 |           12 |          278 |
|   29 | Accept |     0.16804 |      17.121 |     0.16621 |     0.16674 |   LogitBoost |           97 |      0.67235 |           15 |          313 |
|   30 | Accept |     0.17309 |      11.695 |     0.16621 |     0.16638 |   LogitBoost |           73 |      0.38774 |           14 |         1975 |

__________________________________________________________
Optimization completed.
MaxObjectiveEvaluations of 30 reached.
Total function evaluations: 30
Total elapsed time: 510.3654 seconds
Total objective function evaluation time: 505.4285

Best observed feasible point:
      Method      NumLearningCycles    LearnRate    MinLeafSize    MaxNumSplits
    __________    _________________    _________    ___________    ____________

    LogitBoost           98             0.49942         12             278     

Observed objective function value = 0.16621
Estimated objective function value = 0.16638
Function evaluation time = 16.5026

Best estimated feasible point (according to models):
      Method      NumLearningCycles    LearnRate    MinLeafSize    MaxNumSplits
    __________    _________________    _________    ___________    ____________

    LogitBoost           98             0.49942         12             278     

Estimated objective function value = 0.16638
Estimated function evaluation time = 17.6207

Training completed in 514.3985 seconds
Selected method: LogitBoost
Number of learning cycles: 98
Training cross-validated ensemble model with best hyperparameters...
=== VALIDATION PERFORMANCE (5-fold CV, 22 sensors) ===
Observation-level validation metrics:
Accuracy: 0.82094
Sensitivity: 0.61212
Specificity: 0.91173
Precision: 0.75093
F1 Score: 0.67446
Observation-level validation confusion matrix:
         404         256
         134        1384

Sample-level validation metrics:
Accuracy: 0.93939
Sensitivity: 0.8
Specificity: 1
Precision: 1
F1 Score: 0.88889
Sample-level validation confusion matrix:
    24     6
     0    69

=== TEST PERFORMANCE (10% held-out data, 22 sensors) ===
Observation-level test metrics:
Accuracy: 0.70833
Sensitivity: 0.21591
Specificity: 0.95455
Precision: 0.7037
F1 Score: 0.33043
Observation-level test confusion matrix:
    19    69
     8   168

Sample-level test metrics:
Accuracy: 0.66667
Sensitivity: 0
Specificity: 1
Precision: NaN
F1 Score: NaN
Sample-level test confusion matrix:
     0     4
     0     8

Processing sensor combination 12/32: 5   6   7   8  10  12  13  14  15  16  20  21  22  23  24  26  28  29  30  31  32 sensors
Total samples: 111
Class 1 samples: 34
Class 2 samples: 77
Train-Test Split:
Training samples: 99 (30 from class 1, 69 from class 2)
Testing samples: 12 (4 from class 1, 8 from class 2)
Training observations: 2079
Testing observations: 252
Fold 1: 20 samples (6 from class 1, 14 from class 2)
Fold 2: 20 samples (6 from class 1, 14 from class 2)
Fold 3: 20 samples (6 from class 1, 14 from class 2)
Fold 4: 20 samples (6 from class 1, 14 from class 2)
Fold 5: 19 samples (6 from class 1, 13 from class 2)
Training optimizable ensemble model...
|==================================================================================================================================================|
| Iter | Eval   | Objective   | Objective   | BestSoFar   | BestSoFar   |       Method | NumLearningC-|    LearnRate |  MinLeafSize | MaxNumSplits |
|      | result |             | runtime     | (observed)  | (estim.)    |              | ycles        |              |              |              |
|==================================================================================================================================================|
|    1 | Best   |     0.28139 |      8.3934 |     0.28139 |     0.28139 |   AdaBoostM1 |          284 |      0.86825 |          599 |           80 |
|    2 | Accept |      0.2987 |      3.0501 |     0.28139 |     0.28207 |          Bag |           89 |            - |            2 |            2 |
|    3 | Accept |     0.30303 |     0.90486 |     0.28139 |     0.28165 |          Bag |           29 |            - |          912 |           50 |
|    4 | Accept |     0.41222 |       5.434 |     0.28139 |     0.28149 |     RUSBoost |          142 |    0.0039021 |          155 |            1 |
|    5 | Best   |     0.22367 |       1.636 |     0.22367 |     0.22368 |   AdaBoostM1 |           11 |      0.98204 |            6 |           44 |
|    6 | Best   |     0.17027 |      129.41 |     0.17027 |     0.17053 |   AdaBoostM1 |          483 |      0.99531 |            3 |          193 |
|    7 | Accept |     0.18326 |      21.326 |     0.17027 |     0.17028 |   AdaBoostM1 |          133 |      0.82016 |           51 |          272 |
|    8 | Accept |     0.17508 |      86.912 |     0.17027 |     0.17029 |   AdaBoostM1 |          287 |     0.051902 |            5 |         1235 |
|    9 | Accept |     0.17797 |      132.63 |     0.17027 |     0.17032 |   AdaBoostM1 |          489 |     0.034268 |            7 |          444 |
|   10 | Accept |     0.27513 |      57.435 |     0.17027 |      0.1703 |   AdaBoostM1 |          499 |    0.0053194 |            1 |           13 |
|   11 | Accept |     0.19288 |      10.624 |     0.17027 |     0.17029 |   AdaBoostM1 |           54 |      0.95211 |           17 |          955 |
|   12 | Best   |     0.16787 |      70.725 |     0.16787 |     0.16785 |   AdaBoostM1 |          495 |      0.28518 |           12 |           18 |
|   13 | Best   |     0.15392 |      77.317 |     0.15392 |     0.15399 |   AdaBoostM1 |          382 |      0.32493 |            6 |           61 |
|   14 | Accept |      0.1621 |      74.528 |     0.15392 |     0.15403 |   AdaBoostM1 |          315 |      0.22412 |           10 |          267 |
|   15 | Best   |       0.152 |      37.941 |       0.152 |     0.15197 |   AdaBoostM1 |          257 |      0.70196 |            6 |           44 |
|   16 | Accept |     0.30592 |      3.9485 |       0.152 |     0.15201 |   AdaBoostM1 |           39 |    0.0011125 |           73 |          935 |
|   17 | Accept |      0.1924 |      34.239 |       0.152 |     0.15207 |   AdaBoostM1 |          410 |      0.92726 |            7 |            7 |
|   18 | Accept |     0.16739 |      42.047 |       0.152 |     0.15511 |   AdaBoostM1 |          246 |       0.9618 |           11 |           56 |
|   19 | Accept |     0.16643 |      49.522 |       0.152 |     0.15603 |   AdaBoostM1 |          191 |      0.29351 |            3 |          176 |
|   20 | Accept |     0.16402 |      93.808 |       0.152 |     0.15444 |   AdaBoostM1 |          381 |      0.25634 |           10 |          254 |
|==================================================================================================================================================|
| Iter | Eval   | Objective   | Objective   | BestSoFar   | BestSoFar   |       Method | NumLearningC-|    LearnRate |  MinLeafSize | MaxNumSplits |
|      | result |             | runtime     | (observed)  | (estim.)    |              | ycles        |              |              |              |
|==================================================================================================================================================|
|   21 | Accept |     0.15921 |      30.995 |       0.152 |     0.15403 |   AdaBoostM1 |          175 |      0.25872 |            7 |           40 |
|   22 | Best   |     0.15152 |      93.387 |     0.15152 |     0.15227 |   AdaBoostM1 |          450 |      0.41703 |            5 |          100 |
|   23 | Accept |     0.15488 |      74.906 |     0.15152 |      0.1519 |   AdaBoostM1 |          381 |      0.32595 |            4 |           49 |
|   24 | Accept |     0.20924 |       8.328 |     0.15152 |     0.15241 |   AdaBoostM1 |           61 |     0.059045 |           51 |          636 |
|   25 | Accept |     0.15825 |      110.04 |     0.15152 |     0.15247 |   AdaBoostM1 |          484 |      0.52693 |            6 |          141 |
|   26 | Best   |     0.14863 |      59.553 |     0.14863 |     0.15136 |   AdaBoostM1 |          339 |      0.37185 |            5 |           61 |
|   27 | Accept |     0.15248 |       88.79 |     0.14863 |     0.15112 |   AdaBoostM1 |          464 |      0.24728 |            6 |           60 |
|   28 | Accept |     0.17316 |      61.763 |     0.14863 |     0.15122 |   AdaBoostM1 |          353 |      0.21104 |           35 |         2055 |
|   29 | Accept |     0.15681 |      59.182 |     0.14863 |      0.1519 |   AdaBoostM1 |          357 |      0.49278 |            7 |           48 |
|   30 | Accept |       0.152 |      73.991 |     0.14863 |     0.15163 |   AdaBoostM1 |          446 |      0.39906 |            6 |           58 |

__________________________________________________________
Optimization completed.
MaxObjectiveEvaluations of 30 reached.
Total function evaluations: 30
Total elapsed time: 1607.6307 seconds
Total objective function evaluation time: 1602.7749

Best observed feasible point:
      Method      NumLearningCycles    LearnRate    MinLeafSize    MaxNumSplits
    __________    _________________    _________    ___________    ____________

    AdaBoostM1           339            0.37185          5              61     

Observed objective function value = 0.14863
Estimated objective function value = 0.15163
Function evaluation time = 59.5526

Best estimated feasible point (according to models):
      Method      NumLearningCycles    LearnRate    MinLeafSize    MaxNumSplits
    __________    _________________    _________    ___________    ____________

    AdaBoostM1           339            0.37185          5              61     

Estimated objective function value = 0.15163
Estimated function evaluation time = 63.9872

Training completed in 1621.2038 seconds
Selected method: AdaBoostM1
Number of learning cycles: 339
Training cross-validated ensemble model with best hyperparameters...
=== VALIDATION PERFORMANCE (5-fold CV, 21 sensors) ===
Observation-level validation metrics:
Accuracy: 0.83694
Sensitivity: 0.62857
Specificity: 0.92754
Precision: 0.79042
F1 Score: 0.70027
Observation-level validation confusion matrix:
         396         234
         105        1344

Sample-level validation metrics:
Accuracy: 0.92929
Sensitivity: 0.76667
Specificity: 1
Precision: 1
F1 Score: 0.86792
Sample-level validation confusion matrix:
    23     7
     0    69

=== TEST PERFORMANCE (10% held-out data, 21 sensors) ===
Observation-level test metrics:
Accuracy: 0.70635
Sensitivity: 0.21429
Specificity: 0.95238
Precision: 0.69231
F1 Score: 0.32727
Observation-level test confusion matrix:
    18    66
     8   160

Sample-level test metrics:
Accuracy: 0.66667
Sensitivity: 0
Specificity: 1
Precision: NaN
F1 Score: NaN
Sample-level test confusion matrix:
     0     4
     0     8

Processing sensor combination 13/32: 5   6   7   8  12  13  14  15  16  20  21  22  23  24  26  28  29  30  31  32 sensors
Total samples: 111
Class 1 samples: 34
Class 2 samples: 77
Train-Test Split:
Training samples: 99 (30 from class 1, 69 from class 2)
Testing samples: 12 (4 from class 1, 8 from class 2)
Training observations: 1980
Testing observations: 240
Fold 1: 20 samples (6 from class 1, 14 from class 2)
Fold 2: 20 samples (6 from class 1, 14 from class 2)
Fold 3: 20 samples (6 from class 1, 14 from class 2)
Fold 4: 20 samples (6 from class 1, 14 from class 2)
Fold 5: 19 samples (6 from class 1, 13 from class 2)
Training optimizable ensemble model...
|==================================================================================================================================================|
| Iter | Eval   | Objective   | Objective   | BestSoFar   | BestSoFar   |       Method | NumLearningC-|    LearnRate |  MinLeafSize | MaxNumSplits |
|      | result |             | runtime     | (observed)  | (estim.)    |              | ycles        |              |              |              |
|==================================================================================================================================================|
|    1 | Best   |     0.20253 |      18.002 |     0.20253 |     0.20253 |  GentleBoost |          395 |     0.023307 |          221 |            5 |
|    2 | Accept |     0.30303 |     0.73801 |     0.20253 |     0.20652 |   AdaBoostM1 |           16 |    0.0034822 |          388 |          991 |
|    3 | Accept |     0.23788 |      1.2699 |     0.20253 |      0.2026 |          Bag |           24 |            - |           14 |          522 |
|    4 | Accept |     0.23586 |      2.2426 |     0.20253 |     0.20548 |   AdaBoostM1 |           21 |      0.42862 |           17 |            9 |
|    5 | Accept |     0.21212 |      6.7028 |     0.20253 |     0.20307 |  GentleBoost |          137 |     0.026821 |          201 |            5 |
|    6 | Accept |     0.23232 |      4.4474 |     0.20253 |     0.20254 |  GentleBoost |          107 |     0.013574 |          263 |            5 |
|    7 | Best   |     0.15707 |      19.101 |     0.15707 |     0.15708 |  GentleBoost |          145 |       0.0201 |            9 |         1729 |
|    8 | Best   |     0.14848 |      49.007 |     0.14848 |     0.14849 |  GentleBoost |          445 |     0.085985 |           14 |           56 |
|    9 | Accept |     0.15657 |      76.176 |     0.14848 |     0.14849 |  GentleBoost |          500 |      0.13549 |            3 |          315 |
|   10 | Accept |     0.15202 |      63.744 |     0.14848 |     0.14849 |  GentleBoost |          473 |     0.026504 |            5 |          137 |
|   11 | Accept |     0.15707 |      34.703 |     0.14848 |     0.15065 |  GentleBoost |          449 |        0.966 |           24 |           21 |
|   12 | Best   |     0.14747 |      64.851 |     0.14747 |      0.1484 |  GentleBoost |          491 |      0.67652 |            9 |         1734 |
|   13 | Accept |     0.17475 |      96.879 |     0.14747 |     0.14841 |   LogitBoost |          499 |      0.18025 |            1 |          713 |
|   14 | Accept |     0.26313 |      20.092 |     0.14747 |     0.14813 |   LogitBoost |          386 |     0.040528 |           57 |            3 |
|   15 | Accept |     0.24444 |      1.2284 |     0.14747 |     0.14755 |   LogitBoost |           10 |     0.091452 |            1 |           33 |
|   16 | Accept |     0.17273 |      22.124 |     0.14747 |     0.14755 |  GentleBoost |          116 |     0.005843 |            1 |         1718 |
|   17 | Accept |     0.20606 |      13.603 |     0.14747 |     0.15015 |  GentleBoost |          300 |    0.0098265 |           10 |            3 |
|   18 | Accept |     0.23283 |      18.332 |     0.14747 |     0.14794 |  GentleBoost |          482 |     0.050438 |          409 |          496 |
|   19 | Best   |     0.14495 |      53.963 |     0.14495 |     0.14463 |  GentleBoost |          481 |      0.21675 |           21 |          242 |
|   20 | Accept |     0.14798 |      58.149 |     0.14495 |     0.14523 |  GentleBoost |          463 |     0.048626 |           11 |          282 |
|==================================================================================================================================================|
| Iter | Eval   | Objective   | Objective   | BestSoFar   | BestSoFar   |       Method | NumLearningC-|    LearnRate |  MinLeafSize | MaxNumSplits |
|      | result |             | runtime     | (observed)  | (estim.)    |              | ycles        |              |              |              |
|==================================================================================================================================================|
|   21 | Best   |     0.14343 |      51.034 |     0.14343 |     0.14459 |  GentleBoost |          438 |       0.8974 |           16 |          207 |
|   22 | Accept |     0.14798 |      52.907 |     0.14343 |     0.14492 |  GentleBoost |          496 |      0.29943 |           23 |          103 |
|   23 | Accept |     0.14747 |      54.969 |     0.14343 |     0.14537 |  GentleBoost |          454 |      0.55553 |           14 |          381 |
|   24 | Accept |     0.15303 |      22.907 |     0.14343 |     0.14546 |  GentleBoost |          210 |    0.0017422 |           23 |          107 |
|   25 | Accept |     0.40253 |       17.61 |     0.14343 |     0.14554 |     RUSBoost |          410 |     0.056766 |            1 |            1 |
|   26 | Accept |     0.30303 |      5.6278 |     0.14343 |     0.14553 |          Bag |          203 |            - |          888 |            1 |
|   27 | Accept |     0.21566 |      61.206 |     0.14343 |     0.14551 |   LogitBoost |          487 |     0.002048 |           12 |         1958 |
|   28 | Accept |      0.1596 |      129.71 |     0.14343 |     0.14552 |   AdaBoostM1 |          489 |      0.24393 |            1 |         1342 |
|   29 | Accept |     0.29242 |      36.249 |     0.14343 |      0.1456 |   AdaBoostM1 |          491 |    0.0028354 |            1 |            5 |
|   30 | Accept |     0.27677 |      3.9324 |     0.14343 |     0.14474 |   AdaBoostM1 |           19 |    0.0058952 |            1 |         1828 |

__________________________________________________________
Optimization completed.
MaxObjectiveEvaluations of 30 reached.
Total function evaluations: 30
Total elapsed time: 1066.4729 seconds
Total objective function evaluation time: 1061.5047

Best observed feasible point:
      Method       NumLearningCycles    LearnRate    MinLeafSize    MaxNumSplits
    ___________    _________________    _________    ___________    ____________

    GentleBoost           438            0.8974          16             207     

Observed objective function value = 0.14343
Estimated objective function value = 0.14474
Function evaluation time = 51.0344

Best estimated feasible point (according to models):
      Method       NumLearningCycles    LearnRate    MinLeafSize    MaxNumSplits
    ___________    _________________    _________    ___________    ____________

    GentleBoost           438            0.8974          16             207     

Estimated objective function value = 0.14474
Estimated function evaluation time = 51.5396

Training completed in 1078.6998 seconds
Selected method: GentleBoost
Number of learning cycles: 438
Training cross-validated ensemble model with best hyperparameters...
=== VALIDATION PERFORMANCE (5-fold CV, 20 sensors) ===
Observation-level validation metrics:
Accuracy: 0.84495
Sensitivity: 0.64333
Specificity: 0.93261
Precision: 0.80585
F1 Score: 0.71548
Observation-level validation confusion matrix:
         386         214
          93        1287

Sample-level validation metrics:
Accuracy: 0.94949
Sensitivity: 0.83333
Specificity: 1
Precision: 1
F1 Score: 0.90909
Sample-level validation confusion matrix:
    25     5
     0    69

=== TEST PERFORMANCE (10% held-out data, 20 sensors) ===
Observation-level test metrics:
Accuracy: 0.7
Sensitivity: 0.1875
Specificity: 0.95625
Precision: 0.68182
F1 Score: 0.29412
Observation-level test confusion matrix:
    15    65
     7   153

Sample-level test metrics:
Accuracy: 0.66667
Sensitivity: 0
Specificity: 1
Precision: NaN
F1 Score: NaN
Sample-level test confusion matrix:
     0     4
     0     8

Processing sensor combination 14/32: 5   6   7   8  13  14  15  16  20  21  22  23  24  26  28  29  30  31  32 sensors
Total samples: 111
Class 1 samples: 34
Class 2 samples: 77
Train-Test Split:
Training samples: 99 (30 from class 1, 69 from class 2)
Testing samples: 12 (4 from class 1, 8 from class 2)
Training observations: 1881
Testing observations: 228
Fold 1: 20 samples (6 from class 1, 14 from class 2)
Fold 2: 20 samples (6 from class 1, 14 from class 2)
Fold 3: 20 samples (6 from class 1, 14 from class 2)
Fold 4: 20 samples (6 from class 1, 14 from class 2)
Fold 5: 19 samples (6 from class 1, 13 from class 2)
Training optimizable ensemble model...
|==================================================================================================================================================|
| Iter | Eval   | Objective   | Objective   | BestSoFar   | BestSoFar   |       Method | NumLearningC-|    LearnRate |  MinLeafSize | MaxNumSplits |
|      | result |             | runtime     | (observed)  | (estim.)    |              | ycles        |              |              |              |
|==================================================================================================================================================|
|    1 | Best   |     0.16374 |      24.793 |     0.16374 |     0.16374 |  GentleBoost |          344 |       0.2241 |            2 |           25 |
|    2 | Accept |     0.19139 |      5.0381 |     0.16374 |     0.16484 |   AdaBoostM1 |           24 |      0.13754 |            5 |         1726 |
|    3 | Accept |     0.30303 |     0.98329 |     0.16374 |     0.16828 |   AdaBoostM1 |           46 |    0.0022479 |          766 |           14 |
|    4 | Accept |     0.28495 |      5.2895 |     0.16374 |     0.16383 |   LogitBoost |          196 |      0.31751 |          598 |            3 |
|    5 | Accept |     0.19032 |      1.4263 |     0.16374 |     0.16376 |  GentleBoost |           10 |    0.0015762 |            3 |         1163 |
|    6 | Accept |     0.25199 |      1.7505 |     0.16374 |     0.16375 |  GentleBoost |           46 |      0.78948 |            1 |            2 |
|    7 | Accept |     0.18448 |      7.2903 |     0.16374 |     0.16422 |   AdaBoostM1 |           35 |      0.13757 |            3 |         1717 |
|    8 | Accept |     0.25731 |     0.80443 |     0.16374 |     0.16377 |  GentleBoost |           17 |       0.3568 |          233 |           31 |
|    9 | Best   |     0.15896 |      14.237 |     0.15896 |     0.15902 |  GentleBoost |          200 |      0.23005 |            4 |           25 |
|   10 | Accept |     0.16162 |      11.906 |     0.15896 |     0.16149 |  GentleBoost |          147 |      0.32248 |           15 |           25 |
|   11 | Accept |     0.30303 |      5.3235 |     0.15896 |     0.15892 |  GentleBoost |          254 |     0.081596 |          909 |           24 |
|   12 | Accept |     0.16002 |      9.9955 |     0.15896 |     0.15891 |  GentleBoost |           84 |      0.28747 |            5 |           93 |
|   13 | Accept |     0.16215 |      41.355 |     0.15896 |     0.15892 |  GentleBoost |          340 |    0.0032744 |            1 |          134 |
|   14 | Accept |     0.24455 |      54.294 |     0.15896 |     0.15892 |   AdaBoostM1 |          247 |    0.0014545 |            1 |          122 |
|   15 | Accept |     0.20893 |      1.8877 |     0.15896 |     0.15894 |  GentleBoost |           20 |    0.0010656 |            6 |           42 |
|   16 | Accept |     0.17597 |      5.7609 |     0.15896 |     0.15894 |  GentleBoost |           39 |      0.13837 |            1 |          167 |
|   17 | Best   |      0.1547 |      41.607 |      0.1547 |      0.1547 |  GentleBoost |          439 |      0.75266 |            8 |           47 |
|   18 | Accept |     0.20202 |      2.2745 |      0.1547 |     0.15469 |  GentleBoost |           21 |      0.16875 |            4 |           52 |
|   19 | Accept |     0.16162 |      32.856 |      0.1547 |     0.15469 |  GentleBoost |          231 |    0.0041844 |            4 |         1222 |
|   20 | Accept |     0.16427 |      32.409 |      0.1547 |      0.1547 |  GentleBoost |          229 |    0.0017983 |            5 |          144 |
|==================================================================================================================================================|
| Iter | Eval   | Objective   | Objective   | BestSoFar   | BestSoFar   |       Method | NumLearningC-|    LearnRate |  MinLeafSize | MaxNumSplits |
|      | result |             | runtime     | (observed)  | (estim.)    |              | ycles        |              |              |              |
|==================================================================================================================================================|
|   21 | Accept |     0.18394 |      16.977 |      0.1547 |     0.15471 |  GentleBoost |          115 |     0.060068 |            1 |         1701 |
|   22 | Accept |     0.16959 |      36.457 |      0.1547 |      0.1547 |  GentleBoost |          244 |      0.94272 |            2 |          275 |
|   23 | Accept |     0.16162 |      27.648 |      0.1547 |     0.15472 |  GentleBoost |          213 |      0.10257 |            6 |          121 |
|   24 | Accept |     0.17331 |      11.544 |      0.1547 |     0.15472 |  GentleBoost |          105 |      0.10787 |           19 |         1832 |
|   25 | Best   |     0.15098 |      19.695 |     0.15098 |       0.151 |  GentleBoost |          226 |     0.010788 |            7 |           48 |
|   26 | Accept |     0.15311 |      57.654 |     0.15098 |       0.151 |  GentleBoost |          483 |    0.0037622 |           11 |         1795 |
|   27 | Accept |     0.16268 |      88.305 |     0.15098 |     0.15099 |   AdaBoostM1 |          496 |     0.086004 |           21 |         1500 |
|   28 | Accept |     0.16853 |      84.565 |     0.15098 |     0.15099 |   AdaBoostM1 |          398 |      0.84631 |            2 |         1867 |
|   29 | Accept |     0.29931 |      12.403 |     0.15098 |     0.15102 |   AdaBoostM1 |          484 |     0.040948 |          628 |         1676 |
|   30 | Accept |     0.16427 |      44.034 |     0.15098 |     0.15102 |   AdaBoostM1 |          242 |      0.66838 |            7 |         1795 |

__________________________________________________________
Optimization completed.
MaxObjectiveEvaluations of 30 reached.
Total function evaluations: 30
Total elapsed time: 705.2091 seconds
Total objective function evaluation time: 700.562

Best observed feasible point:
      Method       NumLearningCycles    LearnRate    MinLeafSize    MaxNumSplits
    ___________    _________________    _________    ___________    ____________

    GentleBoost           226           0.010788          7              48     

Observed objective function value = 0.15098
Estimated objective function value = 0.15102
Function evaluation time = 19.6945

Best estimated feasible point (according to models):
      Method       NumLearningCycles    LearnRate    MinLeafSize    MaxNumSplits
    ___________    _________________    _________    ___________    ____________

    GentleBoost           226           0.010788          7              48     

Estimated objective function value = 0.15102
Estimated function evaluation time = 21.8362

Training completed in 709.971 seconds
Selected method: GentleBoost
Number of learning cycles: 226
Training cross-validated ensemble model with best hyperparameters...
=== VALIDATION PERFORMANCE (5-fold CV, 19 sensors) ===
Observation-level validation metrics:
Accuracy: 0.84636
Sensitivity: 0.65614
Specificity: 0.92906
Precision: 0.80086
F1 Score: 0.72131
Observation-level validation confusion matrix:
         374         196
          93        1218

Sample-level validation metrics:
Accuracy: 0.92929
Sensitivity: 0.76667
Specificity: 1
Precision: 1
F1 Score: 0.86792
Sample-level validation confusion matrix:
    23     7
     0    69

=== TEST PERFORMANCE (10% held-out data, 19 sensors) ===
Observation-level test metrics:
Accuracy: 0.70175
Sensitivity: 0.19737
Specificity: 0.95395
Precision: 0.68182
F1 Score: 0.30612
Observation-level test confusion matrix:
    15    61
     7   145

Sample-level test metrics:
Accuracy: 0.66667
Sensitivity: 0
Specificity: 1
Precision: NaN
F1 Score: NaN
Sample-level test confusion matrix:
     0     4
     0     8

Processing sensor combination 15/32: 5   6   7   8  13  14  15  16  21  22  23  24  26  28  29  30  31  32 sensors
Total samples: 111
Class 1 samples: 34
Class 2 samples: 77
Train-Test Split:
Training samples: 99 (30 from class 1, 69 from class 2)
Testing samples: 12 (4 from class 1, 8 from class 2)
Training observations: 1782
Testing observations: 216
Fold 1: 20 samples (6 from class 1, 14 from class 2)
Fold 2: 20 samples (6 from class 1, 14 from class 2)
Fold 3: 20 samples (6 from class 1, 14 from class 2)
Fold 4: 20 samples (6 from class 1, 14 from class 2)
Fold 5: 19 samples (6 from class 1, 13 from class 2)
Training optimizable ensemble model...
|==================================================================================================================================================|
| Iter | Eval   | Objective   | Objective   | BestSoFar   | BestSoFar   |       Method | NumLearningC-|    LearnRate |  MinLeafSize | MaxNumSplits |
|      | result |             | runtime     | (observed)  | (estim.)    |              | ycles        |              |              |              |
|==================================================================================================================================================|
|    1 | Best   |     0.69697 |     0.46534 |     0.69697 |     0.69697 |     RUSBoost |           17 |      0.15517 |          536 |           13 |
|    2 | Best   |     0.20034 |      4.6129 |     0.20034 |      0.2364 |   AdaBoostM1 |           25 |     0.087125 |            1 |          548 |
|    3 | Best   |      0.1908 |      11.472 |      0.1908 |     0.20763 |          Bag |          233 |            - |            1 |          497 |
|    4 | Accept |     0.24747 |      5.1422 |      0.1908 |     0.19118 |  GentleBoost |          191 |      0.22948 |            1 |            1 |
|    5 | Accept |     0.30135 |      1.2221 |      0.1908 |     0.19159 |          Bag |           42 |            - |            1 |            2 |
|    6 | Best   |     0.19024 |      96.634 |     0.19024 |     0.19039 |   AdaBoostM1 |          493 |    0.0057088 |            1 |         1457 |
|    7 | Accept |     0.19865 |       15.44 |     0.19024 |     0.19034 |          Bag |          284 |            - |            2 |         1634 |
|    8 | Accept |     0.30303 |     0.82908 |     0.19024 |     0.19033 |   AdaBoostM1 |           35 |      0.10127 |          801 |         1762 |
|    9 | Accept |     0.30303 |       10.24 |     0.19024 |     0.19391 |  GentleBoost |          485 |     0.095021 |          885 |         1769 |
|   10 | Accept |     0.22727 |       22.49 |     0.19024 |     0.19404 |   LogitBoost |          133 |     0.011582 |            1 |          985 |
|   11 | Accept |     0.30303 |     0.31625 |     0.19024 |     0.19032 |   LogitBoost |           10 |     0.054878 |          814 |            3 |
|   12 | Accept |     0.30303 |       1.217 |     0.19024 |     0.19383 |   LogitBoost |           54 |      0.62426 |          883 |         1766 |
|   13 | Accept |     0.30303 |       17.65 |     0.19024 |     0.19026 |   AdaBoostM1 |          488 |     0.002548 |            1 |            1 |
|   14 | Accept |      0.2688 |      2.2458 |     0.19024 |     0.19027 |   LogitBoost |           74 |      0.54383 |            1 |            1 |
|   15 | Accept |     0.30303 |       1.281 |     0.19024 |     0.19027 |  GentleBoost |           59 |    0.0039124 |          880 |            1 |
|   16 | Accept |     0.19416 |      5.3729 |     0.19024 |     0.19029 |          Bag |          104 |            - |            1 |         1739 |
|   17 | Best   |     0.16386 |      32.833 |     0.16386 |      0.1639 |  GentleBoost |          228 |    0.0015576 |            1 |         1767 |
|   18 | Best   |     0.16218 |      45.045 |     0.16218 |     0.16224 |  GentleBoost |          311 |    0.0071913 |            1 |          321 |
|   19 | Accept |     0.16554 |      10.163 |     0.16218 |     0.16311 |  GentleBoost |           72 |    0.0019043 |            1 |          640 |
|   20 | Accept |     0.16611 |      27.024 |     0.16218 |     0.16403 |  GentleBoost |          181 |    0.0024662 |            1 |          653 |
|==================================================================================================================================================|
| Iter | Eval   | Objective   | Objective   | BestSoFar   | BestSoFar   |       Method | NumLearningC-|    LearnRate |  MinLeafSize | MaxNumSplits |
|      | result |             | runtime     | (observed)  | (estim.)    |              | ycles        |              |              |              |
|==================================================================================================================================================|
|   21 | Accept |     0.19529 |      1.5424 |     0.16218 |     0.16314 |  GentleBoost |           11 |     0.026333 |            1 |          636 |
|   22 | Best   |     0.14871 |      26.609 |     0.14871 |      0.1494 |  GentleBoost |          315 |    0.0011013 |            1 |           40 |
|   23 | Accept |     0.30303 |     0.30828 |     0.14871 |     0.14944 |          Bag |           10 |            - |          851 |          507 |
|   24 | Accept |     0.15544 |       59.68 |     0.14871 |     0.15003 |  GentleBoost |          480 |    0.0010147 |            1 |          138 |
|   25 | Accept |     0.15208 |      20.192 |     0.14871 |     0.15136 |  GentleBoost |          267 |    0.0011163 |            1 |           29 |
|   26 | Accept |      0.2413 |      13.515 |     0.14871 |      0.1509 |  GentleBoost |          492 |    0.0010027 |            1 |            1 |
|   27 | Best   |     0.14534 |       46.11 |     0.14534 |     0.14849 |  GentleBoost |          481 |    0.0016732 |            1 |           59 |
|   28 | Accept |     0.14646 |      46.626 |     0.14534 |     0.14817 |  GentleBoost |          479 |    0.0012595 |            4 |           67 |
|   29 | Accept |      0.1532 |      38.061 |     0.14534 |     0.14827 |  GentleBoost |          485 |    0.0013151 |            4 |           31 |
|   30 | Accept |      0.1459 |      22.749 |     0.14534 |     0.14541 |  GentleBoost |          211 |    0.0010258 |            3 |           96 |

__________________________________________________________
Optimization completed.
MaxObjectiveEvaluations of 30 reached.
Total function evaluations: 30
Total elapsed time: 591.9275 seconds
Total objective function evaluation time: 587.0862

Best observed feasible point:
      Method       NumLearningCycles    LearnRate    MinLeafSize    MaxNumSplits
    ___________    _________________    _________    ___________    ____________

    GentleBoost           481           0.0016732         1              59     

Observed objective function value = 0.14534
Estimated objective function value = 0.14541
Function evaluation time = 46.1099

Best estimated feasible point (according to models):
      Method       NumLearningCycles    LearnRate    MinLeafSize    MaxNumSplits
    ___________    _________________    _________    ___________    ____________

    GentleBoost           481           0.0016732         1              59     

Estimated objective function value = 0.14541
Estimated function evaluation time = 46.4721

Training completed in 602.0013 seconds
Selected method: GentleBoost
Number of learning cycles: 481
Training cross-validated ensemble model with best hyperparameters...
=== VALIDATION PERFORMANCE (5-fold CV, 18 sensors) ===
Observation-level validation metrics:
Accuracy: 0.85354
Sensitivity: 0.67407
Specificity: 0.93156
Precision: 0.81069
F1 Score: 0.7361
Observation-level validation confusion matrix:
         364         176
          85        1157

Sample-level validation metrics:
Accuracy: 0.9596
Sensitivity: 0.86667
Specificity: 1
Precision: 1
F1 Score: 0.92857
Sample-level validation confusion matrix:
    26     4
     0    69

=== TEST PERFORMANCE (10% held-out data, 18 sensors) ===
Observation-level test metrics:
Accuracy: 0.69907
Sensitivity: 0.13889
Specificity: 0.97917
Precision: 0.76923
F1 Score: 0.23529
Observation-level test confusion matrix:
    10    62
     3   141

Sample-level test metrics:
Accuracy: 0.66667
Sensitivity: 0
Specificity: 1
Precision: NaN
F1 Score: NaN
Sample-level test confusion matrix:
     0     4
     0     8

Processing sensor combination 16/32: 5   6   7   8  13  14  15  16  21  22  23  24  26  29  30  31  32 sensors
Total samples: 111
Class 1 samples: 34
Class 2 samples: 77
Train-Test Split:
Training samples: 99 (30 from class 1, 69 from class 2)
Testing samples: 12 (4 from class 1, 8 from class 2)
Training observations: 1683
Testing observations: 204
Fold 1: 20 samples (6 from class 1, 14 from class 2)
Fold 2: 20 samples (6 from class 1, 14 from class 2)
Fold 3: 20 samples (6 from class 1, 14 from class 2)
Fold 4: 20 samples (6 from class 1, 14 from class 2)
Fold 5: 19 samples (6 from class 1, 13 from class 2)
Training optimizable ensemble model...
|==================================================================================================================================================|
| Iter | Eval   | Objective   | Objective   | BestSoFar   | BestSoFar   |       Method | NumLearningC-|    LearnRate |  MinLeafSize | MaxNumSplits |
|      | result |             | runtime     | (observed)  | (estim.)    |              | ycles        |              |              |              |
|==================================================================================================================================================|
|    1 | Best   |     0.16578 |      10.272 |     0.16578 |     0.16578 |  GentleBoost |          147 |     0.013516 |           53 |          105 |
|    2 | Accept |     0.18063 |      76.787 |     0.16578 |     0.16637 |   AdaBoostM1 |          379 |     0.028019 |            2 |          503 |
|    3 | Accept |     0.30303 |      1.7452 |     0.16578 |     0.17314 |   LogitBoost |           82 |      0.92615 |          752 |            6 |
|    4 | Accept |     0.30303 |     0.51524 |     0.16578 |     0.16584 |   AdaBoostM1 |           21 |    0.0031912 |          770 |          580 |
|    5 | Accept |       0.224 |      1.1386 |     0.16578 |     0.16588 |  GentleBoost |           16 |      0.19628 |           65 |          140 |
|    6 | Accept |     0.21034 |      2.0994 |     0.16578 |      0.1658 |  GentleBoost |           37 |    0.0022808 |           47 |            8 |
|    7 | Accept |     0.20856 |      28.468 |     0.16578 |     0.16579 |  GentleBoost |          494 |    0.0010969 |          133 |            4 |
|    8 | Best   |     0.15865 |      27.826 |     0.15865 |     0.15865 |  GentleBoost |          326 |    0.0011689 |           30 |         1314 |
|    9 | Best   |     0.15567 |      15.857 |     0.15567 |     0.15567 |  GentleBoost |          157 |     0.023638 |           15 |         1474 |
|   10 | Accept |     0.17409 |      66.775 |     0.15567 |     0.15565 |  GentleBoost |          498 |    0.0069701 |            1 |         1670 |
|   11 | Accept |     0.30303 |      3.5663 |     0.15567 |     0.15565 |          Bag |          109 |            - |          133 |         1602 |
|   12 | Accept |     0.28877 |      18.159 |     0.15567 |     0.15567 |   AdaBoostM1 |          494 |      0.16214 |          118 |            1 |
|   13 | Best   |     0.15092 |      30.359 |     0.15092 |     0.15092 |  GentleBoost |          273 |    0.0042202 |            9 |          171 |
|   14 | Accept |     0.21747 |      6.1996 |     0.15092 |     0.15092 |   AdaBoostM1 |           67 |      0.41192 |            1 |           11 |
|   15 | Best   |     0.14914 |      37.913 |     0.14914 |     0.14916 |  GentleBoost |          494 |    0.0046927 |            8 |           33 |
|   16 | Accept |     0.14914 |      29.544 |     0.14914 |     0.14923 |  GentleBoost |          352 |      0.83285 |           13 |           38 |
|   17 | Accept |     0.18063 |      60.735 |     0.14914 |     0.14922 |     RUSBoost |          498 |      0.34998 |            1 |           41 |
|   18 | Accept |     0.29887 |       2.779 |     0.14914 |     0.14923 |     RUSBoost |           39 |      0.54928 |            1 |            7 |
|   19 | Accept |     0.29352 |      43.489 |     0.14914 |     0.14921 |     RUSBoost |          499 |    0.0013171 |           30 |           35 |
|   20 | Accept |      0.1937 |      1.3555 |     0.14914 |     0.14916 |  GentleBoost |           10 |     0.073172 |            1 |         1373 |
|==================================================================================================================================================|
| Iter | Eval   | Objective   | Objective   | BestSoFar   | BestSoFar   |       Method | NumLearningC-|    LearnRate |  MinLeafSize | MaxNumSplits |
|      | result |             | runtime     | (observed)  | (estim.)    |              | ycles        |              |              |              |
|==================================================================================================================================================|
|   21 | Accept |     0.17112 |       5.855 |     0.14914 |     0.14916 |  GentleBoost |           78 |     0.027179 |            1 |           32 |
|   22 | Accept |     0.27986 |     0.78849 |     0.14914 |     0.14916 |   LogitBoost |           10 |     0.019482 |            1 |           12 |
|   23 | Accept |     0.21034 |      14.868 |     0.14914 |     0.14916 |  GentleBoost |          414 |     0.026126 |           10 |            2 |
|   24 | Accept |     0.15567 |      48.429 |     0.14914 |     0.14918 |  GentleBoost |          471 |    0.0039374 |           15 |           86 |
|   25 | Accept |     0.15152 |      25.949 |     0.14914 |     0.14974 |  GentleBoost |          282 |    0.0058371 |            4 |           47 |
|   26 | Accept |     0.20677 |      64.347 |     0.14914 |     0.14987 |     RUSBoost |          478 |    0.0016266 |            1 |          892 |
|   27 | Accept |     0.15924 |      12.906 |     0.14914 |     0.14996 |  GentleBoost |          104 |    0.0065271 |            3 |          406 |
|   28 | Accept |      0.1527 |      20.671 |     0.14914 |     0.15033 |  GentleBoost |          234 |      0.31627 |            8 |           52 |
|   29 | Accept |     0.15686 |      41.001 |     0.14914 |     0.15005 |  GentleBoost |          429 |      0.15626 |            1 |           78 |
|   30 | Accept |     0.24896 |      4.6135 |     0.14914 |     0.14998 |   AdaBoostM1 |           21 |    0.0022652 |            1 |         1340 |

__________________________________________________________
Optimization completed.
MaxObjectiveEvaluations of 30 reached.
Total function evaluations: 30
Total elapsed time: 709.8063 seconds
Total objective function evaluation time: 705.011

Best observed feasible point:
      Method       NumLearningCycles    LearnRate    MinLeafSize    MaxNumSplits
    ___________    _________________    _________    ___________    ____________

    GentleBoost           494           0.0046927         8              33     

Observed objective function value = 0.14914
Estimated objective function value = 0.14998
Function evaluation time = 37.9132

Best estimated feasible point (according to models):
      Method       NumLearningCycles    LearnRate    MinLeafSize    MaxNumSplits
    ___________    _________________    _________    ___________    ____________

    GentleBoost           494           0.0046927         8              33     

Estimated objective function value = 0.14998
Estimated function evaluation time = 38.2338

Training completed in 718.2509 seconds
Selected method: GentleBoost
Number of learning cycles: 494
Training cross-validated ensemble model with best hyperparameters...
=== VALIDATION PERFORMANCE (5-fold CV, 17 sensors) ===
Observation-level validation metrics:
Accuracy: 0.84314
Sensitivity: 0.64902
Specificity: 0.92754
Precision: 0.79567
F1 Score: 0.7149
Observation-level validation confusion matrix:
         331         179
          85        1088

Sample-level validation metrics:
Accuracy: 0.93939
Sensitivity: 0.8
Specificity: 1
Precision: 1
F1 Score: 0.88889
Sample-level validation confusion matrix:
    24     6
     0    69

=== TEST PERFORMANCE (10% held-out data, 17 sensors) ===
Observation-level test metrics:
Accuracy: 0.71078
Sensitivity: 0.16176
Specificity: 0.98529
Precision: 0.84615
F1 Score: 0.2716
Observation-level test confusion matrix:
    11    57
     2   134

Sample-level test metrics:
Accuracy: 0.66667
Sensitivity: 0
Specificity: 1
Precision: NaN
F1 Score: NaN
Sample-level test confusion matrix:
     0     4
     0     8

Processing sensor combination 17/32: 5   6   7   8  13  14  15  16  21  22  23  24  26  29  30  32 sensors
Total samples: 111
Class 1 samples: 34
Class 2 samples: 77
Train-Test Split:
Training samples: 99 (30 from class 1, 69 from class 2)
Testing samples: 12 (4 from class 1, 8 from class 2)
Training observations: 1584
Testing observations: 192
Fold 1: 20 samples (6 from class 1, 14 from class 2)
Fold 2: 20 samples (6 from class 1, 14 from class 2)
Fold 3: 20 samples (6 from class 1, 14 from class 2)
Fold 4: 20 samples (6 from class 1, 14 from class 2)
Fold 5: 19 samples (6 from class 1, 13 from class 2)
Training optimizable ensemble model...
|==================================================================================================================================================|
| Iter | Eval   | Objective   | Objective   | BestSoFar   | BestSoFar   |       Method | NumLearningC-|    LearnRate |  MinLeafSize | MaxNumSplits |
|      | result |             | runtime     | (observed)  | (estim.)    |              | ycles        |              |              |              |
|==================================================================================================================================================|
|    1 | Best   |     0.30303 |      3.9024 |     0.30303 |     0.30303 |   AdaBoostM1 |          105 |    0.0048764 |          333 |            4 |
|    2 | Best   |     0.16856 |      14.808 |     0.16856 |     0.17391 |  GentleBoost |          419 |      0.88578 |            4 |            3 |
|    3 | Accept |     0.30303 |     0.52515 |     0.16856 |     0.17516 |          Bag |           12 |            - |          762 |            1 |
|    4 | Accept |     0.25442 |      3.4956 |     0.16856 |     0.17466 |   AdaBoostM1 |           20 |    0.0080635 |            3 |          968 |
|    5 | Accept |     0.17866 |      11.614 |     0.16856 |     0.17002 |  GentleBoost |          331 |       0.9754 |            4 |            3 |
|    6 | Accept |     0.18434 |      17.043 |     0.16856 |     0.17616 |  GentleBoost |          491 |      0.61113 |            3 |            3 |
|    7 | Accept |     0.20518 |      5.4853 |     0.16856 |     0.17633 |  GentleBoost |          154 |    0.0013238 |           15 |            3 |
|    8 | Accept |     0.23359 |      1.2729 |     0.16856 |     0.17842 |  GentleBoost |           30 |      0.71988 |            5 |            3 |
|    9 | Accept |     0.18561 |      15.481 |     0.16856 |     0.17216 |  GentleBoost |          429 |      0.91804 |            3 |            3 |
|   10 | Accept |     0.17424 |      17.891 |     0.16856 |     0.17504 |  GentleBoost |          487 |     0.093832 |            7 |            3 |
|   11 | Accept |     0.17614 |       16.06 |     0.16856 |     0.16868 |  GentleBoost |          464 |     0.095576 |            7 |            3 |
|   12 | Accept |     0.17803 |          21 |     0.16856 |     0.17617 |  GentleBoost |          498 |    0.0024323 |            5 |            4 |
|   13 | Best   |     0.14078 |      32.899 |     0.14078 |      0.1408 |  GentleBoost |          464 |      0.64103 |            6 |           28 |
|   14 | Accept |     0.14331 |       47.05 |     0.14078 |     0.14082 |  GentleBoost |          433 |      0.49458 |            6 |          893 |
|   15 | Best   |     0.13826 |       48.07 |     0.13826 |     0.14051 |  GentleBoost |          494 |      0.11335 |           16 |          969 |
|   16 | Accept |     0.30303 |      10.258 |     0.13826 |     0.13855 |  GentleBoost |          497 |      0.29356 |          723 |          184 |
|   17 | Accept |     0.14962 |      55.333 |     0.13826 |     0.13829 |  GentleBoost |          487 |       0.7745 |           10 |          802 |
|   18 | Accept |     0.14836 |       37.97 |     0.13826 |     0.13829 |  GentleBoost |          464 |      0.67543 |           27 |          985 |
|   19 | Accept |     0.14015 |      53.581 |     0.13826 |      0.1383 |  GentleBoost |          482 |      0.58892 |            5 |          148 |
|   20 | Best   |     0.13763 |      38.493 |     0.13763 |      0.1377 |  GentleBoost |          429 |    0.0014861 |           18 |         1363 |
|==================================================================================================================================================|
| Iter | Eval   | Objective   | Objective   | BestSoFar   | BestSoFar   |       Method | NumLearningC-|    LearnRate |  MinLeafSize | MaxNumSplits |
|      | result |             | runtime     | (observed)  | (estim.)    |              | ycles        |              |              |              |
|==================================================================================================================================================|
|   21 | Best   |     0.13699 |      17.579 |     0.13699 |     0.13733 |  GentleBoost |          196 |     0.011772 |           19 |         1420 |
|   22 | Accept |     0.14141 |      34.163 |     0.13699 |      0.1375 |  GentleBoost |          347 |    0.0010815 |           19 |          476 |
|   23 | Accept |      0.1673 |      8.3377 |     0.13699 |     0.13755 |  GentleBoost |          101 |    0.0013857 |           30 |         1522 |
|   24 | Accept |     0.14205 |      19.816 |     0.13699 |      0.1376 |  GentleBoost |          211 |      0.01191 |           15 |         1493 |
|   25 | Best   |     0.13573 |       25.27 |     0.13573 |     0.13629 |  GentleBoost |          287 |      0.11597 |           19 |          401 |
|   26 | Accept |     0.14646 |      29.078 |     0.13573 |     0.13653 |  GentleBoost |          301 |      0.81577 |           20 |         1554 |
|   27 | Accept |     0.14015 |      42.932 |     0.13573 |     0.13775 |  GentleBoost |          413 |     0.016526 |           19 |          509 |
|   28 | Accept |     0.14331 |      53.557 |     0.13573 |     0.13894 |  GentleBoost |          426 |    0.0023512 |            6 |          616 |
|   29 | Accept |     0.13889 |       35.19 |     0.13573 |     0.13844 |  GentleBoost |          289 |     0.056838 |           11 |          317 |
|   30 | Accept |     0.14268 |      35.592 |     0.13573 |     0.13816 |  GentleBoost |          335 |     0.061004 |            8 |          207 |

__________________________________________________________
Optimization completed.
MaxObjectiveEvaluations of 30 reached.
Total function evaluations: 30
Total elapsed time: 759.0668 seconds
Total objective function evaluation time: 753.748

Best observed feasible point:
      Method       NumLearningCycles    LearnRate    MinLeafSize    MaxNumSplits
    ___________    _________________    _________    ___________    ____________

    GentleBoost           287            0.11597         19             401     

Observed objective function value = 0.13573
Estimated objective function value = 0.13859
Function evaluation time = 25.2698

Best estimated feasible point (according to models):
      Method       NumLearningCycles    LearnRate    MinLeafSize    MaxNumSplits
    ___________    _________________    _________    ___________    ____________

    GentleBoost           413           0.016526         19             509     

Estimated objective function value = 0.13816
Estimated function evaluation time = 40.3166

Training completed in 768.1009 seconds
Selected method: GentleBoost
Number of learning cycles: 413
Training cross-validated ensemble model with best hyperparameters...
=== VALIDATION PERFORMANCE (5-fold CV, 16 sensors) ===
Observation-level validation metrics:
Accuracy: 0.84848
Sensitivity: 0.65
Specificity: 0.93478
Precision: 0.8125
F1 Score: 0.72222
Observation-level validation confusion matrix:
         312         168
          72        1032

Sample-level validation metrics:
Accuracy: 0.94949
Sensitivity: 0.83333
Specificity: 1
Precision: 1
F1 Score: 0.90909
Sample-level validation confusion matrix:
    25     5
     0    69

=== TEST PERFORMANCE (10% held-out data, 16 sensors) ===
Observation-level test metrics:
Accuracy: 0.69792
Sensitivity: 0.15625
Specificity: 0.96875
Precision: 0.71429
F1 Score: 0.25641
Observation-level test confusion matrix:
    10    54
     4   124

Sample-level test metrics:
Accuracy: 0.66667
Sensitivity: 0
Specificity: 1
Precision: NaN
F1 Score: NaN
Sample-level test confusion matrix:
     0     4
     0     8

Processing sensor combination 18/32: 5   6   7   8  13  14  15  16  21  22  24  26  29  30  32 sensors
Total samples: 111
Class 1 samples: 34
Class 2 samples: 77
Train-Test Split:
Training samples: 99 (30 from class 1, 69 from class 2)
Testing samples: 12 (4 from class 1, 8 from class 2)
Training observations: 1485
Testing observations: 180
Fold 1: 20 samples (6 from class 1, 14 from class 2)
Fold 2: 20 samples (6 from class 1, 14 from class 2)
Fold 3: 20 samples (6 from class 1, 14 from class 2)
Fold 4: 20 samples (6 from class 1, 14 from class 2)
Fold 5: 19 samples (6 from class 1, 13 from class 2)
Training optimizable ensemble model...
|==================================================================================================================================================|
| Iter | Eval   | Objective   | Objective   | BestSoFar   | BestSoFar   |       Method | NumLearningC-|    LearnRate |  MinLeafSize | MaxNumSplits |
|      | result |             | runtime     | (observed)  | (estim.)    |              | ycles        |              |              |              |
|==================================================================================================================================================|
|    1 | Best   |         0.2 |      47.614 |         0.2 |         0.2 |   LogitBoost |          357 |      0.15837 |            1 |         1228 |
|    2 | Accept |     0.29091 |       5.849 |         0.2 |     0.20361 |          Bag |          151 |            - |           62 |          971 |
|    3 | Accept |     0.25657 |      3.4815 |         0.2 |     0.20521 |   AdaBoostM1 |           21 |    0.0065542 |            3 |           77 |
|    4 | Accept |     0.30303 |     0.47647 |         0.2 |     0.20032 |   AdaBoostM1 |           13 |     0.047564 |          380 |            6 |
|    5 | Accept |     0.22761 |      1.9559 |         0.2 |     0.20001 |   LogitBoost |           13 |      0.15468 |            2 |         1322 |
|    6 | Best   |     0.17037 |      46.371 |     0.17037 |     0.17038 |   LogitBoost |          338 |      0.17059 |            1 |         1075 |
|    7 | Accept |     0.28215 |      3.0809 |     0.17037 |     0.17038 |   LogitBoost |           36 |    0.0017956 |           13 |          932 |
|    8 | Accept |     0.17912 |      8.9475 |     0.17037 |     0.17039 |   LogitBoost |           96 |      0.11237 |           23 |         1007 |
|    9 | Accept |     0.24242 |      1.4891 |     0.17037 |     0.17039 |   LogitBoost |           26 |      0.33134 |           90 |         1031 |
|   10 | Accept |     0.17845 |      10.171 |     0.17037 |      0.1704 |   LogitBoost |           84 |      0.14633 |            3 |          982 |
|   11 | Accept |     0.25589 |      1.3804 |     0.17037 |     0.17038 |   LogitBoost |           24 |      0.13363 |           70 |         1123 |
|   12 | Accept |     0.17778 |      23.957 |     0.17037 |     0.17038 |   LogitBoost |          201 |      0.37091 |            1 |          952 |
|   13 | Accept |     0.27273 |      7.0221 |     0.17037 |     0.17038 |   LogitBoost |          193 |       0.1017 |          243 |          972 |
|   14 | Accept |     0.18047 |       4.049 |     0.17037 |     0.17038 |   LogitBoost |           31 |      0.28713 |           16 |          943 |
|   15 | Accept |     0.22357 |      68.245 |     0.17037 |     0.17039 |   LogitBoost |          381 |      0.49652 |            3 |         1031 |
|   16 | Accept |     0.22626 |      3.2017 |     0.17037 |     0.17039 |   LogitBoost |           23 |     0.084274 |            1 |          908 |
|   17 | Accept |     0.17306 |      9.5377 |     0.17037 |     0.17039 |   LogitBoost |           81 |      0.14998 |           11 |          943 |
|   18 | Accept |     0.17037 |      23.943 |     0.17037 |     0.17037 |   LogitBoost |          204 |      0.16152 |            1 |          959 |
|   19 | Accept |     0.18114 |      21.584 |     0.17037 |      0.1701 |   LogitBoost |          177 |      0.28538 |            1 |         1004 |
|   20 | Accept |     0.18114 |      42.936 |     0.17037 |      0.1709 |   LogitBoost |          355 |     0.097602 |            1 |          910 |
|==================================================================================================================================================|
| Iter | Eval   | Objective   | Objective   | BestSoFar   | BestSoFar   |       Method | NumLearningC-|    LearnRate |  MinLeafSize | MaxNumSplits |
|      | result |             | runtime     | (observed)  | (estim.)    |              | ycles        |              |              |              |
|==================================================================================================================================================|
|   21 | Best   |     0.16229 |      37.705 |     0.16229 |      0.1629 |   LogitBoost |          317 |       0.1644 |            2 |          950 |
|   22 | Accept |     0.19259 |      65.155 |     0.16229 |      0.1647 |   LogitBoost |          385 |       0.2899 |            2 |          857 |
|   23 | Accept |     0.16566 |      47.775 |     0.16229 |     0.16468 |   LogitBoost |          415 |      0.10814 |            2 |         1027 |
|   24 | Best   |     0.15219 |      49.063 |     0.15219 |     0.15345 |   LogitBoost |          478 |      0.10179 |           15 |          853 |
|   25 | Accept |     0.19125 |      7.4913 |     0.15219 |     0.15402 |   LogitBoost |           82 |     0.078442 |           21 |          768 |
|   26 | Accept |     0.16027 |      50.647 |     0.15219 |     0.15411 |   LogitBoost |          447 |     0.078483 |            8 |          870 |
|   27 | Accept |     0.15825 |      36.235 |     0.15219 |      0.1538 |   LogitBoost |          327 |      0.11673 |            9 |          908 |
|   28 | Accept |     0.15286 |      29.327 |     0.15219 |      0.1528 |   LogitBoost |          301 |      0.14404 |           19 |          884 |
|   29 | Best   |     0.14411 |      25.612 |     0.14411 |     0.14493 |   LogitBoost |          288 |      0.38905 |           25 |          743 |
|   30 | Accept |     0.14882 |      18.694 |     0.14411 |     0.14474 |   LogitBoost |          207 |      0.45029 |           25 |          796 |

__________________________________________________________
Optimization completed.
MaxObjectiveEvaluations of 30 reached.
Total function evaluations: 30
Total elapsed time: 708.3533 seconds
Total objective function evaluation time: 702.9961

Best observed feasible point:
      Method      NumLearningCycles    LearnRate    MinLeafSize    MaxNumSplits
    __________    _________________    _________    ___________    ____________

    LogitBoost           288            0.38905         25             743     

Observed objective function value = 0.14411
Estimated objective function value = 0.14474
Function evaluation time = 25.612

Best estimated feasible point (according to models):
      Method      NumLearningCycles    LearnRate    MinLeafSize    MaxNumSplits
    __________    _________________    _________    ___________    ____________

    LogitBoost           288            0.38905         25             743     

Estimated objective function value = 0.14474
Estimated function evaluation time = 27.0178

Training completed in 714.8638 seconds
Selected method: LogitBoost
Number of learning cycles: 288
Training cross-validated ensemble model with best hyperparameters...
=== VALIDATION PERFORMANCE (5-fold CV, 15 sensors) ===
Observation-level validation metrics:
Accuracy: 0.85253
Sensitivity: 0.66444
Specificity: 0.9343
Precision: 0.81471
F1 Score: 0.73195
Observation-level validation confusion matrix:
   299   151
    68   967

Sample-level validation metrics:
Accuracy: 0.92929
Sensitivity: 0.76667
Specificity: 1
Precision: 1
F1 Score: 0.86792
Sample-level validation confusion matrix:
    23     7
     0    69

=== TEST PERFORMANCE (10% held-out data, 15 sensors) ===
Observation-level test metrics:
Accuracy: 0.68333
Sensitivity: 0.13333
Specificity: 0.95833
Precision: 0.61538
F1 Score: 0.21918
Observation-level test confusion matrix:
     8    52
     5   115

Sample-level test metrics:
Accuracy: 0.66667
Sensitivity: 0
Specificity: 1
Precision: NaN
F1 Score: NaN
Sample-level test confusion matrix:
     0     4
     0     8

Processing sensor combination 19/32: 5   6   7   8  13  14  15  16  22  24  26  29  30  32 sensors
Total samples: 111
Class 1 samples: 34
Class 2 samples: 77
Train-Test Split:
Training samples: 99 (30 from class 1, 69 from class 2)
Testing samples: 12 (4 from class 1, 8 from class 2)
Training observations: 1386
Testing observations: 168
Fold 1: 20 samples (6 from class 1, 14 from class 2)
Fold 2: 20 samples (6 from class 1, 14 from class 2)
Fold 3: 20 samples (6 from class 1, 14 from class 2)
Fold 4: 20 samples (6 from class 1, 14 from class 2)
Fold 5: 19 samples (6 from class 1, 13 from class 2)
Training optimizable ensemble model...
|==================================================================================================================================================|
| Iter | Eval   | Objective   | Objective   | BestSoFar   | BestSoFar   |       Method | NumLearningC-|    LearnRate |  MinLeafSize | MaxNumSplits |
|      | result |             | runtime     | (observed)  | (estim.)    |              | ycles        |              |              |              |
|==================================================================================================================================================|
|    1 | Best   |     0.29365 |      1.7899 |     0.29365 |     0.29365 |   AdaBoostM1 |           34 |    0.0025368 |          144 |          538 |
|    2 | Best   |     0.18254 |      10.347 |     0.18254 |     0.18854 |   AdaBoostM1 |          109 |      0.59612 |           17 |           17 |
|    3 | Accept |     0.30303 |      12.484 |     0.18254 |     0.18262 |   LogitBoost |          496 |     0.010908 |          416 |           72 |
|    4 | Accept |     0.19986 |       3.369 |     0.18254 |     0.18276 |  GentleBoost |           80 |    0.0041919 |            4 |            4 |
|    5 | Accept |     0.19841 |      4.3972 |     0.18254 |     0.18256 |   AdaBoostM1 |           68 |      0.76808 |           31 |            5 |
|    6 | Accept |     0.30087 |      0.9763 |     0.18254 |     0.18255 |   AdaBoostM1 |           26 |      0.29345 |           14 |            1 |
|    7 | Best   |     0.16883 |       13.53 |     0.16883 |     0.16884 |   AdaBoostM1 |          155 |      0.79841 |           50 |          277 |
|    8 | Accept |     0.21284 |        21.3 |     0.16883 |     0.16885 |   AdaBoostM1 |          451 |      0.94789 |           96 |            3 |
|    9 | Accept |     0.30303 |      4.5361 |     0.16883 |     0.16885 |   AdaBoostM1 |          216 |    0.0059634 |          674 |            1 |
|   10 | Accept |     0.26479 |      4.5393 |     0.16883 |     0.16884 |   AdaBoostM1 |          130 |      0.98595 |            4 |            1 |
|   11 | Accept |     0.18615 |      3.8734 |     0.16883 |     0.16884 |   AdaBoostM1 |           29 |      0.97555 |           10 |           61 |
|   12 | Accept |     0.30303 |     0.86494 |     0.16883 |     0.16884 |   AdaBoostM1 |           50 |      0.72751 |          650 |           56 |
|   13 | Accept |     0.17965 |      6.4694 |     0.16883 |     0.16885 |   AdaBoostM1 |           60 |      0.67308 |           22 |          201 |
|   14 | Best   |     0.15729 |      39.985 |     0.15729 |     0.15729 |   AdaBoostM1 |          400 |      0.98728 |           29 |           62 |
|   15 | Accept |     0.24387 |      1.1218 |     0.15729 |     0.15729 |   AdaBoostM1 |           12 |      0.93863 |           50 |           49 |
|   16 | Best   |     0.15512 |      30.739 |     0.15512 |     0.15513 |   AdaBoostM1 |          255 |      0.95759 |           16 |          455 |
|   17 | Accept |     0.15512 |      46.758 |     0.15512 |     0.15512 |   AdaBoostM1 |          490 |       0.9206 |           29 |          953 |
|   18 | Best   |     0.15152 |      55.568 |     0.15152 |     0.15153 |   AdaBoostM1 |          500 |      0.64024 |           24 |          358 |
|   19 | Accept |     0.15368 |      71.537 |     0.15152 |     0.15151 |   AdaBoostM1 |          480 |      0.53218 |            7 |         1372 |
|   20 | Best   |     0.14719 |      63.692 |     0.14719 |     0.14727 |   AdaBoostM1 |          450 |       0.5884 |           13 |          908 |
|==================================================================================================================================================|
| Iter | Eval   | Objective   | Objective   | BestSoFar   | BestSoFar   |       Method | NumLearningC-|    LearnRate |  MinLeafSize | MaxNumSplits |
|      | result |             | runtime     | (observed)  | (estim.)    |              | ycles        |              |              |              |
|==================================================================================================================================================|
|   21 | Accept |     0.15584 |      58.349 |     0.14719 |      0.1473 |   AdaBoostM1 |          441 |      0.43073 |           15 |         1354 |
|   22 | Accept |      0.1544 |      62.365 |     0.14719 |     0.15032 |   AdaBoostM1 |          490 |      0.71102 |           14 |         1221 |
|   23 | Accept |     0.26551 |     0.84442 |     0.14719 |     0.15011 |  GentleBoost |           24 |     0.043019 |            2 |            2 |
|   24 | Best   |     0.14574 |      62.008 |     0.14574 |     0.14642 |   AdaBoostM1 |          436 |      0.61795 |            9 |          182 |
|   25 | Best   |     0.14214 |      49.227 |     0.14214 |     0.14285 |   AdaBoostM1 |          340 |      0.51586 |            6 |          254 |
|   26 | Accept |      0.1544 |      62.755 |     0.14214 |     0.14422 |   AdaBoostM1 |          430 |      0.42621 |            5 |          279 |
|   27 | Accept |      0.1544 |      18.873 |     0.14214 |     0.14598 |   AdaBoostM1 |          123 |      0.60577 |            6 |          337 |
|   28 | Accept |     0.14646 |      43.506 |     0.14214 |     0.14571 |   AdaBoostM1 |          324 |      0.47383 |           11 |          357 |
|   29 | Accept |     0.15657 |      54.117 |     0.14214 |     0.14535 |   AdaBoostM1 |          385 |      0.69998 |            5 |          360 |
|   30 | Accept |     0.28427 |     0.53798 |     0.14214 |      0.1443 |  GentleBoost |           18 |    0.0011327 |            1 |            1 |

__________________________________________________________
Optimization completed.
MaxObjectiveEvaluations of 30 reached.
Total function evaluations: 30
Total elapsed time: 815.2998 seconds
Total objective function evaluation time: 810.4622

Best observed feasible point:
      Method      NumLearningCycles    LearnRate    MinLeafSize    MaxNumSplits
    __________    _________________    _________    ___________    ____________

    AdaBoostM1           340            0.51586          6             254     

Observed objective function value = 0.14214
Estimated objective function value = 0.1443
Function evaluation time = 49.2268

Best estimated feasible point (according to models):
      Method      NumLearningCycles    LearnRate    MinLeafSize    MaxNumSplits
    __________    _________________    _________    ___________    ____________

    AdaBoostM1           340            0.51586          6             254     

Estimated objective function value = 0.1443
Estimated function evaluation time = 49.0541

Training completed in 827.251 seconds
Selected method: AdaBoostM1
Number of learning cycles: 340
Training cross-validated ensemble model with best hyperparameters...
=== VALIDATION PERFORMANCE (5-fold CV, 14 sensors) ===
Observation-level validation metrics:
Accuracy: 0.85209
Sensitivity: 0.63333
Specificity: 0.9472
Precision: 0.83912
F1 Score: 0.72185
Observation-level validation confusion matrix:
   266   154
    51   915

Sample-level validation metrics:
Accuracy: 0.92929
Sensitivity: 0.76667
Specificity: 1
Precision: 1
F1 Score: 0.86792
Sample-level validation confusion matrix:
    23     7
     0    69

=== TEST PERFORMANCE (10% held-out data, 14 sensors) ===
Observation-level test metrics:
Accuracy: 0.68452
Sensitivity: 0.14286
Specificity: 0.95536
Precision: 0.61538
F1 Score: 0.23188
Observation-level test confusion matrix:
     8    48
     5   107

Sample-level test metrics:
Accuracy: 0.66667
Sensitivity: 0
Specificity: 1
Precision: NaN
F1 Score: NaN
Sample-level test confusion matrix:
     0     4
     0     8

Processing sensor combination 20/32: 5   6   7   8  14  15  16  22  24  26  29  30  32 sensors
Total samples: 111
Class 1 samples: 34
Class 2 samples: 77
Train-Test Split:
Training samples: 99 (30 from class 1, 69 from class 2)
Testing samples: 12 (4 from class 1, 8 from class 2)
Training observations: 1287
Testing observations: 156
Fold 1: 20 samples (6 from class 1, 14 from class 2)
Fold 2: 20 samples (6 from class 1, 14 from class 2)
Fold 3: 20 samples (6 from class 1, 14 from class 2)
Fold 4: 20 samples (6 from class 1, 14 from class 2)
Fold 5: 19 samples (6 from class 1, 13 from class 2)
Training optimizable ensemble model...
|==================================================================================================================================================|
| Iter | Eval   | Objective   | Objective   | BestSoFar   | BestSoFar   |       Method | NumLearningC-|    LearnRate |  MinLeafSize | MaxNumSplits |
|      | result |             | runtime     | (observed)  | (estim.)    |              | ycles        |              |              |              |
|==================================================================================================================================================|
|    1 | Best   |     0.30148 |      5.2798 |     0.30148 |     0.30148 |          Bag |          164 |            - |           80 |          264 |
|    2 | Best   |     0.20979 |      7.8132 |     0.20979 |     0.21344 |   LogitBoost |          141 |      0.11679 |            5 |           10 |
|    3 | Accept |     0.25641 |      3.7913 |     0.20979 |      0.2126 |     RUSBoost |           38 |    0.0069816 |            9 |          513 |
|    4 | Accept |     0.30303 |      0.3467 |     0.20979 |     0.21552 |   AdaBoostM1 |           11 |    0.0027881 |          427 |            3 |
|    5 | Accept |     0.24709 |      5.7582 |     0.20979 |     0.23591 |   LogitBoost |          137 |     0.084129 |            5 |            6 |
|    6 | Best   |     0.20824 |       9.048 |     0.20824 |     0.20823 |   LogitBoost |          148 |      0.15184 |            6 |           12 |
|    7 | Accept |     0.25563 |      1.9661 |     0.20824 |     0.20824 |   LogitBoost |           26 |     0.012258 |            3 |           24 |
|    8 | Accept |     0.28127 |      15.879 |     0.20824 |     0.20824 |   LogitBoost |          495 |     0.024531 |          184 |           11 |
|    9 | Best   |     0.20357 |      12.344 |     0.20357 |      0.2036 |   LogitBoost |          243 |      0.10775 |            4 |           12 |
|   10 | Accept |     0.26185 |      3.2266 |     0.20357 |     0.20359 |   LogitBoost |           59 |     0.052587 |            1 |           11 |
|   11 | Accept |     0.22688 |      1.5482 |     0.20357 |     0.20359 |   LogitBoost |           26 |      0.29113 |            4 |           13 |
|   12 | Best   |     0.17172 |      22.389 |     0.17172 |     0.17394 |   LogitBoost |          404 |      0.36688 |            6 |           11 |
|   13 | Accept |     0.17949 |      26.258 |     0.17172 |     0.17386 |   LogitBoost |          487 |      0.86474 |            4 |            9 |
|   14 | Best   |     0.16783 |       25.29 |     0.16783 |     0.16784 |   LogitBoost |          497 |      0.54741 |            4 |           11 |
|   15 | Best   |     0.16706 |      25.496 |     0.16706 |     0.16859 |   LogitBoost |          444 |      0.65916 |            5 |           15 |
|   16 | Accept |     0.17172 |      21.767 |     0.16706 |     0.16853 |   LogitBoost |          406 |      0.93881 |            6 |           13 |
|   17 | Best   |     0.16628 |      23.452 |     0.16628 |     0.16618 |   LogitBoost |          396 |      0.74643 |            3 |           18 |
|   18 | Accept |      0.2129 |      35.604 |     0.16628 |     0.16695 |   LogitBoost |          439 |      0.90054 |            7 |           30 |
|   19 | Accept |     0.17327 |      26.313 |     0.16628 |     0.16754 |   LogitBoost |          440 |        0.459 |            3 |           17 |
|   20 | Accept |     0.17249 |      13.107 |     0.16628 |     0.16751 |   LogitBoost |          238 |      0.61368 |            2 |           12 |
|==================================================================================================================================================|
| Iter | Eval   | Objective   | Objective   | BestSoFar   | BestSoFar   |       Method | NumLearningC-|    LearnRate |  MinLeafSize | MaxNumSplits |
|      | result |             | runtime     | (observed)  | (estim.)    |              | ycles        |              |              |              |
|==================================================================================================================================================|
|   21 | Accept |     0.16939 |      26.832 |     0.16628 |       0.168 |   LogitBoost |          428 |      0.95621 |            3 |           15 |
|   22 | Accept |     0.17793 |      30.691 |     0.16628 |     0.16738 |   LogitBoost |          407 |      0.59201 |            1 |           31 |
|   23 | Accept |     0.17172 |      23.084 |     0.16628 |     0.16746 |   LogitBoost |          386 |      0.56588 |            1 |           18 |
|   24 | Accept |     0.17094 |      22.104 |     0.16628 |     0.16748 |   LogitBoost |          427 |      0.92902 |            2 |           12 |
|   25 | Best   |     0.16006 |      16.879 |     0.16006 |     0.16175 |   LogitBoost |          268 |      0.95347 |            2 |           21 |
|   26 | Accept |     0.18415 |      7.2536 |     0.16006 |     0.16346 |   LogitBoost |          105 |      0.83375 |            2 |           25 |
|   27 | Accept |     0.17483 |      11.606 |     0.16006 |     0.16386 |   LogitBoost |          186 |      0.85081 |            1 |           16 |
|   28 | Accept |     0.17249 |      13.647 |     0.16006 |     0.16374 |   LogitBoost |          240 |      0.84714 |            4 |           14 |
|   29 | Accept |     0.16861 |       19.89 |     0.16006 |     0.16015 |   LogitBoost |          371 |      0.66381 |            4 |           14 |
|   30 | Accept |      0.1927 |      33.698 |     0.16006 |     0.16622 |   LogitBoost |          465 |      0.84891 |            1 |           23 |

__________________________________________________________
Optimization completed.
MaxObjectiveEvaluations of 30 reached.
Total function evaluations: 30
Total elapsed time: 497.1103 seconds
Total objective function evaluation time: 492.3627

Best observed feasible point:
      Method      NumLearningCycles    LearnRate    MinLeafSize    MaxNumSplits
    __________    _________________    _________    ___________    ____________

    LogitBoost           268            0.95347          2              21     

Observed objective function value = 0.16006
Estimated objective function value = 0.16551
Function evaluation time = 16.8788

Best estimated feasible point (according to models):
      Method      NumLearningCycles    LearnRate    MinLeafSize    MaxNumSplits
    __________    _________________    _________    ___________    ____________

    LogitBoost           371            0.66381          4              14     

Estimated objective function value = 0.16622
Estimated function evaluation time = 21.0336

Training completed in 501.63 seconds
Selected method: LogitBoost
Number of learning cycles: 371
Training cross-validated ensemble model with best hyperparameters...
=== VALIDATION PERFORMANCE (5-fold CV, 13 sensors) ===
Observation-level validation metrics:
Accuracy: 0.8244
Sensitivity: 0.55385
Specificity: 0.94203
Precision: 0.80597
F1 Score: 0.65653
Observation-level validation confusion matrix:
   216   174
    52   845

Sample-level validation metrics:
Accuracy: 0.87879
Sensitivity: 0.6
Specificity: 1
Precision: 1
F1 Score: 0.75
Sample-level validation confusion matrix:
    18    12
     0    69

=== TEST PERFORMANCE (10% held-out data, 13 sensors) ===
Observation-level test metrics:
Accuracy: 0.67308
Sensitivity: 0.17308
Specificity: 0.92308
Precision: 0.52941
F1 Score: 0.26087
Observation-level test confusion matrix:
     9    43
     8    96

Sample-level test metrics:
Accuracy: 0.66667
Sensitivity: 0
Specificity: 1
Precision: NaN
F1 Score: NaN
Sample-level test confusion matrix:
     0     4
     0     8

Processing sensor combination 21/32: 5   6   8  14  15  16  22  24  26  29  30  32 sensors
Total samples: 111
Class 1 samples: 34
Class 2 samples: 77
Train-Test Split:
Training samples: 99 (30 from class 1, 69 from class 2)
Testing samples: 12 (4 from class 1, 8 from class 2)
Training observations: 1188
Testing observations: 144
Fold 1: 20 samples (6 from class 1, 14 from class 2)
Fold 2: 20 samples (6 from class 1, 14 from class 2)
Fold 3: 20 samples (6 from class 1, 14 from class 2)
Fold 4: 20 samples (6 from class 1, 14 from class 2)
Fold 5: 19 samples (6 from class 1, 13 from class 2)
Training optimizable ensemble model...
|==================================================================================================================================================|
| Iter | Eval   | Objective   | Objective   | BestSoFar   | BestSoFar   |       Method | NumLearningC-|    LearnRate |  MinLeafSize | MaxNumSplits |
|      | result |             | runtime     | (observed)  | (estim.)    |              | ycles        |              |              |              |
|==================================================================================================================================================|
|    1 | Best   |     0.23653 |      1.0551 |     0.23653 |     0.23653 |  GentleBoost |           16 |      0.17033 |           70 |          513 |
|    2 | Accept |      0.4133 |      5.4311 |     0.23653 |     0.24356 |     RUSBoost |          167 |      0.01676 |          170 |            3 |
|    3 | Best   |     0.18771 |      44.773 |     0.18771 |     0.18772 |   LogitBoost |          338 |      0.34199 |            3 |          704 |
|    4 | Accept |     0.26599 |      0.5182 |     0.18771 |     0.18778 |   LogitBoost |           11 |      0.30587 |           13 |            4 |
|    5 | Accept |     0.24663 |      8.0089 |     0.18771 |     0.18773 |  GentleBoost |          302 |    0.0010087 |           45 |            1 |
|    6 | Accept |     0.25842 |      72.833 |     0.18771 |     0.18773 |   LogitBoost |          490 |      0.59058 |            1 |          119 |
|    7 | Accept |     0.27862 |     0.63522 |     0.18771 |     0.18772 |   LogitBoost |           10 |    0.0014877 |            4 |            6 |
|    8 | Accept |     0.27946 |      10.458 |     0.18771 |     0.25163 |   LogitBoost |          151 |    0.0011317 |           20 |         1184 |
|    9 | Accept |      0.2096 |      1.1818 |     0.18771 |     0.18774 |  GentleBoost |           19 |       0.9946 |           36 |           77 |
|   10 | Accept |     0.19865 |      20.204 |     0.18771 |     0.18774 |   LogitBoost |          486 |      0.20438 |            5 |            5 |
|   11 | Accept |     0.19108 |      1.1637 |     0.18771 |     0.19239 |  GentleBoost |           13 |      0.93906 |            9 |           58 |
|   12 | Best   |      0.1734 |      13.791 |      0.1734 |     0.17342 |  GentleBoost |          340 |      0.68503 |            7 |            4 |
|   13 | Best   |      0.1532 |      26.862 |      0.1532 |     0.15321 |  GentleBoost |          469 |     0.036961 |            3 |           23 |
|   14 | Accept |     0.15404 |      43.235 |      0.1532 |     0.15321 |  GentleBoost |          469 |      0.78386 |            2 |          382 |
|   15 | Accept |     0.17172 |      13.543 |      0.1532 |     0.15321 |  GentleBoost |          411 |    0.0013628 |            1 |            3 |
|   16 | Accept |     0.15572 |      12.163 |      0.1532 |     0.15321 |  GentleBoost |          125 |      0.01784 |            3 |          929 |
|   17 | Accept |      0.1835 |      1.0148 |      0.1532 |     0.15313 |  GentleBoost |           10 |    0.0090017 |            1 |          151 |
|   18 | Best   |     0.14899 |      45.693 |     0.14899 |     0.14913 |  GentleBoost |          486 |    0.0014226 |            3 |          602 |
|   19 | Accept |     0.20875 |      5.2425 |     0.14899 |     0.14912 |          Bag |          124 |            - |            2 |         1011 |
|   20 | Accept |     0.26094 |     0.50521 |     0.14899 |     0.14912 |          Bag |           12 |            - |           23 |           86 |
|==================================================================================================================================================|
| Iter | Eval   | Objective   | Objective   | BestSoFar   | BestSoFar   |       Method | NumLearningC-|    LearnRate |  MinLeafSize | MaxNumSplits |
|      | result |             | runtime     | (observed)  | (estim.)    |              | ycles        |              |              |              |
|==================================================================================================================================================|
|   21 | Accept |     0.16835 |      68.079 |     0.14899 |     0.14911 |   AdaBoostM1 |          453 |      0.78181 |            1 |         1140 |
|   22 | Accept |     0.25842 |      1.9391 |     0.14899 |     0.14911 |   AdaBoostM1 |           14 |    0.0064978 |            3 |          145 |
|   23 | Accept |     0.30303 |      7.8001 |     0.14899 |     0.14912 |   AdaBoostM1 |          486 |      0.14315 |          579 |            1 |
|   24 | Accept |     0.30303 |      10.502 |     0.14899 |     0.14912 |          Bag |          456 |            - |          575 |           13 |
|   25 | Accept |     0.23822 |     0.38045 |     0.14899 |     0.14912 |          Bag |           10 |            - |            1 |           40 |
|   26 | Accept |     0.24832 |     0.91774 |     0.14899 |     0.14911 |     RUSBoost |           10 |    0.0010608 |            1 |           94 |
|   27 | Accept |     0.23569 |      35.337 |     0.14899 |     0.14901 |   AdaBoostM1 |          498 |     0.016834 |            3 |            9 |
|   28 | Accept |     0.15067 |      26.788 |     0.14899 |     0.14901 |  GentleBoost |          425 |    0.0014829 |            2 |           36 |
|   29 | Accept |     0.30303 |      5.9608 |     0.14899 |     0.14901 |   LogitBoost |          317 |    0.0012972 |          565 |            5 |
|   30 | Best   |     0.14646 |      32.147 |     0.14646 |      0.1465 |  GentleBoost |          498 |      0.99559 |            1 |           41 |

__________________________________________________________
Optimization completed.
MaxObjectiveEvaluations of 30 reached.
Total function evaluations: 30
Total elapsed time: 522.9975 seconds
Total objective function evaluation time: 518.1609

Best observed feasible point:
      Method       NumLearningCycles    LearnRate    MinLeafSize    MaxNumSplits
    ___________    _________________    _________    ___________    ____________

    GentleBoost           498            0.99559          1              41     

Observed objective function value = 0.14646
Estimated objective function value = 0.1465
Function evaluation time = 32.1474

Best estimated feasible point (according to models):
      Method       NumLearningCycles    LearnRate    MinLeafSize    MaxNumSplits
    ___________    _________________    _________    ___________    ____________

    GentleBoost           498            0.99559          1              41     

Estimated objective function value = 0.1465
Estimated function evaluation time = 31.9826

Training completed in 529.8312 seconds
Selected method: GentleBoost
Number of learning cycles: 498
Training cross-validated ensemble model with best hyperparameters...
=== VALIDATION PERFORMANCE (5-fold CV, 12 sensors) ===
Observation-level validation metrics:
Accuracy: 0.84428
Sensitivity: 0.625
Specificity: 0.93961
Precision: 0.81818
F1 Score: 0.70866
Observation-level validation confusion matrix:
   225   135
    50   778

Sample-level validation metrics:
Accuracy: 0.94949
Sensitivity: 0.83333
Specificity: 1
Precision: 1
F1 Score: 0.90909
Sample-level validation confusion matrix:
    25     5
     0    69

=== TEST PERFORMANCE (10% held-out data, 12 sensors) ===
Observation-level test metrics:
Accuracy: 0.6875
Sensitivity: 0.083333
Specificity: 0.98958
Precision: 0.8
F1 Score: 0.15094
Observation-level test confusion matrix:
     4    44
     1    95

Sample-level test metrics:
Accuracy: 0.66667
Sensitivity: 0
Specificity: 1
Precision: NaN
F1 Score: NaN
Sample-level test confusion matrix:
     0     4
     0     8

Processing sensor combination 22/32: 5   6   8  15  16  22  24  26  29  30  32 sensors
Total samples: 111
Class 1 samples: 34
Class 2 samples: 77
Train-Test Split:
Training samples: 99 (30 from class 1, 69 from class 2)
Testing samples: 12 (4 from class 1, 8 from class 2)
Training observations: 1089
Testing observations: 132
Fold 1: 20 samples (6 from class 1, 14 from class 2)
Fold 2: 20 samples (6 from class 1, 14 from class 2)
Fold 3: 20 samples (6 from class 1, 14 from class 2)
Fold 4: 20 samples (6 from class 1, 14 from class 2)
Fold 5: 19 samples (6 from class 1, 13 from class 2)
Training optimizable ensemble model...
|==================================================================================================================================================|
| Iter | Eval   | Objective   | Objective   | BestSoFar   | BestSoFar   |       Method | NumLearningC-|    LearnRate |  MinLeafSize | MaxNumSplits |
|      | result |             | runtime     | (observed)  | (estim.)    |              | ycles        |              |              |              |
|==================================================================================================================================================|
|    1 | Best   |     0.29936 |      3.1353 |     0.29936 |     0.29936 |          Bag |          120 |            - |           77 |           47 |
|    2 | Best   |     0.19835 |      2.3511 |     0.19835 |     0.20236 |   AdaBoostM1 |           20 |      0.53706 |            2 |          409 |
|    3 | Accept |     0.30303 |      1.3085 |     0.19835 |     0.20442 |   LogitBoost |           54 |    0.0034983 |          315 |           13 |
|    4 | Accept |     0.27916 |      1.9296 |     0.19835 |     0.20008 |          Bag |           72 |            - |            3 |            7 |
|    5 | Accept |     0.21396 |      2.1114 |     0.19835 |     0.19837 |   AdaBoostM1 |           29 |      0.47077 |           35 |           35 |
|    6 | Accept |     0.26354 |     0.65805 |     0.19835 |     0.19836 |   AdaBoostM1 |           10 |      0.67044 |            1 |            7 |
|    7 | Accept |     0.28926 |      1.0658 |     0.19835 |     0.19835 |   AdaBoostM1 |           32 |      0.55528 |            4 |            1 |
|    8 | Accept |     0.30028 |     0.43446 |     0.19835 |     0.20431 |   AdaBoostM1 |           12 |      0.31214 |          237 |          285 |
|    9 | Best   |     0.19559 |      3.3766 |     0.19559 |     0.19576 |   AdaBoostM1 |           27 |      0.94781 |            2 |          416 |
|   10 | Best   |     0.18457 |      5.8335 |     0.18457 |      0.1846 |   AdaBoostM1 |           50 |      0.71993 |            2 |          497 |
|   11 | Best   |     0.17723 |      50.359 |     0.17723 |     0.17723 |   AdaBoostM1 |          405 |      0.11346 |            2 |          698 |
|   12 | Best   |     0.17631 |      49.772 |     0.17631 |     0.17631 |   AdaBoostM1 |          367 |      0.90389 |            2 |         1000 |
|   13 | Accept |     0.26814 |      7.4092 |     0.17631 |     0.17631 |   AdaBoostM1 |          132 |     0.020153 |           35 |            6 |
|   14 | Accept |     0.19559 |      2.0315 |     0.17631 |     0.17638 |   AdaBoostM1 |           16 |      0.78729 |            2 |          778 |
|   15 | Accept |     0.24242 |      17.229 |     0.17631 |      0.1763 |   AdaBoostM1 |          152 |     0.003417 |            2 |          849 |
|   16 | Best   |      0.1607 |      53.028 |      0.1607 |     0.16076 |   AdaBoostM1 |          420 |       0.5305 |            2 |          487 |
|   17 | Best   |     0.15794 |      63.639 |     0.15794 |     0.15796 |   AdaBoostM1 |          497 |      0.40898 |            3 |          389 |
|   18 | Accept |     0.16621 |      61.068 |     0.15794 |     0.15799 |   AdaBoostM1 |          492 |      0.94274 |            4 |          471 |
|   19 | Accept |     0.16345 |      45.986 |     0.15794 |     0.15797 |   AdaBoostM1 |          385 |      0.31109 |            3 |          147 |
|   20 | Accept |     0.15886 |      55.866 |     0.15794 |     0.15796 |   AdaBoostM1 |          457 |      0.50968 |            2 |          354 |
|==================================================================================================================================================|
| Iter | Eval   | Objective   | Objective   | BestSoFar   | BestSoFar   |       Method | NumLearningC-|    LearnRate |  MinLeafSize | MaxNumSplits |
|      | result |             | runtime     | (observed)  | (estim.)    |              | ycles        |              |              |              |
|==================================================================================================================================================|
|   21 | Accept |     0.16529 |      51.872 |     0.15794 |     0.15797 |   AdaBoostM1 |          441 |      0.07871 |            6 |          152 |
|   22 | Best   |     0.15243 |        46.5 |     0.15243 |     0.15249 |   AdaBoostM1 |          405 |      0.72731 |            6 |          160 |
|   23 | Accept |     0.16253 |      47.236 |     0.15243 |     0.15252 |   AdaBoostM1 |          454 |      0.92406 |            9 |           84 |
|   24 | Accept |     0.15427 |      50.604 |     0.15243 |     0.15254 |   AdaBoostM1 |          469 |       0.4069 |            8 |          182 |
|   25 | Accept |     0.17906 |      10.044 |     0.15243 |      0.1526 |   AdaBoostM1 |           95 |       0.4681 |            7 |          139 |
|   26 | Accept |     0.15702 |      53.878 |     0.15243 |     0.15502 |   AdaBoostM1 |          465 |      0.41787 |            5 |          158 |
|   27 | Accept |     0.15335 |      41.919 |     0.15243 |     0.15355 |   AdaBoostM1 |          489 |      0.76992 |           20 |          139 |
|   28 | Best   |     0.14876 |      39.094 |     0.14876 |     0.14887 |     RUSBoost |          436 |      0.74209 |            1 |          526 |
|   29 | Accept |     0.18916 |      36.304 |     0.14876 |     0.14895 |     RUSBoost |          414 |      0.35367 |            8 |          971 |
|   30 | Accept |     0.16988 |      9.0775 |     0.14876 |       0.149 |     RUSBoost |          102 |       0.3245 |            1 |          184 |

__________________________________________________________
Optimization completed.
MaxObjectiveEvaluations of 30 reached.
Total function evaluations: 30
Total elapsed time: 819.8046 seconds
Total objective function evaluation time: 815.1196

Best observed feasible point:
     Method     NumLearningCycles    LearnRate    MinLeafSize    MaxNumSplits
    ________    _________________    _________    ___________    ____________

    RUSBoost           436            0.74209          1             526     

Observed objective function value = 0.14876
Estimated objective function value = 0.149
Function evaluation time = 39.0939

Best estimated feasible point (according to models):
     Method     NumLearningCycles    LearnRate    MinLeafSize    MaxNumSplits
    ________    _________________    _________    ___________    ____________

    RUSBoost           436            0.74209          1             526     

Estimated objective function value = 0.149
Estimated function evaluation time = 39.057

Training completed in 829.28 seconds
Selected method: RUSBoost
Number of learning cycles: 436
Training cross-validated ensemble model with best hyperparameters...
=== VALIDATION PERFORMANCE (5-fold CV, 11 sensors) ===
Observation-level validation metrics:
Accuracy: 0.77319
Sensitivity: 0.65152
Specificity: 0.82609
Precision: 0.6196
F1 Score: 0.63516
Observation-level validation confusion matrix:
   215   115
   132   627

Sample-level validation metrics:
Accuracy: 0.85859
Sensitivity: 0.7
Specificity: 0.92754
Precision: 0.80769
F1 Score: 0.75
Sample-level validation confusion matrix:
    21     9
     5    64

=== TEST PERFORMANCE (10% held-out data, 11 sensors) ===
Observation-level test metrics:
Accuracy: 0.63636
Sensitivity: 0.13636
Specificity: 0.88636
Precision: 0.375
F1 Score: 0.2
Observation-level test confusion matrix:
     6    38
    10    78

Sample-level test metrics:
Accuracy: 0.66667
Sensitivity: 0
Specificity: 1
Precision: NaN
F1 Score: NaN
Sample-level test confusion matrix:
     0     4
     0     8

Processing sensor combination 23/32: 5   6   8  15  16  22  24  26  30  32 sensors
Total samples: 111
Class 1 samples: 34
Class 2 samples: 77
Train-Test Split:
Training samples: 99 (30 from class 1, 69 from class 2)
Testing samples: 12 (4 from class 1, 8 from class 2)
Training observations: 990
Testing observations: 120
Fold 1: 20 samples (6 from class 1, 14 from class 2)
Fold 2: 20 samples (6 from class 1, 14 from class 2)
Fold 3: 20 samples (6 from class 1, 14 from class 2)
Fold 4: 20 samples (6 from class 1, 14 from class 2)
Fold 5: 19 samples (6 from class 1, 13 from class 2)
Training optimizable ensemble model...
|==================================================================================================================================================|
| Iter | Eval   | Objective   | Objective   | BestSoFar   | BestSoFar   |       Method | NumLearningC-|    LearnRate |  MinLeafSize | MaxNumSplits |
|      | result |             | runtime     | (observed)  | (estim.)    |              | ycles        |              |              |              |
|==================================================================================================================================================|
|    1 | Best   |     0.30303 |     0.74156 |     0.30303 |     0.30303 |   LogitBoost |           33 |      0.41729 |          406 |           42 |
|    2 | Best   |     0.28586 |       6.026 |     0.28586 |     0.28751 |   AdaBoostM1 |          134 |     0.004224 |           21 |            4 |
|    3 | Best   |     0.22222 |      0.7898 |     0.22222 |     0.23122 |  GentleBoost |           18 |     0.015981 |           16 |            7 |
|    4 | Accept |     0.26465 |       8.557 |     0.22222 |     0.22557 |   LogitBoost |          106 |    0.0017527 |            4 |          417 |
|    5 | Accept |     0.23434 |     0.74564 |     0.22222 |     0.23016 |  GentleBoost |           18 |     0.016504 |           16 |            6 |
|    6 | Best   |     0.13939 |      11.249 |     0.13939 |     0.14076 |  GentleBoost |          177 |      0.09327 |           12 |          961 |
|    7 | Accept |     0.25758 |      0.6069 |     0.13939 |     0.14193 |  GentleBoost |           15 |    0.0029386 |          104 |          333 |
|    8 | Accept |      0.2202 |      5.4595 |     0.13939 |     0.14361 |  GentleBoost |          175 |      0.98113 |          123 |           14 |
|    9 | Accept |     0.14343 |      13.853 |     0.13939 |     0.14264 |  GentleBoost |          271 |     0.055018 |            3 |           25 |
|   10 | Accept |     0.14545 |      24.338 |     0.13939 |     0.14262 |  GentleBoost |          381 |     0.097245 |           14 |           65 |
|   11 | Accept |     0.23939 |      5.9066 |     0.13939 |     0.14302 |  GentleBoost |          199 |     0.083044 |          140 |          538 |
|   12 | Accept |     0.19394 |      6.8351 |     0.13939 |     0.14291 |  GentleBoost |          229 |      0.89764 |            6 |            2 |
|   13 | Accept |     0.14141 |      15.214 |     0.13939 |     0.13895 |  GentleBoost |          265 |     0.087756 |            6 |           38 |
|   14 | Accept |     0.15354 |      13.261 |     0.13939 |      0.1407 |  GentleBoost |          327 |       0.0379 |            7 |            9 |
|   15 | Accept |     0.14444 |      35.293 |     0.13939 |       0.141 |  GentleBoost |          497 |    0.0043451 |            4 |          891 |
|   16 | Accept |     0.14242 |      25.682 |     0.13939 |     0.14012 |  GentleBoost |          341 |      0.10551 |            5 |          811 |
|   17 | Accept |     0.14343 |      31.296 |     0.13939 |     0.14042 |  GentleBoost |          447 |     0.054104 |            6 |          116 |
|   18 | Accept |     0.14545 |      8.9602 |     0.13939 |     0.14139 |  GentleBoost |          124 |     0.012341 |            4 |          349 |
|   19 | Accept |     0.14646 |      15.846 |     0.13939 |     0.14196 |  GentleBoost |          237 |      0.05332 |            8 |          316 |
|   20 | Accept |     0.15354 |      33.282 |     0.13939 |     0.14191 |  GentleBoost |          446 |    0.0044702 |            1 |           91 |
|==================================================================================================================================================|
| Iter | Eval   | Objective   | Objective   | BestSoFar   | BestSoFar   |       Method | NumLearningC-|    LearnRate |  MinLeafSize | MaxNumSplits |
|      | result |             | runtime     | (observed)  | (estim.)    |              | ycles        |              |              |              |
|==================================================================================================================================================|
|   21 | Accept |     0.17879 |     0.94731 |     0.13939 |     0.14189 |  GentleBoost |           11 |      0.19423 |            1 |          947 |
|   22 | Best   |     0.13838 |      26.975 |     0.13838 |     0.13857 |  GentleBoost |          486 |      0.25202 |            5 |           34 |
|   23 | Accept |     0.15253 |      9.4771 |     0.13838 |     0.13879 |  GentleBoost |          135 |    0.0010234 |            7 |          917 |
|   24 | Accept |     0.14646 |      34.436 |     0.13838 |     0.14068 |  GentleBoost |          491 |      0.64015 |            5 |           89 |
|   25 | Accept |     0.14444 |      24.266 |     0.13838 |     0.14169 |  GentleBoost |          464 |    0.0068349 |            5 |           29 |
|   26 | Accept |     0.13838 |      31.255 |     0.13838 |     0.14157 |  GentleBoost |          483 |    0.0037622 |           10 |          948 |
|   27 | Accept |     0.15152 |      32.712 |     0.13838 |     0.14112 |  GentleBoost |          490 |      0.22153 |            9 |          948 |
|   28 | Accept |     0.18788 |      14.006 |     0.13838 |     0.14127 |          Bag |          399 |            - |            1 |          912 |
|   29 | Accept |     0.21616 |      1.5628 |     0.13838 |     0.14131 |     RUSBoost |           19 |     0.073205 |            1 |          790 |
|   30 | Accept |     0.14343 |      34.577 |     0.13838 |     0.14196 |  GentleBoost |          496 |     0.062149 |            7 |           80 |

__________________________________________________________
Optimization completed.
MaxObjectiveEvaluations of 30 reached.
Total function evaluations: 30
Total elapsed time: 478.7665 seconds
Total objective function evaluation time: 474.1576

Best observed feasible point:
      Method       NumLearningCycles    LearnRate    MinLeafSize    MaxNumSplits
    ___________    _________________    _________    ___________    ____________

    GentleBoost           486            0.25202          5              34     

Observed objective function value = 0.13838
Estimated objective function value = 0.14198
Function evaluation time = 26.9752

Best estimated feasible point (according to models):
      Method       NumLearningCycles    LearnRate    MinLeafSize    MaxNumSplits
    ___________    _________________    _________    ___________    ____________

    GentleBoost           496           0.062149          7              80     

Estimated objective function value = 0.14196
Estimated function evaluation time = 33.7084

Training completed in 486.8862 seconds
Selected method: GentleBoost
Number of learning cycles: 496
Training cross-validated ensemble model with best hyperparameters...
=== VALIDATION PERFORMANCE (5-fold CV, 10 sensors) ===
Observation-level validation metrics:
Accuracy: 0.85253
Sensitivity: 0.64667
Specificity: 0.94203
Precision: 0.82906
F1 Score: 0.72659
Observation-level validation confusion matrix:
   194   106
    40   650

Sample-level validation metrics:
Accuracy: 0.93939
Sensitivity: 0.8
Specificity: 1
Precision: 1
F1 Score: 0.88889
Sample-level validation confusion matrix:
    24     6
     0    69

=== TEST PERFORMANCE (10% held-out data, 10 sensors) ===
Observation-level test metrics:
Accuracy: 0.68333
Sensitivity: 0.075
Specificity: 0.9875
Precision: 0.75
F1 Score: 0.13636
Observation-level test confusion matrix:
     3    37
     1    79

Sample-level test metrics:
Accuracy: 0.66667
Sensitivity: 0
Specificity: 1
Precision: NaN
F1 Score: NaN
Sample-level test confusion matrix:
     0     4
     0     8

Processing sensor combination 24/32: 6   8  15  16  22  24  26  30  32 sensors
Total samples: 111
Class 1 samples: 34
Class 2 samples: 77
Train-Test Split:
Training samples: 99 (30 from class 1, 69 from class 2)
Testing samples: 12 (4 from class 1, 8 from class 2)
Training observations: 891
Testing observations: 108
Fold 1: 20 samples (6 from class 1, 14 from class 2)
Fold 2: 20 samples (6 from class 1, 14 from class 2)
Fold 3: 20 samples (6 from class 1, 14 from class 2)
Fold 4: 20 samples (6 from class 1, 14 from class 2)
Fold 5: 19 samples (6 from class 1, 13 from class 2)
Training optimizable ensemble model...
|==================================================================================================================================================|
| Iter | Eval   | Objective   | Objective   | BestSoFar   | BestSoFar   |       Method | NumLearningC-|    LearnRate |  MinLeafSize | MaxNumSplits |
|      | result |             | runtime     | (observed)  | (estim.)    |              | ycles        |              |              |              |
|==================================================================================================================================================|
|    1 | Best   |     0.25253 |      2.6077 |     0.25253 |     0.25253 |   LogitBoost |           32 |    0.0051439 |            2 |          322 |
|    2 | Accept |     0.30303 |     0.55434 |     0.25253 |     0.25656 |   AdaBoostM1 |           17 |      0.05067 |          179 |           17 |
|    3 | Accept |     0.28283 |      5.7326 |     0.25253 |     0.25302 |   LogitBoost |          161 |    0.0018527 |            4 |            4 |
|    4 | Accept |     0.69697 |      2.2113 |     0.25253 |     0.25292 |     RUSBoost |          101 |      0.96204 |          439 |          466 |
|    5 | Best   |      0.2211 |      1.2173 |      0.2211 |     0.22123 |   LogitBoost |           30 |       0.9959 |           65 |          856 |
|    6 | Best   |     0.18631 |      8.3936 |     0.18631 |     0.18632 |  GentleBoost |          215 |      0.94951 |           56 |          793 |
|    7 | Accept |     0.30303 |     0.47602 |     0.18631 |     0.18632 |          Bag |           16 |            - |          343 |          794 |
|    8 | Accept |     0.26824 |     0.37629 |     0.18631 |     0.18637 |  GentleBoost |           10 |    0.0010403 |           23 |            1 |
|    9 | Accept |     0.29854 |     0.42464 |     0.18631 |     0.19217 |  GentleBoost |           12 |    0.0010577 |          146 |          889 |
|   10 | Accept |     0.30303 |      1.4302 |     0.18631 |     0.19758 |  GentleBoost |           71 |      0.99279 |          392 |            4 |
|   11 | Best   |     0.15039 |      29.778 |     0.15039 |     0.15008 |  GentleBoost |          499 |      0.75639 |            1 |           59 |
|   12 | Accept |     0.24579 |      12.326 |     0.15039 |      0.1504 |  GentleBoost |          495 |    0.0011334 |          178 |           10 |
|   13 | Accept |       0.156 |      16.787 |     0.15039 |     0.15042 |  GentleBoost |          244 |      0.87747 |            1 |          751 |
|   14 | Best   |     0.13917 |       32.04 |     0.13917 |     0.13911 |  GentleBoost |          480 |      0.99955 |            5 |          622 |
|   15 | Accept |     0.30079 |      12.216 |     0.13917 |     0.13911 |          Bag |          481 |            - |            1 |            2 |
|   16 | Accept |     0.14815 |      54.783 |     0.13917 |     0.13916 |   AdaBoostM1 |          500 |      0.35099 |            1 |          811 |
|   17 | Accept |     0.29293 |      16.075 |     0.13917 |     0.13933 |   AdaBoostM1 |          474 |    0.0010003 |            1 |            1 |
|   18 | Accept |     0.30303 |      2.7915 |     0.13917 |     0.13911 |   AdaBoostM1 |          463 |       0.6943 |          411 |          830 |
|   19 | Accept |     0.23457 |      1.5198 |     0.13917 |     0.13913 |   AdaBoostM1 |           19 |      0.99999 |            1 |            4 |
|   20 | Accept |      0.1459 |      29.691 |     0.13917 |     0.13908 |  GentleBoost |          458 |     0.091574 |            4 |           69 |
|==================================================================================================================================================|
| Iter | Eval   | Objective   | Objective   | BestSoFar   | BestSoFar   |       Method | NumLearningC-|    LearnRate |  MinLeafSize | MaxNumSplits |
|      | result |             | runtime     | (observed)  | (estim.)    |              | ycles        |              |              |              |
|==================================================================================================================================================|
|   21 | Accept |      0.2009 |      1.1025 |     0.13917 |     0.13917 |   AdaBoostM1 |           10 |      0.76917 |            1 |          831 |
|   22 | Accept |     0.15039 |       34.18 |     0.13917 |     0.13925 |  GentleBoost |          489 |    0.0069076 |            1 |          857 |
|   23 | Accept |     0.30303 |     0.29396 |     0.13917 |     0.13925 |   LogitBoost |           11 |    0.0010871 |          397 |            2 |
|   24 | Accept |     0.30303 |      9.8467 |     0.13917 |     0.13917 |   LogitBoost |          427 |    0.0061634 |          217 |          880 |
|   25 | Best   |     0.13805 |      28.685 |     0.13805 |      0.1383 |  GentleBoost |          441 |     0.083059 |            5 |          875 |
|   26 | Accept |     0.15488 |      39.064 |     0.13805 |     0.13831 |   AdaBoostM1 |          443 |      0.77373 |            6 |          778 |
|   27 | Accept |     0.28058 |     0.41731 |     0.13805 |     0.13831 |   LogitBoost |           13 |      0.95089 |            1 |            1 |
|   28 | Accept |      0.1459 |       27.99 |     0.13805 |     0.13869 |  GentleBoost |          493 |    0.0033801 |           14 |          776 |
|   29 | Accept |     0.22334 |      10.245 |     0.13805 |     0.13816 |  GentleBoost |          433 |     0.038169 |            1 |            1 |
|   30 | Accept |     0.30303 |       10.87 |     0.13805 |     0.13815 |          Bag |          486 |            - |          435 |            1 |

__________________________________________________________
Optimization completed.
MaxObjectiveEvaluations of 30 reached.
Total function evaluations: 30
Total elapsed time: 399.4014 seconds
Total objective function evaluation time: 394.1238

Best observed feasible point:
      Method       NumLearningCycles    LearnRate    MinLeafSize    MaxNumSplits
    ___________    _________________    _________    ___________    ____________

    GentleBoost           441           0.083059          5             875     

Observed objective function value = 0.13805
Estimated objective function value = 0.13929
Function evaluation time = 28.6849

Best estimated feasible point (according to models):
      Method       NumLearningCycles    LearnRate    MinLeafSize    MaxNumSplits
    ___________    _________________    _________    ___________    ____________

    GentleBoost           480            0.99955          5             622     

Estimated objective function value = 0.13815
Estimated function evaluation time = 31.909

Training completed in 407.6104 seconds
Selected method: GentleBoost
Number of learning cycles: 480
Training cross-validated ensemble model with best hyperparameters...
=== VALIDATION PERFORMANCE (5-fold CV, 9 sensors) ===
Observation-level validation metrics:
Accuracy: 0.84624
Sensitivity: 0.65185
Specificity: 0.93076
Precision: 0.80365
F1 Score: 0.71984
Observation-level validation confusion matrix:
   176    94
    43   578

Sample-level validation metrics:
Accuracy: 0.91919
Sensitivity: 0.73333
Specificity: 1
Precision: 1
F1 Score: 0.84615
Sample-level validation confusion matrix:
    22     8
     0    69

=== TEST PERFORMANCE (10% held-out data, 9 sensors) ===
Observation-level test metrics:
Accuracy: 0.65741
Sensitivity: 0.055556
Specificity: 0.95833
Precision: 0.4
F1 Score: 0.097561
Observation-level test confusion matrix:
     2    34
     3    69

Sample-level test metrics:
Accuracy: 0.66667
Sensitivity: 0
Specificity: 1
Precision: NaN
F1 Score: NaN
Sample-level test confusion matrix:
     0     4
     0     8

Processing sensor combination 25/32: 8  15  16  22  24  26  30  32 sensors
Total samples: 111
Class 1 samples: 34
Class 2 samples: 77
Train-Test Split:
Training samples: 99 (30 from class 1, 69 from class 2)
Testing samples: 12 (4 from class 1, 8 from class 2)
Training observations: 792
Testing observations: 96
Fold 1: 20 samples (6 from class 1, 14 from class 2)
Fold 2: 20 samples (6 from class 1, 14 from class 2)
Fold 3: 20 samples (6 from class 1, 14 from class 2)
Fold 4: 20 samples (6 from class 1, 14 from class 2)
Fold 5: 19 samples (6 from class 1, 13 from class 2)
Training optimizable ensemble model...
|==================================================================================================================================================|
| Iter | Eval   | Objective   | Objective   | BestSoFar   | BestSoFar   |       Method | NumLearningC-|    LearnRate |  MinLeafSize | MaxNumSplits |
|      | result |             | runtime     | (observed)  | (estim.)    |              | ycles        |              |              |              |
|==================================================================================================================================================|
|    1 | Best   |     0.41919 |      9.8176 |     0.41919 |     0.41919 |     RUSBoost |          358 |     0.082708 |          132 |          214 |
|    2 | Best   |      0.2197 |     0.90948 |      0.2197 |     0.23525 |   AdaBoostM1 |           12 |     0.099036 |            7 |          439 |
|    3 | Best   |     0.18182 |      16.524 |     0.18182 |     0.18899 |   LogitBoost |          238 |     0.087888 |            1 |          156 |
|    4 | Accept |     0.28535 |      3.9839 |     0.18182 |      0.1883 |  GentleBoost |          186 |     0.027099 |          231 |            5 |
|    5 | Accept |     0.21086 |      19.189 |     0.18182 |     0.18578 |   LogitBoost |          216 |      0.50711 |            1 |          321 |
|    6 | Accept |     0.27778 |       10.79 |     0.18182 |     0.18184 |   LogitBoost |          309 |    0.0022897 |            1 |            6 |
|    7 | Best   |     0.16414 |      29.692 |     0.16414 |     0.16422 |   LogitBoost |          414 |      0.15304 |            2 |           98 |
|    8 | Accept |     0.28914 |      3.0214 |     0.16414 |     0.16417 |   LogitBoost |          130 |      0.35411 |          210 |           51 |
|    9 | Accept |     0.16793 |      26.047 |     0.16414 |     0.16418 |   LogitBoost |          380 |     0.032385 |            1 |           58 |
|   10 | Best   |     0.15152 |      11.229 |     0.15152 |     0.15153 |   AdaBoostM1 |          167 |      0.96251 |            2 |           25 |
|   11 | Accept |     0.27525 |      1.3399 |     0.15152 |     0.15153 |   AdaBoostM1 |           22 |    0.0069254 |           15 |           12 |
|   12 | Accept |     0.28788 |      3.3202 |     0.15152 |     0.15153 |   AdaBoostM1 |           35 |    0.0027955 |            1 |           58 |
|   13 | Accept |     0.30303 |      1.2778 |     0.15152 |     0.15153 |   AdaBoostM1 |          178 |      0.89045 |          368 |          463 |
|   14 | Accept |     0.18561 |      1.4554 |     0.15152 |     0.15154 |   AdaBoostM1 |           15 |      0.91937 |            1 |          130 |
|   15 | Accept |      0.1553 |        15.5 |     0.15152 |     0.15154 |   AdaBoostM1 |          266 |       0.8781 |            1 |            8 |
|   16 | Accept |     0.23232 |       3.672 |     0.15152 |     0.15151 |   AdaBoostM1 |           96 |      0.54638 |            1 |            3 |
|   17 | Best   |     0.14015 |       37.28 |     0.14015 |     0.14015 |   AdaBoostM1 |          447 |      0.93551 |            1 |           52 |
|   18 | Accept |     0.14141 |      28.006 |     0.14015 |     0.14018 |   AdaBoostM1 |          444 |      0.75812 |            1 |           28 |
|   19 | Accept |     0.15025 |      11.681 |     0.14015 |     0.14018 |   AdaBoostM1 |          131 |      0.78945 |            1 |          161 |
|   20 | Accept |     0.15783 |      25.129 |     0.14015 |     0.14017 |   AdaBoostM1 |          481 |      0.92493 |            4 |           11 |
|==================================================================================================================================================|
| Iter | Eval   | Objective   | Objective   | BestSoFar   | BestSoFar   |       Method | NumLearningC-|    LearnRate |  MinLeafSize | MaxNumSplits |
|      | result |             | runtime     | (observed)  | (estim.)    |              | ycles        |              |              |              |
|==================================================================================================================================================|
|   21 | Accept |     0.15278 |      17.173 |     0.14015 |     0.14016 |   LogitBoost |          484 |      0.51792 |            1 |            5 |
|   22 | Accept |     0.17551 |      15.036 |     0.14015 |     0.14018 |   LogitBoost |          386 |      0.11746 |            1 |            7 |
|   23 | Accept |      0.1452 |      18.635 |     0.14015 |     0.14019 |   AdaBoostM1 |          284 |      0.96101 |            1 |           33 |
|   24 | Best   |     0.13889 |       13.57 |     0.13889 |     0.13889 |   LogitBoost |          268 |       0.6286 |            1 |           22 |
|   25 | Best   |     0.13763 |      43.415 |     0.13763 |     0.13764 |   AdaBoostM1 |          477 |      0.73881 |            1 |          686 |
|   26 | Accept |     0.14899 |      19.365 |     0.13763 |     0.13764 |   LogitBoost |          459 |      0.90133 |            3 |           12 |
|   27 | Accept |     0.14646 |      37.376 |     0.13763 |     0.13764 |   AdaBoostM1 |          441 |      0.71008 |            3 |          457 |
|   28 | Accept |     0.21465 |      25.378 |     0.13763 |     0.13973 |   LogitBoost |          473 |       0.7942 |            1 |           21 |
|   29 | Accept |     0.25505 |     0.48556 |     0.13763 |      0.1395 |   LogitBoost |           14 |      0.63322 |            3 |            3 |
|   30 | Accept |     0.14646 |      38.128 |     0.13763 |     0.14007 |   AdaBoostM1 |          482 |       0.9968 |            2 |           68 |

__________________________________________________________
Optimization completed.
MaxObjectiveEvaluations of 30 reached.
Total function evaluations: 30
Total elapsed time: 493.2203 seconds
Total objective function evaluation time: 488.425

Best observed feasible point:
      Method      NumLearningCycles    LearnRate    MinLeafSize    MaxNumSplits
    __________    _________________    _________    ___________    ____________

    AdaBoostM1           477            0.73881          1             686     

Observed objective function value = 0.13763
Estimated objective function value = 0.14086
Function evaluation time = 43.4146

Best estimated feasible point (according to models):
      Method      NumLearningCycles    LearnRate    MinLeafSize    MaxNumSplits
    __________    _________________    _________    ___________    ____________

    AdaBoostM1           482            0.9968           2              68     

Estimated objective function value = 0.14007
Estimated function evaluation time = 37.0371

Training completed in 501.9901 seconds
Selected method: AdaBoostM1
Number of learning cycles: 482
Training cross-validated ensemble model with best hyperparameters...
=== VALIDATION PERFORMANCE (5-fold CV, 8 sensors) ===
Observation-level validation metrics:
Accuracy: 0.85354
Sensitivity: 0.67083
Specificity: 0.93297
Precision: 0.81313
F1 Score: 0.73516
Observation-level validation confusion matrix:
   161    79
    37   515

Sample-level validation metrics:
Accuracy: 0.92929
Sensitivity: 0.76667
Specificity: 1
Precision: 1
F1 Score: 0.86792
Sample-level validation confusion matrix:
    23     7
     0    69

=== TEST PERFORMANCE (10% held-out data, 8 sensors) ===
Observation-level test metrics:
Accuracy: 0.67708
Sensitivity: 0.0625
Specificity: 0.98438
Precision: 0.66667
F1 Score: 0.11429
Observation-level test confusion matrix:
     2    30
     1    63

Sample-level test metrics:
Accuracy: 0.66667
Sensitivity: 0
Specificity: 1
Precision: NaN
F1 Score: NaN
Sample-level test confusion matrix:
     0     4
     0     8

Processing sensor combination 26/32: 8  15  16  24  26  30  32 sensors
Total samples: 111
Class 1 samples: 34
Class 2 samples: 77
Train-Test Split:
Training samples: 99 (30 from class 1, 69 from class 2)
Testing samples: 12 (4 from class 1, 8 from class 2)
Training observations: 693
Testing observations: 84
Fold 1: 20 samples (6 from class 1, 14 from class 2)
Fold 2: 20 samples (6 from class 1, 14 from class 2)
Fold 3: 20 samples (6 from class 1, 14 from class 2)
Fold 4: 20 samples (6 from class 1, 14 from class 2)
Fold 5: 19 samples (6 from class 1, 13 from class 2)
Training optimizable ensemble model...
|==================================================================================================================================================|
| Iter | Eval   | Objective   | Objective   | BestSoFar   | BestSoFar   |       Method | NumLearningC-|    LearnRate |  MinLeafSize | MaxNumSplits |
|      | result |             | runtime     | (observed)  | (estim.)    |              | ycles        |              |              |              |
|==================================================================================================================================================|
|    1 | Best   |     0.30014 |      3.1734 |     0.30014 |     0.30014 |   LogitBoost |           63 |     0.026159 |           92 |            2 |
|    2 | Accept |     0.30303 |       3.326 |     0.30014 |     0.30152 |   LogitBoost |          130 |      0.15277 |          317 |          294 |
|    3 | Best   |     0.27128 |      15.388 |     0.27128 |     0.27136 |          Bag |          423 |            - |            4 |            6 |
|    4 | Accept |     0.32035 |      1.5305 |     0.27128 |      0.2714 |     RUSBoost |           29 |      0.25456 |            2 |            3 |
|    5 | Accept |     0.30303 |      0.6482 |     0.27128 |     0.27129 |          Bag |           10 |            - |          296 |          135 |
|    6 | Accept |     0.30447 |      4.3424 |     0.27128 |      0.2741 |          Bag |          202 |            - |           29 |            1 |
|    7 | Best   |     0.25397 |      9.5621 |     0.25397 |     0.25398 |          Bag |          401 |            - |            4 |            9 |
|    8 | Best   |     0.24242 |       7.386 |     0.24242 |     0.24244 |          Bag |          292 |            - |            4 |           11 |
|    9 | Best   |     0.22367 |      6.7373 |     0.22367 |     0.22368 |          Bag |          273 |            - |            7 |           18 |
|   10 | Accept |     0.22511 |      2.6975 |     0.22367 |      0.2237 |          Bag |          102 |            - |            1 |           22 |
|   11 | Accept |     0.24242 |     0.83352 |     0.22367 |     0.22367 |          Bag |           24 |            - |            6 |           19 |
|   12 | Accept |     0.30303 |       8.091 |     0.22367 |     0.22369 |          Bag |          418 |            - |          239 |           28 |
|   13 | Best   |     0.20635 |      10.441 |     0.20635 |     0.20636 |          Bag |          333 |            - |            3 |           31 |
|   14 | Best   |     0.19048 |      10.351 |     0.19048 |     0.19053 |          Bag |          356 |            - |            2 |           48 |
|   15 | Accept |     0.19336 |      10.809 |     0.19048 |     0.19055 |          Bag |          366 |            - |            2 |          137 |
|   16 | Best   |     0.18903 |      11.899 |     0.18903 |     0.18903 |          Bag |          439 |            - |            1 |           90 |
|   17 | Accept |     0.19336 |      4.7954 |     0.18903 |     0.18905 |          Bag |          176 |            - |            2 |           80 |
|   18 | Accept |     0.19048 |      12.259 |     0.18903 |     0.18923 |          Bag |          460 |            - |            2 |           81 |
|   19 | Accept |     0.18903 |       12.68 |     0.18903 |     0.18871 |          Bag |          451 |            - |            1 |          113 |
|   20 | Best   |     0.18615 |      12.525 |     0.18615 |     0.18781 |          Bag |          456 |            - |            1 |           78 |
|==================================================================================================================================================|
| Iter | Eval   | Objective   | Objective   | BestSoFar   | BestSoFar   |       Method | NumLearningC-|    LearnRate |  MinLeafSize | MaxNumSplits |
|      | result |             | runtime     | (observed)  | (estim.)    |              | ycles        |              |              |              |
|==================================================================================================================================================|
|   21 | Accept |     0.19336 |      11.984 |     0.18615 |     0.18857 |          Bag |          437 |            - |            1 |           61 |
|   22 | Best   |     0.18182 |      10.205 |     0.18182 |     0.18717 |          Bag |          359 |            - |            1 |           94 |
|   23 | Accept |     0.18903 |      3.6858 |     0.18182 |     0.18702 |          Bag |          133 |            - |            1 |          122 |
|   24 | Accept |     0.19048 |      12.418 |     0.18182 |     0.18724 |          Bag |          445 |            - |            1 |          127 |
|   25 | Accept |     0.19913 |      6.5853 |     0.18182 |     0.18849 |          Bag |          230 |            - |            1 |          101 |
|   26 | Accept |     0.19192 |      1.3062 |     0.18182 |     0.18846 |  GentleBoost |           17 |     0.017991 |            1 |          676 |
|   27 | Best   |     0.14863 |       6.385 |     0.14863 |     0.14946 |  GentleBoost |          110 |      0.30422 |            2 |          124 |
|   28 | Accept |     0.15296 |      16.664 |     0.14863 |     0.14949 |  GentleBoost |          381 |      0.39592 |            1 |           30 |
|   29 | Accept |     0.16883 |      3.8988 |     0.14863 |     0.14977 |  GentleBoost |           81 |     0.022281 |           11 |           44 |
|   30 | Accept |     0.19481 |     0.77897 |     0.14863 |     0.15006 |  GentleBoost |           13 |      0.25888 |            1 |           64 |

__________________________________________________________
Optimization completed.
MaxObjectiveEvaluations of 30 reached.
Total function evaluations: 30
Total elapsed time: 230.9554 seconds
Total objective function evaluation time: 223.3885

Best observed feasible point:
      Method       NumLearningCycles    LearnRate    MinLeafSize    MaxNumSplits
    ___________    _________________    _________    ___________    ____________

    GentleBoost           110            0.30422          2             124     

Observed objective function value = 0.14863
Estimated objective function value = 0.15006
Function evaluation time = 6.385

Best estimated feasible point (according to models):
      Method       NumLearningCycles    LearnRate    MinLeafSize    MaxNumSplits
    ___________    _________________    _________    ___________    ____________

    GentleBoost           110            0.30422          2             124     

Estimated objective function value = 0.15006
Estimated function evaluation time = 6.2228

Training completed in 233.1959 seconds
Selected method: GentleBoost
Number of learning cycles: 110
Training cross-validated ensemble model with best hyperparameters...
=== VALIDATION PERFORMANCE (5-fold CV, 7 sensors) ===
Observation-level validation metrics:
Accuracy: 0.80375
Sensitivity: 0.54762
Specificity: 0.91511
Precision: 0.73718
F1 Score: 0.62842
Observation-level validation confusion matrix:
   115    95
    41   442

Sample-level validation metrics:
Accuracy: 0.86869
Sensitivity: 0.56667
Specificity: 1
Precision: 1
F1 Score: 0.7234
Sample-level validation confusion matrix:
    17    13
     0    69

=== TEST PERFORMANCE (10% held-out data, 7 sensors) ===
Observation-level test metrics:
Accuracy: 0.69048
Sensitivity: 0.10714
Specificity: 0.98214
Precision: 0.75
F1 Score: 0.1875
Observation-level test confusion matrix:
     3    25
     1    55

Sample-level test metrics:
Accuracy: 0.66667
Sensitivity: 0
Specificity: 1
Precision: NaN
F1 Score: NaN
Sample-level test confusion matrix:
     0     4
     0     8

Processing sensor combination 27/32: 8  15  24  26  30  32 sensors
Total samples: 111
Class 1 samples: 34
Class 2 samples: 77
Train-Test Split:
Training samples: 99 (30 from class 1, 69 from class 2)
Testing samples: 12 (4 from class 1, 8 from class 2)
Training observations: 594
Testing observations: 72
Fold 1: 20 samples (6 from class 1, 14 from class 2)
Fold 2: 20 samples (6 from class 1, 14 from class 2)
Fold 3: 20 samples (6 from class 1, 14 from class 2)
Fold 4: 20 samples (6 from class 1, 14 from class 2)
Fold 5: 19 samples (6 from class 1, 13 from class 2)
Training optimizable ensemble model...
|==================================================================================================================================================|
| Iter | Eval   | Objective   | Objective   | BestSoFar   | BestSoFar   |       Method | NumLearningC-|    LearnRate |  MinLeafSize | MaxNumSplits |
|      | result |             | runtime     | (observed)  | (estim.)    |              | ycles        |              |              |              |
|==================================================================================================================================================|
|    1 | Best   |      0.1734 |      20.676 |      0.1734 |      0.1734 |  GentleBoost |          391 |    0.0042768 |            1 |          417 |
|    2 | Accept |      0.2963 |     0.56882 |      0.1734 |     0.17978 |  GentleBoost |           22 |      0.19657 |          213 |           12 |
|    3 | Accept |     0.20202 |      1.9903 |      0.1734 |     0.17734 |  GentleBoost |           56 |      0.12671 |            1 |           11 |
|    4 | Accept |     0.29966 |      6.8931 |      0.1734 |      0.1817 |   LogitBoost |          295 |    0.0074873 |           18 |            1 |
|    5 | Accept |     0.17845 |      21.131 |      0.1734 |      0.1735 |  GentleBoost |          478 |    0.0010131 |            1 |           37 |
|    6 | Best   |     0.17003 |      9.2755 |     0.17003 |     0.17002 |  GentleBoost |          207 |    0.0075421 |            1 |           40 |
|    7 | Accept |     0.21886 |      6.6722 |     0.17003 |     0.17002 |          Bag |          234 |            - |            1 |           49 |
|    8 | Accept |     0.22896 |     0.37521 |     0.17003 |      0.1717 |          Bag |           12 |            - |            1 |           85 |
|    9 | Accept |     0.30471 |     0.36502 |     0.17003 |        0.17 |  GentleBoost |           10 |    0.0033661 |            1 |            1 |
|   10 | Accept |     0.22222 |      27.455 |     0.17003 |     0.17001 |   LogitBoost |          492 |     0.039848 |            1 |          281 |
|   11 | Accept |     0.26936 |      1.3691 |     0.17003 |     0.17001 |   LogitBoost |           20 |     0.079118 |            1 |          285 |
|   12 | Accept |     0.19192 |      24.659 |     0.17003 |     0.17001 |   AdaBoostM1 |          499 |     0.049861 |            1 |           98 |
|   13 | Accept |     0.22896 |      2.7946 |     0.17003 |     0.17001 |   AdaBoostM1 |           74 |      0.21077 |            1 |            6 |
|   14 | Accept |      0.1835 |      16.413 |     0.17003 |     0.17002 |  GentleBoost |          327 |      0.02186 |            2 |          131 |
|   15 | Accept |     0.30135 |      11.313 |     0.17003 |     0.17001 |   AdaBoostM1 |          470 |    0.0015744 |            8 |            1 |
|   16 | Accept |     0.17845 |      5.7093 |     0.17003 |        0.17 |  GentleBoost |          115 |      0.13829 |            2 |          106 |
|   17 | Accept |     0.20875 |      3.6804 |     0.17003 |        0.17 |  GentleBoost |          145 |      0.40635 |            7 |            3 |
|   18 | Accept |     0.30135 |      1.9795 |     0.17003 |        0.17 |          Bag |           98 |            - |            9 |            3 |
|   19 | Accept |      0.2037 |       23.84 |     0.17003 |        0.17 |     RUSBoost |          498 |    0.0010827 |            1 |           41 |
|   20 | Accept |     0.22559 |      2.2623 |     0.17003 |     0.17006 |     RUSBoost |           50 |      0.11961 |            1 |           14 |
|==================================================================================================================================================|
| Iter | Eval   | Objective   | Objective   | BestSoFar   | BestSoFar   |       Method | NumLearningC-|    LearnRate |  MinLeafSize | MaxNumSplits |
|      | result |             | runtime     | (observed)  | (estim.)    |              | ycles        |              |              |              |
|==================================================================================================================================================|
|   21 | Accept |     0.18687 |      2.0116 |     0.17003 |     0.17006 |  GentleBoost |           27 |    0.0044941 |            1 |          151 |
|   22 | Accept |     0.18519 |       9.818 |     0.17003 |     0.17009 |  GentleBoost |          181 |      0.14317 |            1 |          119 |
|   23 | Accept |     0.18519 |      1.9253 |     0.17003 |     0.17456 |  GentleBoost |           40 |     0.018221 |            2 |           35 |
|   24 | Accept |      0.1734 |      2.9866 |     0.17003 |     0.17448 |  GentleBoost |           57 |    0.0060932 |            2 |          580 |
|   25 | Accept |     0.18519 |        24.7 |     0.17003 |     0.17508 |  GentleBoost |          487 |      0.13688 |            2 |          566 |
|   26 | Accept |     0.18013 |      3.8193 |     0.17003 |     0.17566 |  GentleBoost |           67 |    0.0044573 |            1 |          565 |
|   27 | Accept |     0.21886 |     0.76589 |     0.17003 |     0.17508 |  GentleBoost |           14 |     0.090371 |            5 |          380 |
|   28 | Accept |     0.24411 |      1.0326 |     0.17003 |     0.17008 |   AdaBoostM1 |           14 |     0.070769 |            1 |          563 |
|   29 | Accept |     0.17845 |      5.0372 |     0.17003 |      0.1701 |  GentleBoost |          100 |    0.0010013 |            2 |          156 |
|   30 | Best   |      0.1633 |      2.2748 |      0.1633 |     0.16331 |  GentleBoost |           49 |      0.12487 |            1 |           42 |

__________________________________________________________
Optimization completed.
MaxObjectiveEvaluations of 30 reached.
Total function evaluations: 30
Total elapsed time: 248.7041 seconds
Total objective function evaluation time: 243.7937

Best observed feasible point:
      Method       NumLearningCycles    LearnRate    MinLeafSize    MaxNumSplits
    ___________    _________________    _________    ___________    ____________

    GentleBoost           49             0.12487          1              42     

Observed objective function value = 0.1633
Estimated objective function value = 0.16331
Function evaluation time = 2.2748

Best estimated feasible point (according to models):
      Method       NumLearningCycles    LearnRate    MinLeafSize    MaxNumSplits
    ___________    _________________    _________    ___________    ____________

    GentleBoost           49             0.12487          1              42     

Estimated objective function value = 0.16331
Estimated function evaluation time = 2.2726

Training completed in 249.4484 seconds
Selected method: GentleBoost
Number of learning cycles: 49
Training cross-validated ensemble model with best hyperparameters...
=== VALIDATION PERFORMANCE (5-fold CV, 6 sensors) ===
Observation-level validation metrics:
Accuracy: 0.8064
Sensitivity: 0.59444
Specificity: 0.89855
Precision: 0.71812
F1 Score: 0.65046
Observation-level validation confusion matrix:
   107    73
    42   372

Sample-level validation metrics:
Accuracy: 0.90909
Sensitivity: 0.73333
Specificity: 0.98551
Precision: 0.95652
F1 Score: 0.83019
Sample-level validation confusion matrix:
    22     8
     1    68

=== TEST PERFORMANCE (10% held-out data, 6 sensors) ===
Observation-level test metrics:
Accuracy: 0.68056
Sensitivity: 0.125
Specificity: 0.95833
Precision: 0.6
F1 Score: 0.2069
Observation-level test confusion matrix:
     3    21
     2    46

Sample-level test metrics:
Accuracy: 0.66667
Sensitivity: 0
Specificity: 1
Precision: NaN
F1 Score: NaN
Sample-level test confusion matrix:
     0     4
     0     8

Processing sensor combination 28/32: 15  24  26  30  32 sensors
Total samples: 111
Class 1 samples: 34
Class 2 samples: 77
Train-Test Split:
Training samples: 99 (30 from class 1, 69 from class 2)
Testing samples: 12 (4 from class 1, 8 from class 2)
Training observations: 495
Testing observations: 60
Fold 1: 20 samples (6 from class 1, 14 from class 2)
Fold 2: 20 samples (6 from class 1, 14 from class 2)
Fold 3: 20 samples (6 from class 1, 14 from class 2)
Fold 4: 20 samples (6 from class 1, 14 from class 2)
Fold 5: 19 samples (6 from class 1, 13 from class 2)
Training optimizable ensemble model...
|==================================================================================================================================================|
| Iter | Eval   | Objective   | Objective   | BestSoFar   | BestSoFar   |       Method | NumLearningC-|    LearnRate |  MinLeafSize | MaxNumSplits |
|      | result |             | runtime     | (observed)  | (estim.)    |              | ycles        |              |              |              |
|==================================================================================================================================================|
|    1 | Best   |     0.30303 |      3.1357 |     0.30303 |     0.30303 |   LogitBoost |          159 |    0.0010615 |          191 |           23 |
|    2 | Best   |     0.25051 |     0.50167 |     0.25051 |     0.25645 |  GentleBoost |           14 |    0.0044329 |           17 |            8 |
|    3 | Accept |     0.31515 |      0.3806 |     0.25051 |      0.2554 |   AdaBoostM1 |           11 |      0.92348 |           72 |            4 |
|    4 | Best   |     0.20404 |      7.0794 |     0.20404 |     0.20407 |   AdaBoostM1 |          245 |     0.052545 |            1 |          189 |
|    5 | Best   |     0.20202 |      10.513 |     0.20202 |     0.20225 |   AdaBoostM1 |          191 |     0.065741 |            2 |          189 |
|    6 | Accept |     0.28081 |     0.66426 |     0.20202 |     0.20204 |   AdaBoostM1 |           17 |      0.99717 |           39 |          181 |
|    7 | Accept |     0.28283 |      6.3832 |     0.20202 |     0.20213 |   AdaBoostM1 |          208 |     0.017626 |           52 |            5 |
|    8 | Accept |     0.31919 |     0.41803 |     0.20202 |     0.20203 |   AdaBoostM1 |           14 |      0.55508 |          124 |          190 |
|    9 | Accept |     0.30505 |      0.7348 |     0.20202 |     0.20203 |   AdaBoostM1 |           11 |    0.0025819 |            1 |          280 |
|   10 | Best   |     0.17778 |      7.2608 |     0.17778 |     0.17779 |   AdaBoostM1 |          180 |      0.36812 |            1 |           12 |
|   11 | Accept |     0.17778 |      5.1797 |     0.17778 |     0.17778 |   AdaBoostM1 |           82 |      0.81115 |            1 |          167 |
|   12 | Best   |     0.17172 |      7.5283 |     0.17172 |     0.17173 |   AdaBoostM1 |          155 |      0.94199 |            3 |           28 |
|   13 | Accept |      0.2101 |      11.381 |     0.17172 |     0.17176 |   AdaBoostM1 |          406 |       0.9797 |            2 |            2 |
|   14 | Accept |     0.17172 |      13.267 |     0.17172 |     0.17173 |  GentleBoost |          302 |      0.45886 |            2 |           85 |
|   15 | Accept |     0.19192 |      13.158 |     0.17172 |     0.17173 |  GentleBoost |          494 |      0.24779 |           50 |          208 |
|   16 | Best   |     0.16768 |      12.704 |     0.16768 |     0.16768 |  GentleBoost |          423 |    0.0038322 |            1 |            9 |
|   17 | Accept |      0.1798 |      8.1187 |     0.16768 |     0.16768 |  GentleBoost |          189 |    0.0028087 |            3 |          472 |
|   18 | Accept |      0.1697 |       21.49 |     0.16768 |     0.16769 |  GentleBoost |          494 |     0.027484 |            2 |           57 |
|   19 | Best   |     0.15758 |      12.167 |     0.15758 |     0.15764 |  GentleBoost |          300 |     0.034935 |            1 |           36 |
|   20 | Accept |     0.18384 |      5.7079 |     0.15758 |     0.15765 |  GentleBoost |          126 |      0.13519 |            1 |          243 |
|==================================================================================================================================================|
| Iter | Eval   | Objective   | Objective   | BestSoFar   | BestSoFar   |       Method | NumLearningC-|    LearnRate |  MinLeafSize | MaxNumSplits |
|      | result |             | runtime     | (observed)  | (estim.)    |              | ycles        |              |              |              |
|==================================================================================================================================================|
|   21 | Accept |     0.26869 |      8.3309 |     0.15758 |     0.15765 |          Bag |          368 |            - |            1 |           12 |
|   22 | Accept |     0.28283 |      8.4227 |     0.15758 |     0.15764 |     RUSBoost |          292 |      0.99521 |            1 |            3 |
|   23 | Accept |     0.16768 |      10.714 |     0.15758 |     0.15768 |  GentleBoost |          395 |      0.10157 |            1 |            5 |
|   24 | Accept |     0.16768 |      8.7313 |     0.15758 |     0.16171 |  GentleBoost |          276 |     0.024372 |            2 |           10 |
|   25 | Accept |     0.18182 |      14.318 |     0.15758 |     0.16855 |  GentleBoost |          310 |     0.030705 |            1 |          143 |
|   26 | Accept |     0.16768 |      15.401 |     0.15758 |     0.16788 |  GentleBoost |          498 |      0.18496 |            1 |            8 |
|   27 | Accept |     0.19394 |      11.631 |     0.15758 |     0.16727 |  GentleBoost |          496 |    0.0013743 |            3 |            2 |
|   28 | Accept |      0.1697 |      14.103 |     0.15758 |      0.1677 |  GentleBoost |          430 |     0.065631 |            1 |           16 |
|   29 | Accept |     0.20202 |      25.463 |     0.15758 |     0.16463 |  GentleBoost |          496 |      0.89728 |            1 |          482 |
|   30 | Accept |     0.17172 |      6.0097 |     0.15758 |     0.16588 |  GentleBoost |          192 |     0.031688 |            1 |           13 |

__________________________________________________________
Optimization completed.
MaxObjectiveEvaluations of 30 reached.
Total function evaluations: 30
Total elapsed time: 275.4174 seconds
Total objective function evaluation time: 270.8971

Best observed feasible point:
      Method       NumLearningCycles    LearnRate    MinLeafSize    MaxNumSplits
    ___________    _________________    _________    ___________    ____________

    GentleBoost           300           0.034935          1              36     

Observed objective function value = 0.15758
Estimated objective function value = 0.16596
Function evaluation time = 12.1666

Best estimated feasible point (according to models):
      Method       NumLearningCycles    LearnRate    MinLeafSize    MaxNumSplits
    ___________    _________________    _________    ___________    ____________

    GentleBoost           430           0.065631          1              16     

Estimated objective function value = 0.16588
Estimated function evaluation time = 14.6048

Training completed in 278.4568 seconds
Selected method: GentleBoost
Number of learning cycles: 430
Training cross-validated ensemble model with best hyperparameters...
=== VALIDATION PERFORMANCE (5-fold CV, 5 sensors) ===
Observation-level validation metrics:
Accuracy: 0.82626
Sensitivity: 0.60667
Specificity: 0.92174
Precision: 0.77119
F1 Score: 0.6791
Observation-level validation confusion matrix:
    91    59
    27   318

Sample-level validation metrics:
Accuracy: 0.89899
Sensitivity: 0.7
Specificity: 0.98551
Precision: 0.95455
F1 Score: 0.80769
Sample-level validation confusion matrix:
    21     9
     1    68

=== TEST PERFORMANCE (10% held-out data, 5 sensors) ===
Observation-level test metrics:
Accuracy: 0.66667
Sensitivity: 0.15
Specificity: 0.925
Precision: 0.5
F1 Score: 0.23077
Observation-level test confusion matrix:
     3    17
     3    37

Sample-level test metrics:
Accuracy: 0.66667
Sensitivity: 0
Specificity: 1
Precision: NaN
F1 Score: NaN
Sample-level test confusion matrix:
     0     4
     0     8

Processing sensor combination 29/32: 15  26  30  32 sensors
Total samples: 111
Class 1 samples: 34
Class 2 samples: 77
Train-Test Split:
Training samples: 99 (30 from class 1, 69 from class 2)
Testing samples: 12 (4 from class 1, 8 from class 2)
Training observations: 396
Testing observations: 48
Fold 1: 20 samples (6 from class 1, 14 from class 2)
Fold 2: 20 samples (6 from class 1, 14 from class 2)
Fold 3: 20 samples (6 from class 1, 14 from class 2)
Fold 4: 20 samples (6 from class 1, 14 from class 2)
Fold 5: 19 samples (6 from class 1, 13 from class 2)
Training optimizable ensemble model...
|==================================================================================================================================================|
| Iter | Eval   | Objective   | Objective   | BestSoFar   | BestSoFar   |       Method | NumLearningC-|    LearnRate |  MinLeafSize | MaxNumSplits |
|      | result |             | runtime     | (observed)  | (estim.)    |              | ycles        |              |              |              |
|==================================================================================================================================================|
|    1 | Best   |     0.33081 |       2.271 |     0.33081 |     0.33081 |   AdaBoostM1 |           61 |    0.0056421 |           17 |          360 |
|    2 | Best   |     0.30303 |      7.6329 |     0.30303 |     0.30413 |          Bag |          435 |            - |          196 |            5 |
|    3 | Best   |      0.2601 |      9.6299 |      0.2601 |     0.26312 |          Bag |          428 |            - |            4 |          121 |
|    4 | Accept |     0.29545 |      0.7988 |      0.2601 |     0.26276 |   LogitBoost |           16 |      0.50278 |            2 |           45 |
|    5 | Best   |     0.25505 |      4.8113 |     0.25505 |     0.25509 |          Bag |          210 |            - |            4 |          160 |
|    6 | Accept |      0.2601 |      7.9089 |     0.25505 |     0.25668 |          Bag |          312 |            - |            4 |          387 |
|    7 | Accept |     0.26768 |     0.51706 |     0.25505 |     0.25703 |          Bag |           10 |            - |            4 |           61 |
|    8 | Accept |     0.26263 |      2.0039 |     0.25505 |     0.25925 |          Bag |           90 |            - |            4 |           26 |
|    9 | Accept |     0.25505 |      10.834 |     0.25505 |     0.25649 |          Bag |          484 |            - |            5 |           47 |
|   10 | Accept |      0.2601 |      12.544 |     0.25505 |     0.25721 |          Bag |          484 |            - |           10 |          105 |
|   11 | Accept |     0.25505 |      13.706 |     0.25505 |     0.25712 |          Bag |          497 |            - |            1 |          272 |
|   12 | Accept |     0.27273 |      13.298 |     0.25505 |     0.25633 |          Bag |          491 |            - |            1 |            8 |
|   13 | Best   |     0.23485 |      11.083 |     0.23485 |     0.24664 |          Bag |          466 |            - |            1 |          137 |
|   14 | Accept |     0.25253 |      8.7086 |     0.23485 |     0.24885 |          Bag |          374 |            - |            1 |           93 |
|   15 | Accept |     0.25253 |      10.777 |     0.23485 |     0.24937 |          Bag |          471 |            - |            1 |           70 |
|   16 | Accept |     0.30303 |     0.69094 |     0.23485 |     0.24949 |   LogitBoost |           29 |     0.049878 |            4 |            1 |
|   17 | Accept |     0.34596 |     0.38857 |     0.23485 |     0.24953 |  GentleBoost |           14 |      0.13852 |           92 |          380 |
|   18 | Accept |     0.36616 |      10.967 |     0.23485 |     0.24956 |     RUSBoost |          474 |     0.019705 |            1 |            1 |
|   19 | Accept |     0.28788 |      8.6378 |     0.23485 |     0.24931 |  GentleBoost |          426 |      0.95355 |            1 |            1 |
|   20 | Accept |     0.69697 |     0.30568 |     0.23485 |     0.24934 |     RUSBoost |           12 |      0.46756 |          198 |          381 |
|==================================================================================================================================================|
| Iter | Eval   | Objective   | Objective   | BestSoFar   | BestSoFar   |       Method | NumLearningC-|    LearnRate |  MinLeafSize | MaxNumSplits |
|      | result |             | runtime     | (observed)  | (estim.)    |              | ycles        |              |              |              |
|==================================================================================================================================================|
|   21 | Accept |     0.30303 |      1.2189 |     0.23485 |     0.24935 |   LogitBoost |           59 |    0.0041635 |          195 |          375 |
|   22 | Accept |     0.37626 |     0.85914 |     0.23485 |     0.24934 |     RUSBoost |           31 |    0.0010598 |            3 |            3 |
|   23 | Accept |     0.26768 |      7.7554 |     0.23485 |     0.24934 |   AdaBoostM1 |          349 |      0.18608 |           23 |            1 |
|   24 | Accept |     0.30303 |     0.51433 |     0.23485 |     0.24937 |   AdaBoostM1 |           16 |      0.93362 |          171 |          386 |
|   25 | Accept |     0.26515 |      5.9394 |     0.23485 |     0.24947 |   AdaBoostM1 |          131 |     0.089454 |            1 |          367 |
|   26 | Accept |     0.30556 |      1.2781 |     0.23485 |     0.24952 |   AdaBoostM1 |           56 |      0.03782 |            1 |            1 |
|   27 | Accept |     0.28535 |      1.5257 |     0.23485 |      0.2495 |  GentleBoost |           71 |    0.0010222 |           16 |            1 |
|   28 | Accept |     0.32071 |     0.40468 |     0.23485 |     0.24895 |   LogitBoost |           14 |    0.0010016 |            7 |            1 |
|   29 | Accept |     0.28283 |      1.3184 |     0.23485 |     0.24874 |   AdaBoostM1 |           41 |      0.97717 |            1 |            4 |
|   30 | Accept |     0.23737 |      25.467 |     0.23485 |     0.23746 |   AdaBoostM1 |          495 |      0.72592 |            1 |          202 |

__________________________________________________________
Optimization completed.
MaxObjectiveEvaluations of 30 reached.
Total function evaluations: 30
Total elapsed time: 188.748 seconds
Total objective function evaluation time: 183.7945

Best observed feasible point:
    Method    NumLearningCycles    LearnRate    MinLeafSize    MaxNumSplits
    ______    _________________    _________    ___________    ____________

     Bag             466              NaN            1             137     

Observed objective function value = 0.23485
Estimated objective function value = 0.2485
Function evaluation time = 11.083

Best estimated feasible point (according to models):
      Method      NumLearningCycles    LearnRate    MinLeafSize    MaxNumSplits
    __________    _________________    _________    ___________    ____________

    AdaBoostM1           495            0.72592          1             202     

Estimated objective function value = 0.23746
Estimated function evaluation time = 24.4608

Training completed in 194.5313 seconds
Selected method: AdaBoostM1
Number of learning cycles: 495
Training cross-validated ensemble model with best hyperparameters...
=== VALIDATION PERFORMANCE (5-fold CV, 4 sensors) ===
Observation-level validation metrics:
Accuracy: 0.76263
Sensitivity: 0.48333
Specificity: 0.88406
Precision: 0.64444
F1 Score: 0.55238
Observation-level validation confusion matrix:
    58    62
    32   244

Sample-level validation metrics:
Accuracy: 0.83838
Sensitivity: 0.7
Specificity: 0.89855
Precision: 0.75
F1 Score: 0.72414
Sample-level validation confusion matrix:
    21     9
     7    62

=== TEST PERFORMANCE (10% held-out data, 4 sensors) ===
Observation-level test metrics:
Accuracy: 0.6875
Sensitivity: 0.125
Specificity: 0.96875
Precision: 0.66667
F1 Score: 0.21053
Observation-level test confusion matrix:
     2    14
     1    31

Sample-level test metrics:
Accuracy: 0.66667
Sensitivity: 0
Specificity: 1
Precision: NaN
F1 Score: NaN
Sample-level test confusion matrix:
     0     4
     0     8

Processing sensor combination 30/32: 15  26  32 sensors
Total samples: 111
Class 1 samples: 34
Class 2 samples: 77
Train-Test Split:
Training samples: 99 (30 from class 1, 69 from class 2)
Testing samples: 12 (4 from class 1, 8 from class 2)
Training observations: 297
Testing observations: 36
Fold 1: 20 samples (6 from class 1, 14 from class 2)
Fold 2: 20 samples (6 from class 1, 14 from class 2)
Fold 3: 20 samples (6 from class 1, 14 from class 2)
Fold 4: 20 samples (6 from class 1, 14 from class 2)
Fold 5: 19 samples (6 from class 1, 13 from class 2)
Training optimizable ensemble model...
|==================================================================================================================================================|
| Iter | Eval   | Objective   | Objective   | BestSoFar   | BestSoFar   |       Method | NumLearningC-|    LearnRate |  MinLeafSize | MaxNumSplits |
|      | result |             | runtime     | (observed)  | (estim.)    |              | ycles        |              |              |              |
|==================================================================================================================================================|
|    1 | Best   |     0.34007 |     0.69922 |     0.34007 |     0.34007 |     RUSBoost |           25 |      0.54129 |           20 |            5 |
|    2 | Best   |      0.3165 |      0.7496 |      0.3165 |     0.31744 |   LogitBoost |           16 |      0.11881 |            2 |           68 |
|    3 | Best   |     0.27609 |      8.7995 |     0.27609 |     0.27822 |          Bag |          413 |            - |           11 |            3 |
|    4 | Best   |     0.27609 |      1.8533 |     0.27609 |      0.2761 |          Bag |           72 |            - |           12 |          199 |
|    5 | Best   |     0.26936 |      2.1241 |     0.26936 |     0.26936 |  GentleBoost |           57 |     0.001001 |            3 |            8 |
|    6 | Best   |     0.26599 |      11.524 |     0.26599 |     0.26602 |  GentleBoost |          396 |    0.0015294 |            1 |            3 |
|    7 | Accept |     0.39394 |      10.353 |     0.26599 |       0.266 |  GentleBoost |          492 |     0.054131 |          105 |           12 |
|    8 | Accept |     0.29293 |      2.0818 |     0.26599 |       0.266 |   LogitBoost |           78 |    0.0010006 |           34 |          133 |
|    9 | Accept |     0.34343 |      2.2041 |     0.26599 |       0.266 |   LogitBoost |           53 |    0.0065418 |            2 |           43 |
|   10 | Accept |     0.30303 |      2.1876 |     0.26599 |     0.26601 |  GentleBoost |           98 |    0.0032153 |          148 |           15 |
|   11 | Accept |      0.3165 |     0.92148 |     0.26599 |     0.26601 |   AdaBoostM1 |           37 |    0.0010066 |           46 |            4 |
|   12 | Accept |      0.2963 |      3.6759 |     0.26599 |     0.26601 |   AdaBoostM1 |          156 |      0.01937 |           12 |            2 |
|   13 | Accept |     0.28956 |      6.6912 |     0.26599 |     0.26601 |   AdaBoostM1 |          333 |     0.089534 |            1 |           39 |
|   14 | Accept |     0.27946 |     0.86572 |     0.26599 |     0.26601 |   AdaBoostM1 |           37 |      0.40043 |            4 |            1 |
|   15 | Accept |     0.27273 |      2.0192 |     0.26599 |     0.26601 |   AdaBoostM1 |           70 |      0.99622 |            2 |            6 |
|   16 | Accept |      0.3367 |      1.5302 |     0.26599 |     0.26601 |     RUSBoost |           46 |     0.001003 |            2 |           65 |
|   17 | Accept |     0.30303 |     0.37787 |     0.26599 |       0.266 |   AdaBoostM1 |           26 |      0.94205 |          139 |           40 |
|   18 | Best   |     0.26263 |      2.6961 |     0.26263 |     0.26266 |  GentleBoost |          123 |     0.001011 |            1 |            2 |
|   19 | Accept |     0.38047 |      4.9775 |     0.26263 |     0.26266 |   LogitBoost |          236 |       0.9787 |          117 |           62 |
|   20 | Accept |     0.69697 |     0.78168 |     0.26263 |     0.26278 |     RUSBoost |           38 |     0.022089 |          144 |            7 |
|==================================================================================================================================================|
| Iter | Eval   | Objective   | Objective   | BestSoFar   | BestSoFar   |       Method | NumLearningC-|    LearnRate |  MinLeafSize | MaxNumSplits |
|      | result |             | runtime     | (observed)  | (estim.)    |              | ycles        |              |              |              |
|==================================================================================================================================================|
|   21 | Accept |     0.29966 |      1.0086 |     0.26263 |     0.26277 |  GentleBoost |           35 |      0.97393 |            1 |            4 |
|   22 | Accept |      0.3165 |      6.1484 |     0.26263 |     0.26278 |   AdaBoostM1 |          153 |    0.0046158 |            1 |           21 |
|   23 | Accept |     0.28956 |      11.285 |     0.26263 |     0.26278 |     RUSBoost |          335 |      0.99107 |            1 |            8 |
|   24 | Accept |     0.30303 |      1.1437 |     0.26263 |     0.26279 |   LogitBoost |           44 |     0.034566 |          148 |          105 |
|   25 | Accept |     0.30303 |      2.2635 |     0.26263 |     0.26273 |          Bag |          126 |            - |          148 |           17 |
|   26 | Accept |     0.27946 |      0.3151 |     0.26263 |     0.26448 |          Bag |           11 |            - |            1 |           83 |
|   27 | Accept |     0.30303 |      8.4095 |     0.26263 |     0.26264 |  GentleBoost |          386 |    0.0010443 |          144 |           44 |
|   28 | Accept |     0.30303 |      0.4807 |     0.26263 |     0.26264 |   AdaBoostM1 |           21 |     0.084982 |          148 |           21 |
|   29 | Accept |     0.30303 |     0.94099 |     0.26263 |     0.26421 |  GentleBoost |           46 |      0.92186 |          139 |            1 |
|   30 | Accept |     0.26263 |      2.2123 |     0.26263 |     0.26264 |  GentleBoost |           85 |    0.0010055 |            1 |            4 |

__________________________________________________________
Optimization completed.
MaxObjectiveEvaluations of 30 reached.
Total function evaluations: 30
Total elapsed time: 106.2773 seconds
Total objective function evaluation time: 101.3205

Best observed feasible point:
      Method       NumLearningCycles    LearnRate    MinLeafSize    MaxNumSplits
    ___________    _________________    _________    ___________    ____________

    GentleBoost           123           0.001011          1              2      

Observed objective function value = 0.26263
Estimated objective function value = 0.26264
Function evaluation time = 2.6961

Best estimated feasible point (according to models):
      Method       NumLearningCycles    LearnRate    MinLeafSize    MaxNumSplits
    ___________    _________________    _________    ___________    ____________

    GentleBoost           123           0.001011          1              2      

Estimated objective function value = 0.26264
Estimated function evaluation time = 2.6966

Training completed in 107.036 seconds
Selected method: GentleBoost
Number of learning cycles: 123
Training cross-validated ensemble model with best hyperparameters...
=== VALIDATION PERFORMANCE (5-fold CV, 3 sensors) ===
Observation-level validation metrics:
Accuracy: 0.71044
Sensitivity: 0.41111
Specificity: 0.84058
Precision: 0.52857
F1 Score: 0.4625
Observation-level validation confusion matrix:
    37    53
    33   174

Sample-level validation metrics:
Accuracy: 0.73737
Sensitivity: 0.33333
Specificity: 0.91304
Precision: 0.625
F1 Score: 0.43478
Sample-level validation confusion matrix:
    10    20
     6    63

=== TEST PERFORMANCE (10% held-out data, 3 sensors) ===
Observation-level test metrics:
Accuracy: 0.69444
Sensitivity: 0.41667
Specificity: 0.83333
Precision: 0.55556
F1 Score: 0.47619
Observation-level test confusion matrix:
     5     7
     4    20

Sample-level test metrics:
Accuracy: 0.66667
Sensitivity: 0.25
Specificity: 0.875
Precision: 0.5
F1 Score: 0.33333
Sample-level test confusion matrix:
     1     3
     1     7

Processing sensor combination 31/32: 15  26 sensors
Total samples: 111
Class 1 samples: 34
Class 2 samples: 77
Train-Test Split:
Training samples: 99 (30 from class 1, 69 from class 2)
Testing samples: 12 (4 from class 1, 8 from class 2)
Training observations: 198
Testing observations: 24
Fold 1: 20 samples (6 from class 1, 14 from class 2)
Fold 2: 20 samples (6 from class 1, 14 from class 2)
Fold 3: 20 samples (6 from class 1, 14 from class 2)
Fold 4: 20 samples (6 from class 1, 14 from class 2)
Fold 5: 19 samples (6 from class 1, 13 from class 2)
Training optimizable ensemble model...
|==================================================================================================================================================|
| Iter | Eval   | Objective   | Objective   | BestSoFar   | BestSoFar   |       Method | NumLearningC-|    LearnRate |  MinLeafSize | MaxNumSplits |
|      | result |             | runtime     | (observed)  | (estim.)    |              | ycles        |              |              |              |
|==================================================================================================================================================|
|    1 | Best   |     0.27778 |      4.3272 |     0.27778 |     0.27778 |          Bag |          215 |            - |           38 |          111 |
|    2 | Best   |     0.26768 |     0.49371 |     0.26768 |     0.26831 |          Bag |           23 |            - |            5 |            4 |
|    3 | Best   |     0.25253 |      4.7668 |     0.25253 |     0.25308 |   AdaBoostM1 |          176 |    0.0016413 |            8 |          127 |
|    4 | Accept |     0.30808 |      11.199 |     0.25253 |     0.25399 |     RUSBoost |          466 |     0.030902 |            4 |            1 |
|    5 | Accept |     0.31818 |     0.39152 |     0.25253 |      0.2547 |   AdaBoostM1 |           14 |    0.0019511 |           45 |            5 |
|    6 | Best   |     0.24242 |      4.7383 |     0.24242 |     0.24302 |   AdaBoostM1 |          175 |    0.0031402 |           12 |          105 |
|    7 | Accept |     0.28788 |      4.0882 |     0.24242 |     0.24243 |   AdaBoostM1 |          168 |    0.0029642 |           18 |           68 |
|    8 | Accept |     0.24747 |     0.42125 |     0.24242 |     0.24244 |   AdaBoostM1 |           12 |      0.15212 |            1 |          111 |
|    9 | Accept |     0.30303 |      2.3994 |     0.24242 |     0.25372 |   AdaBoostM1 |          124 |     0.003201 |           96 |          108 |
|   10 | Accept |     0.24747 |     0.59619 |     0.24242 |     0.24914 |   AdaBoostM1 |           17 |     0.050092 |            2 |          140 |
|   11 | Best   |     0.23232 |      4.5836 |     0.23232 |     0.24064 |   AdaBoostM1 |          155 |     0.007532 |            4 |          105 |
|   12 | Best   |     0.22222 |     0.90884 |     0.22222 |     0.23393 |   AdaBoostM1 |           26 |    0.0067911 |            4 |          194 |
|   13 | Accept |     0.22727 |      4.0296 |     0.22222 |     0.22795 |   AdaBoostM1 |          128 |      0.98317 |            4 |           16 |
|   14 | Best   |     0.21717 |      2.8209 |     0.21717 |     0.22896 |   AdaBoostM1 |           84 |      0.30211 |            3 |          196 |
|   15 | Accept |     0.22727 |     0.43015 |     0.21717 |     0.22867 |   LogitBoost |           11 |      0.50869 |            1 |          109 |
|   16 | Accept |     0.26263 |      10.533 |     0.21717 |      0.2198 |   LogitBoost |          430 |    0.0049317 |            2 |            1 |
|   17 | Accept |     0.26768 |     0.43437 |     0.21717 |      0.2292 |   AdaBoostM1 |           12 |     0.038706 |            3 |            1 |
|   18 | Accept |     0.24242 |     0.68315 |     0.21717 |     0.22795 |   AdaBoostM1 |           18 |       0.5016 |            4 |          195 |
|   19 | Accept |     0.22727 |      11.561 |     0.21717 |     0.22858 |   AdaBoostM1 |          356 |    0.0043338 |            3 |          196 |
|   20 | Accept |     0.23232 |       10.72 |     0.21717 |     0.23092 |   AdaBoostM1 |          379 |    0.0014498 |            3 |          193 |
|==================================================================================================================================================|
| Iter | Eval   | Objective   | Objective   | BestSoFar   | BestSoFar   |       Method | NumLearningC-|    LearnRate |  MinLeafSize | MaxNumSplits |
|      | result |             | runtime     | (observed)  | (estim.)    |              | ycles        |              |              |              |
|==================================================================================================================================================|
|   21 | Accept |     0.27273 |      8.7852 |     0.21717 |      0.2252 |   LogitBoost |          311 |     0.072697 |            1 |          191 |
|   22 | Accept |     0.26263 |      3.3325 |     0.21717 |      0.2296 |   AdaBoostM1 |          113 |     0.031866 |            2 |          192 |
|   23 | Accept |     0.24242 |       2.661 |     0.21717 |     0.22985 |   AdaBoostM1 |           88 |      0.60403 |            2 |           16 |
|   24 | Accept |     0.22222 |      1.1987 |     0.21717 |     0.22467 |   AdaBoostM1 |           41 |    0.0041399 |            4 |          196 |
|   25 | Accept |     0.22727 |     0.45242 |     0.21717 |     0.22498 |   AdaBoostM1 |           14 |    0.0036306 |            4 |          107 |
|   26 | Accept |     0.26768 |       12.42 |     0.21717 |     0.22487 |   LogitBoost |          406 |       0.9579 |            2 |           27 |
|   27 | Accept |     0.23737 |      0.6367 |     0.21717 |     0.22719 |   AdaBoostM1 |           21 |    0.0047947 |            5 |          148 |
|   28 | Accept |     0.24242 |      1.3703 |     0.21717 |     0.22989 |   AdaBoostM1 |           48 |    0.0036211 |            3 |          175 |
|   29 | Accept |     0.32828 |     0.28101 |     0.21717 |     0.22997 |   LogitBoost |           10 |      0.24673 |           63 |            7 |
|   30 | Accept |     0.22727 |      12.425 |     0.21717 |      0.2283 |   AdaBoostM1 |          442 |      0.01244 |            4 |          188 |

__________________________________________________________
Optimization completed.
MaxObjectiveEvaluations of 30 reached.
Total function evaluations: 30
Total elapsed time: 128.77 seconds
Total objective function evaluation time: 123.6907

Best observed feasible point:
      Method      NumLearningCycles    LearnRate    MinLeafSize    MaxNumSplits
    __________    _________________    _________    ___________    ____________

    AdaBoostM1           84             0.30211          3             196     

Observed objective function value = 0.21717
Estimated objective function value = 0.23222
Function evaluation time = 2.8209

Best estimated feasible point (according to models):
      Method      NumLearningCycles    LearnRate    MinLeafSize    MaxNumSplits
    __________    _________________    _________    ___________    ____________

    AdaBoostM1           155           0.007532          4             105     

Estimated objective function value = 0.2283
Estimated function evaluation time = 4.4962

Training completed in 129.7516 seconds
Selected method: AdaBoostM1
Number of learning cycles: 155
Training cross-validated ensemble model with best hyperparameters...
=== VALIDATION PERFORMANCE (5-fold CV, 2 sensors) ===
Observation-level validation metrics:
Accuracy: 0.69697
Sensitivity: 0.4
Specificity: 0.82609
Precision: 0.5
F1 Score: 0.44444
Observation-level validation confusion matrix:
    24    36
    24   114

Sample-level validation metrics:
Accuracy: 0.69697
Sensitivity: 0.7
Specificity: 0.69565
Precision: 0.5
F1 Score: 0.58333
Sample-level validation confusion matrix:
    21     9
    21    48

=== TEST PERFORMANCE (10% held-out data, 2 sensors) ===
Observation-level test metrics:
Accuracy: 0.66667
Sensitivity: 0.375
Specificity: 0.8125
Precision: 0.5
F1 Score: 0.42857
Observation-level test confusion matrix:
     3     5
     3    13

Sample-level test metrics:
Accuracy: 0.66667
Sensitivity: 0.75
Specificity: 0.625
Precision: 0.5
F1 Score: 0.6
Sample-level test confusion matrix:
     3     1
     3     5

Processing sensor combination 32/32: 15 sensors
Total samples: 111
Class 1 samples: 34
Class 2 samples: 77
Train-Test Split:
Training samples: 99 (30 from class 1, 69 from class 2)
Testing samples: 12 (4 from class 1, 8 from class 2)
Training observations: 99
Testing observations: 12
Fold 1: 20 samples (6 from class 1, 14 from class 2)
Fold 2: 20 samples (6 from class 1, 14 from class 2)
Fold 3: 20 samples (6 from class 1, 14 from class 2)
Fold 4: 20 samples (6 from class 1, 14 from class 2)
Fold 5: 19 samples (6 from class 1, 13 from class 2)
Training optimizable ensemble model...
|==================================================================================================================================================|
| Iter | Eval   | Objective   | Objective   | BestSoFar   | BestSoFar   |       Method | NumLearningC-|    LearnRate |  MinLeafSize | MaxNumSplits |
|      | result |             | runtime     | (observed)  | (estim.)    |              | ycles        |              |              |              |
|==================================================================================================================================================|
|    1 | Best   |     0.31313 |     0.34182 |     0.31313 |     0.31313 |   LogitBoost |           11 |    0.0027149 |            3 |           79 |
|    2 | Accept |     0.34343 |       1.082 |     0.31313 |     0.31434 |          Bag |           57 |            - |           19 |           44 |
|    3 | Accept |     0.31313 |      10.984 |     0.31313 |     0.31313 |   LogitBoost |          478 |     0.083283 |            1 |           10 |
|    4 | Best   |     0.30303 |      6.7565 |     0.30303 |     0.30304 |   LogitBoost |          374 |     0.094545 |           45 |            8 |
|    5 | Accept |     0.30303 |      6.9366 |     0.30303 |     0.30303 |   AdaBoostM1 |          379 |    0.0016702 |           49 |            1 |
|    6 | Best   |     0.28283 |     0.65437 |     0.28283 |     0.28283 |   AdaBoostM1 |          497 |      0.10685 |            1 |           96 |
|    7 | Accept |     0.33333 |      6.5606 |     0.28283 |     0.28283 |     RUSBoost |          284 |      0.01409 |            1 |           98 |
|    8 | Accept |     0.32323 |     0.56167 |     0.28283 |     0.28285 |   AdaBoostM1 |           26 |      0.44118 |            1 |            1 |
|    9 | Accept |     0.30303 |     0.24822 |     0.28283 |     0.28283 |   AdaBoostM1 |          478 |      0.98993 |           42 |           13 |
|   10 | Accept |     0.30303 |      3.5272 |     0.28283 |     0.28283 |   AdaBoostM1 |          306 |    0.0086336 |            1 |           51 |
|   11 | Accept |     0.29293 |      8.3837 |     0.28283 |     0.28284 |   AdaBoostM1 |          494 |      0.32091 |            2 |           96 |
|   12 | Best   |     0.27273 |      10.465 |     0.27273 |     0.27275 |   AdaBoostM1 |          497 |     0.033242 |           10 |           37 |
|   13 | Accept |     0.29293 |      3.0499 |     0.27273 |     0.27274 |   AdaBoostM1 |          496 |      0.01367 |            1 |           93 |
|   14 | Accept |     0.30303 |      8.6352 |     0.27273 |     0.27274 |   AdaBoostM1 |          495 |     0.052395 |           49 |            3 |
|   15 | Accept |     0.30303 |      8.9417 |     0.27273 |     0.27273 |   AdaBoostM1 |          489 |     0.055258 |           43 |           50 |
|   16 | Accept |     0.27273 |       10.09 |     0.27273 |     0.27377 |   AdaBoostM1 |          456 |      0.98712 |            9 |            9 |
|   17 | Accept |     0.30303 |      10.506 |     0.27273 |     0.27273 |   AdaBoostM1 |          499 |     0.004614 |            8 |            2 |
|   18 | Best   |     0.25253 |      7.8636 |     0.25253 |     0.25253 |   AdaBoostM1 |          378 |      0.37451 |           12 |           86 |
|   19 | Accept |     0.28283 |      8.5912 |     0.25253 |     0.25254 |   AdaBoostM1 |          411 |      0.74048 |           14 |            7 |
|   20 | Best   |     0.24242 |      2.8677 |     0.24242 |     0.24243 |   AdaBoostM1 |          135 |      0.75728 |            9 |           59 |
|==================================================================================================================================================|
| Iter | Eval   | Objective   | Objective   | BestSoFar   | BestSoFar   |       Method | NumLearningC-|    LearnRate |  MinLeafSize | MaxNumSplits |
|      | result |             | runtime     | (observed)  | (estim.)    |              | ycles        |              |              |              |
|==================================================================================================================================================|
|   21 | Accept |     0.30303 |     0.91602 |     0.24242 |     0.24243 |   AdaBoostM1 |           41 |      0.46624 |           11 |           93 |
|   22 | Accept |     0.26263 |      5.1925 |     0.24242 |     0.25538 |   AdaBoostM1 |          226 |       0.4159 |            9 |           67 |
|   23 | Accept |     0.26263 |      4.4962 |     0.24242 |     0.25692 |   AdaBoostM1 |          157 |      0.14739 |           10 |           72 |
|   24 | Accept |     0.28283 |      4.4942 |     0.24242 |     0.26435 |   AdaBoostM1 |          207 |      0.40111 |            9 |           94 |
|   25 | Accept |     0.30303 |      4.2216 |     0.24242 |      0.2729 |   AdaBoostM1 |          198 |      0.52075 |           10 |           41 |
|   26 | Accept |     0.35354 |      9.1653 |     0.24242 |      0.2731 |  GentleBoost |          499 |      0.10329 |            1 |            1 |
|   27 | Accept |     0.69697 |     0.25107 |     0.24242 |      0.2647 |     RUSBoost |           11 |     0.050428 |           45 |            2 |
|   28 | Accept |     0.25253 |     0.28625 |     0.24242 |     0.26817 |  GentleBoost |           10 |    0.0011915 |           11 |            6 |
|   29 | Accept |     0.30303 |     0.65277 |     0.24242 |     0.26608 |  GentleBoost |           33 |     0.060958 |           45 |           31 |
|   30 | Accept |     0.29293 |     0.31829 |     0.24242 |      0.2711 |  GentleBoost |           10 |      0.92647 |            1 |           35 |

__________________________________________________________
Optimization completed.
MaxObjectiveEvaluations of 30 reached.
Total function evaluations: 30
Total elapsed time: 151.8288 seconds
Total objective function evaluation time: 147.0404

Best observed feasible point:
      Method      NumLearningCycles    LearnRate    MinLeafSize    MaxNumSplits
    __________    _________________    _________    ___________    ____________

    AdaBoostM1           135            0.75728          9              59     

Observed objective function value = 0.24242
Estimated objective function value = 0.26631
Function evaluation time = 2.8677

Best estimated feasible point (according to models):
      Method      NumLearningCycles    LearnRate    MinLeafSize    MaxNumSplits
    __________    _________________    _________    ___________    ____________

    AdaBoostM1           198            0.52075         10              41     

Estimated objective function value = 0.2711
Estimated function evaluation time = 4.2327

Training completed in 152.7716 seconds
Selected method: AdaBoostM1
Number of learning cycles: 198
Training cross-validated ensemble model with best hyperparameters...
=== VALIDATION PERFORMANCE (5-fold CV, 1 sensors) ===
Observation-level validation metrics:
Accuracy: 0.67677
Sensitivity: 0.43333
Specificity: 0.78261
Precision: 0.46429
F1 Score: 0.44828
Observation-level validation confusion matrix:
    13    17
    15    54

Sample-level validation metrics:
Accuracy: 0.67677
Sensitivity: 0.43333
Specificity: 0.78261
Precision: 0.46429
F1 Score: 0.44828
Sample-level validation confusion matrix:
    13    17
    15    54

=== TEST PERFORMANCE (10% held-out data, 1 sensors) ===
Observation-level test metrics:
Accuracy: 0.66667
Sensitivity: 0
Specificity: 1
Precision: NaN
F1 Score: NaN
Observation-level test confusion matrix:
     0     4
     0     8

Sample-level test metrics:
Accuracy: 0.66667
Sensitivity: 0
Specificity: 1
Precision: NaN
F1 Score: NaN
Sample-level test confusion matrix:
     0     4
     0     8
