# Supplementary material for: Adaptive Machine Learning for Electronic Nose‐Based Forensic VOC Classification
Source: Adv Sci (Weinh). 2025 Jun 24;12(36):e04657. doi: 10.1002/advs.202504657 (PMC12463043; doi:10.1002/advs.202504657)
Supplement: Supplementary file 3 — Supporting Information [file ADVS-12-e04657-s002.zip › metricsTable_outputCASEI.xlsx]

## Sheet: Sheet1
NumSensors	TrainObsAccuracy	TrainObsSensitivity	TrainObsSpecificity	TrainObsPrecision	TrainObsF1	TrainSampleAccuracy	TrainSampleSensitivity	TrainSampleSpecificity	TrainSamplePrecision	TrainSampleF1	TestObsAccuracy	TestObsSensitivity	TestObsSpecificity	TestObsPrecision	TestObsF1	TestSampleAccuracy	TestSampleSensitivity	TestSampleSpecificity	TestSamplePrecision	TestSampleF1	SelectedMethod	NumLearningCycles
32	0.978693	0.981889	0.975497	0.975653	0.978761	0.994318	1	0.988636	0.988764	0.99435	0.971875	0.96875	0.975	0.974843	0.971787	1	1	1	1	1	GentleBoost	125
31	0.978922	0.980938	0.976906	0.976999	0.978965	0.994318	1	0.988636	0.988764	0.99435	0.975806	0.977419	0.974194	0.974277	0.975845	1	1	1	1	1	GentleBoost	489
30	0.980303	0.984091	0.976515	0.976692	0.980377	0.994318	1	0.988636	0.988764	0.99435	0.971667	0.966667	0.976667	0.976431	0.971524	1	1	1	1	1	GentleBoost	98
29	0.97982	0.98315	0.976489	0.976645	0.979887	1	1	1	1	1	0.97069	0.968966	0.972414	0.972318	0.970639	1	1	1	1	1	GentleBoost	251
28	0.980114	0.981737	0.97849	0.97856	0.980146	1	1	1	1	1	0.971429	0.971429	0.971429	0.971429	0.971429	1	1	1	1	1	AdaBoostM1	470
27	0.978746	0.980219	0.977273	0.977339	0.978777	0.994318	1	0.988636	0.988764	0.99435	0.972222	0.977778	0.966667	0.967033	0.972376	1	1	1	1	1	GentleBoost	482
26	0.980114	0.981206	0.979021	0.979067	0.980135	0.994318	1	0.988636	0.988764	0.99435	0.973077	0.980769	0.965385	0.965909	0.973282	1	1	1	1	1	GentleBoost	438
25	0.976591	0.975455	0.977727	0.977677	0.976564	0.994318	1	0.988636	0.988764	0.99435	0.978	0.984	0.972	0.972332	0.978131	1	1	1	1	1	GentleBoost	444
24	0.977983	0.981061	0.974905	0.975059	0.978051	0.994318	1	0.988636	0.988764	0.99435	0.975	0.975	0.975	0.975	0.975	1	1	1	1	1	GentleBoost	452
23	0.974308	0.977273	0.971344	0.971513	0.974384	0.994318	1	0.988636	0.988764	0.99435	0.96087	0.96087	0.96087	0.96087	0.96087	1	1	1	1	1	LogitBoost	83
22	0.977014	0.980888	0.97314	0.973347	0.977103	0.994318	1	0.988636	0.988764	0.99435	0.975	0.986364	0.963636	0.964444	0.975281	1	1	1	1	1	GentleBoost	335
21	0.978626	0.978355	0.978896	0.978885	0.97862	0.994318	1	0.988636	0.988764	0.99435	0.97619	0.980952	0.971429	0.971698	0.976303	1	1	1	1	1	GentleBoost	497
20	0.97642	0.978977	0.973864	0.973997	0.976481	0.994318	1	0.988636	0.988764	0.99435	0.975	0.98	0.97	0.970297	0.975124	1	1	1	1	1	GentleBoost	376
19	0.980861	0.979665	0.982057	0.982014	0.980838	0.994318	1	0.988636	0.988764	0.99435	0.984211	0.989474	0.978947	0.979167	0.984293	1	1	1	1	1	GentleBoost	288
18	0.980745	0.981692	0.979798	0.979836	0.980763	0.994318	1	0.988636	0.988764	0.99435	0.983333	0.983333	0.983333	0.983333	0.983333	1	1	1	1	1	GentleBoost	467
17	0.975936	0.977273	0.974599	0.974667	0.975968	0.994318	1	0.988636	0.988764	0.99435	0.976471	0.976471	0.976471	0.976471	0.976471	1	1	1	1	1	AdaBoostM1	496
16	0.979403	0.982955	0.975852	0.976023	0.979476	0.994318	1	0.988636	0.988764	0.99435	0.978125	0.98125	0.975	0.975155	0.978193	1	1	1	1	1	GentleBoost	233
15	0.979924	0.982576	0.977273	0.977393	0.979977	1	1	1	1	1	0.986667	0.986667	0.986667	0.986667	0.986667	1	1	1	1	1	GentleBoost	489
14	0.98539	0.986201	0.984578	0.984603	0.985401	1	1	1	1	1	0.985714	0.985714	0.985714	0.985714	0.985714	1	1	1	1	1	GentleBoost	344
13	0.980332	0.982517	0.978147	0.978242	0.980375	0.994318	1	0.988636	0.988764	0.99435	0.984615	0.984615	0.984615	0.984615	0.984615	1	1	1	1	1	GentleBoost	338
12	0.982955	0.986742	0.979167	0.979323	0.983019	1	1	1	1	1	0.983333	0.983333	0.983333	0.983333	0.983333	1	1	1	1	1	GentleBoost	459
11	0.980888	0.984504	0.977273	0.977436	0.980957	0.994318	1	0.988636	0.988764	0.99435	0.990909	0.990909	0.990909	0.990909	0.990909	1	1	1	1	1	GentleBoost	333
10	0.977273	0.979545	0.975	0.975113	0.977324	0.988636	1	0.977273	0.977778	0.988764	0.99	0.99	0.99	0.99	0.99	1	1	1	1	1	GentleBoost	379
9	0.975379	0.978535	0.972222	0.972396	0.975456	1	1	1	1	1	0.988889	0.988889	0.988889	0.988889	0.988889	1	1	1	1	1	AdaBoostM1	370
8	0.958097	0.930398	0.985795	0.984962	0.956903	0.994318	1	0.988636	0.988764	0.99435	0.9875	0.9875	0.9875	0.9875	0.9875	1	1	1	1	1	LogitBoost	458
7	0.981331	0.987013	0.975649	0.975923	0.981437	1	1	1	1	1	0.985714	0.985714	0.985714	0.985714	0.985714	1	1	1	1	1	GentleBoost	472
6	0.970644	0.981061	0.960227	0.961039	0.970947	0.982955	1	0.965909	0.967033	0.98324	0.983333	0.983333	0.983333	0.983333	0.983333	1	1	1	1	1	GentleBoost	486
5	0.972727	0.984091	0.961364	0.962222	0.973034	0.988636	1	0.977273	0.977778	0.988764	0.98	0.98	0.98	0.98	0.98	1	1	1	1	1	AdaBoostM1	381
4	0.960227	0.965909	0.954545	0.955056	0.960452	0.988636	1	0.977273	0.977778	0.988764	0.9875	1	0.975	0.97561	0.987654	1	1	1	1	1	GentleBoost	164
3	0.956439	0.969697	0.943182	0.944649	0.957009	0.988636	1	0.977273	0.977778	0.988764	0.983333	1	0.966667	0.967742	0.983607	1	1	1	1	1	GentleBoost	50
2	0.943182	0.960227	0.926136	0.928571	0.944134	0.9375	1	0.875	0.888889	0.941176	0.95	0.95	0.95	0.95	0.95	0.95	1	0.9	0.909091	0.952381	GentleBoost	35
1	0.960227	0.954545	0.965909	0.965517	0.96	0.960227	0.954545	0.965909	0.965517	0.96	1	1	1	1	1	1	1	1	1	1	AdaBoostM1	36
