# Supplementary material for: Adaptive Machine Learning for Electronic Nose‐Based Forensic VOC Classification
Source: Adv Sci (Weinh). 2025 Jun 24;12(36):e04657. doi: 10.1002/advs.202504657 (PMC12463043; doi:10.1002/advs.202504657)
Supplement: Supplementary file 3 — Supporting Information [file ADVS-12-e04657-s002.zip › metricsTable_outputCASEII.xlsx]

## Sheet: Sheet1
NumSensors	TrainObsAccuracy	TrainObsSensitivity	TrainObsSpecificity	TrainObsPrecision	TrainObsF1	TrainSampleAccuracy	TrainSampleSensitivity	TrainSampleSpecificity	TrainSamplePrecision	TrainSampleF1	TestObsAccuracy	TestObsSensitivity	TestObsSpecificity	TestObsPrecision	TestObsF1	TestSampleAccuracy	TestSampleSensitivity	TestSampleSpecificity	TestSamplePrecision	TestSampleF1	SelectedMethod	NumLearningCycles
32	0.911954	0.858135	0.965774	0.961645	0.906946	1	1	1	1	1	0.948661	0.946429	0.950893	0.950673	0.948546	1	1	1	1	1	LogitBoost	487
31	0.94342	0.935996	0.950845	0.950104	0.942997	1	1	1	1	1	0.923963	0.912442	0.935484	0.933962	0.923077	1	1	1	1	1	GentleBoost	473
30	0.909259	0.851323	0.967196	0.962896	0.903679	0.992063	0.984127	1	1	0.992	0.945238	0.947619	0.942857	0.943128	0.945368	1	1	1	1	1	LogitBoost	486
29	0.946907	0.940339	0.953476	0.952856	0.946556	1	1	1	1	1	0.945813	0.940887	0.950739	0.950249	0.945545	1	1	1	1	1	GentleBoost	477
28	0.946429	0.935374	0.957483	0.956522	0.94583	0.992063	1	0.984127	0.984375	0.992126	0.946429	0.938776	0.954082	0.953368	0.946015	1	1	1	1	1	GentleBoost	483
27	0.946502	0.938859	0.954145	0.953433	0.94609	1	1	1	1	1	0.952381	0.952381	0.952381	0.952381	0.952381	1	1	1	1	1	GentleBoost	461
26	0.942308	0.934066	0.950549	0.949721	0.941828	0.984127	0.984127	0.984127	0.984127	0.984127	0.953297	0.945055	0.961538	0.960894	0.952909	1	1	1	1	1	GentleBoost	101
25	0.950476	0.946032	0.954921	0.954516	0.950255	1	1	1	1	1	0.957143	0.954286	0.96	0.95977	0.95702	1	1	1	1	1	GentleBoost	499
24	0.955357	0.951058	0.959656	0.959306	0.955164	0.992063	1	0.984127	0.984375	0.992126	0.967262	0.964286	0.970238	0.97006	0.967164	1	1	1	1	1	GentleBoost	492
23	0.952036	0.942719	0.961353	0.960619	0.951585	0.984127	0.984127	0.984127	0.984127	0.984127	0.959627	0.956522	0.962733	0.9625	0.959502	1	1	1	1	1	GentleBoost	285
22	0.959596	0.955988	0.963203	0.962936	0.95945	1	1	1	1	1	0.941558	0.922078	0.961039	0.959459	0.940397	1	1	1	1	1	GentleBoost	419
21	0.95805	0.950869	0.965231	0.964724	0.957746	1	1	1	1	1	0.962585	0.952381	0.972789	0.972222	0.962199	1	1	1	1	1	GentleBoost	243
20	0.953571	0.950794	0.956349	0.956105	0.953442	0.992063	1	0.984127	0.984375	0.992126	0.942857	0.914286	0.971429	0.969697	0.941176	1	1	1	1	1	AdaBoostM1	459
19	0.961153	0.957393	0.964912	0.964646	0.961006	1	1	1	1	1	0.969925	0.954887	0.984962	0.984496	0.969466	1	1	1	1	1	GentleBoost	496
18	0.955908	0.954145	0.957672	0.957522	0.95583	0.992063	1	0.984127	0.984375	0.992126	0.968254	0.952381	0.984127	0.983607	0.967742	1	1	1	1	1	GentleBoost	252
17	0.95845	0.953315	0.963585	0.963208	0.958236	1	1	1	1	1	0.953782	0.92437	0.983193	0.982143	0.952381	1	1	1	1	1	GentleBoost	301
16	0.958829	0.951389	0.96627	0.96576	0.958521	0.992063	1	0.984127	0.984375	0.992126	0.959821	0.9375	0.982143	0.981308	0.958904	1	1	1	1	1	GentleBoost	486
15	0.933862	0.928042	0.939683	0.938972	0.933475	0.97619	0.968254	0.984127	0.983871	0.976	0.957143	0.933333	0.980952	0.98	0.956098	1	1	1	1	1	GentleBoost	25
14	0.957483	0.94898	0.965986	0.965398	0.957118	0.992063	1	0.984127	0.984375	0.992126	0.954082	0.928571	0.979592	0.978495	0.95288	1	1	1	1	1	AdaBoostM1	405
13	0.954823	0.949939	0.959707	0.959309	0.954601	0.984127	0.984127	0.984127	0.984127	0.984127	0.93956	0.901099	0.978022	0.97619	0.937143	1	1	1	1	1	GentleBoost	316
12	0.95172	0.944444	0.958995	0.958389	0.951366	1	1	1	1	1	0.934524	0.892857	0.97619	0.974026	0.931677	1	1	1	1	1	GentleBoost	275
11	0.955267	0.953824	0.95671	0.956585	0.955202	0.984127	0.984127	0.984127	0.984127	0.984127	0.974026	0.961039	0.987013	0.986667	0.973684	1	1	1	1	1	AdaBoostM1	414
10	0.937302	0.901587	0.973016	0.97094	0.934979	0.992063	0.984127	1	1	0.992	0.95	0.9	1	1	0.947368	0.928571	0.857143	1	1	0.923077	LogitBoost	363
9	0.962963	0.961199	0.964727	0.964602	0.962898	0.992063	1	0.984127	0.984375	0.992126	0.984127	0.968254	1	1	0.983871	1	1	1	1	1	GentleBoost	478
8	0.963294	0.96627	0.960317	0.960552	0.963403	0.992063	1	0.984127	0.984375	0.992126	0.955357	0.910714	1	1	0.953271	0.928571	0.857143	1	1	0.923077	GentleBoost	135
7	0.962585	0.959184	0.965986	0.965753	0.962457	0.992063	1	0.984127	0.984375	0.992126	0.938776	0.877551	1	1	0.934783	0.928571	0.857143	1	1	0.923077	GentleBoost	234
6	0.970899	0.968254	0.973545	0.973404	0.970822	0.992063	1	0.984127	0.984375	0.992126	0.940476	0.880952	1	1	0.936709	0.928571	0.857143	1	1	0.923077	GentleBoost	438
5	0.974603	0.965079	0.984127	0.983819	0.974359	0.992063	0.984127	1	1	0.992	0.942857	0.885714	1	1	0.939394	0.928571	0.857143	1	1	0.923077	GentleBoost	98
4	0.954365	0.940476	0.968254	0.967347	0.953722	0.984127	0.984127	0.984127	0.984127	0.984127	0.946429	0.892857	1	1	0.943396	0.928571	0.857143	1	1	0.923077	GentleBoost	484
3	0.928571	0.888889	0.968254	0.965517	0.92562	0.952381	0.904762	1	1	0.95	0.904762	0.809524	1	1	0.894737	0.928571	0.857143	1	1	0.923077	LogitBoost	337
2	0.873016	0.849206	0.896825	0.891667	0.869919	0.896825	0.936508	0.857143	0.867647	0.900763	0.892857	0.857143	0.928571	0.923077	0.888889	0.928571	1	0.857143	0.875	0.933333	GentleBoost	29
1	0.904762	0.920635	0.888889	0.892308	0.90625	0.904762	0.920635	0.888889	0.892308	0.90625	1	1	1	1	1	1	1	1	1	1	AdaBoostM1	15
