# Supplementary material for: Adaptive Machine Learning for Electronic Nose‐Based Forensic VOC Classification
Source: Adv Sci (Weinh). 2025 Jun 24;12(36):e04657. doi: 10.1002/advs.202504657 (PMC12463043; doi:10.1002/advs.202504657)
Supplement: Supplementary file 3 — Supporting Information [file ADVS-12-e04657-s002.zip › metricsTable_outputCASEIII_CA1.xlsx]

## Sheet: Sheet1
NumSensors	TrainObsAccuracy	TrainObsSensitivity	TrainObsSpecificity	TrainObsPrecision	TrainObsF1	TrainSampleAccuracy	TrainSampleSensitivity	TrainSampleSpecificity	TrainSamplePrecision	TrainSampleF1	TestObsAccuracy	TestObsSensitivity	TestObsSpecificity	TestObsPrecision	TestObsF1	TestSampleAccuracy	TestSampleSensitivity	TestSampleSpecificity	TestSamplePrecision	TestSampleF1	SelectedMethod	NumLearningCycles
32	0.88477	0.94137	0.69097	0.91252	0.92672	0.96804	1	0.85859	0.96034	0.97977	0.82188	0.96793	0.35938	0.82713	0.892	0.82	0.97368	0.33333	0.82222	0.89157	LogitBoost	425
31	0.88415	0.97145	0.58521	0.88913	0.92847	0.92922	1	0.68687	0.91622	0.95628	0.82774	0.96604	0.38978	0.8337	0.89501	0.84	0.97368	0.41667	0.84091	0.90244	GentleBoost	331
30	0.88394	0.97148	0.58418	0.88889	0.92835	0.92922	1	0.68687	0.91622	0.95628	0.82067	0.96404	0.36667	0.82818	0.89096	0.82	0.97368	0.33333	0.82222	0.89157	AdaBoostM1	439
29	0.88655	0.97132	0.59631	0.89176	0.92984	0.94521	1	0.75758	0.93388	0.96581	0.82069	0.96642	0.3592	0.82686	0.89121	0.82	0.97368	0.33333	0.82222	0.89157	GentleBoost	461
28	0.89082	0.9745	0.60426	0.89398	0.93251	0.94749	1	0.76768	0.93646	0.96719	0.82643	0.97086	0.36905	0.82972	0.89476	0.82	0.97368	0.33333	0.82222	0.89157	GentleBoost	483
27	0.89007	0.97542	0.59783	0.89253	0.93214	0.94064	1	0.73737	0.92877	0.96307	0.82222	0.96686	0.3642	0.82805	0.89209	0.82	0.97368	0.33333	0.82222	0.89157	AdaBoostM1	454
26	0.89006	0.97209	0.60917	0.89492	0.93191	0.94292	1	0.74747	0.93132	0.96444	0.82462	0.96255	0.38782	0.83275	0.89296	0.84	0.97368	0.41667	0.84091	0.90244	GentleBoost	495
25	0.89744	0.97416	0.63475	0.90131	0.93632	0.9589	1	0.81818	0.94958	0.97414	0.8232	0.97053	0.35667	0.82691	0.89298	0.82	0.97368	0.33333	0.82222	0.89157	GentleBoost	478
24	0.88946	0.97247	0.60522	0.89401	0.93159	0.93836	1	0.72727	0.92623	0.9617	0.8225	0.96711	0.36458	0.82817	0.89226	0.82	0.97368	0.33333	0.82222	0.89157	AdaBoostM1	428
23	0.89121	0.97217	0.61397	0.89609	0.93258	0.95434	1	0.79798	0.94429	0.97135	0.82174	0.97712	0.32971	0.82194	0.89284	0.8	0.97368	0.25	0.80435	0.88095	GentleBoost	389
22	0.89249	0.97251	0.61846	0.8972	0.93334	0.94749	1	0.76768	0.93646	0.96719	0.82182	0.96651	0.36364	0.82787	0.89183	0.82	0.97368	0.33333	0.82222	0.89157	GentleBoost	487
21	0.89987	0.97331	0.64839	0.90457	0.93768	0.9589	1	0.81818	0.94958	0.97414	0.82095	0.96491	0.36508	0.82796	0.8912	0.82	0.97368	0.33333	0.82222	0.89157	GentleBoost	478
20	0.86815	0.91888	0.69444	0.91149	0.91517	0.96119	0.9941	0.84848	0.95739	0.9754	0.817	0.96316	0.35417	0.82525	0.88889	0.82	0.97368	0.33333	0.82222	0.89157	LogitBoost	497
19	0.87407	0.92392	0.70335	0.91427	0.91907	0.96804	0.9941	0.87879	0.96562	0.97965	0.81684	0.94183	0.42105	0.83744	0.88657	0.82	0.97368	0.33333	0.82222	0.89157	LogitBoost	491
18	0.89992	0.97329	0.64871	0.90465	0.93771	0.94977	1	0.77778	0.93906	0.96857	0.82444	0.9693	0.36574	0.82875	0.89353	0.82	0.97368	0.33333	0.82222	0.89157	GentleBoost	367
17	0.90747	0.9738	0.68033	0.91252	0.94216	0.95662	0.9941	0.82828	0.95198	0.97258	0.81412	0.96594	0.33333	0.82105	0.88762	0.82	0.97368	0.33333	0.82222	0.89157	GentleBoost	499
16	0.88599	0.92699	0.74558	0.9258	0.92639	0.9726	0.9882	0.91919	0.97668	0.9824	0.81625	0.95066	0.39062	0.83165	0.88718	0.82	0.97368	0.33333	0.82222	0.89157	LogitBoost	492
15	0.91903	0.97699	0.72054	0.92291	0.94918	0.9589	0.99705	0.82828	0.95211	0.97406	0.804	0.95439	0.32778	0.81805	0.88097	0.82	0.97368	0.33333	0.82222	0.89157	GentleBoost	410
14	0.896445	0.928571	0.786436	0.937061	0.932797	0.968037	0.985251	0.909091	0.973761	0.979472	0.818571	0.956767	0.380952	0.830343	0.889083	0.82	0.973684	0.333333	0.822222	0.891566	LogitBoost	478
13	0.910783	0.976174	0.686869	0.914346	0.944249	0.952055	0.99705	0.79798	0.944134	0.969871	0.812308	0.965587	0.326923	0.819588	0.886617	0.82	0.973684	0.333333	0.822222	0.891566	AdaBoostM1	455
12	0.914384	0.97591	0.703704	0.918556	0.946365	0.954338	1	0.79798	0.94429	0.971347	0.813333	0.969298	0.319444	0.818519	0.88755	0.82	0.973684	0.333333	0.822222	0.891566	GentleBoost	474
11	0.903279	0.971842	0.668503	0.90941	0.93959	0.949772	0.99705	0.787879	0.941504	0.968481	0.818182	0.966507	0.348485	0.82449	0.889868	0.82	0.973684	0.333333	0.822222	0.891566	AdaBoostM1	440
10	0.907078	0.971681	0.685859	0.913731	0.941816	0.929224	0.9941	0.707071	0.920765	0.956028	0.802	0.957895	0.308333	0.814318	0.88029	0.78	0.973684	0.166667	0.787234	0.870588	AdaBoostM1	270
9	0.916794	0.975746	0.714927	0.921387	0.947787	0.956621	0.9941	0.828283	0.951977	0.972583	0.804444	0.959064	0.314815	0.81592	0.88172	0.8	0.973684	0.25	0.804348	0.880952	GentleBoost	332
8	0.921233	0.978245	0.72601	0.92439	0.950555	0.945205	1	0.757576	0.933884	0.965812	0.8125	0.963816	0.333333	0.820728	0.886536	0.8	0.973684	0.25	0.804348	0.880952	GentleBoost	428
7	0.909654	0.94901	0.774892	0.935216	0.942062	0.965753	0.985251	0.89899	0.97093	0.978038	0.805714	0.958647	0.321429	0.817308	0.882353	0.82	0.973684	0.333333	0.822222	0.891566	LogitBoost	338
6	0.92618	0.97591	0.755892	0.931925	0.95341	0.945205	0.99705	0.767677	0.936288	0.965714	0.8	0.960526	0.291667	0.811111	0.879518	0.8	0.973684	0.25	0.804348	0.880952	GentleBoost	451
5	0.914612	0.966372	0.737374	0.926471	0.946001	0.949772	0.985251	0.828283	0.951567	0.968116	0.812	0.947368	0.383333	0.829493	0.884521	0.82	0.973684	0.333333	0.822222	0.891566	LogitBoost	240
4	0.900114	0.962389	0.686869	0.913226	0.937163	0.899543	0.988201	0.59596	0.893333	0.938375	0.81	0.953947	0.354167	0.823864	0.884146	0.8	0.973684	0.25	0.804348	0.880952	GentleBoost	477
3	0.880518	0.917404	0.754209	0.927435	0.922392	0.910959	0.952802	0.767677	0.933526	0.943066	0.82	0.95614	0.388889	0.832061	0.889796	0.86	1	0.416667	0.844444	0.915663	RUSBoost	482
2	0.872146	0.961652	0.565657	0.883469	0.920904	0.851598	0.982301	0.40404	0.84949	0.911081	0.85	1	0.375	0.835165	0.91018	0.84	1	0.333333	0.826087	0.904762	AdaBoostM1	495
1	0.856164	0.938053	0.575758	0.883333	0.909871	0.856164	0.938053	0.575758	0.883333	0.909871	0.86	1	0.416667	0.844444	0.915663	0.86	1	0.416667	0.844444	0.915663	AdaBoostM1	312
