# Supplementary material for: Adaptive Machine Learning for Electronic Nose‐Based Forensic VOC Classification
Source: Adv Sci (Weinh). 2025 Jun 24;12(36):e04657. doi: 10.1002/advs.202504657 (PMC12463043; doi:10.1002/advs.202504657)
Supplement: Supplementary file 3 — Supporting Information [file ADVS-12-e04657-s002.zip › metricsTable_outputCASEIII_CA2.xlsx]

## Sheet: Sheet1
NumSensors	TrainObsAccuracy	TrainObsSensitivity	TrainObsSpecificity	TrainObsPrecision	TrainObsF1	TrainSampleAccuracy	TrainSampleSensitivity	TrainSampleSpecificity	TrainSamplePrecision	TrainSampleF1	TestObsAccuracy	TestObsSensitivity	TestObsSpecificity	TestObsPrecision	TestObsF1	TestSampleAccuracy	TestSampleSensitivity	TestSampleSpecificity	TestSamplePrecision	TestSampleF1	SelectedMethod	NumLearningCycles
32	0.939996	0.869886	0.973821	0.941285	0.904178	0.994083	0.981818	1	1	0.990826	0.913462	0.882212	0.929087	0.861502	0.871734	1	1	1	1	1	AdaBoostM1	441
31	0.943692	0.878886	0.974958	0.944234	0.910389	0.994083	0.981818	1	1	0.990826	0.930521	0.920596	0.935484	0.877069	0.898305	1	1	1	1	1	GentleBoost	449
30	0.941321	0.878182	0.971784	0.937561	0.9069	0.994083	0.981818	1	1	0.990826	0.908547	0.874359	0.925641	0.854637	0.864385	0.974359	1	0.961538	0.928571	0.962963	GentleBoost	469
29	0.939808	0.872727	0.972172	0.938005	0.90419	0.991124	0.972727	1	1	0.986175	0.922193	0.907162	0.929708	0.865823	0.88601	1	1	1	1	1	GentleBoost	498
28	0.890744	0.702273	0.981673	0.948684	0.80709	0.973373	0.918182	1	1	0.957346	0.904762	0.887363	0.913462	0.836788	0.861333	0.974359	1	0.961538	0.928571	0.962963	LogitBoost	464
27	0.937979	0.862626	0.974334	0.941912	0.900527	0.994083	0.981818	1	1	0.990826	0.91548	0.880342	0.933048	0.867978	0.874116	0.974359	1	0.961538	0.928571	0.962963	GentleBoost	461
26	0.936618	0.863287	0.971997	0.937002	0.898635	0.994083	0.981818	1	1	0.990826	0.907298	0.887574	0.91716	0.842697	0.864553	0.974359	1	0.961538	0.928571	0.962963	GentleBoost	481
25	0.932663	0.864727	0.965439	0.923495	0.893146	0.994083	0.981818	1	1	0.990826	0.910769	0.892308	0.92	0.847953	0.869565	0.974359	1	0.961538	0.928571	0.962963	GentleBoost	411
24	0.934788	0.863258	0.969298	0.931345	0.896009	0.994083	0.981818	1	1	0.990826	0.884615	0.842949	0.905449	0.81677	0.829653	0.948718	1	0.923077	0.866667	0.928571	GentleBoost	450
23	0.935297	0.86166	0.970824	0.934419	0.896566	0.994083	0.981818	1	1	0.990826	0.901895	0.862876	0.921405	0.845902	0.854305	0.974359	1	0.961538	0.928571	0.962963	GentleBoost	474
22	0.928994	0.853306	0.96551	0.922699	0.886647	0.994083	0.981818	1	1	0.990826	0.892774	0.877622	0.90035	0.814935	0.845118	0.974359	1	0.961538	0.928571	0.962963	GentleBoost	499
21	0.883488	0.685714	0.978906	0.940059	0.792991	0.95858	0.872727	1	1	0.932039	0.885226	0.864469	0.895604	0.805461	0.833922	0.948718	1	0.923077	0.866667	0.928571	LogitBoost	480
20	0.930325	0.859091	0.964693	0.921502	0.889203	0.991124	0.972727	1	1	0.986175	0.880769	0.861538	0.890385	0.797153	0.828096	0.948718	1	0.923077	0.866667	0.928571	GentleBoost	414
19	0.924945	0.840191	0.965836	0.922269	0.879319	0.985207	0.954545	1	1	0.976744	0.904184	0.874494	0.919028	0.84375	0.858847	0.974359	1	0.961538	0.928571	0.962963	AdaBoostM1	476
18	0.930802	0.853535	0.96808	0.928062	0.88924	0.994083	0.981818	1	1	0.990826	0.900285	0.897436	0.901709	0.820312	0.857143	0.948718	1	0.923077	0.866667	0.928571	GentleBoost	484
17	0.930908	0.859893	0.96517	0.922547	0.890119	0.991124	0.972727	1	1	0.986175	0.894419	0.877828	0.902715	0.818565	0.847162	0.974359	1	0.961538	0.928571	0.962963	GentleBoost	468
16	0.929734	0.852841	0.966831	0.925401	0.88764	0.991124	0.981818	0.995614	0.990826	0.986301	0.895833	0.865385	0.911058	0.829493	0.847059	0.948718	1	0.923077	0.866667	0.928571	GentleBoost	489
15	0.926233	0.844848	0.965497	0.921958	0.88172	0.982249	0.945455	1	1	0.971963	0.894017	0.866667	0.907692	0.82439	0.845	0.948718	0.923077	0.961538	0.923077	0.923077	GentleBoost	446
14	0.928571	0.851299	0.965852	0.923239	0.885811	0.994083	0.981818	1	1	0.990826	0.908425	0.923077	0.901099	0.823529	0.870466	0.974359	1	0.961538	0.928571	0.962963	GentleBoost	499
13	0.921711	0.840559	0.960864	0.911988	0.874818	0.97929	0.945455	0.995614	0.990476	0.967442	0.873767	0.840237	0.890533	0.793296	0.816092	0.923077	0.846154	0.961538	0.916667	0.88	AdaBoostM1	413
12	0.868343	0.65	0.973684	0.922581	0.762667	0.943787	0.827273	1	1	0.905473	0.888889	0.839744	0.913462	0.829114	0.834395	0.948718	0.923077	0.961538	0.923077	0.923077	LogitBoost	491
11	0.880043	0.681818	0.975678	0.931151	0.787214	0.940828	0.818182	1	1	0.9	0.871795	0.825175	0.895105	0.797297	0.810997	0.897436	0.846154	0.923077	0.846154	0.846154	LogitBoost	400
10	0.910355	0.811818	0.957895	0.902932	0.854955	0.988166	0.963636	1	1	0.981481	0.892308	0.876923	0.9	0.814286	0.844444	0.948718	0.923077	0.961538	0.923077	0.923077	GentleBoost	499
9	0.914859	0.819192	0.961014	0.910213	0.862307	0.97929	0.936364	1	1	0.967136	0.894587	0.871795	0.905983	0.822581	0.846473	0.948718	0.923077	0.961538	0.923077	0.923077	GentleBoost	463
8	0.925666	0.840909	0.966557	0.923845	0.880428	0.985207	0.972727	0.991228	0.981651	0.977169	0.887821	0.855769	0.903846	0.816514	0.835681	0.923077	0.923077	0.923077	0.857143	0.888889	GentleBoost	498
7	0.9235	0.838961	0.964286	0.918919	0.877122	0.970414	0.918182	0.995614	0.990196	0.95283	0.893773	0.846154	0.917582	0.836957	0.84153	0.871795	0.769231	0.923077	0.833333	0.8	GentleBoost	383
6	0.933925	0.859091	0.970029	0.932566	0.894322	0.985207	0.963636	0.995614	0.990654	0.976959	0.884615	0.846154	0.903846	0.814815	0.830189	0.871795	0.846154	0.884615	0.785714	0.814815	GentleBoost	487
5	0.915976	0.816364	0.964035	0.916327	0.863462	0.952663	0.881818	0.986842	0.97	0.92381	0.917949	0.876923	0.938462	0.876923	0.876923	0.923077	0.923077	0.923077	0.857143	0.888889	GentleBoost	480
4	0.918639	0.825	0.963816	0.916667	0.868421	0.970414	0.954545	0.97807	0.954545	0.954545	0.852564	0.730769	0.913462	0.808511	0.767677	0.897436	0.923077	0.884615	0.8	0.857143	GentleBoost	400
3	0.910256	0.8	0.96345	0.913495	0.852989	0.934911	0.854545	0.973684	0.94	0.895238	0.846154	0.717949	0.910256	0.8	0.756757	0.897436	0.846154	0.923077	0.846154	0.846154	GentleBoost	494
2	0.804734	0.6	0.903509	0.75	0.666667	0.819527	0.763636	0.846491	0.705882	0.733624	0.858974	0.807692	0.884615	0.777778	0.792453	0.846154	1	0.769231	0.684211	0.8125	GentleBoost	407
1	0.727811	0.436364	0.868421	0.615385	0.510638	0.727811	0.436364	0.868421	0.615385	0.510638	0.846154	0.692308	0.923077	0.818182	0.75	0.846154	0.692308	0.923077	0.818182	0.75	GentleBoost	360
