# Supplementary material for: Adaptive Machine Learning for Electronic Nose‐Based Forensic VOC Classification
Source: Adv Sci (Weinh). 2025 Jun 24;12(36):e04657. doi: 10.1002/advs.202504657 (PMC12463043; doi:10.1002/advs.202504657)
Supplement: Supplementary file 3 — Supporting Information [file ADVS-12-e04657-s002.zip › metricsTable_outputCASEIII_CA3.xlsx]

## Sheet: Sheet1
NumSensors	TrainObsAccuracy	TrainObsSensitivity	TrainObsSpecificity	TrainObsPrecision	TrainObsF1	TrainSampleAccuracy	TrainSampleSensitivity	TrainSampleSpecificity	TrainSamplePrecision	TrainSampleF1	TestObsAccuracy	TestObsSensitivity	TestObsSpecificity	TestObsPrecision	TestObsF1	TestSampleAccuracy	TestSampleSensitivity	TestSampleSpecificity	TestSamplePrecision	TestSampleF1	SelectedMethod	NumLearningCycles
32	0.702988	0.68018	0.724626	0.700899	0.690384	0.877193	0.864865	0.888889	0.880734	0.872727	0.561298	0.497596	0.625	0.570248	0.531451	0.692308	0.615385	0.769231	0.727273	0.666667	GentleBoost	497
31	0.703735	0.679163	0.727047	0.702435	0.690603	0.864035	0.846847	0.880342	0.87037	0.858447	0.542184	0.451613	0.632754	0.551515	0.496589	0.576923	0.461538	0.692308	0.6	0.521739	LogitBoost	216
30	0.707895	0.688288	0.726496	0.704797	0.696445	0.881579	0.873874	0.888889	0.881818	0.877828	0.560256	0.5	0.620513	0.568513	0.53206	0.653846	0.615385	0.692308	0.666667	0.64	AdaBoostM1	401
29	0.71219	0.687791	0.735337	0.71144	0.699416	0.877193	0.855856	0.897436	0.88785	0.87156	0.568966	0.488064	0.649867	0.582278	0.531025	0.653846	0.538462	0.769231	0.7	0.608696	AdaBoostM1	489
28	0.704417	0.677606	0.729853	0.704112	0.690605	0.877193	0.855856	0.897436	0.88785	0.87156	0.575549	0.486264	0.664835	0.591973	0.533937	0.576923	0.461538	0.692308	0.6	0.521739	GentleBoost	474
27	0.706628	0.67968	0.732194	0.706556	0.692857	0.885965	0.855856	0.91453	0.904762	0.87963	0.555556	0.487179	0.623932	0.564356	0.522936	0.576923	0.461538	0.692308	0.6	0.521739	AdaBoostM1	327
26	0.709514	0.689536	0.728468	0.706676	0.698001	0.872807	0.882883	0.863248	0.859649	0.871111	0.559172	0.482249	0.636095	0.56993	0.522436	0.576923	0.538462	0.615385	0.583333	0.56	AdaBoostM1	454
25	0.709649	0.690811	0.727521	0.706338	0.698488	0.885965	0.855856	0.91453	0.904762	0.87963	0.550769	0.473846	0.627692	0.56	0.513333	0.576923	0.538462	0.615385	0.583333	0.56	GentleBoost	495
24	0.709795	0.68018	0.737892	0.711146	0.695318	0.864035	0.855856	0.871795	0.863636	0.859729	0.5625	0.509615	0.615385	0.569892	0.538071	0.653846	0.615385	0.692308	0.666667	0.64	GentleBoost	493
23	0.719298	0.705836	0.73207	0.714229	0.710008	0.872807	0.855856	0.888889	0.87963	0.86758	0.560201	0.531773	0.588629	0.56383	0.547332	0.653846	0.692308	0.615385	0.642857	0.666667	AdaBoostM1	376
22	0.726675	0.708026	0.744367	0.72434	0.71609	0.877193	0.873874	0.880342	0.873874	0.873874	0.571678	0.538462	0.604895	0.576779	0.556962	0.615385	0.615385	0.615385	0.615385	0.615385	GentleBoost	484
21	0.723058	0.696697	0.748067	0.72403	0.710101	0.872807	0.837838	0.905983	0.894231	0.865116	0.564103	0.531136	0.59707	0.568627	0.549242	0.615385	0.615385	0.615385	0.615385	0.615385	AdaBoostM1	472
20	0.723246	0.704505	0.741026	0.720737	0.712528	0.885965	0.900901	0.871795	0.869565	0.884956	0.567308	0.515385	0.619231	0.575107	0.543611	0.576923	0.538462	0.615385	0.583333	0.56	GentleBoost	482
19	0.703832	0.68184	0.724696	0.701463	0.691512	0.846491	0.792793	0.897436	0.88	0.834123	0.58502	0.51417	0.65587	0.599057	0.553377	0.576923	0.461538	0.692308	0.6	0.521739	GentleBoost	247
18	0.71077	0.689189	0.731244	0.708698	0.698807	0.846491	0.846847	0.846154	0.839286	0.843049	0.568376	0.495726	0.641026	0.58	0.534562	0.576923	0.538462	0.615385	0.583333	0.56	GentleBoost	164
17	0.720846	0.701643	0.739065	0.718394	0.70992	0.859649	0.855856	0.863248	0.855856	0.855856	0.558824	0.493213	0.624434	0.567708	0.527845	0.615385	0.538462	0.692308	0.636364	0.583333	LogitBoost	113
16	0.745614	0.731982	0.758547	0.742009	0.736961	0.872807	0.891892	0.854701	0.853448	0.872247	0.555288	0.5	0.610577	0.562162	0.529262	0.615385	0.615385	0.615385	0.615385	0.615385	GentleBoost	475
15	0.75731	0.732733	0.780627	0.760125	0.746177	0.877193	0.855856	0.897436	0.88785	0.87156	0.569231	0.507692	0.630769	0.578947	0.540984	0.615385	0.615385	0.615385	0.615385	0.615385	GentleBoost	498
14	0.758459	0.738739	0.777167	0.758757	0.748614	0.837719	0.873874	0.803419	0.808333	0.839827	0.568681	0.521978	0.615385	0.575758	0.54755	0.653846	0.615385	0.692308	0.666667	0.64	AdaBoostM1	453
13	0.749663	0.740125	0.758711	0.744251	0.742182	0.850877	0.837838	0.863248	0.853211	0.845455	0.553254	0.514793	0.591716	0.557692	0.535385	0.615385	0.615385	0.615385	0.615385	0.615385	AdaBoostM1	431
12	0.731725	0.724474	0.738604	0.724474	0.724474	0.824561	0.873874	0.777778	0.788618	0.82906	0.532051	0.50641	0.557692	0.533784	0.519737	0.576923	0.615385	0.538462	0.571429	0.592593	AdaBoostM1	482
11	0.733652	0.725635	0.741259	0.726825	0.72623	0.824561	0.837838	0.811966	0.808696	0.823009	0.548951	0.482517	0.615385	0.556452	0.516854	0.615385	0.538462	0.692308	0.636364	0.583333	GentleBoost	499
10	0.738158	0.733333	0.742735	0.730045	0.731685	0.833333	0.855856	0.811966	0.811966	0.833333	0.584615	0.530769	0.638462	0.594828	0.560976	0.653846	0.615385	0.692308	0.666667	0.64	GentleBoost	490
9	0.753899	0.746747	0.760684	0.747495	0.747121	0.833333	0.828829	0.837607	0.828829	0.828829	0.57265	0.521368	0.623932	0.580952	0.54955	0.653846	0.615385	0.692308	0.666667	0.64	GentleBoost	497
8	0.763706	0.769144	0.758547	0.751375	0.760156	0.837719	0.891892	0.786325	0.798387	0.842553	0.586538	0.528846	0.644231	0.597826	0.561224	0.692308	0.692308	0.692308	0.692308	0.692308	GentleBoost	476
7	0.795739	0.792793	0.798535	0.788732	0.790757	0.877193	0.882883	0.871795	0.867257	0.875	0.576923	0.538462	0.615385	0.583333	0.56	0.576923	0.538462	0.615385	0.583333	0.56	GentleBoost	490
6	0.760234	0.761261	0.759259	0.75	0.755589	0.824561	0.900901	0.752137	0.775194	0.833333	0.608974	0.525641	0.692308	0.630769	0.573427	0.615385	0.615385	0.615385	0.615385	0.615385	GentleBoost	462
5	0.77807	0.774775	0.781197	0.770609	0.772686	0.846491	0.81982	0.871795	0.858491	0.83871	0.576923	0.492308	0.661538	0.592593	0.537815	0.615385	0.538462	0.692308	0.636364	0.583333	AdaBoostM1	452
4	0.751096	0.754505	0.747863	0.739514	0.746934	0.789474	0.891892	0.692308	0.733333	0.804878	0.596154	0.519231	0.673077	0.613636	0.5625	0.615385	0.615385	0.615385	0.615385	0.615385	GentleBoost	470
3	0.783626	0.768769	0.797721	0.782875	0.775758	0.850877	0.81982	0.880342	0.866667	0.842593	0.615385	0.589744	0.641026	0.621622	0.605263	0.653846	0.692308	0.615385	0.642857	0.666667	GentleBoost	449
2	0.664474	0.68018	0.649573	0.648069	0.663736	0.662281	0.81982	0.512821	0.614865	0.702703	0.615385	0.538462	0.692308	0.636364	0.583333	0.653846	0.692308	0.615385	0.642857	0.666667	AdaBoostM1	248
1	0.552632	0.540541	0.564103	0.540541	0.540541	0.552632	0.540541	0.564103	0.540541	0.540541	0.615385	0.615385	0.615385	0.615385	0.615385	0.615385	0.615385	0.615385	0.615385	0.615385	Bag	496
