# Supplementary material for: Adaptive Machine Learning for Electronic Nose‐Based Forensic VOC Classification
Source: Adv Sci (Weinh). 2025 Jun 24;12(36):e04657. doi: 10.1002/advs.202504657 (PMC12463043; doi:10.1002/advs.202504657)
Supplement: Supplementary file 3 — Supporting Information [file ADVS-12-e04657-s002.zip › metricsTable_outputCASEIII_CA4.xlsx]

## Sheet: Sheet1
NumSensors	TrainObsAccuracy	TrainObsSensitivity	TrainObsSpecificity	TrainObsPrecision	TrainObsF1	TrainSampleAccuracy	TrainSampleSensitivity	TrainSampleSpecificity	TrainSamplePrecision	TrainSampleF1	TestObsAccuracy	TestObsSensitivity	TestObsSpecificity	TestObsPrecision	TestObsF1	TestSampleAccuracy	TestSampleSensitivity	TestSampleSpecificity	TestSamplePrecision	TestSampleF1	SelectedMethod	NumLearningCycles
32	0.81155	0.55833	0.92165	0.75599	0.6423	0.85859	0.53333	1	1	0.69565	0.71615	0.19531	0.97656	0.80645	0.31447	0.66667	0	1	NaN	NaN	GentleBoost	364
31	0.79765	0.53763	0.91071	0.72359	0.6169	0.85859	0.53333	1	1	0.69565	0.71505	0.20968	0.96774	0.76471	0.32911	0.66667	0	1	NaN	NaN	AdaBoostM1	456
30	0.80808	0.56222	0.91498	0.74194	0.6397	0.87879	0.6	1	1	0.75	0.71944	0.19167	0.98333	0.85185	0.31293	0.66667	0	1	NaN	NaN	GentleBoost	426
29	0.78196	0.39885	0.94853	0.77111	0.52576	0.78788	0.3	1	1	0.46154	0.72414	0.21552	0.97845	0.83333	0.34247	0.66667	0	1	NaN	NaN	LogitBoost	496
28	0.80736	0.55476	0.91718	0.74441	0.63574	0.85859	0.53333	1	1	0.69565	0.71726	0.19643	0.97768	0.81481	0.31655	0.66667	0	1	NaN	NaN	GentleBoost	498
27	0.80845	0.5679	0.91304	0.73955	0.64246	0.85859	0.53333	1	1	0.69565	0.71914	0.19444	0.98148	0.84	0.31579	0.66667	0	1	NaN	NaN	GentleBoost	498
26	0.81624	0.57692	0.92029	0.75885	0.6555	0.87879	0.6	1	1	0.75	0.71154	0.20192	0.96635	0.75	0.31818	0.66667	0	1	NaN	NaN	GentleBoost	485
25	0.82909	0.61067	0.92406	0.77759	0.68409	0.90909	0.7	1	1	0.82353	0.71333	0.17	0.985	0.85	0.28333	0.66667	0	1	NaN	NaN	GentleBoost	377
24	0.82365	0.6	0.92089	0.76732	0.67342	0.93939	0.8	1	1	0.88889	0.71875	0.20833	0.97396	0.8	0.33058	0.66667	0	1	NaN	NaN	LogitBoost	213
23	0.81555	0.58261	0.91682	0.75281	0.65686	0.91919	0.73333	1	1	0.84615	0.70652	0.15217	0.9837	0.82353	0.25688	0.66667	0	1	NaN	NaN	GentleBoost	198
22	0.82094	0.61212	0.91173	0.75093	0.67446	0.93939	0.8	1	1	0.88889	0.70833	0.21591	0.95455	0.7037	0.33043	0.66667	0	1	NaN	NaN	LogitBoost	98
21	0.83694	0.62857	0.92754	0.79042	0.70027	0.92929	0.76667	1	1	0.86792	0.70635	0.21429	0.95238	0.69231	0.32727	0.66667	0	1	NaN	NaN	AdaBoostM1	339
20	0.84495	0.64333	0.93261	0.80585	0.71548	0.94949	0.83333	1	1	0.90909	0.7	0.1875	0.95625	0.68182	0.29412	0.66667	0	1	NaN	NaN	GentleBoost	438
19	0.84636	0.65614	0.92906	0.80086	0.72131	0.92929	0.76667	1	1	0.86792	0.70175	0.19737	0.95395	0.68182	0.30612	0.66667	0	1	NaN	NaN	GentleBoost	226
18	0.85354	0.67407	0.93156	0.81069	0.7361	0.9596	0.86667	1	1	0.92857	0.69907	0.13889	0.97917	0.76923	0.23529	0.66667	0	1	NaN	NaN	GentleBoost	481
17	0.84314	0.64902	0.92754	0.79567	0.7149	0.93939	0.8	1	1	0.88889	0.71078	0.16176	0.98529	0.84615	0.2716	0.66667	0	1	NaN	NaN	GentleBoost	494
16	0.84848	0.65	0.93478	0.8125	0.72222	0.94949	0.83333	1	1	0.90909	0.69792	0.15625	0.96875	0.71429	0.25641	0.66667	0	1	NaN	NaN	GentleBoost	413
15	0.85253	0.66444	0.9343	0.81471	0.73195	0.92929	0.76667	1	1	0.86792	0.68333	0.13333	0.95833	0.61538	0.21918	0.66667	0	1	NaN	NaN	LogitBoost	288
14	0.85209	0.63333	0.9472	0.83912	0.72185	0.92929	0.76667	1	1	0.86792	0.68452	0.14286	0.95536	0.61538	0.23188	0.66667	0	1	NaN	NaN	AdaBoostM1	340
13	0.8244	0.55385	0.94203	0.80597	0.65653	0.87879	0.6	1	1	0.75	0.67308	0.17308	0.92308	0.52941	0.26087	0.66667	0	1	NaN	NaN	LogitBoost	371
12	0.84428	0.625	0.93961	0.81818	0.70866	0.94949	0.83333	1	1	0.90909	0.6875	0.083333	0.98958	0.8	0.15094	0.66667	0	1	NaN	NaN	GentleBoost	498
11	0.77319	0.65152	0.82609	0.6196	0.63516	0.85859	0.7	0.92754	0.80769	0.75	0.63636	0.13636	0.88636	0.375	0.2	0.66667	0	1	NaN	NaN	RUSBoost	436
10	0.85253	0.64667	0.94203	0.82906	0.72659	0.93939	0.8	1	1	0.88889	0.68333	0.075	0.9875	0.75	0.13636	0.66667	0	1	NaN	NaN	GentleBoost	496
9	0.84624	0.65185	0.93076	0.80365	0.71984	0.91919	0.73333	1	1	0.84615	0.65741	0.055556	0.95833	0.4	0.097561	0.66667	0	1	NaN	NaN	GentleBoost	480
8	0.85354	0.67083	0.93297	0.81313	0.73516	0.92929	0.76667	1	1	0.86792	0.67708	0.0625	0.98438	0.66667	0.11429	0.66667	0	1	NaN	NaN	AdaBoostM1	482
7	0.803752	0.547619	0.915114	0.737179	0.628415	0.868687	0.566667	1	1	0.723404	0.690476	0.107143	0.982143	0.75	0.1875	0.666667	0	1	NaN	NaN	GentleBoost	110
6	0.806397	0.594444	0.898551	0.718121	0.650456	0.909091	0.733333	0.985507	0.956522	0.830189	0.680556	0.125	0.958333	0.6	0.206897	0.666667	0	1	NaN	NaN	GentleBoost	49
5	0.826263	0.606667	0.921739	0.771186	0.679104	0.89899	0.7	0.985507	0.954545	0.807692	0.666667	0.15	0.925	0.5	0.230769	0.666667	0	1	NaN	NaN	GentleBoost	430
4	0.762626	0.483333	0.884058	0.644444	0.552381	0.838384	0.7	0.898551	0.75	0.724138	0.6875	0.125	0.96875	0.666667	0.210526	0.666667	0	1	NaN	NaN	AdaBoostM1	495
3	0.710438	0.411111	0.84058	0.528571	0.4625	0.737374	0.333333	0.913043	0.625	0.434783	0.694444	0.416667	0.833333	0.555556	0.47619	0.666667	0.25	0.875	0.5	0.333333	GentleBoost	123
2	0.69697	0.4	0.826087	0.5	0.444444	0.69697	0.7	0.695652	0.5	0.583333	0.666667	0.375	0.8125	0.5	0.428571	0.666667	0.75	0.625	0.5	0.6	AdaBoostM1	155
1	0.676768	0.433333	0.782609	0.464286	0.448276	0.676768	0.433333	0.782609	0.464286	0.448276	0.666667	0	1			0.666667	0	1	NaN	NaN	AdaBoostM1	198
